# Supplementary material for: RNA-seq highlights parallel and contrasting patterns in the evolution of the nuclear genome of fully mycoheterotrophic plants
Source: BMC Genomics. 2018 Aug 9;19:602. doi: 10.1186/s12864-018-4968-3 (PMC6085651; doi:10.1186/s12864-018-4968-3)
Supplement: Supplementary file 1 — Table S1. Information on transcriptome data. Table S2. Sources of genome sequences. Table S3. List of 1–1 orthologs between Arabidopsis thaliana and Epipogium aphyllum. Table S4. List of 1–1 orthologs between Arabidopsis thaliana and Epipogium roseum. Table S5. List of 1–1 orthologs between Arabidopsis thaliana and Hypopitys monotropa. Table S6. Complete list of GO terms for which the fractions of genes differed significantly among Epipogium, Hypopitys monotropa and their photosynthetic relatives. Table S7. Detailed statistics of the transcriptome assemblies. Table S8. Analysis of the completeness of the assemblies. Table S9. Proportions of genes whose products are targeted to various organelles relative to the total numbers of genes in the species according to TargetP analysis. Only genes with complete 5′ ends and at least one assigned GO term are considered. Table S10. Presence of genes of interest in the studied species and selective pressures acting on them. Table S11. GC-content of concatenated genes’ sequences. Table S12. Results of a search for possible substitutes for ribosomal proteins whose genes have been lost from the plastomes of Epipogium and Hypopitys monotropa. (XLSX 5745 kb) [file 12864_2018_4968_MOESM1_ESM.xlsx]

## Sheet: Table S1
Table S1. Information on transcriptome data.
Orchidaceae
Species	Sequencing library number	Number of reads	Read length	Insert size (with a standard deviation)	Tissues or organs	mRNA enrichment method	Source	Reads deposited in (NCBI Sequence Read Archive Identifier)	Assembled sequences deposited in (NCBI Transcriptome Shotgun Assembly Identifier)	Commentary
Epipogium aphyllum	1	18077004	2*259	183±57	whole above-ground part	rRNA depletion	this work	SRR6008327	GFWK00000000	totally 124 336 238 reads
		106259234	2*101					SRR6008328
Epipogium roseum	1	18315434	2*259	166±52	whole above-ground part	rRNA depletion	this work	SRR6008325	GFWL00000000	totally 136 825 158 reads
		118509724	2*100					SRR6008326
Cymbidium ensifolium	1	137494858	2*101	“approximately 200” (according to the original article)	four stages of floral bud development and mature flowers	poly(A) selection	article with PubMed ID 24392013	SRR956426	-
Orchis italica	1	108911910	2*101	unknown	floral buds	poly(A) selection	article with PubMed ID 25025767	SRR1238143	-
Ericales
Species	Sequencing library number	Number of reads	Read length	Insert size (with a standard deviation)	Tissues or organs	mRNA enrichment method	Source	Reads deposited in (NCBI Sequence Read Archive Identifier)	Assembled sequences deposited in (NCBI Transcriptome Shotgun Assembly Identifier)	Commentary
Hypopitys monotropa	1	11413748	2*251	242±90	whole above-ground part	rRNA depletion	this work	SRR6008323	GFWM00000000	totally 57 472 778 reads
	2	9593368	2*100	323±125	inflorescences	Poly(A) selection		SRR6008324
	3	13505812	2*100	297±99	inflorescences	Poly(A) selection		SRR6008321
	4	12296696	2*100	319±118	inflorescences	Poly(A) selection		SRR6008322
	5	10663154	2*100	319±112	inflorescences	Poly(A) selection		SRR6008329
Camellia sinensis	1	42265206	2*100	unknown	apical bud	Poly(A) selection	article with PubMed ID 26220550	SRR1053623	-	totally 364 874 842 reads
	2	29347984	2*100	unknown	early stage lateral bud	Poly(A) selection		SRR1051214
	3	45972870	2*100	unknown	lateral bud	Poly(A) selection		SRR1054007
	4	22359002	2*100	unknown	one bud with a leaf	Poly(A) selection		SRR1055110
	5	33530490	2*100	unknown	one bud with two leaves	Poly(A) selection		SRR1055182
	6	31598182	2*100	unknown	the first leaf	Poly(A) selection		SRR1054086
	7	41592108	2*100	unknown	the second leaf	Poly(A) selection		SRR1054152
	8	31336700	2*100	unknown	mature leaf	Poly(A) selection		SRR1055108
	9	33098022	2*100	unknown	old leaf	Poly(A) selection		SRR1055109
	10	22211892	2*100	unknown	stem	Poly(A) selection		SRR1055933
	11	31562386	2*100	unknown	flower	Poly(A) selection		SRR1055934

## Sheet: Table S2
Table S2. Sources of genome sequences.
Orchidaceae
Species	Genome location	Source	PubMed ID/doi of the related article
Phalaenopsis equestris	nucleus	ftp://ftp.genomics.org.cn/from_BGISZ/ (assembly and annotation version dated 10 March 2015)	25420146
Epipogium aphyllum	plastid	GenBank, accession KJ772292	25635040
Epipogium roseum	plastid	GenBank, accession KJ772291	25635040
Phalaenopsis equestris	plastid	GenBank, accession NC_017609	22608520
Cymbidium ensifolium	plastid	GenBank, accession KU179434	presumably unpublished
Habernaria pantlingiana	plastid	GenBank, accession NC_026775	25761566
Ericales
Vaccinium macrocarpon	nucleus	https://bitbucket.org/lorainelab/blueberrygenome/downloads (assembly and annotation version dated 30 June 2013)	25830017
Actinidia chinensis	nucleus	ftp://bioinfo.bti.cornell.edu/pub/kiwifruit (assembly and annotation version dated 1 February 2013)	24136039
Hypopitys monotropa	plastid	GenBank, accession KU878156	27452401
Vaccinium macrocarpon	plastid	GenBank, accession NC_019616	10.1007/s11295-012-0573-9
Actinidia chinensis	plastid	GenBank, accession NC_026690	26046631
Camellia sinensis	plastid	GenBank, accession NC_020019	24009730

## Sheet: Table S3
Table S3. List of 1-1 orthologs between Arabidopsis thaliana and Epipogium aphyllum
Symbol of a protein of A. thaliana (or an empty cell for proteins with no symbols provided in TAIR)	1-1 ortholog presence ("+" - there is a 1-1 ortholog to the A. thaliana's protein in the studied species, "-" - there is no 1-1 ortholog to the A. thaliana's protein in the studied species)	Percent of the A. thaliana's protein length aligned to the 1-1 orthologous sequence of the studied species	Length of the alignment between the A. thaliana's protein and the 1-1 orthologous sequence of the studied species	Sequence identity (%) between the aligned part of the A. thaliana's protein and the 1-1 orthologous sequence of the studied species	E-value of the match between the A. thaliana's protein and the 1-1 orthologous sequence of the studied species	Transit peptide presence in the 1-1 orthologous sequence of the studied species ("C" - to plastids, "M" - to mitochondria, "S" - secretory. A number after the letter denotes the category of the transit peptide with "1" being the most reliable predictions and "5" being the least reliable)	FPKM of the gene containing the 1-1 orthologous sequence of the studied species	Number of read pairs aligned to the 1-1 orthologous sequence of the studied species	Description of the A. thaliana's protein from the TAIR database	Identifier of the A. thaliana's protein	FASTA header of the best matching sequence among the ORFs of the studied species when aligning the A. thaliana's proteins to the ORFs (the best match is not necessarily a 1-1 ortholog, since when performing a backward BLAST alignment (ORFs of the studied species to A. thaliana's proteins) the ORF may have another A. thaliana's protein as the best match). Empty cells denote cases where there is no…	Length of the 1-1 orthologous sequence of the studied species (in amino acids)
	+	100	679	74.82	0		41.39	959	Nucleolar GTP-binding protein	AT1G50920.1	c276857_g2_i5|m.581953 c276857_g2_i5|g.581953 ORF c276857_g2_i5|g.581953 c276857_g2_i5|m.581953 type:complete len:671 (+) c276857_g2_i5:205-2217(+)	671
	-								unknown protein_ BEST Arabidopsis thaliana protein match is: unknown protein (TAIR:AT1G48095.1)_ Has 54 Blast hits to 54 proteins in 2 species: Archae - 0_ Bacteria - 0_ Metazoa - 0_ Fungi - 0_ Plants - 54_ Viruses - 0_ Other Eukaryotes - 0 (source: NCBI BLink).	AT1G36960.1
	-								Cysteine/Histidine-rich C1 domain family protein	AT1G44020.1
	-								DNA glycosylase superfamily protein	AT1G15970.1	c218077_g1_i3|m.217696 c218077_g1_i3|g.217696 ORF c218077_g1_i3|g.217696 c218077_g1_i3|m.217696 type:complete len:369 (+) c218077_g1_i3:152-1258(+)
	+	87	276	37.32	2e-41		20.67	187	calmodulin-related	AT1G73440.1	c256608_g1_i2|m.323252 c256608_g1_i2|g.323252 ORF c256608_g1_i2|g.323252 c256608_g1_i2|m.323252 type:complete len:275 (+) c256608_g1_i2:42-866(+)	275
RRA1	-								Nucleotide-diphospho-sugar transferase family protein	AT1G75120.1	c252109_g1_i1|m.304352 c252109_g1_i1|g.304352 ORF c252109_g1_i1|g.304352 c252109_g1_i1|m.304352 type:complete len:438 (+) c252109_g1_i1:69-1382(+)
	-								Disease resistance protein (TIR-NBS-LRR class) family	AT1G17600.1	c281477_g1_i1|m.694934 c281477_g1_i1|g.694934 ORF c281477_g1_i1|g.694934 c281477_g1_i1|m.694934 type:5prime_partial len:1052 (+) c281477_g1_i1:1-3156(+)
	-								DEA(D/H)-box RNA helicase family protein	AT1G51380.1	c268086_g1_i1|m.411334 c268086_g1_i1|g.411334 ORF c268086_g1_i1|g.411334 c268086_g1_i1|m.411334 type:complete len:412 (+) c268086_g1_i1:130-1365(+)
	+	100	135	53.33	6e-43	S2	49.26	343	Glutaredoxin family protein	AT1G77370.1	c269989_g5_i5|m.439970 c269989_g5_i5|g.439970 ORF c269989_g5_i5|g.439970 c269989_g5_i5|m.439970 type:complete len:135 (+) c269989_g5_i5:90-494(+)	135
ATGA20OX5, GA20OX5	-								gibberellin 20-oxidase 5	AT1G44090.1	c158998_g2_i1|m.134693 c158998_g2_i1|g.134693 ORF c158998_g2_i1|g.134693 c158998_g2_i1|m.134693 type:5prime_partial len:233 (+) c158998_g2_i1:2-700(+)
TMN1, AtTMN1	+	97	569	84.18	0	S1	94.83	3011	transmembrane nine 1	AT1G10950.1	c258818_g1_i1|m.334724 c258818_g1_i1|g.334724 ORF c258818_g1_i1|g.334724 c258818_g1_i1|m.334724 type:complete len:592 (+) c258818_g1_i1:173-1948(+)	592
	+	99	571	46.23	3e-117	M5	33.32	829	unknown protein_ FUNCTIONS IN: molecular_function unknown_ INVOLVED IN: biological_process unknown_ LOCATED IN: cytosol, nucleus_ EXPRESSED IN: 25 plant structures_ EXPRESSED DURING: 15 growth stages_ CONTAINS InterPro DOMAIN/s: Protein of unknown function DUF2050, pre-mRNA-splicing factor (InterPro:IPR018609)_ Has 13303 Blast hits to 9618 proteins in 489 species: Archae - 8_ Bacteria - 444_ Meta…	AT1G31870.1	c279351_g3_i4|m.640502 c279351_g3_i4|g.640502 ORF c279351_g3_i4|g.640502 c279351_g3_i4|m.640502 type:5prime_partial len:542 (+) c279351_g3_i4:2-1627(+)	542
ATDABB1, DABB1	-								dimeric A/B barrel domainS-protein 1	AT1G51360.1	c266644_g2_i1|m.394032 c266644_g2_i1|g.394032 ORF c266644_g2_i1|g.394032 c266644_g2_i1|m.394032 type:complete len:245 (+) c266644_g2_i1:178-912(+)
	-								Polyketide cyclase/dehydrase and lipid transport superfamily protein	AT1G14940.1
	-								Thioredoxin protein with domain of unknown function (DUF1692)	AT1G50950.1	c270392_g1_i3|m.446705 c270392_g1_i3|g.446705 ORF c270392_g1_i3|g.446705 c270392_g1_i3|m.446705 type:complete len:488 (+) c270392_g1_i3:183-1646(+)
RRA2	-								Nucleotide-diphospho-sugar transferase family protein	AT1G75110.1	c252109_g1_i1|m.304352 c252109_g1_i1|g.304352 ORF c252109_g1_i1|g.304352 c252109_g1_i1|m.304352 type:complete len:438 (+) c252109_g1_i1:69-1382(+)
	-								unknown protein_ BEST Arabidopsis thaliana protein match is: unknown protein (TAIR:AT1G72490.1)_ Has 30201 Blast hits to 17322 proteins in 780 species: Archae - 12_ Bacteria - 1396_ Metazoa - 17338_ Fungi - 3422_ Plants - 5037_ Viruses - 0_ Other Eukaryotes - 2996 (source: NCBI BLink).	AT1G17400.1	c267797_g1_i1|m.407751 c267797_g1_i1|g.407751 ORF c267797_g1_i1|g.407751 c267797_g1_i1|m.407751 type:complete len:252 (+) c267797_g1_i1:96-851(+)
	-								unknown protein_ BEST Arabidopsis thaliana protein match is: unknown protein (TAIR:AT3G20557.1)_ Has 215 Blast hits to 213 proteins in 63 species: Archae - 0_ Bacteria - 2_ Metazoa - 83_ Fungi - 10_ Plants - 45_ Viruses - 5_ Other Eukaryotes - 70 (source: NCBI BLink).	AT1G50930.1
	-								FMN-linked oxidoreductases superfamily protein	AT1G09400.1	c209516_g1_i1|m.202233 c209516_g1_i1|g.202233 ORF c209516_g1_i1|g.202233 c209516_g1_i1|m.202233 type:complete len:367 (+) c209516_g1_i1:156-1256(+)
NIMIN-3	-								NIM1-interacting 3	AT1G09415.1
	-								Protein of unknown function (DUF1118)	AT1G74730.1
JAC1	-								J-domain protein required for chloroplast accumulation response 1	AT1G75100.1	c264851_g2_i3|m.375918 c264851_g2_i3|g.375918 ORF c264851_g2_i3|g.375918 c264851_g2_i3|m.375918 type:complete len:925 (+) c264851_g2_i3:277-3051(+)
AtHB33, HB33, ZHD5	-								homeobox protein 33	AT1G75240.1	c265039_g1_i1|m.377850 c265039_g1_i1|g.377850 ORF c265039_g1_i1|g.377850 c265039_g1_i1|m.377850 type:complete len:302 (+) c265039_g1_i1:287-1192(+)
GAI, RGA2	-								GRAS family transcription factor family protein	AT1G14920.1	c238594_g1_i1|m.262293 c238594_g1_i1|g.262293 ORF c238594_g1_i1|g.262293 c238594_g1_i1|m.262293 type:complete len:638 (+) c238594_g1_i1:228-2141(+)
	-								unknown protein_ FUNCTIONS IN: molecular_function unknown_ INVOLVED IN: N-terminal protein myristoylation_ LOCATED IN: endomembrane system_ EXPRESSED IN: 9 plant structures_ EXPRESSED DURING: LP.06 six leaves visible, LP.04 four leaves visible, 4 anthesis, petal differentiation and expansion stage, LP.08 eight leaves visible_ BEST Arabidopsis thaliana protein match is: unknown protein (TAIR:AT1G6…	AT1G65510.1
ATRL6, RSM3, RL6	-								RAD-like 6	AT1G75250.1	c272064_g1_i4|m.477995 c272064_g1_i4|g.477995 ORF c272064_g1_i4|g.477995 c272064_g1_i4|m.477995 type:3prime_partial len:203 (+) c272064_g1_i4:645-1250(+)
	-								dehydrin family protein	AT1G54410.1	c192632_g1_i1|m.179952 c192632_g1_i1|g.179952 ORF c192632_g1_i1|g.179952 c192632_g1_i1|m.179952 type:5prime_partial len:113 (+) c192632_g1_i1:1-339(+)
	-								pentatricopeptide (PPR) repeat-containing protein	AT1G09410.1	c250005_g1_i1|m.296812 c250005_g1_i1|g.296812 ORF c250005_g1_i1|g.296812 c250005_g1_i1|m.296812 type:3prime_partial len:720 (+) c250005_g1_i1:59-2215(+)
	-								unknown protein_ Has 9 Blast hits to 7 proteins in 2 species: Archae - 0_ Bacteria - 0_ Metazoa - 0_ Fungi - 0_ Plants - 3_ Viruses - 0_ Other Eukaryotes - 6 (source: NCBI BLink).	AT1G54420.1
	-								DNA glycosylase superfamily protein	AT1G75090.1	c218077_g1_i3|m.217696 c218077_g1_i3|g.217696 ORF c218077_g1_i3|g.217696 c218077_g1_i3|m.217696 type:complete len:369 (+) c218077_g1_i3:152-1258(+)
	-								RING/U-box superfamily protein	AT1G36950.1	c270284_g1_i2|m.444972 c270284_g1_i2|g.444972 ORF c270284_g1_i2|g.444972 c270284_g1_i2|m.444972 type:5prime_partial len:337 (+) c270284_g1_i2:1-1011(+)
ETFALPHA	+	99	362	61.88	3e-150	C2	38.37	596	electron transfer flavoprotein alpha	AT1G50940.1	c274857_g2_i6|m.537796 c274857_g2_i6|g.537796 ORF c274857_g2_i6|g.537796 c274857_g2_i6|m.537796 type:5prime_partial len:389 (+) c274857_g2_i6:3-1169(+)	389
	-								Polyketide cyclase/dehydrase and lipid transport superfamily protein	AT1G14930.1
TPX2	-								thioredoxin-dependent peroxidase 2	AT1G65970.1	c250242_g1_i2|m.297662 c250242_g1_i2|g.297662 ORF c250242_g1_i2|g.297662 c250242_g1_i2|m.297662 type:complete len:161 (+) c250242_g1_i2:51-533(+)
	-								Nucleoside diphosphate kinase family protein	AT1G17410.1	c254471_g2_i1|m.314482 c254471_g2_i1|g.314482 ORF c254471_g2_i1|g.314482 c254471_g2_i1|m.314482 type:complete len:149 (+) c254471_g2_i1:146-592(+)
NLM9, BRX	-								DZC (Disease resistance/zinc finger/chromosome condensation-like region) domain containing protein	AT1G31880.1	c377894_g1_i1|m.965467 c377894_g1_i1|g.965467 ORF c377894_g1_i1|g.965467 c377894_g1_i1|m.965467 type:internal len:66 (+) c377894_g1_i1:1-195(+)
MEI1	+	63	623	46.71	0	M3	28.04	457	transcription coactivators	AT1G77320.1	c287187_g3_i4|m.841933 c287187_g3_i4|g.841933 ORF c287187_g3_i4|g.841933 c287187_g3_i4|m.841933 type:3prime_partial len:613 (+) c287187_g3_i4:84-1919(+)	612
	-								Protein of unknown function (DUF630 and DUF632)	AT1G77500.1	c278677_g1_i3|m.624160 c278677_g1_i3|g.624160 ORF c278677_g1_i3|g.624160 c278677_g1_i3|m.624160 type:complete len:850 (+) c278677_g1_i3:501-3050(+)
	-								F-box and associated interaction domains-containing protein	AT1G51320.1
	-								zinc ion binding	AT1G74770.1	c286193_g3_i1|m.815342 c286193_g3_i1|g.815342 ORF c286193_g3_i1|g.815342 c286193_g3_i1|m.815342 type:5prime_partial len:972 (+) c286193_g3_i1:1-2916(+)
BZR1	+	85	296	50.34	4e-67		22.54	282	Brassinosteroid signalling positive regulator (BZR1) family protein	AT1G75080.1	c264803_g2_i1|m.375508 c264803_g2_i1|g.375508 ORF c264803_g2_i1|g.375508 c264803_g2_i1|m.375508 type:5prime_partial len:286 (+) c264803_g2_i1:2-859(+)	286
	-								Plant invertase/pectin methylesterase inhibitor superfamily protein	AT1G14890.1	c260775_g1_i1|m.345703 c260775_g1_i1|g.345703 ORF c260775_g1_i1|g.345703 c260775_g1_i1|m.345703 type:5prime_partial len:202 (+) c260775_g1_i1:3-608(+)
	-								Serine protease inhibitor (SERPIN) family protein	AT1G51330.1	c605476_g1_i1|m.1150821 c605476_g1_i1|g.1150821 ORF c605476_g1_i1|g.1150821 c605476_g1_i1|m.1150821 type:5prime_partial len:406 (+) c605476_g1_i1:1-1218(+)
ERH3, AAA1, FRA2, LUE1, ATKTN1, KTN1, FRC2, BOT1, FTR	+	99	523	74.57	0		7.96	199	P-loop containing nucleoside triphosphate hydrolases superfamily protein	AT1G80350.1	c273768_g1_i1|m.513749 c273768_g1_i1|g.513749 ORF c273768_g1_i1|g.513749 c273768_g1_i1|m.513749 type:complete len:521 (+) c273768_g1_i1:121-1683(+)	521
HMGA	+	90	187	34.22	2e-18		145.25	1560	high mobility group A	AT1G14900.1	c260655_g1_i1|m.344958 c260655_g1_i1|g.344958 ORF c260655_g1_i1|g.344958 c260655_g1_i1|m.344958 type:complete len:184 (+) c260655_g1_i1:97-648(+)	184
NRAMP6, ATNRAMP6	-								NRAMP metal ion transporter 6	AT1G15960.1	c276218_g2_i7|m.567311 c276218_g2_i7|g.567311 ORF c276218_g2_i7|g.567311 c276218_g2_i7|m.567311 type:complete len:551 (+) c276218_g2_i7:85-1737(+)
CPN10	+	99	97	71.13	2e-49	C5	79.17	468	chaperonin 10	AT1G14980.1	c235381_g1_i1|m.253799 c235381_g1_i1|g.253799 ORF c235381_g1_i1|g.253799 c235381_g1_i1|m.253799 type:complete len:98 (+) c235381_g1_i1:106-399(+)	98
	-								ENTH/ANTH/VHS superfamily protein	AT1G14910.1	c267448_g1_i1|m.403371 c267448_g1_i1|g.403371 ORF c267448_g1_i1|g.403371 c267448_g1_i1|m.403371 type:complete len:551 (+) c267448_g1_i1:152-1804(+)
AAP5	-								amino acid permease 5	AT1G44100.1	c278710_g3_i2|m.624940 c278710_g3_i2|g.624940 ORF c278710_g3_i2|g.624940 c278710_g3_i2|m.624940 type:complete len:474 (+) c278710_g3_i2:251-1672(+)
scpl50	-								serine carboxypeptidase-like 50	AT1G15000.1	c276008_g2_i6|m.562755 c276008_g2_i6|g.562755 ORF c276008_g2_i6|g.562755 c276008_g2_i6|m.562755 type:5prime_partial len:541 (+) c276008_g2_i6:3-1625(+)
	-								S-adenosyl-L-methionine-dependent methyltransferases superfamily protein	AT1G31850.1	c272069_g3_i4|m.478098 c272069_g3_i4|g.478098 ORF c272069_g3_i4|g.478098 c272069_g3_i4|m.478098 type:3prime_partial len:456 (+) c272069_g3_i4:204-1568(+)
	+	100	235	91.49	3e-158		70.98	976	N-terminal nucleophile aminohydrolases (Ntn hydrolases) superfamily protein	AT1G79210.1	c260521_g1_i2|m.344137 c260521_g1_i2|g.344137 ORF c260521_g1_i2|g.344137 c260521_g1_i2|m.344137 type:5prime_partial len:269 (+) c260521_g1_i2:1-807(+)	269
	-								F-box family protein with a domain of unknown function (DUF295)	AT1G67160.1
emb1507	+	99	2170	75.53	0	M5	41.3	4240	U5 small nuclear ribonucleoprotein helicase, putative	AT1G20960.1	c285234_g1_i1|m.789795 c285234_g1_i1|g.789795 ORF c285234_g1_i1|g.789795 c285234_g1_i1|m.789795 type:complete len:2165 (+) c285234_g1_i1:289-6783(+)	2165
	+	98	526	54.37	0	M3	27.48	604	Nodulin-like / Major Facilitator Superfamily protein	AT1G74780.1	c269724_g1_i3|m.435734 c269724_g1_i3|g.435734 ORF c269724_g1_i3|g.435734 c269724_g1_i3|m.435734 type:complete len:520 (+) c269724_g1_i3:166-1725(+)	520
AS2	-								Lateral organ boundaries (LOB) domain family protein	AT1G65620.1	c251307_g1_i1|m.301418 c251307_g1_i1|g.301418 ORF c251307_g1_i1|g.301418 c251307_g1_i1|m.301418 type:complete len:232 (+) c251307_g1_i1:405-1100(+)
PEPKR2	+	99	474	54.01	1e-159		21.59	579	phosphoenolpyruvate carboxylase-related kinase 2	AT1G12680.1	c279825_g2_i1|m.651582 c279825_g2_i1|g.651582 ORF c279825_g2_i1|g.651582 c279825_g2_i1|m.651582 type:complete len:438 (+) c279825_g2_i1:419-1732(+)	438
	+	90	632	59.97	0	S3	19.04	325	catalytics	AT1G74790.1	c280988_g1_i2|m.682329 c280988_g1_i2|g.682329 ORF c280988_g1_i2|g.682329 c280988_g1_i2|m.682329 type:complete len:695 (+) c280988_g1_i2:132-2216(+)	695
ATPDIL1-2, PDI6, ATPDI6, PDIL1-2	+	93	481	59.25	0	S1	74.67	1773	PDI-like 1-2	AT1G77510.1	c260759_g1_i4|m.345632 c260759_g1_i4|g.345632 ORF c260759_g1_i4|g.345632 c260759_g1_i4|m.345632 type:complete len:499 (+) c260759_g1_i4:189-1685(+)	499
	-								Tetratricopeptide repeat (TPR)-like superfamily protein	AT1G43980.1	c277115_g1_i1|m.587817 c277115_g1_i1|g.587817 ORF c277115_g1_i1|g.587817 c277115_g1_i1|m.587817 type:complete len:606 (+) c277115_g1_i1:139-1956(+)
EFS, SDG8, CCR1, ASHH2, LAZ2	+	50	950	43.68	0		48.84	3083	histone methyltransferases(H3-K4 specific)_histone methyltransferases(H3-K36 specific)	AT1G77300.1	c284191_g1_i3|m.762354 c284191_g1_i3|g.762354 ORF c284191_g1_i3|g.762354 c284191_g1_i3|m.762354 type:complete len:1703 (+) c284191_g1_i3:432-5540(+)	1703
GA4H, ATGA3OX2, GA3OX2	-								gibberellin 3-oxidase 2	AT1G80340.1	c150242_g1_i1|m.124500 c150242_g1_i1|g.124500 ORF c150242_g1_i1|g.124500 c150242_g1_i1|m.124500 type:complete len:357 (+) c150242_g1_i1:2-1072(+)
	-								Plant protein of unknown function (DUF247)	AT1G65985.1	c266688_g1_i2|m.394467 c266688_g1_i2|g.394467 ORF c266688_g1_i2|g.394467 c266688_g1_i2|m.394467 type:complete len:517 (+) c266688_g1_i2:38-1588(+)
	-								MATE efflux family protein	AT1G51340.2	c273417_g2_i5|m.506570 c273417_g2_i5|g.506570 ORF c273417_g2_i5|g.506570 c273417_g2_i5|m.506570 type:complete len:607 (+) c273417_g2_i5:277-2097(+)
AT-IE, HISN2	+	81	231	69.26	1e-116		19.42	189	histidine biosynthesis bifunctional protein (HISIE)	AT1G31860.1	c269454_g1_i2|m.430885 c269454_g1_i2|g.430885 ORF c269454_g1_i2|g.430885 c269454_g1_i2|m.430885 type:5prime_partial len:288 (+) c269454_g1_i2:1-864(+)	288
	-								Protein kinase superfamily protein	AT1G73450.1	c281214_g2_i3|m.687903 c281214_g2_i3|g.687903 ORF c281214_g2_i3|g.687903 c281214_g2_i3|m.687903 type:3prime_partial len:936 (+) c281214_g2_i3:456-3260(+)
	+	89	309	72.82	1e-160		38.9	586	Nucleotide-sugar transporter family protein	AT1G21070.1	c284092_g3_i2|m.759623 c284092_g3_i2|g.759623 ORF c284092_g3_i2|g.759623 c284092_g3_i2|m.759623 type:complete len:334 (+) c284092_g3_i2:324-1325(+)	334
	+	68	455	50.33	3e-138	M5	13.37	273	ARM repeat superfamily protein	AT1G51350.1	c284140_g2_i1|m.761053 c284140_g2_i1|g.761053 ORF c284140_g2_i1|g.761053 c284140_g2_i1|m.761053 type:5prime_partial len:475 (+) c284140_g2_i1:1-1425(+)	475
	-								Polyketide cyclase/dehydrase and lipid transport superfamily protein	AT1G14950.1
	-								Protein kinase superfamily protein	AT1G09440.1	c282982_g1_i5|m.731982 c282982_g1_i5|g.731982 ORF c282982_g1_i5|g.731982 c282982_g1_i5|m.731982 type:complete len:516 (+) c282982_g1_i5:372-1919(+)
	-								GDSL-like Lipase/Acylhydrolase superfamily protein	AT1G09390.1	c213151_g1_i2|m.208326 c213151_g1_i2|g.208326 ORF c213151_g1_i2|g.208326 c213151_g1_i2|m.208326 type:5prime_partial len:389 (+) c213151_g1_i2:3-1169(+)
CYTC-1, ATCYTC-A	-								CYTOCHROME C-1	AT1G22840.1	c274579_g9_i1|m.532395 c274579_g9_i1|g.532395 ORF c274579_g9_i1|g.532395 c274579_g9_i1|m.532395 type:complete len:114 (+) c274579_g9_i1:320-661(+)
ACLA-3	+	99	420	85.71	0		227.73	5065	ATP-citrate lyase A-3	AT1G09430.1	c219512_g1_i1|m.220400 c219512_g1_i1|g.220400 ORF c219512_g1_i1|g.220400 c219512_g1_i1|m.220400 type:complete len:424 (+) c219512_g1_i1:114-1385(+)	424
	-								unknown protein_ BEST Arabidopsis thaliana protein match is: unknown protein (TAIR:AT1G15640.1)_ Has 211 Blast hits to 210 proteins in 16 species: Archae - 0_ Bacteria - 0_ Metazoa - 0_ Fungi - 0_ Plants - 211_ Viruses - 0_ Other Eukaryotes - 0 (source: NCBI BLink).	AT1G44010.1	c272221_g1_i4|m.481535 c272221_g1_i4|g.481535 ORF c272221_g1_i4|g.481535 c272221_g1_i4|m.481535 type:complete len:423 (+) c272221_g1_i4:322-1590(+)
	+	99	395	65.06	0		36.86	537.89	Pyridoxal phosphate (PLP)-dependent transferases superfamily protein	AT1G80360.1	c275623_g7_i2|m.554261 c275623_g7_i2|g.554261 ORF c275623_g7_i2|g.554261 c275623_g7_i2|m.554261 type:complete len:396 (+) c275623_g7_i2:254-1441(+)	396
QKY	+	93	1010	57.33	0		8.39	335	C2 calcium/lipid-binding plant phosphoribosyltransferase family protein	AT1G74720.1	c280237_g2_i2|m.662377 c280237_g2_i2|g.662377 ORF c280237_g2_i2|g.662377 c280237_g2_i2|m.662377 type:3prime_partial len:929 (+) c280237_g2_i2:180-2963(+)	928
TPX1	+	100	162	63.58	8e-74		555.05	4578	thioredoxin-dependent peroxidase 1	AT1G65980.1	c250242_g1_i2|m.297662 c250242_g1_i2|g.297662 ORF c250242_g1_i2|g.297662 c250242_g1_i2|m.297662 type:complete len:161 (+) c250242_g1_i2:51-533(+)	161
	-								unknown protein_ BEST Arabidopsis thaliana protein match is: unknown protein (TAIR:AT4G11911.1)_ Has 216 Blast hits to 212 proteins in 76 species: Archae - 0_ Bacteria - 96_ Metazoa - 0_ Fungi - 0_ Plants - 118_ Viruses - 0_ Other Eukaryotes - 2 (source: NCBI BLink).	AT1G44000.1
	-								oxidoreductases, acting on NADH or NADPH	AT1G75260.1
	-								O-fucosyltransferase family protein	AT1G14970.1	c280934_g1_i2|m.680968 c280934_g1_i2|g.680968 ORF c280934_g1_i2|g.680968 c280934_g1_i2|m.680968 type:complete len:583 (+) c280934_g1_i2:383-2131(+)
	-								Polyketide cyclase/dehydrase and lipid transport superfamily protein	AT1G14960.1
	+	83	991	49.04	0		20.78	949.73	Protein kinase superfamily protein	AT1G73460.1	c281214_g2_i3|m.687903 c281214_g2_i3|g.687903 ORF c281214_g2_i3|g.687903 c281214_g2_i3|m.687903 type:3prime_partial len:936 (+) c281214_g2_i3:456-3260(+)	935
	+	45	273	61.17	4e-101	C5	48.61	316	Protein kinase superfamily protein	AT1G09450.1	c278541_g1_i1|m.620935 c278541_g1_i1|g.620935 ORF c278541_g1_i1|g.620935 c278541_g1_i1|m.620935 type:internal len:643 (+) c278541_g1_i1:1-1926(+)	642
	-								unknown protein_ FUNCTIONS IN: molecular_function unknown_ INVOLVED IN: biological_process unknown_ LOCATED IN: chloroplast_ BEST Arabidopsis thaliana protein match is: unknown protein (TAIR:AT3G20898.1)_ Has 52 Blast hits to 52 proteins in 9 species: Archae - 0_ Bacteria - 0_ Metazoa - 2_ Fungi - 0_ Plants - 50_ Viruses - 0_ Other Eukaryotes - 0 (source: NCBI BLink).	AT1G51355.1
	-								Predicted to encode a PR (pathogenesis-related) protein. Belongs to the plant thionin (PR-13) family with the following members: At1g66100, At5g36910, At1g72260, At2g15010, At1g12663, At1g12660.	AT1G12660.1
CYP721A1	+	69	348	44.83	6e-104		12.65	202	cytochrome P450, family 721, subfamily A, polypeptide 1	AT1G75130.1	c271865_g1_i1|m.474062 c271865_g1_i1|g.474062 ORF c271865_g1_i1|g.474062 c271865_g1_i1|m.474062 type:5prime_partial len:350 (+) c271865_g1_i1:1-1050(+)	350
	-								O-methyltransferase family protein	AT1G21120.1	c254915_g1_i1|m.316383 c254915_g1_i1|g.316383 ORF c254915_g1_i1|g.316383 c254915_g1_i1|m.316383 type:complete len:368 (+) c254915_g1_i1:97-1200(+)
	-								Adenine nucleotide alpha hydrolases-like superfamily protein	AT1G09740.1	c275093_g10_i1|m.542984 c275093_g10_i1|g.542984 ORF c275093_g10_i1|g.542984 c275093_g10_i1|m.542984 type:complete len:171 (+) c275093_g10_i1:162-674(+)
	-								O-methyltransferase family protein	AT1G21110.1	c254915_g1_i1|m.316383 c254915_g1_i1|g.316383 ORF c254915_g1_i1|g.316383 c254915_g1_i1|m.316383 type:complete len:368 (+) c254915_g1_i1:97-1200(+)
GDC1	-								Ankyrin repeat family protein	AT1G50900.1
	-								Beta-galactosidase related protein	AT1G37000.1
	+	64	198	63.13	2e-86		19.27	182	2-oxoglutarate (2OG) and Fe(II)-dependent oxygenase superfamily protein	AT1G77330.1	c281340_g5_i1|m.691244 c281340_g5_i1|g.691244 ORF c281340_g5_i1|g.691244 c281340_g5_i1|m.691244 type:5prime_partial len:201 (+) c281340_g5_i1:3-605(+)	201
	+	97	409	53.79	3e-150		21.64	525	RING/U-box superfamily protein	AT1G80400.1	c272221_g1_i4|m.481535 c272221_g1_i4|g.481535 ORF c272221_g1_i4|g.481535 c272221_g1_i4|m.481535 type:complete len:423 (+) c272221_g1_i4:322-1590(+)	423
CPK30, CDPK1A, ATCPK30	-								calcium-dependent protein kinase 30	AT1G74740.1	c276553_g1_i4|m.575174 c276553_g1_i4|g.575174 ORF c276553_g1_i4|g.575174 c276553_g1_i4|m.575174 type:complete len:533 (+) c276553_g1_i4:353-1951(+)
UBP1B	+	96	416	70.19	0	M2	304.68	7179	oligouridylate binding protein 1B	AT1G17370.1	c271094_g1_i1|m.459239 c271094_g1_i1|g.459239 ORF c271094_g1_i1|g.459239 c271094_g1_i1|m.459239 type:complete len:412 (+) c271094_g1_i1:257-1492(+)	412
	+	58	266	60.15	2e-103		12.56	25	Eukaryotic aspartyl protease family protein	AT1G09750.1	c264181_g1_i2|m.369798 c264181_g1_i2|g.369798 ORF c264181_g1_i2|g.369798 c264181_g1_i2|m.369798 type:5prime_partial len:267 (+) c264181_g1_i2:3-803(+)	267
	+	100	497	73.24	0		344.68	8092	Major facilitator superfamily protein	AT1G75220.1	c271861_g1_i4|m.473899 c271861_g1_i4|g.473899 ORF c271861_g1_i4|g.473899 c271861_g1_i4|m.473899 type:complete len:498 (+) c271861_g1_i4:286-1779(+)	498
	-								Zinc-binding dehydrogenase family protein	AT1G65560.1	c279748_g10_i2|m.649937 c279748_g10_i2|g.649937 ORF c279748_g10_i2|g.649937 c279748_g10_i2|m.649937 type:complete len:346 (+) c279748_g10_i2:209-1246(+)
	-								Pectin lyase-like superfamily protein	AT1G65570.1	c277255_g1_i2|m.590741 c277255_g1_i2|g.590741 ORF c277255_g1_i2|g.590741 c277255_g1_i2|m.590741 type:5prime_partial len:319 (+) c277255_g1_i2:3-959(+)
AtCXE5, CXE5	-								carboxyesterase 5	AT1G49660.1	c272766_g2_i1|m.492696 c272766_g2_i1|g.492696 ORF c272766_g2_i1|g.492696 c272766_g2_i1|m.492696 type:complete len:315 (+) c272766_g2_i1:63-1007(+)
	-								O-methyltransferase family protein	AT1G21100.1	c254915_g1_i1|m.316383 c254915_g1_i1|g.316383 ORF c254915_g1_i1|g.316383 c254915_g1_i1|m.316383 type:complete len:368 (+) c254915_g1_i1:97-1200(+)
	-								Calcium-binding EF-hand family protein	AT1G29020.1	c265298_g1_i1|m.380168 c265298_g1_i1|g.380168 ORF c265298_g1_i1|g.380168 c265298_g1_i1|m.380168 type:5prime_partial len:621 (+) c265298_g1_i1:3-1865(+)
	-								BEST Arabidopsis thaliana protein match is: wound-responsive family protein (TAIR:AT1G21610.1)_ Has 493 Blast hits to 482 proteins in 163 species: Archae - 0_ Bacteria - 100_ Metazoa - 172_ Fungi - 66_ Plants - 65_ Viruses - 7_ Other Eukaryotes - 83 (source: NCBI BLink).	AT1G77310.1	c277463_g1_i3|m.595481 c277463_g1_i3|g.595481 ORF c277463_g1_i3|g.595481 c277463_g1_i3|m.595481 type:3prime_partial len:738 (+) c277463_g1_i3:258-2468(+)
DDF1	-								Integrase-type DNA-binding superfamily protein	AT1G12610.1	c469895_g1_i1|m.1042092 c469895_g1_i1|g.1042092 ORF c469895_g1_i1|g.1042092 c469895_g1_i1|m.1042092 type:internal len:132 (+) c469895_g1_i1:3-395(+)
	-								phosphoglucomutase, putative / glucose phosphomutase, putative	AT1G70820.1	c285223_g5_i1|m.789556 c285223_g5_i1|g.789556 ORF c285223_g5_i1|g.789556 c285223_g5_i1|m.789556 type:complete len:535 (+) c285223_g5_i1:97-1701(+)
	-								Calcium-dependent lipid-binding (CaLB domain) family protein	AT1G70790.2	c278026_g9_i1|m.608606 c278026_g9_i1|g.608606 ORF c278026_g9_i1|g.608606 c278026_g9_i1|m.608606 type:complete len:171 (+) c278026_g9_i1:98-610(+)
	+	99	462	71.43	0	S5	42.57	1061	MBOAT (membrane bound O-acyl transferase) family protein	AT1G12640.1	c257489_g1_i1|m.327853 c257489_g1_i1|g.327853 ORF c257489_g1_i1|g.327853 c257489_g1_i1|m.327853 type:complete len:466 (+) c257489_g1_i1:69-1466(+)	466
	-								Pentatricopeptide repeat (PPR) superfamily protein	AT1G12620.1	c276908_g3_i3|m.583371 c276908_g3_i3|g.583371 ORF c276908_g3_i3|g.583371 c276908_g3_i3|m.583371 type:complete len:644 (+) c276908_g3_i3:110-2041(+)
	-								Integrase-type DNA-binding superfamily protein	AT1G12630.1	c266856_g2_i1|m.396282 c266856_g2_i1|g.396282 ORF c266856_g2_i1|g.396282 c266856_g2_i1|m.396282 type:complete len:196 (+) c266856_g2_i1:127-714(+)
ATGH9A2, KOR2	+	100	625	54.4	0		16.25	488	Six-hairpin glycosidases superfamily protein	AT1G65610.1	c284158_g1_i2|m.761484 c284158_g1_i2|g.761484 ORF c284158_g1_i2|g.761484 c284158_g1_i2|m.761484 type:complete len:614 (+) c284158_g1_i2:392-2233(+)	614
	+	93	274	61.31	1e-126		6.05	81	Sec14p-like phosphatidylinositol transfer family protein	AT1G75170.1	c231318_g1_i1|m.244212 c231318_g1_i1|g.244212 ORF c231318_g1_i1|g.244212 c231318_g1_i1|m.244212 type:complete len:276 (+) c231318_g1_i1:87-914(+)	276
	-								unknown protein_ BEST Arabidopsis thaliana protein match is: unknown protein (TAIR:AT4G28870.1)_ Has 22889 Blast hits to 1261 proteins in 188 species: Archae - 2_ Bacteria - 20934_ Metazoa - 922_ Fungi - 109_ Plants - 147_ Viruses - 121_ Other Eukaryotes - 654 (source: NCBI BLink).	AT1G49680.1
	-								F-box and associated interaction domains-containing protein	AT1G50880.1
	-								glycine-rich protein	AT1G36675.1
	-								ARM repeat superfamily protein	AT1G23180.1	c281524_g2_i1|m.695983 c281524_g2_i1|g.695983 ORF c281524_g2_i1|g.695983 c281524_g2_i1|m.695983 type:complete len:574 (+) c281524_g2_i1:67-1788(+)
ATCDC5, CDC5, ATMYBCDC5	+	71	607	60.63	0		30.9	1163	cell division cycle 5	AT1G09770.1	c278951_g3_i1|m.630851 c278951_g3_i1|g.630851 ORF c278951_g3_i1|g.630851 c278951_g3_i1|m.630851 type:5prime_partial len:783 (+) c278951_g3_i1:3-2351(+)	783
	+	91	590	66.1	0	M1	15.45	283	flavodoxin family protein / radical SAM domain-containing protein	AT1G75200.1	c272804_g1_i2|m.493423 c272804_g1_i2|g.493423 ORF c272804_g1_i2|g.493423 c272804_g1_i2|m.493423 type:5prime_partial len:624 (+) c272804_g1_i2:2-1873(+)	624
IAA15	-								indole-3-acetic acid inducible 15	AT1G80390.1	c265047_g2_i2|m.377925 c265047_g2_i2|g.377925 ORF c265047_g2_i2|g.377925 c265047_g2_i2|m.377925 type:complete len:207 (+) c265047_g2_i2:97-717(+)
	-								Pentatricopeptide repeat (PPR) superfamily protein	AT1G74750.1	c261251_g1_i1|m.348859 c261251_g1_i1|g.348859 ORF c261251_g1_i1|g.348859 c261251_g1_i1|m.348859 type:3prime_partial len:518 (+) c261251_g1_i1:1014-2564(+)
	-								HAD-superfamily hydrolase, subfamily IG, 5'-nucleotidase	AT1G75210.1	c273070_g1_i11|m.499035 c273070_g1_i11|g.499035 ORF c273070_g1_i11|g.499035 c273070_g1_i11|m.499035 type:complete len:466 (+) c273070_g1_i11:443-1840(+)
	-								F-box family protein with a domain of unknown function (DUF295)	AT1G44080.1
	-								Vacuolar iron transporter (VIT) family protein	AT1G21140.1	c277444_g3_i1|m.594970 c277444_g3_i1|g.594970 ORF c277444_g3_i1|g.594970 c277444_g3_i1|m.594970 type:complete len:210 (+) c277444_g3_i1:62-691(+)
	+	99	556	82.55	0		160.77	4647	Phosphoglycerate mutase, 2,3-bisphosphoglycerate-independent	AT1G09780.1	c176311_g1_i1|m.158391 c176311_g1_i1|g.158391 ORF c176311_g1_i1|g.158391 c176311_g1_i1|m.158391 type:complete len:560 (+) c176311_g1_i1:199-1878(+)	560
COBL6	-								COBRA-like protein 6 precursor	AT1G09790.1	c282111_g2_i1|m.710346 c282111_g2_i1|g.710346 ORF c282111_g2_i1|g.710346 c282111_g2_i1|m.710346 type:complete len:459 (+) c282111_g2_i1:181-1557(+)
U2A'	+	61	151	86.75	7e-91		55.96	525	U2 small nuclear ribonucleoprotein A	AT1G09760.1	c278448_g7_i3|m.618792 c278448_g7_i3|g.618792 ORF c278448_g7_i3|g.618792 c278448_g7_i3|m.618792 type:3prime_partial len:153 (+) c278448_g7_i3:126-581(+)	152
	-								unknown protein_ Has 7306 Blast hits to 3858 proteins in 279 species: Archae - 15_ Bacteria - 134_ Metazoa - 3314_ Fungi - 546_ Plants - 228_ Viruses - 207_ Other Eukaryotes - 2862 (source: NCBI BLink).	AT1G75190.1
	+	52	362	42.82	6e-89	S2	2.17	54	Protein kinase superfamily protein	AT1G49730.1	c200884_g2_i1|m.190915 c200884_g2_i1|g.190915 ORF c200884_g2_i1|g.190915 c200884_g2_i1|m.190915 type:complete len:392 (+) c200884_g2_i1:61-1236(+)	392
	-								Mitochondrial transcription termination factor family protein	AT1G79220.1	c265705_g1_i1|m.383958 c265705_g1_i1|g.383958 ORF c265705_g1_i1|g.383958 c265705_g1_i1|m.383958 type:5prime_partial len:404 (+) c265705_g1_i1:3-1214(+)
	-								F-box and associated interaction domains-containing protein	AT1G50870.1	c281603_g3_i1|m.698460 c281603_g3_i1|g.698460 ORF c281603_g3_i1|g.698460 c281603_g3_i1|m.698460 type:complete len:369 (+) c281603_g3_i1:49-1155(+)
HEXO3, ATHEX1	-								beta-hexosaminidase 3	AT1G65590.1	c283771_g2_i4|m.751616 c283771_g2_i4|g.751616 ORF c283771_g2_i4|g.751616 c283771_g2_i4|m.751616 type:3prime_partial len:300 (+) c283771_g2_i4:274-1170(+)
	-								Erythronate-4-phosphate dehydrogenase family protein	AT1G75180.1	c283614_g1_i8|m.747663 c283614_g1_i8|g.747663 ORF c283614_g1_i8|g.747663 c283614_g1_i8|m.747663 type:complete len:297 (+) c283614_g1_i8:260-1150(+)
	+	81	308	51.62	5e-105		15.13	162	Pseudouridine synthase family protein	AT1G09800.1	c272151_g5_i3|m.479894 c272151_g5_i3|g.479894 ORF c272151_g5_i3|g.479894 c272151_g5_i3|m.479894 type:3prime_partial len:323 (+) c272151_g5_i3:33-998(+)	322
	-								ARM repeat superfamily protein	AT1G50890.1	c267486_g1_i3|m.403917 c267486_g1_i3|g.403917 ORF c267486_g1_i3|g.403917 c267486_g1_i3|m.403917 type:complete len:931 (+) c267486_g1_i3:611-3403(+)
	-								Calcium-dependent lipid-binding (CaLB domain) family protein	AT1G70810.1	c278026_g9_i1|m.608606 c278026_g9_i1|g.608606 ORF c278026_g9_i1|g.608606 c278026_g9_i1|m.608606 type:complete len:171 (+) c278026_g9_i1:98-610(+)
	-								O-methyltransferase family protein	AT1G21130.1	c254915_g1_i1|m.316383 c254915_g1_i1|g.316383 ORF c254915_g1_i1|g.316383 c254915_g1_i1|m.316383 type:complete len:368 (+) c254915_g1_i1:97-1200(+)
FRA3	-								Endonuclease/exonuclease/phosphatase family protein	AT1G65580.1	c266574_g1_i2|m.393257 c266574_g1_i2|g.393257 ORF c266574_g1_i2|g.393257 c266574_g1_i2|m.393257 type:complete len:1210 (+) c266574_g1_i2:348-3977(+)
	-								Calcium-dependent lipid-binding (CaLB domain) family protein	AT1G70800.1	c278026_g9_i1|m.608606 c278026_g9_i1|g.608606 ORF c278026_g9_i1|g.608606 c278026_g9_i1|m.608606 type:complete len:171 (+) c278026_g9_i1:98-610(+)
ATATP-PRT2, HISN1B, ATP-PRT2	-								ATP phosphoribosyl transferase 2	AT1G09795.1	c275163_g2_i4|m.544511 c275163_g2_i4|g.544511 ORF c275163_g2_i4|g.544511 c275163_g2_i4|m.544511 type:3prime_partial len:235 (+) c275163_g2_i4:125-826(+)
	+	73	333	66.07	6e-166		22.98	381	P-loop containing nucleoside triphosphate hydrolases superfamily protein	AT1G80380.2	c280377_g1_i7|m.666140 c280377_g1_i7|g.666140 ORF c280377_g1_i7|g.666140 c280377_g1_i7|m.666140 type:complete len:337 (+) c280377_g1_i7:168-1178(+)	337
	+	73	291	41.24	8e-72		2.77	32	Tetratricopeptide repeat (TPR)-like superfamily protein	AT1G55890.1	c177767_g1_i1|m.160572 c177767_g1_i1|g.160572 ORF c177767_g1_i1|g.160572 c177767_g1_i1|m.160572 type:5prime_partial len:295 (+) c177767_g1_i1:2-886(+)	295
ATECI1, ECI1, ECHIC, PEC11	-								delta(3), delta(2)-enoyl CoA isomerase 1	AT1G65520.1	c264580_g1_i1|m.373384 c264580_g1_i1|g.373384 ORF c264580_g1_i1|g.373384 c264580_g1_i1|m.373384 type:complete len:247 (+) c264580_g1_i1:63-803(+)
	-								alpha/beta-Hydrolases superfamily protein	AT1G49650.1	c263461_g2_i1|m.364131 c263461_g2_i1|g.364131 ORF c263461_g2_i1|g.364131 c263461_g2_i1|m.364131 type:5prime_partial len:338 (+) c263461_g2_i1:3-1016(+)
	+	68	268	52.99	7e-95	C3	6.73	81	DNA glycosylase superfamily protein	AT1G75230.2	c260574_g1_i1|m.344460 c260574_g1_i1|g.344460 ORF c260574_g1_i1|g.344460 c260574_g1_i1|m.344460 type:5prime_partial len:254 (+) c260574_g1_i1:2-763(+)	254
	-								Cysteine/Histidine-rich C1 domain family protein	AT1G44050.1
	-								Plant invertase/pectin methylesterase inhibitor superfamily protein	AT1G09370.1
	+	43	214	49.07	8e-58		49.67	561	unknown protein_ Has 1105 Blast hits to 802 proteins in 217 species: Archae - 2_ Bacteria - 177_ Metazoa - 445_ Fungi - 210_ Plants - 58_ Viruses - 6_ Other Eukaryotes - 207 (source: NCBI BLink).	AT1G50910.1	c270563_g4_i5|m.450008 c270563_g4_i5|g.450008 ORF c270563_g4_i5|g.450008 c270563_g4_i5|m.450008 type:3prime_partial len:325 (+) c270563_g4_i5:241-1212(+)	324
	+	91	577	44.19	8e-153	S2	13.43	405	unknown protein_ LOCATED IN: endoplasmic reticulum_ EXPRESSED IN: 24 plant structures_ EXPRESSED DURING: 13 growth stages_ BEST Arabidopsis thaliana protein match is: unknown protein (TAIR:AT1G19370.1)_ Has 51 Blast hits to 49 proteins in 18 species: Archae - 0_ Bacteria - 0_ Metazoa - 0_ Fungi - 0_ Plants - 46_ Viruses - 0_ Other Eukaryotes - 5 (source: NCBI BLink).	AT1G75140.1	c282048_g1_i1|m.709096 c282048_g1_i1|g.709096 ORF c282048_g1_i1|g.709096 c282048_g1_i1|m.709096 type:complete len:598 (+) c282048_g1_i1:171-1964(+)	598
CYCA2_4	+	97	479	46.76	1e-134	C4	5.05	97	Cyclin A2_4	AT1G80370.1	c259952_g1_i1|m.340648 c259952_g1_i1|g.340648 ORF c259952_g1_i1|g.340648 c259952_g1_i1|m.340648 type:complete len:472 (+) c259952_g1_i1:385-1800(+)	472
	-								Translation initiation factor IF2/IF5	AT1G36730.1	c252330_g1_i2|m.305316 c252330_g1_i2|g.305316 ORF c252330_g1_i2|g.305316 c252330_g1_i2|m.305316 type:complete len:430 (+) c252330_g1_i2:544-1833(+)
	+	51	432	34.26	3e-28		36.14	318	unknown protein_ Has 38228 Blast hits to 24529 proteins in 1168 species: Archae - 169_ Bacteria - 4103_ Metazoa - 14594_ Fungi - 5866_ Plants - 1861_ Viruses - 317_ Other Eukaryotes - 11318 (source: NCBI BLink).	AT1G75150.1	c273115_g2_i4|m.500150 c273115_g2_i4|g.500150 ORF c273115_g2_i4|g.500150 c273115_g2_i4|m.500150 type:3prime_partial len:605 (+) c273115_g2_i4:545-2356(+)	604
PEPKR1	+	96	506	55.14	0		27.32	743	phosphoenolpyruvate carboxylase-related kinase 1	AT1G12580.1	c276747_g2_i1|m.579265 c276747_g2_i1|g.579265 ORF c276747_g2_i1|g.579265 c276747_g2_i1|m.579265 type:complete len:458 (+) c276747_g2_i1:558-1931(+)	458
	-								Protein of unknown function (DUF1666)	AT1G73850.1	c277100_g1_i1|m.587565 c277100_g1_i1|g.587565 ORF c277100_g1_i1|g.587565 c277100_g1_i1|m.587565 type:complete len:775 (+) c277100_g1_i1:560-2884(+)
JAZ5, TIFY11A	-								jasmonate-zim-domain protein 5	AT1G17380.1	c260087_g1_i1|m.341470 c260087_g1_i1|g.341470 ORF c260087_g1_i1|g.341470 c260087_g1_i1|m.341470 type:complete len:246 (+) c260087_g1_i1:224-961(+)
NIP3_1	-								NOD26-like intrinsic protein 3_1	AT1G31885.1	c263750_g2_i1|m.366446 c263750_g2_i1|g.366446 ORF c263750_g2_i1|g.366446 c263750_g2_i1|m.366446 type:complete len:269 (+) c263750_g2_i1:195-1001(+)
	+	95	491	56.62	0	C5	12.39	234	Tetratricopeptide repeat (TPR)-like superfamily protein	AT1G77360.1	c273109_g1_i4|m.499961 c273109_g1_i4|g.499961 ORF c273109_g1_i4|g.499961 c273109_g1_i4|m.499961 type:5prime_partial len:498 (+) c273109_g1_i4:1-1494(+)	498
	-								Cysteine/Histidine-rich C1 domain family protein	AT1G44030.1
	+	90	668	69.61	0	M2	23.07	613	LETM1-like protein	AT1G65540.1	c286271_g1_i4|m.817177 c286271_g1_i4|g.817177 ORF c286271_g1_i4|g.817177 c286271_g1_i4|m.817177 type:complete len:750 (+) c286271_g1_i4:456-2705(+)	750
	+	88	332	48.49	3e-116		4.21	101	nodulin MtN21 /EamA-like transporter family protein	AT1G09380.1	c266984_g1_i1|m.397815 c266984_g1_i1|g.397815 ORF c266984_g1_i1|g.397815 c266984_g1_i1|m.397815 type:complete len:353 (+) c266984_g1_i1:371-1429(+)	353
RFC3, RFC5	+	56	208	77.4	5e-108		34.42	265.52	replication factor C subunit 3	AT1G77470.1	c277607_g11_i1|m.599038 c277607_g11_i1|g.599038 ORF c277607_g11_i1|g.599038 c277607_g11_i1|m.599038 type:3prime_partial len:204 (+) c277607_g11_i1:78-686(+)	203
	-								unknown protein_ Has 0 Blast hits to 0 proteins in 0 species (source: NCBI BLink).	AT1G36745.1
PGM3	-								Phosphoglucomutase/phosphomannomutase family protein	AT1G23190.1	c190887_g1_i2|m.177632 c190887_g1_i2|g.177632 ORF c190887_g1_i2|g.177632 c190887_g1_i2|m.177632 type:complete len:584 (+) c190887_g1_i2:196-1947(+)
	+	96	570	60.18	0	S2	26.02	702	Glucose-methanol-choline (GMC) oxidoreductase family protein	AT1G12570.1	c260219_g1_i2|m.342336 c260219_g1_i2|g.342336 ORF c260219_g1_i2|g.342336 c260219_g1_i2|m.342336 type:complete len:587 (+) c260219_g1_i2:131-1891(+)	587
	-								Domain of unknown function (DUF1985)	AT1G36970.1
NDF1, NDH48	-								NDH-dependent cyclic electron flow 1	AT1G15980.1
TAPX	-								thylakoidal ascorbate peroxidase	AT1G77490.1	c245642_g2_i1|m.281820 c245642_g2_i1|g.281820 ORF c245642_g2_i1|g.281820 c245642_g2_i1|m.281820 type:5prime_partial len:377 (+) c245642_g2_i1:3-1133(+)
ATFD1, FD1	-								ferredoxin 1	AT1G10960.1	c251510_g1_i1|m.302207 c251510_g1_i1|g.302207 ORF c251510_g1_i1|g.302207 c251510_g1_i1|m.302207 type:complete len:153 (+) c251510_g1_i1:119-577(+)
	-								F-box family protein	AT1G67130.1	c281603_g3_i1|m.698460 c281603_g3_i1|g.698460 ORF c281603_g3_i1|g.698460 c281603_g3_i1|m.698460 type:complete len:369 (+) c281603_g3_i1:49-1155(+)
TIM50, emb1860	+	96	363	54.55	1e-131	M5	24.66	337	Haloacid dehalogenase-like hydrolase (HAD) superfamily protein	AT1G55900.1	c276948_g1_i5|m.584174 c276948_g1_i5|g.584174 ORF c276948_g1_i5|g.584174 c276948_g1_i5|m.584174 type:complete len:365 (+) c276948_g1_i5:186-1280(+)	365
ATCNGC7, CNGC7	-								cyclic nucleotide gated channel 7	AT1G15990.1	c276527_g1_i7|m.574545 c276527_g1_i7|g.574545 ORF c276527_g1_i7|g.574545 c276527_g1_i7|m.574545 type:complete len:725 (+) c276527_g1_i7:414-2588(+)
	-								Protein of unknown function (DUF620)	AT1G75160.1	c269866_g1_i2|m.437667 c269866_g1_i2|g.437667 ORF c269866_g1_i2|g.437667 c269866_g1_i2|m.437667 type:5prime_partial len:402 (+) c269866_g1_i2:1-1206(+)
	-								alpha/beta-Hydrolases superfamily protein	AT1G49640.1	c263461_g2_i1|m.364131 c263461_g2_i1|g.364131 ORF c263461_g2_i1|g.364131 c263461_g2_i1|m.364131 type:5prime_partial len:338 (+) c263461_g2_i1:3-1016(+)
	+	97	582	34.19	8e-59	C4	43.28	1798	unknown protein_ LOCATED IN: chloroplast_ EXPRESSED IN: 24 plant structures_ EXPRESSED DURING: 14 growth stages_ BEST Arabidopsis thaliana protein match is: unknown protein (TAIR:AT4G08510.1)_ Has 5029 Blast hits to 1779 proteins in 339 species: Archae - 2_ Bacteria - 1372_ Metazoa - 990_ Fungi - 933_ Plants - 111_ Viruses - 28_ Other Eukaryotes - 1593 (source: NCBI BLink).	AT1G36990.1	c240906_g2_i3|m.269005 c240906_g2_i3|g.269005 ORF c240906_g2_i3|g.269005 c240906_g2_i3|m.269005 type:complete len:564 (+) c240906_g2_i3:963-2654(+)	564
	+	91	319	80.25	0	M5	6.41	93	UDP-N-acetylglucosamine (UAA) transporter family	AT1G12600.1	c269470_g1_i2|m.431185 c269470_g1_i2|g.431185 ORF c269470_g1_i2|g.431185 c269470_g1_i2|m.431185 type:complete len:345 (+) c269470_g1_i2:117-1151(+)	345
	+	31	307	50.16	2e-84		52.64	1102	Cysteine proteinases superfamily protein	AT1G09730.1	c285296_g4_i4|m.791558 c285296_g4_i4|g.791558 ORF c285296_g4_i4|g.791558 c285296_g4_i4|m.791558 type:3prime_partial len:614 (+) c285296_g4_i4:320-2158(+)	613
	-								Pentatricopeptide repeat (PPR) superfamily protein	AT1G77340.1	c280943_g1_i2|m.681142 c280943_g1_i2|g.681142 ORF c280943_g1_i2|g.681142 c280943_g1_i2|m.681142 type:complete len:850 (+) c280943_g1_i2:130-2679(+)
	+	48	119	49.58	1e-33	S2	37.96	616	unknown protein_ CONTAINS InterPro DOMAIN/s: Protein of unknown function DUF947 (InterPro:IPR009292)_ Has 700 Blast hits to 631 proteins in 192 species: Archae - 0_ Bacteria - 32_ Metazoa - 138_ Fungi - 168_ Plants - 60_ Viruses - 0_ Other Eukaryotes - 302 (source: NCBI BLink).	AT1G12650.1	c276552_g11_i4|m.575117 c276552_g11_i4|g.575117 ORF c276552_g11_i4|g.575117 c276552_g11_i4|m.575117 type:complete len:216 (+) c276552_g11_i4:34-681(+)	216
MLP31	-								MLP-like protein 31	AT1G70840.1	c264548_g1_i4|m.373104 c264548_g1_i4|g.373104 ORF c264548_g1_i4|g.373104 c264548_g1_i4|m.373104 type:complete len:162 (+) c264548_g1_i4:85-570(+)
	-								Plant protein 1589 of unknown function	AT1G49700.1	c264274_g2_i2|m.370492 c264274_g2_i2|g.370492 ORF c264274_g2_i2|g.370492 c264274_g2_i2|m.370492 type:3prime_partial len:110 (+) c264274_g2_i2:118-444(+)
	+	96	133	71.43	3e-67		106.67	917	unknown protein_ CONTAINS InterPro DOMAIN/s: Uncharacterised protein family UPF0220 (InterPro:IPR007919)_ Has 424 Blast hits to 424 proteins in 159 species: Archae - 0_ Bacteria - 0_ Metazoa - 228_ Fungi - 120_ Plants - 62_ Viruses - 0_ Other Eukaryotes - 14 (source: NCBI BLink).	AT1G36980.1	c257573_g2_i1|m.328287 c257573_g2_i1|g.328287 ORF c257573_g2_i1|g.328287 c257573_g2_i1|m.328287 type:complete len:142 (+) c257573_g2_i1:104-529(+)	142
	-								Xanthine/uracil permease family protein	AT1G65550.1	c273014_g1_i6|m.497812 c273014_g1_i6|g.497812 ORF c273014_g1_i6|g.497812 c273014_g1_i6|m.497812 type:complete len:534 (+) c273014_g1_i6:444-2045(+)
	-								Cupredoxin superfamily protein	AT1G21090.1
VOZ1, ATVOZ1	+	60	299	63.88	2e-134		13.52	197.04	vascular plant one zinc finger protein	AT1G28520.1	c283739_g2_i2|m.750868 c283739_g2_i2|g.750868 ORF c283739_g2_i2|g.750868 c283739_g2_i2|m.750868 type:5prime_partial len:311 (+) c283739_g2_i2:3-935(+)	311
	-								Protein kinase superfamily protein	AT1G79600.1	c283191_g4_i3|m.736847 c283191_g4_i3|g.736847 ORF c283191_g4_i3|g.736847 c283191_g4_i3|m.736847 type:3prime_partial len:651 (+) c283191_g4_i3:304-2253(+)
	+	59	325	56.31	9e-126	S5	11.59	211	Protein kinase superfamily protein	AT1G65950.1	c270839_g2_i2|m.455190 c270839_g2_i2|g.455190 ORF c270839_g2_i2|g.455190 c270839_g2_i2|m.455190 type:complete len:373 (+) c270839_g2_i2:379-1497(+)	373
MLP34	+	38	126	30.16	2e-08		181.81	1459	MLP-like protein 34	AT1G70850.1	c264548_g1_i4|m.373104 c264548_g1_i4|g.373104 ORF c264548_g1_i4|g.373104 c264548_g1_i4|m.373104 type:complete len:162 (+) c264548_g1_i4:85-570(+)	162
	-								Kinase interacting (KIP1-like) family protein	AT1G09720.1	c274247_g1_i1|m.525146 c274247_g1_i1|g.525146 ORF c274247_g1_i1|g.525146 c274247_g1_i1|m.525146 type:5prime_partial len:958 (+) c274247_g1_i1:3-2876(+)
	-								glycine-rich protein	AT1G44085.1
	+	98	120	70	1e-53	S1	55.22	539	unknown protein_ FUNCTIONS IN: molecular_function unknown_ INVOLVED IN: biological_process unknown_ LOCATED IN: endomembrane system_ EXPRESSED IN: 23 plant structures_ EXPRESSED DURING: 13 growth stages_ CONTAINS InterPro DOMAIN/s: Protein of unknown function KRTCAP2 (InterPro:IPR018614)_ Has 141 Blast hits to 141 proteins in 57 species: Archae - 0_ Bacteria - 0_ Metazoa - 96_ Fungi - 0_ Plants -…	AT1G77350.1	c282994_g4_i3|m.732354 c282994_g4_i3|g.732354 ORF c282994_g4_i3|g.732354 c282994_g4_i3|m.732354 type:complete len:122 (+) c282994_g4_i3:110-475(+)	122
ATXRCC1	+	88	315	47.62	5e-89	C5	58.82	543	BRCT domain-containing DNA repair protein	AT1G80420.1	c271022_g2_i6|m.458160 c271022_g2_i6|g.458160 ORF c271022_g2_i6|g.458160 c271022_g2_i6|m.458160 type:complete len:358 (+) c271022_g2_i6:257-1330(+)	358
cICDH	+	99	408	86.52	0		284.1	6134	cytosolic NADP+-dependent isocitrate dehydrogenase	AT1G65930.1	c268399_g3_i1|m.415589 c268399_g3_i1|g.415589 ORF c268399_g3_i1|g.415589 c268399_g3_i1|m.415589 type:complete len:409 (+) c268399_g3_i1:219-1445(+)	409
ORA47	-								Integrase-type DNA-binding superfamily protein	AT1G74930.1	c223289_g1_i1|m.228372 c223289_g1_i1|g.228372 ORF c223289_g1_i1|g.228372 c223289_g1_i1|m.228372 type:complete len:187 (+) c223289_g1_i1:169-729(+)
BGAL16	-								beta-galactosidase 16	AT1G77410.1	c259056_g1_i2|m.335983 c259056_g1_i2|g.335983 ORF c259056_g1_i2|g.335983 c259056_g1_i2|m.335983 type:complete len:826 (+) c259056_g1_i2:151-2628(+)
	-								Homeodomain-like superfamily protein	AT1G74840.1	c255831_g1_i3|m.320090 c255831_g1_i3|g.320090 ORF c255831_g1_i3|g.320090 c255831_g1_i3|m.320090 type:complete len:309 (+) c255831_g1_i3:67-993(+)
	-								basic helix-loop-helix (bHLH) DNA-binding superfamily protein	AT1G51140.1	c273147_g1_i2|m.500729 c273147_g1_i2|g.500729 ORF c273147_g1_i2|g.500729 c273147_g1_i2|m.500729 type:complete len:350 (+) c273147_g1_i2:349-1398(+)
SEU	+	99	908	45.15	0	C2	32.99	1246	SEUSS transcriptional co-regulator	AT1G43850.1	c286350_g5_i4|m.819194 c286350_g5_i4|g.819194 ORF c286350_g5_i4|g.819194 c286350_g5_i4|m.819194 type:complete len:848 (+) c286350_g5_i4:539-3082(+)	848
	-								Pectinacetylesterase family protein	AT1G09550.1	c273908_g2_i1|m.516923 c273908_g2_i1|g.516923 ORF c273908_g2_i1|g.516923 c273908_g2_i1|m.516923 type:internal len:387 (+) c273908_g2_i1:1-1158(+)
DegP6	-								DegP protease 6	AT1G51150.1	c271308_g1_i4|m.463191 c271308_g1_i4|g.463191 ORF c271308_g1_i4|g.463191 c271308_g1_i4|m.463191 type:5prime_partial len:572 (+) c271308_g1_i4:1-1716(+)
	+	100	423	69.03	0	S3	248.74	3591	Translation elongation factor EF1B, gamma chain	AT1G09640.1	c262453_g1_i2|m.356784 c262453_g1_i2|g.356784 ORF c262453_g1_i2|g.356784 c262453_g1_i2|m.356784 type:complete len:424 (+) c262453_g1_i2:57-1328(+)	424
LOV1	-								NB-ARC domain-containing disease resistance protein	AT1G10920.1
MYB61, ATMYB61	+	99	381	44.62	3e-90		20.89	393	myb domain protein 61	AT1G09540.1	c277489_g1_i3|m.596143 c277489_g1_i3|g.596143 ORF c277489_g1_i3|g.596143 c277489_g1_i3|m.596143 type:complete len:373 (+) c277489_g1_i3:88-1206(+)	373
	-								unknown protein_ BEST Arabidopsis thaliana protein match is: unknown protein (TAIR:AT2G01340.1)_ Has 85 Blast hits to 85 proteins in 12 species: Archae - 0_ Bacteria - 0_ Metazoa - 0_ Fungi - 0_ Plants - 85_ Viruses - 0_ Other Eukaryotes - 0 (source: NCBI BLink).	AT1G71015.1	c176618_g1_i1|m.158910 c176618_g1_i1|g.158910 ORF c176618_g1_i1|g.158910 c176618_g1_i1|m.158910 type:3prime_partial len:157 (+) c176618_g1_i1:48-515(+)
ATRAB11C, ATRABA2A, ATRAB-A2A, RAB-A2A, RAB11c	+	99	218	80.73	3e-131		16.04	249	RAB GTPase 11C	AT1G09630.1	c267695_g2_i1|m.406367 c267695_g2_i1|g.406367 ORF c267695_g2_i1|g.406367 c267695_g2_i1|m.406367 type:complete len:219 (+) c267695_g2_i1:294-950(+)	219
	-								CONTAINS InterPro DOMAIN/s: Protein of unknown function DUF688 (InterPro:IPR007789)_ BEST Arabidopsis thaliana protein match is: hydroxyproline-rich glycoprotein family protein (TAIR:AT1G21695.1)_ Has 328 Blast hits to 314 proteins in 61 species: Archae - 0_ Bacteria - 12_ Metazoa - 130_ Fungi - 28_ Plants - 92_ Viruses - 10_ Other Eukaryotes - 56 (source: NCBI BLink).	AT1G77400.1
	+	54	217	35.02	1e-26		36.23	413	unknown protein_ BEST Arabidopsis thaliana protein match is: unknown protein (TAIR:AT1G19010.1)_ Has 210 Blast hits to 193 proteins in 61 species: Archae - 0_ Bacteria - 9_ Metazoa - 75_ Fungi - 18_ Plants - 58_ Viruses - 1_ Other Eukaryotes - 49 (source: NCBI BLink).	AT1G74860.1	c274305_g2_i4|m.526518 c274305_g2_i4|g.526518 ORF c274305_g2_i4|g.526518 c274305_g2_i4|m.526518 type:complete len:558 (+) c274305_g2_i4:206-1879(+)	558
ESP1	+	99	411	40.63	9e-51		32.03	558	hydroxyproline-rich glycoprotein family protein	AT1G73840.1	c270173_g2_i2|m.443151 c270173_g2_i2|g.443151 ORF c270173_g2_i2|g.443151 c270173_g2_i2|m.443151 type:complete len:381 (+) c270173_g2_i2:68-1210(+)	381
	-								unknown protein_ Has 69 Blast hits to 69 proteins in 22 species: Archae - 0_ Bacteria - 2_ Metazoa - 45_ Fungi - 4_ Plants - 8_ Viruses - 0_ Other Eukaryotes - 10 (source: NCBI BLink).	AT1G36925.1
ALDH10A8	-								aldehyde dehydrogenase 10A8	AT1G74920.1	c267417_g1_i2|m.403068 c267417_g1_i2|g.403068 ORF c267417_g1_i2|g.403068 c267417_g1_i2|m.403068 type:5prime_partial len:513 (+) c267417_g1_i2:1-1539(+)
	+	99	222	59.91	6e-91		183.89	2197	emp24/gp25L/p24 family/GOLD family protein	AT1G09580.1	c238555_g1_i1|m.262168 c238555_g1_i1|g.262168 ORF c238555_g1_i1|g.262168 c238555_g1_i1|m.262168 type:5prime_partial len:264 (+) c238555_g1_i1:3-794(+)	264
	+	30	406	47.04	6e-103		15.61	472	ARM repeat superfamily protein	AT1G79190.1	c278419_g1_i4|m.617947 c278419_g1_i4|g.617947 ORF c278419_g1_i4|g.617947 c278419_g1_i4|m.617947 type:complete len:431 (+) c278419_g1_i4:224-1516(+)	431
	+	79	234	60.26	3e-98	M3	83.64	1089	Protein of unknown function (DUF607)	AT1G09575.1	c195842_g1_i1|m.184375 c195842_g1_i1|g.184375 ORF c195842_g1_i1|g.184375 c195842_g1_i1|m.184375 type:5prime_partial len:289 (+) c195842_g1_i1:1-867(+)	289
	+	42	193	48.7	4e-53	C5	1.1	7	Pentatricopeptide repeat (PPR) superfamily protein	AT1G77405.1	c81020_g1_i1|m.65196 c81020_g1_i1|g.65196 ORF c81020_g1_i1|g.65196 c81020_g1_i1|m.65196 type:internal len:200 (+) c81020_g1_i1:2-598(+)	199
PHYA, FHY2, FRE1, HY8	+	99	1111	64.81	0	M4	19.87	1186	phytochrome A	AT1G09570.1	c281433_g2_i2|m.693675 c281433_g2_i2|g.693675 ORF c281433_g2_i2|g.693675 c281433_g2_i2|m.693675 type:complete len:1124 (+) c281433_g2_i2:542-3913(+)	1124
GLP5	-								germin-like protein 5	AT1G09560.1	c258749_g1_i1|m.334290 c258749_g1_i1|g.334290 ORF c258749_g1_i1|g.334290 c258749_g1_i1|m.334290 type:complete len:220 (+) c258749_g1_i1:202-861(+)
PTAC2	-								plastid transcriptionally active 2	AT1G74850.1	c218942_g2_i2|m.219324 c218942_g2_i2|g.219324 ORF c218942_g2_i2|g.219324 c218942_g2_i2|m.219324 type:internal len:445 (+) c218942_g2_i2:2-1333(+)
	-								Calcium-dependent lipid-binding (CaLB domain) family protein	AT1G73580.1	c278026_g9_i1|m.608606 c278026_g9_i1|g.608606 ORF c278026_g9_i1|g.608606 c278026_g9_i1|m.608606 type:complete len:171 (+) c278026_g9_i1:98-610(+)
	-								Translation protein SH3-like family protein	AT1G09590.1	c252826_g2_i1|m.307441 c252826_g2_i1|g.307441 ORF c252826_g2_i1|g.307441 c252826_g2_i1|m.307441 type:complete len:165 (+) c252826_g2_i1:96-590(+)
	+	93	208	31.73	1e-19		165.44	1671	Protein of unknown function (DUF581)	AT1G74940.1	c252416_g1_i2|m.305781 c252416_g1_i2|g.305781 ORF c252416_g1_i2|g.305781 c252416_g1_i2|m.305781 type:5prime_partial len:202 (+) c252416_g1_i2:2-607(+)	202
	-								unknown protein_ BEST Arabidopsis thaliana protein match is: unknown protein (TAIR:AT1G51020.1)_ Has 334 Blast hits to 303 proteins in 107 species: Archae - 20_ Bacteria - 126_ Metazoa - 41_ Fungi - 13_ Plants - 30_ Viruses - 2_ Other Eukaryotes - 102 (source: NCBI BLink).	AT1G51010.1
YSL7	+	99	693	72.44	0		161.89	5460	YELLOW STRIPE like 7	AT1G65730.1	c269487_g2_i2|m.431414 c269487_g2_i2|g.431414 ORF c269487_g2_i2|g.431414 c269487_g2_i2|m.431414 type:complete len:721 (+) c269487_g2_i2:205-2367(+)	721
	+	78	84	42.86	3e-13	S5	84.42	662	unknown protein_ BEST Arabidopsis thaliana protein match is: unknown protein (TAIR:AT1G57765.1)_ Has 35333 Blast hits to 34131 proteins in 2444 species: Archae - 798_ Bacteria - 22429_ Metazoa - 974_ Fungi - 991_ Plants - 531_ Viruses - 0_ Other Eukaryotes - 9610 (source: NCBI BLink).	AT1G09645.1	c251117_g1_i2|m.300743 c251117_g1_i2|g.300743 ORF c251117_g1_i2|g.300743 c251117_g1_i2|m.300743 type:complete len:102 (+) c251117_g1_i2:79-384(+)	102
	-								unknown protein_ FUNCTIONS IN: molecular_function unknown_ INVOLVED IN: biological_process unknown_ LOCATED IN: cellular_component unknown_ CONTAINS InterPro DOMAIN/s: Protein of unknown function DUF601 (InterPro:IPR006736)_ BEST Arabidopsis thaliana protein match is: Protein of unknown function, DUF601 (TAIR:AT1G46696.1)_ Has 1849 Blast hits to 1554 proteins in 272 species: Archae - 15_ Bacteria…	AT1G51172.1
	-								hydroxyproline-rich glycoprotein family protein	AT1G70985.1
	+	91	730	59.04	0	C3	17.7	734	FUNCTIONS IN: molecular_function unknown_ INVOLVED IN: ribosome biogenesis_ LOCATED IN: nucleus_ EXPRESSED IN: 22 plant structures_ EXPRESSED DURING: 13 growth stages_ CONTAINS InterPro DOMAIN/s: AARP2CN (InterPro:IPR012948), Protein of unknown function DUF663 (InterPro:IPR007034)_ BEST Arabidopsis thaliana protein match is: P-loop containing nucleoside triphosphate hydrolases superfamily protein…	AT1G42440.1	c277828_g6_i2|m.604038 c277828_g6_i2|g.604038 ORF c277828_g6_i2|g.604038 c277828_g6_i2|m.604038 type:complete len:893 (+) c277828_g6_i2:156-2834(+)	893
PLT2	-								Integrase-type DNA-binding superfamily protein	AT1G51190.1	c277747_g2_i4|m.602105 c277747_g2_i4|g.602105 ORF c277747_g2_i4|g.602105 c277747_g2_i4|m.602105 type:complete len:207 (+) c277747_g2_i4:494-1114(+)
	-								F-box and associated interaction domains-containing protein	AT1G70970.1
	-								F-box/RNI-like/FBD-like domains-containing protein	AT1G80470.1	c273934_g2_i2|m.517556 c273934_g2_i2|g.517556 ORF c273934_g2_i2|g.517556 c273934_g2_i2|m.517556 type:complete len:507 (+) c273934_g2_i2:241-1761(+)
	-								unknown protein_ BEST Arabidopsis thaliana protein match is: unknown protein (TAIR:AT1G51020.1)_ Has 39 Blast hits to 36 proteins in 13 species: Archae - 5_ Bacteria - 2_ Metazoa - 1_ Fungi - 2_ Plants - 21_ Viruses - 0_ Other Eukaryotes - 8 (source: NCBI BLink).	AT1G51030.1
	+	67	325	36.31	4e-30		12.99	348	unknown protein_ INVOLVED IN: N-terminal protein myristoylation_ EXPRESSED IN: cultured cell_ BEST Arabidopsis thaliana protein match is: unknown protein (TAIR:AT5G37010.1)_ Has 2241 Blast hits to 1776 proteins in 164 species: Archae - 0_ Bacteria - 29_ Metazoa - 1759_ Fungi - 94_ Plants - 93_ Viruses - 17_ Other Eukaryotes - 249 (source: NCBI BLink).	AT1G65710.1	c274603_g1_i1|m.532898 c274603_g1_i1|g.532898 ORF c274603_g1_i1|g.532898 c274603_g1_i1|m.532898 type:5prime_partial len:567 (+) c274603_g1_i1:1-1701(+)	567
	-								F-box and associated interaction domains-containing protein	AT1G09650.1
	+	87	178	33.71	2e-16	S2	513.24	5358	unknown protein_ FUNCTIONS IN: molecular_function unknown_ INVOLVED IN: biological_process unknown_ LOCATED IN: endomembrane system_ EXPRESSED IN: 24 plant structures_ EXPRESSED DURING: 15 growth stages_ Has 44 Blast hits to 44 proteins in 14 species: Archae - 0_ Bacteria - 0_ Metazoa - 0_ Fungi - 0_ Plants - 44_ Viruses - 0_ Other Eukaryotes - 0 (source: NCBI BLink).	AT1G65720.1	c287304_g4_i2|m.844850 c287304_g4_i2|g.844850 ORF c287304_g4_i2|g.844850 c287304_g4_i2|m.844850 type:5prime_partial len:211 (+) c287304_g4_i2:1-633(+)	211
SYNC3	+	99	574	64.98	0		112.43	2960	Class II aminoacyl-tRNA and biotin synthetases superfamily protein	AT1G70980.1	c239004_g1_i1|m.263405 c239004_g1_i1|g.263405 ORF c239004_g1_i1|g.263405 c239004_g1_i1|m.263405 type:5prime_partial len:571 (+) c239004_g1_i1:3-1715(+)	571
	+	100	371	65.5	1e-169	M4	33.58	416	sequence-specific DNA binding transcription factors	AT1G43860.1	c273511_g1_i1|m.508353 c273511_g1_i1|g.508353 ORF c273511_g1_i1|g.508353 c273511_g1_i1|m.508353 type:complete len:358 (+) c273511_g1_i1:7-1080(+)	358
FAB1C	-								FORMS APLOID AND BINUCLEATE CELLS 1C	AT1G71010.1	c277511_g1_i1|m.596659 c277511_g1_i1|g.596659 ORF c277511_g1_i1|g.596659 c277511_g1_i1|m.596659 type:complete len:1771 (+) c277511_g1_i1:810-6122(+)
	-								Protein kinase superfamily protein	AT1G51040.1	c282084_g1_i2|m.709802 c282084_g1_i2|g.709802 ORF c282084_g1_i2|g.709802 c282084_g1_i2|m.709802 type:complete len:1993 (+) c282084_g1_i2:161-6139(+)
	+	99	175	72.57	2e-91		53.7	452	SNARE-like superfamily protein	AT1G51160.1	c132157_g1_i1|m.109931 c132157_g1_i1|g.109931 ORF c132157_g1_i1|g.109931 c132157_g1_i1|m.109931 type:5prime_partial len:188 (+) c132157_g1_i1:3-566(+)	188
	-								Cysteine/Histidine-rich C1 domain family protein	AT1G20990.1
	-								Chaperone DnaJ-domain superfamily protein	AT1G71000.1	c265929_g1_i4|m.386122 c265929_g1_i4|g.386122 ORF c265929_g1_i4|g.386122 c265929_g1_i4|m.386122 type:complete len:235 (+) c265929_g1_i4:506-1210(+)
BEE3	-								BR enhanced expression 3	AT1G73830.1	c261757_g1_i4|m.352267 c261757_g1_i4|g.352267 ORF c261757_g1_i4|g.352267 c261757_g1_i4|m.352267 type:complete len:234 (+) c261757_g1_i4:154-855(+)
	-								Protein kinase superfamily protein	AT1G51170.1	c257978_g1_i2|m.330272 c257978_g1_i2|g.330272 ORF c257978_g1_i2|g.330272 c257978_g1_i2|m.330272 type:complete len:400 (+) c257978_g1_i2:79-1278(+)
	-								proline-rich family protein	AT1G70990.1
	-								Protein of unknown function (DUF295)	AT1G65740.1
AGD4	-								ARF-GAP domain 4	AT1G10870.1	c286273_g1_i11|m.817251 c286273_g1_i11|g.817251 ORF c286273_g1_i11|g.817251 c286273_g1_i11|m.817251 type:3prime_partial len:559 (+) c286273_g1_i11:440-2113(+)
	+	100	249	60.24	2e-96		8.25	112	PLATZ transcription factor family protein	AT1G21000.1	c265933_g1_i1|m.386142 c265933_g1_i1|g.386142 ORF c265933_g1_i1|g.386142 c265933_g1_i1|m.386142 type:complete len:239 (+) c265933_g1_i1:153-869(+)	239
SMB, ANAC033	-								NAC (No Apical Meristem) domain transcriptional regulator superfamily protein	AT1G79580.1	c266029_g1_i1|m.387169 c266029_g1_i1|g.387169 ORF c266029_g1_i1|g.387169 c266029_g1_i1|m.387169 type:complete len:291 (+) c266029_g1_i1:71-943(+)
	+	95	390	46.67	2e-111		38.63	1001	Nse4, component of Smc5/6 DNA repair complex	AT1G51130.1	c251305_g1_i1|m.301410 c251305_g1_i1|g.301410 ORF c251305_g1_i1|g.301410 c251305_g1_i1|m.301410 type:complete len:428 (+) c251305_g1_i1:292-1575(+)	428
CYP97A3, LUT5	+	92	549	70.31	0	C2	75.43	448	cytochrome P450, family 97, subfamily A, polypeptide 3	AT1G31800.1	c284399_g3_i6|m.767461 c284399_g3_i6|g.767461 ORF c284399_g3_i6|g.767461 c284399_g3_i6|m.767461 type:complete len:599 (+) c284399_g3_i6:93-1889(+)	599
	-								Phosphatidylinositol-4-phosphate 5-kinase family protein	AT1G10900.1	c274961_g3_i4|m.539867 c274961_g3_i4|g.539867 ORF c274961_g3_i4|g.539867 c274961_g3_i4|m.539867 type:complete len:747 (+) c274961_g3_i4:301-2541(+)
OTP43	+	79	365	56.44	6e-146	M3	2.87	40	Pentatricopeptide repeat (PPR) superfamily protein	AT1G74900.1	c134822_g1_i1|m.112527 c134822_g1_i1|g.112527 ORF c134822_g1_i1|g.112527 c134822_g1_i1|m.112527 type:internal len:366 (+) c134822_g1_i1:2-1096(+)	365
	-								Protein of unknown function, DUF617	AT1G21050.1	c259516_g2_i1|m.338272 c259516_g2_i1|g.338272 ORF c259516_g2_i1|g.338272 c259516_g2_i1|m.338272 type:3prime_partial len:233 (+) c259516_g2_i1:156-851(+)
ARR15	-								response regulator 15	AT1G74890.1	c267439_g2_i2|m.403313 c267439_g2_i2|g.403313 ORF c267439_g2_i2|g.403313 c267439_g2_i2|m.403313 type:complete len:194 (+) c267439_g2_i2:179-760(+)
	+	100	416	80.05	0		45.02	632	ADP-glucose pyrophosphorylase family protein	AT1G74910.1	c277175_g1_i10|m.588962 c277175_g1_i10|g.588962 ORF c277175_g1_i10|g.588962 c277175_g1_i10|m.588962 type:complete len:416 (+) c277175_g1_i10:157-1404(+)	416
	-								Pentatricopeptide repeat (PPR) superfamily protein	AT1G10910.1	c257475_g1_i1|m.327766 c257475_g1_i1|g.327766 ORF c257475_g1_i1|g.327766 c257475_g1_i1|m.327766 type:internal len:366 (+) c257475_g1_i1:1-1095(+)
ABCG14	+	94	614	64.82	0		27.24	667	ATP-binding cassette 14	AT1G31770.1	c270785_g1_i2|m.454315 c270785_g1_i2|g.454315 ORF c270785_g1_i2|g.454315 c270785_g1_i2|m.454315 type:complete len:621 (+) c270785_g1_i2:113-1975(+)	621
AAP3, ATAAP3	-								amino acid permease 3	AT1G77380.1	c278710_g3_i2|m.624940 c278710_g3_i2|g.624940 ORF c278710_g3_i2|g.624940 c278710_g3_i2|m.624940 type:complete len:474 (+) c278710_g3_i2:251-1672(+)
	-								AP2/B3 transcription factor family protein	AT1G51120.1	c264200_g1_i1|m.369923 c264200_g1_i1|g.369923 ORF c264200_g1_i1|g.369923 c264200_g1_i1|m.369923 type:complete len:183 (+) c264200_g1_i1:318-866(+)
	-								unknown protein_ FUNCTIONS IN: molecular_function unknown_ INVOLVED IN: biological_process unknown_ LOCATED IN: chloroplast_ EXPRESSED IN: 15 plant structures_ EXPRESSED DURING: 11 growth stages_ Has 101 Blast hits to 98 proteins in 44 species: Archae - 0_ Bacteria - 0_ Metazoa - 38_ Fungi - 10_ Plants - 27_ Viruses - 0_ Other Eukaryotes - 26 (source: NCBI BLink).	AT1G51080.1
	-								unknown protein_ FUNCTIONS IN: molecular_function unknown_ INVOLVED IN: biological_process unknown_ LOCATED IN: endomembrane system_ Has 9 Blast hits to 9 proteins in 2 species: Archae - 0_ Bacteria - 0_ Metazoa - 0_ Fungi - 0_ Plants - 9_ Viruses - 0_ Other Eukaryotes - 0 (source: NCBI BLink).	AT1G65845.1
	-								unknown protein_ FUNCTIONS IN: molecular_function unknown_ INVOLVED IN: N-terminal protein myristoylation_ LOCATED IN: cellular_component unknown_ EXPRESSED IN: 24 plant structures_ EXPRESSED DURING: 14 growth stages_ BEST Arabidopsis thaliana protein match is: unknown protein (TAIR:AT1G76600.1)_ Has 206 Blast hits to 206 proteins in 13 species: Archae - 0_ Bacteria - 0_ Metazoa - 0_ Fungi - 0_ P…	AT1G21010.1	c259810_g1_i1|m.339725 c259810_g1_i1|g.339725 ORF c259810_g1_i1|g.339725 c259810_g1_i1|m.339725 type:complete len:154 (+) c259810_g1_i1:71-532(+)
	-								Plant stearoyl-acyl-carrier-protein desaturase family protein	AT1G43800.1	c184849_g1_i1|m.168739 c184849_g1_i1|g.168739 ORF c184849_g1_i1|g.168739 c184849_g1_i1|m.168739 type:5prime_partial len:450 (+) c184849_g1_i1:1-1350(+)
	-								GDSL-like Lipase/Acylhydrolase superfamily protein	AT1G73610.1	c275995_g2_i9|m.562493 c275995_g2_i9|g.562493 ORF c275995_g2_i9|g.562493 c275995_g2_i9|m.562493 type:complete len:378 (+) c275995_g2_i9:12-1145(+)
	+	95	202	32.67	2e-11		6.1	65	Heavy metal transport/detoxification superfamily protein	AT1G51090.1	c259585_g1_i2|m.338633 c259585_g1_i2|g.338633 ORF c259585_g1_i2|g.338633 c259585_g1_i2|m.338633 type:5prime_partial len:246 (+) c259585_g1_i2:3-740(+)	246
TED6	-								tracheary element differentiation-related 6	AT1G43790.1
	-								Rubredoxin-like superfamily protein	AT1G54500.1
	+	99	688	66.72	0		27.89	710	CONTAINS InterPro DOMAIN/s: Conserved oligomeric complex COG6 (InterPro:IPR010490)_ Has 384 Blast hits to 379 proteins in 190 species: Archae - 0_ Bacteria - 4_ Metazoa - 151_ Fungi - 156_ Plants - 42_ Viruses - 0_ Other Eukaryotes - 31 (source: NCBI BLink).	AT1G31780.1	c277424_g3_i2|m.594572 c277424_g3_i2|g.594572 ORF c277424_g3_i2|g.594572 c277424_g3_i2|m.594572 type:5prime_partial len:702 (+) c277424_g3_i2:2-2107(+)	702
ATPAO4, PAO4	+	91	453	64.9	0		105.56	2183	polyamine oxidase 4	AT1G65840.1	c278882_g1_i4|m.629300 c278882_g1_i4|g.629300 ORF c278882_g1_i4|g.629300 c278882_g1_i4|m.629300 type:complete len:493 (+) c278882_g1_i4:389-1867(+)	493
	-								Plastid-lipid associated protein PAP / fibrillin family protein	AT1G51110.1
	-								unknown protein_ FUNCTIONS IN: molecular_function unknown_ INVOLVED IN: biological_process unknown_ LOCATED IN: chloroplast, chloroplast stroma_ EXPRESSED IN: 22 plant structures_ EXPRESSED DURING: 13 growth stages_ Has 26 Blast hits to 26 proteins in 9 species: Archae - 0_ Bacteria - 0_ Metazoa - 0_ Fungi - 0_ Plants - 26_ Viruses - 0_ Other Eukaryotes - 0 (source: NCBI BLink).	AT1G51100.1
	-								unknown protein_ Has 6 Blast hits to 6 proteins in 2 species: Archae - 0_ Bacteria - 0_ Metazoa - 0_ Fungi - 0_ Plants - 6_ Viruses - 0_ Other Eukaryotes - 0 (source: NCBI BLink).	AT1G43810.1
	-								Tetratricopeptide repeat (TPR)-like superfamily protein	AT1G31790.1	c254294_g1_i1|m.313698 c254294_g1_i1|g.313698 ORF c254294_g1_i1|g.313698 c254294_g1_i1|m.313698 type:complete len:722 (+) c254294_g1_i1:172-2337(+)
	-								unknown protein_ BEST Arabidopsis thaliana protein match is: unknown protein (TAIR:AT3G28590.1)_ Has 12 Blast hits to 12 proteins in 8 species: Archae - 0_ Bacteria - 0_ Metazoa - 1_ Fungi - 0_ Plants - 3_ Viruses - 0_ Other Eukaryotes - 8 (source: NCBI BLink).	AT1G79170.1
	-								P-loop containing nucleoside triphosphate hydrolases superfamily protein	AT1G65810.1	c285412_g1_i4|m.794943 c285412_g1_i4|g.794943 ORF c285412_g1_i4|g.794943 c285412_g1_i4|m.794943 type:complete len:1359 (+) c285412_g1_i4:196-4272(+)
NDH-O	-								NAD(P)H:plastoquinone dehydrogenase complex subunit O	AT1G74880.1
PIN1, ATPIN1	+	42	264	82.58	9e-161	S4	1.31	17	Auxin efflux carrier family protein	AT1G73590.1	c222871_g3_i1|m.227563 c222871_g3_i1|g.227563 ORF c222871_g3_i1|g.227563 c222871_g3_i1|m.227563 type:3prime_partial len:274 (+) c222871_g3_i1:212-1030(+)	273
	-								Protein of unknown function (DUF295)	AT1G65760.1
FRL2	+	80	397	29.72	5e-45		46.74	1255	FRIGIDA like 2	AT1G31814.1	c276067_g2_i1|m.563976 c276067_g2_i1|g.563976 ORF c276067_g2_i1|g.563976 c276067_g2_i1|m.563976 type:complete len:486 (+) c276067_g2_i1:180-1637(+)	486
	+	57	620	66.77	0		23.76	766	ATP binding_leucine-tRNA ligases_aminoacyl-tRNA ligases_nucleotide binding_ATP binding_aminoacyl-tRNA ligases	AT1G09620.1	c284369_g4_i1|m.766802 c284369_g4_i1|g.766802 ORF c284369_g4_i1|g.766802 c284369_g4_i1|m.766802 type:5prime_partial len:628 (+) c284369_g4_i1:2-1885(+)	628
	-								FUNCTIONS IN: molecular_function unknown_ INVOLVED IN: biological_process unknown_ LOCATED IN: endomembrane system_ EXPRESSED IN: stem, male gametophyte, flower_ EXPRESSED DURING: M germinated pollen stage, 4 anthesis_ BEST Arabidopsis thaliana protein match is: Nucleic acid-binding, OB-fold-like protein (TAIR:AT2G05642.1)_ Has 26 Blast hits to 23 proteins in 5 species: Archae - 0_ Bacteria - 4_ …	AT1G36920.1
	-								RING/U-box superfamily protein	AT1G74870.1	c281235_g5_i1|m.688624 c281235_g5_i1|g.688624 ORF c281235_g5_i1|g.688624 c281235_g5_i1|m.688624 type:complete len:339 (+) c281235_g5_i1:181-1197(+)
ACBP6, ACBP	+	96	88	72.73	9e-41		684.37	4746	acyl-CoA-binding protein 6	AT1G31812.1	c219510_g1_i1|m.220397 c219510_g1_i1|g.220397 ORF c219510_g1_i1|g.220397 c219510_g1_i1|m.220397 type:complete len:90 (+) c219510_g1_i1:169-438(+)	90
	-								Core-2/I-branching beta-1,6-N-acetylglucosaminyltransferase family protein	AT1G10880.1	c274791_g1_i2|m.536534 c274791_g1_i2|g.536534 ORF c274791_g1_i2|g.536534 c274791_g1_i2|m.536534 type:complete len:391 (+) c274791_g1_i2:510-1682(+)
	-								Protein kinase superfamily protein	AT1G09600.1	c249985_g1_i1|m.296737 c249985_g1_i1|g.296737 ORF c249985_g1_i1|g.296737 c249985_g1_i1|m.296737 type:complete len:721 (+) c249985_g1_i1:289-2451(+)
	-								Protein of unknown function (DUF579)	AT1G09610.1	c249534_g1_i1|m.295079 c249534_g1_i1|g.295079 ORF c249534_g1_i1|g.295079 c249534_g1_i1|m.295079 type:internal len:228 (+) c249534_g1_i1:3-683(+)
AMR1	-								ascorbic acid mannose pathway regulator 1	AT1G65770.1
ATMYB63, MYB63	+	47	137	69.34	1e-70		1.1	7	myb domain protein 63	AT1G79180.1	c222717_g1_i1|m.227263 c222717_g1_i1|g.227263 ORF c222717_g1_i1|g.227263 c222717_g1_i1|m.227263 type:3prime_partial len:161 (+) c222717_g1_i1:121-600(+)	160
HTA10	-								histone H2A 10	AT1G51060.1	c252041_g1_i1|m.304157 c252041_g1_i1|g.304157 ORF c252041_g1_i1|g.304157 c252041_g1_i1|m.304157 type:5prime_partial len:146 (+) c252041_g1_i1:3-440(+)
TAM, CYCA1_2, DYP, CYCA1	-								CYCLIN A1_2	AT1G77390.1	c261578_g1_i1|m.351207 c261578_g1_i1|g.351207 ORF c261578_g1_i1|g.351207 c261578_g1_i1|m.351207 type:complete len:490 (+) c261578_g1_i1:198-1667(+)
scpl44	-								serine carboxypeptidase-like 44	AT1G43780.1	c275155_g1_i2|m.544390 c275155_g1_i2|g.544390 ORF c275155_g1_i2|g.544390 c275155_g1_i2|m.544390 type:5prime_partial len:476 (+) c275155_g1_i2:1-1428(+)
AFH14	+	43	549	54.1	0		45.02	262	Formin Homology 14	AT1G31810.1	c276215_g1_i5|m.567210 c276215_g1_i5|g.567210 ORF c276215_g1_i5|g.567210 c276215_g1_i5|m.567210 type:3prime_partial len:523 (+) c276215_g1_i5:271-1836(+)	522
ARK2, RK2	-								receptor kinase 2	AT1G65800.1	c285269_g1_i3|m.790834 c285269_g1_i3|g.790834 ORF c285269_g1_i3|g.790834 c285269_g1_i3|m.790834 type:complete len:694 (+) c285269_g1_i3:26-2107(+)
	-								SWIB/MDM2 domain superfamily protein	AT1G31760.1	c260130_g1_i1|m.341723 c260130_g1_i1|g.341723 ORF c260130_g1_i1|g.341723 c260130_g1_i1|m.341723 type:complete len:139 (+) c260130_g1_i1:32-448(+)
	+	92	351	63.53	9e-163	C3	12.06	269	alpha/beta-Hydrolases superfamily protein	AT1G77420.1	c266922_g1_i1|m.396921 c266922_g1_i1|g.396921 ORF c266922_g1_i1|g.396921 c266922_g1_i1|m.396921 type:complete len:397 (+) c266922_g1_i1:180-1370(+)	397
	+	60	258	72.48	4e-133	M4	4.28	71	unknown protein_ BEST Arabidopsis thaliana protein match is: unknown protein (TAIR:AT3G55760.3)_ Has 186 Blast hits to 143 proteins in 47 species: Archae - 0_ Bacteria - 23_ Metazoa - 14_ Fungi - 6_ Plants - 87_ Viruses - 0_ Other Eukaryotes - 56 (source: NCBI BLink).	AT1G42430.1	c261761_g1_i2|m.352306 c261761_g1_i2|g.352306 ORF c261761_g1_i2|g.352306 c261761_g1_i2|m.352306 type:3prime_partial len:351 (+) c261761_g1_i2:331-1380(+)	350
ARK1, RK1	-								receptor kinase 1	AT1G65790.1	c285269_g1_i3|m.790834 c285269_g1_i3|g.790834 ORF c285269_g1_i3|g.790834 c285269_g1_i3|m.790834 type:complete len:694 (+) c285269_g1_i3:26-2107(+)
AIN1, EIN5, XRN4, ATXRN4	-								exoribonuclease 4	AT1G54490.1	c272801_g1_i4|m.493400 c272801_g1_i4|g.493400 ORF c272801_g1_i4|g.493400 c272801_g1_i4|m.493400 type:complete len:1059 (+) c272801_g1_i4:117-3293(+)
	-								Major facilitator superfamily protein	AT1G22540.1	c270613_g2_i3|m.451081 c270613_g2_i3|g.451081 ORF c270613_g2_i3|g.451081 c270613_g2_i3|m.451081 type:complete len:585 (+) c270613_g2_i3:156-1910(+)
	-								S-adenosyl-L-methionine-dependent methyltransferases superfamily protein	AT1G73600.2	c271427_g1_i3|m.465431 c271427_g1_i3|g.465431 ORF c271427_g1_i3|g.465431 c271427_g1_i3|m.465431 type:complete len:494 (+) c271427_g1_i3:224-1705(+)
	-								FBD-like domain family protein	AT1G51055.1
	+	75	216	56.48	1e-57	M5	19.42	113	unknown protein_ FUNCTIONS IN: molecular_function unknown_ INVOLVED IN: biological_process unknown_ LOCATED IN: chloroplast_ EXPRESSED IN: petal, flower, leaf_ EXPRESSED DURING: LP.04 four leaves visible, 4 anthesis, petal differentiation and expansion stage_ BEST Arabidopsis thaliana protein match is: unknown protein (TAIR:AT5G13340.1)_ Has 11769 Blast hits to 8435 proteins in 698 species: Archa…	AT1G10890.1	c275304_g2_i2|m.547316 c275304_g2_i2|g.547316 ORF c275304_g2_i2|g.547316 c275304_g2_i2|m.547316 type:5prime_partial len:205 (+) c275304_g2_i2:2-616(+)	205
	-								P-loop containing nucleoside triphosphate hydrolases superfamily protein	AT1G65780.1	c285412_g1_i4|m.794943 c285412_g1_i4|g.794943 ORF c285412_g1_i4|g.794943 c285412_g1_i4|m.794943 type:complete len:1359 (+) c285412_g1_i4:196-4272(+)
JAZ2, TIFY10B	+	91	247	37.65	9e-35	M3	68.12	779	TIFY domain/Divergent CCT motif family protein	AT1G74950.1	c257609_g1_i1|m.328500 c257609_g1_i1|g.328500 ORF c257609_g1_i1|g.328500 c257609_g1_i1|m.328500 type:complete len:246 (+) c257609_g1_i1:99-836(+)	246
	-								F-box and associated interaction domains-containing protein	AT1G70960.1
	-								RNA-binding (RRM/RBD/RNP motifs) family protein	AT1G73530.1	c284612_g2_i2|m.773179 c284612_g2_i2|g.773179 ORF c284612_g2_i2|g.773179 c284612_g2_i2|m.773179 type:complete len:122 (+) c284612_g2_i2:222-587(+)
ATSGS1, RECQ4A, ATRECQ4A	+	99	1213	54.74	0		14.22	660	DNA helicase (RECQl4A)	AT1G10930.1	c282765_g1_i2|m.726389 c282765_g1_i2|g.726389 ORF c282765_g1_i2|g.726389 c282765_g1_i2|m.726389 type:complete len:1211 (+) c282765_g1_i2:652-4284(+)	1211
	-								unknown protein_ BEST Arabidopsis thaliana protein match is: unknown protein (TAIR:AT1G23110.4)_ Has 57 Blast hits to 57 proteins in 14 species: Archae - 0_ Bacteria - 0_ Metazoa - 0_ Fungi - 0_ Plants - 57_ Viruses - 0_ Other Eukaryotes - 0 (source: NCBI BLink).	AT1G70900.1
LPAT4	+	93	353	58.92	2e-151	C4	49.34	747	lysophosphatidyl acyltransferase 4	AT1G75020.1	c272086_g1_i2|m.478490 c272086_g1_i2|g.478490 ORF c272086_g1_i2|g.478490 c272086_g1_i2|m.478490 type:complete len:402 (+) c272086_g1_i2:395-1600(+)	402
CYP702A1	-								cytochrome P450, family 702, subfamily A, polypeptide 1	AT1G65670.1	c266319_g1_i2|m.390421 c266319_g1_i2|g.390421 ORF c266319_g1_i2|g.390421 c266319_g1_i2|m.390421 type:complete len:282 (+) c266319_g1_i2:565-1410(+)
CLE17	-								CLAVATA3/ESR-RELATED 17	AT1G70895.1
	-								Amino acid permease family protein	AT1G31820.1	c281587_g3_i1|m.697962 c281587_g3_i1|g.697962 ORF c281587_g3_i1|g.697962 c281587_g3_i1|m.697962 type:complete len:488 (+) c281587_g3_i1:133-1596(+)
	-								unknown protein_ Has 7 Blast hits to 7 proteins in 2 species: Archae - 0_ Bacteria - 0_ Metazoa - 0_ Fungi - 0_ Plants - 7_ Viruses - 0_ Other Eukaryotes - 0 (source: NCBI BLink).	AT1G73510.1
	-								unknown protein_ BEST Arabidopsis thaliana protein match is: unknown protein (TAIR:AT2G10602.1)_ Has 3 Blast hits to 3 proteins in 1 species: Archae - 0_ Bacteria - 0_ Metazoa - 0_ Fungi - 0_ Plants - 3_ Viruses - 0_ Other Eukaryotes - 0 (source: NCBI BLink).	AT1G36756.1
	+	40	559	34.88	7e-72		40.66	1982	FUNCTIONS IN: molecular_function unknown_ INVOLVED IN: biological_process unknown_ LOCATED IN: plasma membrane, vacuole_ EXPRESSED IN: guard cell, cultured cell_ BEST Arabidopsis thaliana protein match is: proton pump interactor 1 (TAIR:AT4G27500.1)_ Has 30201 Blast hits to 17322 proteins in 780 species: Archae - 12_ Bacteria - 1396_ Metazoa - 17338_ Fungi - 3422_ Plants - 5037_ Viruses - 0_ Othe…	AT1G20970.1	c284034_g1_i2|m.758432 c284034_g1_i2|g.758432 ORF c284034_g1_i2|g.758432 c284034_g1_i2|m.758432 type:complete len:1354 (+) c284034_g1_i2:275-4336(+)	1354
	-								Galactose oxidase/kelch repeat superfamily protein	AT1G80440.1	c245444_g1_i1|m.281195 c245444_g1_i1|g.281195 ORF c245444_g1_i1|g.281195 c245444_g1_i1|m.281195 type:complete len:366 (+) c245444_g1_i1:187-1284(+)
	-								unknown protein_ FUNCTIONS IN: molecular_function unknown_ INVOLVED IN: biological_process unknown_ LOCATED IN: endomembrane system_ EXPRESSED IN: inflorescence meristem, hypocotyl, root, flower_ EXPRESSED DURING: petal differentiation and expansion stage_ Has 23 Blast hits to 23 proteins in 9 species: Archae - 0_ Bacteria - 0_ Metazoa - 0_ Fungi - 0_ Plants - 22_ Viruses - 0_ Other Eukaryotes - …	AT1G10800.1
	-								unknown protein_ FUNCTIONS IN: molecular_function unknown_ INVOLVED IN: biological_process unknown_ LOCATED IN: endomembrane system_ EXPRESSED IN: 21 plant structures_ EXPRESSED DURING: 13 growth stages_ Has 306 Blast hits to 306 proteins in 119 species: Archae - 19_ Bacteria - 238_ Metazoa - 0_ Fungi - 0_ Plants - 34_ Viruses - 0_ Other Eukaryotes - 15 (source: NCBI BLink).	AT1G65900.1
	+	62	98	61.22	2e-34		27.58	360	unknown protein_ Has 30201 Blast hits to 17322 proteins in 780 species: Archae - 12_ Bacteria - 1396_ Metazoa - 17338_ Fungi - 3422_ Plants - 5037_ Viruses - 0_ Other Eukaryotes - 2996 (source: NCBI BLink).	AT1G79200.1	c267709_g1_i1|m.406563 c267709_g1_i1|g.406563 ORF c267709_g1_i1|g.406563 c267709_g1_i1|m.406563 type:5prime_partial len:169 (+) c267709_g1_i1:2-508(+)	169
	-								RmlC-like cupins superfamily protein	AT1G74820.1	c260174_g1_i1|m.342127 c260174_g1_i1|g.342127 ORF c260174_g1_i1|g.342127 c260174_g1_i1|m.342127 type:5prime_partial len:239 (+) c260174_g1_i1:1-717(+)
PIN3, ATPIN3	-								Auxin efflux carrier family protein	AT1G70940.1	c222871_g3_i1|m.227563 c222871_g3_i1|g.227563 ORF c222871_g3_i1|g.227563 c222871_g3_i1|m.227563 type:3prime_partial len:274 (+) c222871_g3_i1:212-1030(+)
	-								Plant invertase/pectin methylesterase inhibitor superfamily	AT1G23200.1	c287784_g6_i1|m.856645 c287784_g6_i1|g.856645 ORF c287784_g6_i1|g.856645 c287784_g6_i1|m.856645 type:complete len:573 (+) c287784_g6_i1:241-1959(+)
	-								Tudor/PWWP/MBT superfamily protein	AT1G15940.1	c280645_g1_i2|m.673103 c280645_g1_i2|g.673103 ORF c280645_g1_i2|g.673103 c280645_g1_i2|m.673103 type:complete len:972 (+) c280645_g1_i2:363-3278(+)
ATGA2OX7, GA2OX7	-								gibberellin 2-oxidase 7	AT1G50960.1	c249966_g1_i2|m.296667 c249966_g1_i2|g.296667 ORF c249966_g1_i2|g.296667 c249966_g1_i2|m.296667 type:5prime_partial len:345 (+) c249966_g1_i2:1-1035(+)
SYP52, ATSYP52	+	94	220	65	1e-95		62.96	1009	syntaxin of plants 52	AT1G79590.1	c284414_g3_i3|m.767768 c284414_g3_i3|g.767768 ORF c284414_g3_i3|g.767768 c284414_g3_i3|m.767768 type:complete len:231 (+) c284414_g3_i3:330-1022(+)	231
DEP	-								RING/U-box superfamily protein	AT1G70910.1	c268488_g1_i1|m.416903 c268488_g1_i1|g.416903 ORF c268488_g1_i1|g.416903 c268488_g1_i1|m.416903 type:5prime_partial len:267 (+) c268488_g1_i1:1-801(+)
	-								NAD(P)-linked oxidoreductase superfamily protein	AT1G10810.1	c285797_g1_i2|m.804848 c285797_g1_i2|g.804848 ORF c285797_g1_i2|g.804848 c285797_g1_i2|m.804848 type:complete len:351 (+) c285797_g1_i2:105-1157(+)
ATHB18, HB18	-								homeobox-leucine zipper protein 18	AT1G70920.1	c230472_g1_i1|m.242658 c230472_g1_i1|g.242658 ORF c230472_g1_i1|g.242658 c230472_g1_i1|m.242658 type:5prime_partial len:227 (+) c230472_g1_i1:2-682(+)
	-								F-box and associated interaction domains-containing protein	AT1G51290.1
ARC3	-								GTP binding	AT1G75010.1	c274961_g3_i4|m.539867 c274961_g3_i4|g.539867 ORF c274961_g3_i4|g.539867 c274961_g3_i4|m.539867 type:complete len:747 (+) c274961_g3_i4:301-2541(+)
	-								Protein of unknown function, DUF547	AT1G21060.1	c273745_g1_i6|m.513337 c273745_g1_i6|g.513337 ORF c273745_g1_i6|g.513337 c273745_g1_i6|m.513337 type:complete len:619 (+) c273745_g1_i6:146-2002(+)
	-								Amino acid permease family protein	AT1G31830.1	c281587_g3_i1|m.697962 c281587_g3_i1|g.697962 ORF c281587_g3_i1|g.697962 c281587_g3_i1|m.697962 type:complete len:488 (+) c281587_g3_i1:133-1596(+)
CCR1, IRX4, ATCCR1	+	91	312	68.91	1e-161		44.5	302	cinnamoyl coa reductase 1	AT1G15950.1	c271127_g2_i1|m.459879 c271127_g2_i1|g.459879 ORF c271127_g2_i1|g.459879 c271127_g2_i1|m.459879 type:complete len:344 (+) c271127_g2_i1:106-1137(+)	344
	-								Polyketide cyclase/dehydrase and lipid transport superfamily protein	AT1G70870.1
	-								BEST Arabidopsis thaliana protein match is: hydroxyproline-rich glycoprotein family protein (TAIR:AT3G56590.2)_ Has 78 Blast hits to 78 proteins in 11 species: Archae - 0_ Bacteria - 0_ Metazoa - 0_ Fungi - 0_ Plants - 78_ Viruses - 0_ Other Eukaryotes - 0 (source: NCBI BLink).	AT1G10790.1	c263181_g2_i1|m.361963 c263181_g2_i1|g.361963 ORF c263181_g2_i1|g.361963 c263181_g2_i1|m.361963 type:complete len:470 (+) c263181_g2_i1:209-1618(+)
	-								unknown protein_ Has 10 Blast hits to 8 proteins in 1 species: Archae - 0_ Bacteria - 0_ Metazoa - 0_ Fungi - 0_ Plants - 10_ Viruses - 0_ Other Eukaryotes - 0 (source: NCBI BLink).	AT1G43970.1
	-								Regulator of chromosome condensation (RCC1) family with FYVE zinc finger domain	AT1G65920.1	c286023_g1_i2|m.811177 c286023_g1_i2|g.811177 ORF c286023_g1_i2|g.811177 c286023_g1_i2|m.811177 type:complete len:1088 (+) c286023_g1_i2:550-3813(+)
	+	89	220	65.91	1e-87		19.94	220	unknown protein_ BEST Arabidopsis thaliana protein match is: unknown protein (TAIR:AT1G19330.2)_ Has 104 Blast hits to 104 proteins in 22 species: Archae - 0_ Bacteria - 0_ Metazoa - 0_ Fungi - 0_ Plants - 104_ Viruses - 0_ Other Eukaryotes - 0 (source: NCBI BLink).	AT1G75060.1	c264821_g1_i2|m.375668 c264821_g1_i2|g.375668 ORF c264821_g1_i2|g.375668 c264821_g1_i2|m.375668 type:complete len:224 (+) c264821_g1_i2:221-892(+)	224
	-								SNARE associated Golgi protein family	AT1G22850.1	c263076_g1_i1|m.361236 c263076_g1_i1|g.361236 ORF c263076_g1_i1|g.361236 c263076_g1_i1|m.361236 type:complete len:275 (+) c263076_g1_i1:267-1091(+)
DegP4	-								DegP protease 4	AT1G65640.1	c271308_g1_i4|m.463191 c271308_g1_i4|g.463191 ORF c271308_g1_i4|g.463191 c271308_g1_i4|m.463191 type:5prime_partial len:572 (+) c271308_g1_i4:1-1716(+)
	+	27	132	74.24	8e-66	M5	5.36	33	transferases_tRNA (5-methylaminomethyl-2-thiouridylate)-methyltransferases	AT1G51310.1	c259833_g1_i3|m.339873 c259833_g1_i3|g.339873 ORF c259833_g1_i3|g.339873 c259833_g1_i3|m.339873 type:5prime_partial len:225 (+) c259833_g1_i3:2-676(+)	225
	-								Polyketide cyclase/dehydrase and lipid transport superfamily protein	AT1G70880.1
	-								Tetratricopeptide repeat (TPR)-like superfamily protein	AT1G31840.1	c285877_g2_i1|m.807083 c285877_g2_i1|g.807083 ORF c285877_g2_i1|g.807083 c285877_g2_i1|m.807083 type:complete len:747 (+) c285877_g2_i1:261-2501(+)
DegP3	-								DegP protease 3	AT1G65630.1	c271308_g1_i4|m.463191 c271308_g1_i4|g.463191 ORF c271308_g1_i4|g.463191 c271308_g1_i4|m.463191 type:5prime_partial len:572 (+) c271308_g1_i4:1-1716(+)
	-								Calcium-binding EF-hand family protein	AT1G54450.1	c262411_g2_i4|m.356543 c262411_g2_i4|g.356543 ORF c262411_g2_i4|g.356543 c262411_g2_i4|m.356543 type:complete len:545 (+) c262411_g2_i4:450-2084(+)
	+	65	140	72.86	8e-78		44.95	325	unknown protein_ INVOLVED IN: biological_process unknown_ LOCATED IN: chloroplast_ EXPRESSED IN: 22 plant structures_ EXPRESSED DURING: 13 growth stages_ CONTAINS InterPro DOMAIN/s: Uncharacterised protein family UPF0047 (InterPro:IPR001602)_ Has 3800 Blast hits to 3784 proteins in 1137 species: Archae - 215_ Bacteria - 2154_ Metazoa - 42_ Fungi - 99_ Plants - 99_ Viruses - 0_ Other Eukaryotes - …	AT1G21065.1	c286498_g4_i8|m.823510 c286498_g4_i8|g.823510 ORF c286498_g4_i8|g.823510 c286498_g4_i8|m.823510 type:complete len:147 (+) c286498_g4_i8:165-605(+)	147
	-								Galactosyltransferase family protein	AT1G74800.1	c261040_g1_i1|m.347566 c261040_g1_i1|g.347566 ORF c261040_g1_i1|g.347566 c261040_g1_i1|m.347566 type:complete len:658 (+) c261040_g1_i1:239-2212(+)
UCH2	+	98	330	76.06	0		22.79	399	Peptidase C12, ubiquitin carboxyl-terminal hydrolase 1	AT1G65650.1	c276562_g1_i4|m.575397 c276562_g1_i4|g.575397 ORF c276562_g1_i4|g.575397 c276562_g1_i4|m.575397 type:complete len:335 (+) c276562_g1_i4:249-1253(+)	335
	-								unknown protein_ FUNCTIONS IN: molecular_function unknown_ INVOLVED IN: biological_process unknown_ LOCATED IN: endomembrane system_ Has 35333 Blast hits to 34131 proteins in 2444 species: Archae - 798_ Bacteria - 22429_ Metazoa - 974_ Fungi - 991_ Plants - 531_ Viruses - 0_ Other Eukaryotes - 9610 (source: NCBI BLink).	AT1G31835.1
BOR5	-								HCO3- transporter family	AT1G74810.1	c273637_g1_i2|m.511138 c273637_g1_i2|g.511138 ORF c273637_g1_i2|g.511138 c273637_g1_i2|m.511138 type:complete len:664 (+) c273637_g1_i2:177-2168(+)
ARF23	-								auxin response factor 23	AT1G43950.1	c274440_g1_i4|m.529425 c274440_g1_i4|g.529425 ORF c274440_g1_i4|g.529425 c274440_g1_i4|m.529425 type:complete len:635 (+) c274440_g1_i4:381-2285(+)
ATLP-3, TLP-3	-								thaumatin-like protein 3	AT1G75030.1	c277098_g2_i1|m.587521 c277098_g2_i1|g.587521 ORF c277098_g2_i1|g.587521 c277098_g2_i1|m.587521 type:complete len:317 (+) c277098_g2_i1:171-1121(+)
ATMKK9, MKK9	+	99	319	56.43	9e-120		15.62	259	MAP kinase kinase 9	AT1G73500.1	c268321_g1_i1|m.414477 c268321_g1_i1|g.414477 ORF c268321_g1_i1|g.414477 c268321_g1_i1|m.414477 type:5prime_partial len:336 (+) c268321_g1_i1:2-1009(+)	336
BRL1	+	97	1196	56.19	0	S4	7.14	434	BRI1 like	AT1G55610.1	c283916_g14_i1|m.755712 c283916_g14_i1|g.755712 ORF c283916_g14_i1|g.755712 c283916_g14_i1|m.755712 type:complete len:1231 (+) c283916_g14_i1:333-4025(+)	1231
AAE12	-								acyl activating enzyme 12	AT1G65890.1	c269998_g1_i1|m.440122 c269998_g1_i1|g.440122 ORF c269998_g1_i1|g.440122 c269998_g1_i1|m.440122 type:complete len:548 (+) c269998_g1_i1:69-1712(+)
SMP1	+	100	536	77.61	0		38.45	1119	Pre-mRNA splicing Prp18-interacting factor	AT1G65660.1	c270561_g1_i2|m.449948 c270561_g1_i2|g.449948 ORF c270561_g1_i2|g.449948 c270561_g1_i2|m.449948 type:complete len:538 (+) c270561_g1_i2:349-1962(+)	538
MLP43	-								MLP-like protein 43	AT1G70890.1
	-								alpha/beta-Hydrolases superfamily protein	AT1G51300.1	c267346_g1_i2|m.402087 c267346_g1_i2|g.402087 ORF c267346_g1_i2|g.402087 c267346_g1_i2|m.402087 type:complete len:256 (+) c267346_g1_i2:214-981(+)
PR5, PR-5	-								pathogenesis-related gene 5	AT1G75040.1	c277098_g2_i1|m.587521 c277098_g2_i1|g.587521 ORF c277098_g2_i1|g.587521 c277098_g2_i1|m.587521 type:complete len:317 (+) c277098_g2_i1:171-1121(+)
anac028, NAC028	-								NAC domain containing protein 28	AT1G65910.1	c269598_g2_i4|m.433452 c269598_g2_i4|g.433452 ORF c269598_g2_i4|g.433452 c269598_g2_i4|m.433452 type:complete len:536 (+) c269598_g2_i4:220-1827(+)
	-								Pathogenesis-related thaumatin superfamily protein	AT1G75050.1	c271725_g4_i2|m.471102 c271725_g4_i2|g.471102 ORF c271725_g4_i2|g.471102 c271725_g4_i2|m.471102 type:5prime_partial len:326 (+) c271725_g4_i2:3-980(+)
	-								alpha/beta-Hydrolases superfamily protein	AT1G73480.1	c251271_g2_i1|m.301266 c251271_g2_i1|g.301266 ORF c251271_g2_i1|g.301266 c251271_g2_i1|m.301266 type:complete len:404 (+) c251271_g2_i1:152-1363(+)
	-								VQ motif-containing protein	AT1G80450.1	c215795_g1_i1|m.213167 c215795_g1_i1|g.213167 ORF c215795_g1_i1|g.213167 c215795_g1_i1|m.213167 type:complete len:222 (+) c215795_g1_i1:101-766(+)
	+	17	83	59.04	3e-23		25.69	531	TPX2 (targeting protein for Xklp2) protein family	AT1G70950.1	c282833_g4_i4|m.728419 c282833_g4_i4|g.728419 ORF c282833_g4_i4|g.728419 c282833_g4_i4|m.728419 type:complete len:520 (+) c282833_g4_i4:348-1907(+)	520
	+	67	76	52.63	1e-19		4.24	23	unknown protein_ Has 19 Blast hits to 19 proteins in 10 species: Archae - 0_ Bacteria - 2_ Metazoa - 0_ Fungi - 0_ Plants - 15_ Viruses - 0_ Other Eukaryotes - 2 (source: NCBI BLink).	AT1G15900.1	c271148_g2_i2|m.460316 c271148_g2_i2|g.460316 ORF c271148_g2_i2|g.460316 c271148_g2_i2|m.460316 type:complete len:117 (+) c271148_g2_i2:131-481(+)	117
ATRAB18, ATRABC1, RAB18-1, RABC1, ATRAB-C1, RAB18	+	98	207	85.02	1e-130	S5	122.34	1367	RAB GTPASE HOMOLOG B18	AT1G43890.1	c258860_g1_i5|m.334974 c258860_g1_i5|g.334974 ORF c258860_g1_i5|g.334974 c258860_g1_i5|m.334974 type:complete len:211 (+) c258860_g1_i5:116-748(+)	211
	-								NAD(P)-binding Rossmann-fold superfamily protein	AT1G09510.1	c275523_g1_i1|m.552003 c275523_g1_i1|g.552003 ORF c275523_g1_i1|g.552003 c275523_g1_i1|m.552003 type:complete len:323 (+) c275523_g1_i1:49-1017(+)
	-								Toll-Interleukin-Resistance (TIR) domain family protein	AT1G09665.1
	+	55	1175	58.81	0		6.65	459	Armadillo/beta-catenin-like repeat _ C2 calcium/lipid-binding domain (CaLB) protein	AT1G77460.1	c279438_g1_i3|m.642273 c279438_g1_i3|g.642273 ORF c279438_g1_i3|g.642273 c279438_g1_i3|m.642273 type:complete len:1179 (+) c279438_g1_i3:3006-6542(+)	1179
	+	97	618	42.72	6e-167		14.68	296	XH/XS domain-containing protein	AT1G15910.1	c279227_g2_i3|m.637625 c279227_g2_i3|g.637625 ORF c279227_g2_i3|g.637625 c279227_g2_i3|m.637625 type:complete len:632 (+) c279227_g2_i3:113-2008(+)	632
	-								NAD(P)-binding Rossmann-fold superfamily protein	AT1G09500.1	c275523_g1_i1|m.552003 c275523_g1_i1|g.552003 ORF c275523_g1_i1|g.552003 c275523_g1_i1|m.552003 type:complete len:323 (+) c275523_g1_i1:49-1017(+)
RPS9, TWN3	+	99	216	62.5	4e-89	C5	21.31	126	ribosomal protein S9	AT1G74970.1	c272158_g2_i2|m.480056 c272158_g2_i2|g.480056 ORF c272158_g2_i2|g.480056 c272158_g2_i2|m.480056 type:5prime_partial len:230 (+) c272158_g2_i2:2-691(+)	230
	-								Core-2/I-branching beta-1,6-N-acetylglucosaminyltransferase family protein	AT1G73810.1	c265748_g1_i6|m.384446 c265748_g1_i6|g.384446 ORF c265748_g1_i6|g.384446 c265748_g1_i6|m.384446 type:complete len:389 (+) c265748_g1_i6:203-1369(+)
	+	64	171	33.33	4e-21		17.84	374	LOCATED IN: chloroplast_ EXPRESSED IN: 21 plant structures_ EXPRESSED DURING: 12 growth stages_ CONTAINS InterPro DOMAIN/s: Zinc finger, PHD-type, conserved site (InterPro:IPR019786)_ BEST Arabidopsis thaliana protein match is: PHD finger family protein (TAIR:AT3G17460.1)_ Has 56 Blast hits to 56 proteins in 17 species: Archae - 0_ Bacteria - 2_ Metazoa - 0_ Fungi - 4_ Plants - 46_ Viruses - 0_ O…	AT1G09520.1	c257993_g1_i1|m.330342 c257993_g1_i1|g.330342 ORF c257993_g1_i1|g.330342 c257993_g1_i1|m.330342 type:complete len:309 (+) c257993_g1_i1:163-1089(+)	309
	+	100	183	54.1	3e-60		261.54	3746	A20/AN1-like zinc finger family protein	AT1G51200.1	c258111_g1_i2|m.330904 c258111_g1_i2|g.330904 ORF c258111_g1_i2|g.330904 c258111_g1_i2|m.330904 type:complete len:172 (+) c258111_g1_i2:140-655(+)	172
	-								RING/U-box superfamily protein	AT1G74990.1	c265177_g1_i3|m.379091 c265177_g1_i3|g.379091 ORF c265177_g1_i3|g.379091 c265177_g1_i3|m.379091 type:complete len:224 (+) c265177_g1_i3:283-954(+)
NHO1, GLI1	+	99	530	73.77	0		46.65	1430	Actin-like ATPase superfamily protein	AT1G80460.1	c277019_g5_i6|m.585892 c277019_g5_i6|g.585892 ORF c277019_g5_i6|g.585892 c277019_g5_i6|m.585892 type:complete len:540 (+) c277019_g5_i6:176-1795(+)	540
	-								NAD(P)-binding Rossmann-fold superfamily protein	AT1G09490.1	c275523_g1_i1|m.552003 c275523_g1_i1|g.552003 ORF c275523_g1_i1|g.552003 c275523_g1_i1|m.552003 type:complete len:323 (+) c275523_g1_i1:49-1017(+)
PIF3, POC1, PAP3	+	20	106	67.92	2e-35		1.09	9	phytochrome interacting factor 3	AT1G09530.1	c297365_g1_i1|m.898480 c297365_g1_i1|g.898480 ORF c297365_g1_i1|g.898480 c297365_g1_i1|m.898480 type:internal len:241 (+) c297365_g1_i1:3-722(+)	240
SPL14, FBR6, SPL1R2, ATSPL14	+	99	1101	43.32	0		66.71	3643	squamosa promoter binding protein-like 14	AT1G20980.1	c273342_g1_i1|m.504887 c273342_g1_i1|g.504887 ORF c273342_g1_i1|g.504887 c273342_g1_i1|m.504887 type:complete len:1082 (+) c273342_g1_i1:567-3812(+)	1082
ATEXPB2, EXPB2, ATHEXP BETA 1.4	-								expansin B2	AT1G65680.1	c531677_g1_i1|m.1091248 c531677_g1_i1|g.1091248 ORF c531677_g1_i1|g.1091248 c531677_g1_i1|m.1091248 type:5prime_partial len:297 (+) c531677_g1_i1:3-893(+)
	+	99	254	46.06	2e-73		13.09	116	Late embryogenesis abundant (LEA) hydroxyproline-rich glycoprotein family	AT1G65690.1	c233382_g1_i1|m.248608 c233382_g1_i1|g.248608 ORF c233382_g1_i1|g.248608 c233382_g1_i1|m.248608 type:5prime_partial len:253 (+) c233382_g1_i1:3-761(+)	253
	+	96	301	58.8	1e-112		57.48	357	RNA-binding KH domain-containing protein	AT1G09660.1	c270462_g1_i1|m.448020 c270462_g1_i1|g.448020 ORF c270462_g1_i1|g.448020 c270462_g1_i1|m.448020 type:complete len:297 (+) c270462_g1_i1:184-1074(+)	297
	+	83	161	75.16	2e-93	M5	90.64	396	Ssu72-like family protein	AT1G73820.1	c234477_g1_i1|m.251463 c234477_g1_i1|g.251463 ORF c234477_g1_i1|g.251463 c234477_g1_i1|m.251463 type:complete len:174 (+) c234477_g1_i1:29-550(+)	174
FAB1, KAS2	+	99	557	69.48	0	C2	58.14	1725	fatty acid biosynthesis 1	AT1G74960.2	c259126_g1_i1|m.336293 c259126_g1_i1|g.336293 ORF c259126_g1_i1|g.336293 c259126_g1_i1|m.336293 type:complete len:556 (+) c259126_g1_i1:325-1992(+)	556
	-								unknown protein_ BEST Arabidopsis thaliana protein match is: unknown protein (TAIR:AT1G51020.1)_ Has 19 Blast hits to 16 proteins in 2 species: Archae - 0_ Bacteria - 0_ Metazoa - 0_ Fungi - 0_ Plants - 19_ Viruses - 0_ Other Eukaryotes - 0 (source: NCBI BLink).	AT1G51000.1
	-								HCP-like superfamily protein	AT1G73570.1	c260665_g1_i1|m.344991 c260665_g1_i1|g.344991 ORF c260665_g1_i1|g.344991 c260665_g1_i1|m.344991 type:complete len:673 (+) c260665_g1_i1:106-2124(+)
	-								Protein kinase protein with tetratricopeptide repeat domain	AT1G50990.1	c279279_g9_i1|m.638771 c279279_g9_i1|g.638771 ORF c279279_g9_i1|g.638771 c279279_g9_i1|m.638771 type:5prime_partial len:548 (+) c279279_g9_i1:2-1645(+)
atnudt21, NUDT21	-								nudix hydrolase homolog 21	AT1G73540.1	c270964_g1_i2|m.457330 c270964_g1_i2|g.457330 ORF c270964_g1_i2|g.457330 c270964_g1_i2|m.457330 type:5prime_partial len:272 (+) c270964_g1_i2:3-818(+)
	+	65	105	32.38	3e-13	S2	242.99	2231	Bifunctional inhibitor/lipid-transfer protein/seed storage 2S albumin superfamily protein	AT1G73550.1	c160143_g1_i1|m.136298 c160143_g1_i1|g.136298 ORF c160143_g1_i1|g.136298 c160143_g1_i1|m.136298 type:complete len:152 (+) c160143_g1_i1:198-653(+)	152
	+	92	629	51.03	0	S2	23.49	535	Leucine-rich repeat protein kinase family protein	AT1G10850.1	c279638_g1_i1|m.647259 c279638_g1_i1|g.647259 ORF c279638_g1_i1|g.647259 c279638_g1_i1|m.647259 type:complete len:615 (+) c279638_g1_i1:353-2197(+)	615
anac032, NAC032	-								NAC domain containing protein 32	AT1G77450.1	c263743_g1_i3|m.366419 c263743_g1_i3|g.366419 ORF c263743_g1_i3|g.366419 c263743_g1_i3|m.366419 type:complete len:298 (+) c263743_g1_i3:238-1131(+)
PBC2	-								20S proteasome beta subunit C2	AT1G77440.1	c279616_g1_i4|m.646702 c279616_g1_i4|g.646702 ORF c279616_g1_i4|g.646702 c279616_g1_i4|m.646702 type:5prime_partial len:219 (+) c279616_g1_i4:1-657(+)
	+	70	104	32.69	4e-18	S1	50.22	383	Bifunctional inhibitor/lipid-transfer protein/seed storage 2S albumin superfamily protein	AT1G73560.1	c266273_g3_i2|m.389982 c266273_g3_i2|g.389982 ORF c266273_g3_i2|g.389982 c266273_g3_i2|m.389982 type:complete len:157 (+) c266273_g3_i2:81-551(+)	157
	-								Pentatricopeptide repeat (PPR) superfamily protein	AT1G09680.1	c271774_g1_i1|m.472230 c271774_g1_i1|g.472230 ORF c271774_g1_i1|g.472230 c271774_g1_i1|m.472230 type:complete len:722 (+) c271774_g1_i1:127-2292(+)
	+	99	1000	52.2	0		36.3	852	Vacuolar sorting protein 39	AT1G22860.1	c286072_g1_i4|m.812395 c286072_g1_i4|g.812395 ORF c286072_g1_i4|g.812395 c286072_g1_i4|m.812395 type:complete len:984 (+) c286072_g1_i4:104-3055(+)	984
	-								UDP-Glycosyltransferase superfamily protein	AT1G51210.1	c262326_g1_i1|m.355921 c262326_g1_i1|g.355921 ORF c262326_g1_i1|g.355921 c262326_g1_i1|m.355921 type:internal len:398 (+) c262326_g1_i1:2-1192(+)
	-								P-loop containing nucleoside triphosphate hydrolases superfamily protein	AT1G43910.1	c270619_g1_i2|m.451154 c270619_g1_i2|g.451154 ORF c270619_g1_i2|g.451154 c270619_g1_i2|m.451154 type:complete len:480 (+) c270619_g1_i2:204-1643(+)
	-								Disease resistance-responsive (dirigent-like protein) family protein	AT1G65870.1	c90466_g1_i1|m.75180 c90466_g1_i1|g.75180 ORF c90466_g1_i1|g.75180 c90466_g1_i1|m.75180 type:complete len:179 (+) c90466_g1_i1:59-595(+)
	-								unknown protein_ FUNCTIONS IN: molecular_function unknown_ EXPRESSED IN: cotyledon_ BEST Arabidopsis thaliana protein match is: unknown protein (TAIR:AT5G26770.1)_ Has 55019 Blast hits to 30094 proteins in 2088 species: Archae - 730_ Bacteria - 6553_ Metazoa - 28961_ Fungi - 4800_ Plants - 2559_ Viruses - 111_ Other Eukaryotes - 11305 (source: NCBI BLink).	AT1G09470.1	c270699_g1_i4|m.452609 c270699_g1_i4|g.452609 ORF c270699_g1_i4|g.452609 c270699_g1_i4|m.452609 type:complete len:349 (+) c270699_g1_i4:234-1280(+)
	-								Ribosomal protein L7Ae/L30e/S12e/Gadd45 family protein	AT1G15930.2	c253801_g1_i1|m.311755 c253801_g1_i1|g.311755 ORF c253801_g1_i1|g.311755 c253801_g1_i1|m.311755 type:complete len:139 (+) c253801_g1_i1:145-561(+)
BZO1	-								benzoyloxyglucosinolate 1	AT1G65880.1	c269998_g1_i1|m.440122 c269998_g1_i1|g.440122 ORF c269998_g1_i1|g.440122 c269998_g1_i1|m.440122 type:complete len:548 (+) c269998_g1_i1:69-1712(+)
	-								Plant self-incompatibility protein S1 family	AT1G51250.1
	-								Membrane trafficking VPS53 family protein	AT1G50970.1	c285917_g3_i3|m.808321 c285917_g3_i3|g.808321 ORF c285917_g3_i3|g.808321 c285917_g3_i3|m.808321 type:complete len:712 (+) c285917_g3_i3:420-2555(+)
	-								Protein of unknown function, DUF593	AT1G74830.1	c279188_g1_i4|m.636710 c279188_g1_i4|g.636710 ORF c279188_g1_i4|g.636710 c279188_g1_i4|m.636710 type:complete len:850 (+) c279188_g1_i4:239-2788(+)
	-								Calmodulin binding protein-like	AT1G73805.1	c278852_g1_i2|m.628450 c278852_g1_i2|g.628450 ORF c278852_g1_i2|g.628450 c278852_g1_i2|m.628450 type:complete len:644 (+) c278852_g1_i2:232-2163(+)
LPAT3	-								lysophosphatidyl acyltransferase 3	AT1G51260.1	c265481_g5_i2|m.381900 c265481_g5_i2|g.381900 ORF c265481_g5_i2|g.381900 c265481_g5_i2|m.381900 type:complete len:376 (+) c265481_g5_i2:214-1341(+)
	+	36	120	55.83	2e-35	S2	30.66	681	Carbohydrate-binding X8 domain superfamily protein	AT1G09460.1	c278365_g1_i4|m.616631 c278365_g1_i4|g.616631 ORF c278365_g1_i4|g.616631 c278365_g1_i4|m.616631 type:internal len:590 (+) c278365_g1_i4:3-1769(+)	589
NFD3	+	52	166	42.77	5e-38		300.29	4888	Ribosomal L18p/L5e family protein	AT1G31817.1	c284766_g2_i2|m.777047 c284766_g2_i2|g.777047 ORF c284766_g2_i2|g.777047 c284766_g2_i2|m.777047 type:5prime_partial len:171 (+) c284766_g2_i2:1-513(+)	171
	-								Plant self-incompatibility protein S1 family	AT1G51240.1
FMO GS-OX1	-								flavin-monooxygenase glucosinolate S-oxygenase 1	AT1G65860.1	c270672_g1_i3|m.452027 c270672_g1_i3|g.452027 ORF c270672_g1_i3|g.452027 c270672_g1_i3|m.452027 type:5prime_partial len:467 (+) c270672_g1_i3:2-1402(+)
	-								TPX2 (targeting protein for Xklp2) protein family	AT1G54460.1	c279472_g5_i1|m.643067 c279472_g5_i1|g.643067 ORF c279472_g5_i1|g.643067 c279472_g5_i1|m.643067 type:complete len:350 (+) c279472_g5_i1:268-1317(+)
WIP5	-								WIP domain protein 5	AT1G51220.1	c77573_g2_i1|m.62424 c77573_g2_i1|g.62424 ORF c77573_g2_i1|g.62424 c77573_g2_i1|m.62424 type:5prime_partial len:100 (+) c77573_g2_i1:3-302(+)
	-								unknown protein_ BEST Arabidopsis thaliana protein match is: unknown protein (TAIR:AT1G09470.1)_ Has 48 Blast hits to 48 proteins in 9 species: Archae - 0_ Bacteria - 0_ Metazoa - 0_ Fungi - 0_ Plants - 48_ Viruses - 0_ Other Eukaryotes - 0 (source: NCBI BLink).	AT1G09483.1	c270699_g1_i4|m.452609 c270699_g1_i4|g.452609 ORF c270699_g1_i4|g.452609 c270699_g1_i4|m.452609 type:complete len:349 (+) c270699_g1_i4:234-1280(+)
	-								Polynucleotidyl transferase, ribonuclease H-like superfamily protein	AT1G15920.2	c179704_g1_i1|m.163020 c179704_g1_i1|g.163020 ORF c179704_g1_i1|g.163020 c179704_g1_i1|m.163020 type:complete len:274 (+) c179704_g1_i1:230-1051(+)
	-								GNS1/SUR4 membrane protein family	AT1G75000.1	c261185_g1_i1|m.348441 c261185_g1_i1|g.348441 ORF c261185_g1_i1|g.348441 c261185_g1_i1|m.348441 type:3prime_partial len:213 (+) c261185_g1_i1:64-699(+)
	+	100	164	89.02	6e-109	M2	105.97	947	Translation protein SH3-like family protein	AT1G09690.1	c252826_g2_i1|m.307441 c252826_g2_i1|g.307441 ORF c252826_g2_i1|g.307441 c252826_g2_i1|m.307441 type:complete len:165 (+) c252826_g2_i1:96-590(+)	165
	-								Plant self-incompatibility protein S1 family	AT1G51230.1
HYL1, DRB1	+	47	200	61.5	8e-71	C5	50.21	668	dsRNA-binding domain-like superfamily protein	AT1G09700.1	c265909_g1_i1|m.385946 c265909_g1_i1|g.385946 ORF c265909_g1_i1|g.385946 c265909_g1_i1|m.385946 type:complete len:318 (+) c265909_g1_i1:313-1266(+)	318
Z-ISO, Z-ISO1.1	+	88	330	65.76	4e-158	C1	62.29	821	15-cis-zeta-carotene isomerase	AT1G10830.1	c279499_g1_i2|m.643800 c279499_g1_i2|g.643800 ORF c279499_g1_i2|g.643800 c279499_g1_i2|m.643800 type:complete len:372 (+) c279499_g1_i2:2-1117(+)	372
	-								Protein phosphatase 2C family protein	AT1G43900.1	c266637_g2_i1|m.393933 c266637_g2_i1|g.393933 ORF c266637_g2_i1|g.393933 c266637_g2_i1|m.393933 type:complete len:291 (+) c266637_g2_i1:549-1421(+)
FUT12, ATFUT12, FUCTB, FUCT2	+	94	488	58.4	0	M4	51.24	669	fucosyltransferase 12	AT1G49710.1	c272786_g1_i8|m.493075 c272786_g1_i8|g.493075 ORF c272786_g1_i8|g.493075 c272786_g1_i8|m.493075 type:complete len:486 (+) c272786_g1_i8:250-1707(+)	486
	-								F-box/RNI-like/FBD-like domains-containing protein	AT1G50980.1	c273934_g2_i2|m.517556 c273934_g2_i2|g.517556 ORF c273934_g2_i2|g.517556 c273934_g2_i2|m.517556 type:complete len:507 (+) c273934_g2_i2:241-1761(+)
	-								NAD(P)-binding Rossmann-fold superfamily protein	AT1G09480.1	c275523_g1_i1|m.552003 c275523_g1_i1|g.552003 ORF c275523_g1_i1|g.552003 c275523_g1_i1|m.552003 type:complete len:323 (+) c275523_g1_i1:49-1017(+)
ATPREP2, PREP2	+	99	1075	69.58	0	C5	30.39	1189	presequence protease 2	AT1G49630.1	c285706_g5_i4|m.802597 c285706_g5_i4|g.802597 ORF c285706_g5_i4|g.802597 c285706_g5_i4|m.802597 type:complete len:1075 (+) c285706_g5_i4:40-3264(+)	1075
	-								Peroxidase superfamily protein	AT1G14550.1	c270622_g2_i2|m.451185 c270622_g2_i2|g.451185 ORF c270622_g2_i2|g.451185 c270622_g2_i2|m.451185 type:5prime_partial len:314 (+) c270622_g2_i2:3-944(+)
	-								Dof-type zinc finger DNA-binding family protein	AT1G21340.1	c264714_g4_i1|m.374705 c264714_g4_i1|g.374705 ORF c264714_g4_i1|g.374705 c264714_g4_i1|m.374705 type:complete len:220 (+) c264714_g4_i1:216-875(+)
	-								NAD(P)-binding Rossmann-fold superfamily protein	AT1G07440.1	c238933_g1_i2|m.263243 c238933_g1_i2|g.263243 ORF c238933_g1_i2|g.263243 c238933_g1_i2|m.263243 type:3prime_partial len:255 (+) c238933_g1_i2:132-893(+)
	+	99	334	67.07	7e-155		97.4	2086	Mitochondrial substrate carrier family protein	AT1G14560.1	c260251_g1_i2|m.342531 c260251_g1_i2|g.342531 ORF c260251_g1_i2|g.342531 c260251_g1_i2|m.342531 type:complete len:332 (+) c260251_g1_i2:501-1496(+)	332
	-								NAD(P)-binding Rossmann-fold superfamily protein	AT1G07450.1	c238933_g1_i2|m.263243 c238933_g1_i2|g.263243 ORF c238933_g1_i2|g.263243 c238933_g1_i2|m.263243 type:3prime_partial len:255 (+) c238933_g1_i2:132-893(+)
	+	97	468	63.68	0	C3	35.48	795	Dihydropterin pyrophosphokinase / Dihydropteroate synthase	AT1G69190.1	c283400_g8_i1|m.742106 c283400_g8_i1|g.742106 ORF c283400_g8_i1|g.742106 c283400_g8_i1|m.742106 type:complete len:549 (+) c283400_g8_i1:370-2016(+)	549
HAI2	-								highly ABA-induced PP2C gene 2	AT1G07430.1	c270887_g1_i4|m.456169 c270887_g1_i4|g.456169 ORF c270887_g1_i4|g.456169 c270887_g1_i4|m.456169 type:complete len:351 (+) c270887_g1_i4:148-1200(+)
RH36, AtRH36, SWA3	+	96	472	65.68	0		12.78	302	RNA helicase 36	AT1G16280.1	c285419_g13_i3|m.795129 c285419_g13_i3|g.795129 ORF c285419_g13_i3|g.795129 c285419_g13_i3|m.795129 type:complete len:482 (+) c285419_g13_i3:315-1760(+)	482
LACS2, LRD2	-								long-chain acyl-CoA synthetase 2	AT1G49430.1	c282688_g3_i2|m.724216 c282688_g3_i2|g.724216 ORF c282688_g3_i2|g.724216 c282688_g3_i2|m.724216 type:5prime_partial len:522 (+) c282688_g3_i2:3-1568(+)
	-								Concanavalin A-like lectin family protein	AT1G07460.1	c274595_g1_i1|m.532746 c274595_g1_i1|g.532746 ORF c274595_g1_i1|g.532746 c274595_g1_i1|m.532746 type:5prime_partial len:705 (+) c274595_g1_i1:3-2117(+)
	-								RNI-like superfamily protein	AT1G47920.1
	+	100	473	50.74	3e-152		86.87	1902	UBX domain-containing protein	AT1G14570.2	c280334_g2_i1|m.665127 c280334_g2_i1|g.665127 ORF c280334_g2_i1|g.665127 c280334_g2_i1|m.665127 type:complete len:442 (+) c280334_g2_i1:261-1586(+)	442
	-								Peroxidase superfamily protein	AT1G14540.1	c270622_g2_i2|m.451185 c270622_g2_i2|g.451185 ORF c270622_g2_i2|g.451185 c270622_g2_i2|m.451185 type:5prime_partial len:314 (+) c270622_g2_i2:3-944(+)
	-								Transcription factor IIA, alpha/beta subunit	AT1G07470.1	c280742_g9_i6|m.675811 c280742_g9_i6|g.675811 ORF c280742_g9_i6|g.675811 c280742_g9_i6|m.675811 type:complete len:386 (+) c280742_g9_i6:356-1513(+)
	-								Pentatricopeptide repeat (PPR) superfamily protein	AT1G47940.1	c276233_g1_i4|m.567613 c276233_g1_i4|g.567613 ORF c276233_g1_i4|g.567613 c276233_g1_i4|m.567613 type:complete len:387 (+) c276233_g1_i4:303-1463(+)
	-								Polyketide cyclase/dehydrase and lipid transport superfamily protein	AT1G23120.1
	-								F-box and associated interaction domains-containing protein	AT1G13200.1	c281603_g3_i1|m.698460 c281603_g3_i1|g.698460 ORF c281603_g3_i1|g.698460 c281603_g3_i1|m.698460 type:complete len:369 (+) c281603_g3_i1:49-1155(+)
	-								Polyketide cyclase/dehydrase and lipid transport superfamily protein	AT1G23130.1
CRC	+	85	155	61.29	1e-61		7.39	45	Plant-specific transcription factor YABBY family protein	AT1G69180.1	c259723_g1_i2|m.339227 c259723_g1_i2|g.339227 ORF c259723_g1_i2|g.339227 c259723_g1_i2|m.339227 type:complete len:193 (+) c259723_g1_i2:168-746(+)	193
	-								Protein kinase superfamily protein with octicosapeptide/Phox/Bem1p domain	AT1G16270.1	c283393_g2_i4|m.741984 c283393_g2_i4|g.741984 ORF c283393_g2_i4|g.741984 c283393_g2_i4|m.741984 type:complete len:1153 (+) c283393_g2_i4:306-3764(+)
	-								RING/U-box superfamily protein	AT1G13195.1	c263464_g1_i5|m.364163 c263464_g1_i5|g.364163 ORF c263464_g1_i5|g.364163 c263464_g1_i5|m.364163 type:complete len:253 (+) c263464_g1_i5:359-1117(+)
AP1, AGL7	+	93	250	54.8	2e-81		11.73	143	K-box region and MADS-box transcription factor family protein	AT1G69120.1	c273663_g2_i3|m.511632 c273663_g2_i3|g.511632 ORF c273663_g2_i3|g.511632 c273663_g2_i3|m.511632 type:complete len:256 (+) c273663_g2_i3:94-861(+)	256
	-								Transducin/WD40 repeat-like superfamily protein	AT1G55680.1	c280355_g2_i6|m.665633 c280355_g2_i6|g.665633 ORF c280355_g2_i6|g.665633 c280355_g2_i6|m.665633 type:complete len:436 (+) c280355_g2_i6:130-1437(+)
	-								RNA-binding (RRM/RBD/RNP motifs) family protein	AT1G13190.1	c284612_g2_i2|m.773179 c284612_g2_i2|g.773179 ORF c284612_g2_i2|g.773179 c284612_g2_i2|m.773179 type:complete len:122 (+) c284612_g2_i2:222-587(+)
CRK3	-								cysteine-rich RLK (RECEPTOR-like protein kinase) 3	AT1G70530.1	c280229_g1_i1|m.661984 c280229_g1_i1|g.661984 ORF c280229_g1_i1|g.661984 c280229_g1_i1|m.661984 type:complete len:637 (+) c280229_g1_i1:210-2120(+)
	-								unknown protein_ Has 1 Blast hits to 1 proteins in 1 species: Archae - 0_ Bacteria - 0_ Metazoa - 0_ Fungi - 0_ Plants - 1_ Viruses - 0_ Other Eukaryotes - 0 (source: NCBI BLink).	AT1G21323.1
	+	54	283	53	2e-88	M5	8.69	114	CONTAINS InterPro DOMAIN/s: Nucleoporin protein Ndc1-Nup (InterPro:IPR019049)_ Has 36 Blast hits to 36 proteins in 17 species: Archae - 0_ Bacteria - 0_ Metazoa - 1_ Fungi - 0_ Plants - 35_ Viruses - 0_ Other Eukaryotes - 0 (source: NCBI BLink).	AT1G73240.1	c267593_g2_i1|m.405121 c267593_g2_i1|g.405121 ORF c267593_g2_i1|g.405121 c267593_g2_i1|m.405121 type:5prime_partial len:283 (+) c267593_g2_i1:1-849(+)	283
	-								Nascent polypeptide-associated complex NAC	AT1G73230.1	c249724_g1_i4|m.295854 c249724_g1_i4|g.295854 ORF c249724_g1_i4|g.295854 c249724_g1_i4|m.295854 type:complete len:171 (+) c249724_g1_i4:203-715(+)
MYA1, ATMYA1, XI-1	-								myosin 1	AT1G17580.1	c286025_g1_i7|m.811263 c286025_g1_i7|g.811263 ORF c286025_g1_i7|g.811263 c286025_g1_i7|m.811263 type:complete len:1479 (+) c286025_g1_i7:324-4760(+)
	-								Galactose oxidase/kelch repeat superfamily protein	AT1G16250.1	c271074_g1_i3|m.459006 c271074_g1_i3|g.459006 ORF c271074_g1_i3|g.459006 c271074_g1_i3|m.459006 type:complete len:357 (+) c271074_g1_i3:561-1631(+)
	-								unknown protein_ BEST Arabidopsis thaliana protein match is: unknown protein (TAIR:AT3G13980.1)_ Has 173 Blast hits to 172 proteins in 54 species: Archae - 0_ Bacteria - 0_ Metazoa - 25_ Fungi - 33_ Plants - 84_ Viruses - 2_ Other Eukaryotes - 29 (source: NCBI BLink).	AT1G69160.1
	-								Squamosa promoter-binding protein-like (SBP domain) transcription factor family protein	AT1G69170.1	c223423_g2_i1|m.228636 c223423_g2_i1|g.228636 ORF c223423_g2_i1|g.228636 c223423_g2_i1|m.228636 type:complete len:300 (+) c223423_g2_i1:207-1106(+)
CRK2	+	94	619	46.37	0	S1	19.83	607	cysteine-rich RLK (RECEPTOR-like protein kinase) 2	AT1G70520.1	c280229_g1_i1|m.661984 c280229_g1_i1|g.661984 ORF c280229_g1_i1|g.661984 c280229_g1_i1|m.661984 type:complete len:637 (+) c280229_g1_i1:210-2120(+)	637
	-								Wall-associated kinase family protein	AT1G16260.1	c276850_g2_i1|m.581740 c276850_g2_i1|g.581740 ORF c276850_g2_i1|g.581740 c276850_g2_i1|m.581740 type:3prime_partial len:338 (+) c276850_g2_i1:1252-2262(+)
	-								VQ motif-containing protein	AT1G21326.1	c244967_g1_i1|m.279779 c244967_g1_i1|g.279779 ORF c244967_g1_i1|g.279779 c244967_g1_i1|m.279779 type:complete len:208 (+) c244967_g1_i1:171-794(+)
	-								Cysteine/Histidine-rich C1 domain family protein	AT1G69150.1
	-								C2H2-like zinc finger protein	AT1G14580.1	c274935_g2_i1|m.539409 c274935_g2_i1|g.539409 ORF c274935_g2_i1|g.539409 c274935_g2_i1|m.539409 type:3prime_partial len:487 (+) c274935_g2_i1:307-1764(+)
EDA24	-								Plant invertase/pectin methylesterase inhibitor superfamily protein	AT1G70540.1	c243906_g1_i1|m.276688 c243906_g1_i1|g.276688 ORF c243906_g1_i1|g.276688 c243906_g1_i1|m.276688 type:5prime_partial len:241 (+) c243906_g1_i1:2-724(+)
ACA.l	-								autoinhibited Ca2+/ATPase II	AT1G13210.1	c285018_g2_i5|m.783958 c285018_g2_i5|g.783958 ORF c285018_g2_i5|g.783958 c285018_g2_i5|m.783958 type:complete len:1196 (+) c285018_g2_i5:407-3994(+)
AtOCT1, 1-Oct	-								organic cation/carnitine transporter1	AT1G73220.1	c273839_g3_i2|m.515375 c273839_g3_i2|g.515375 ORF c273839_g3_i2|g.515375 c273839_g3_i2|m.515375 type:complete len:519 (+) c273839_g3_i2:103-1659(+)
	-								unknown protein_ Has 4 Blast hits to 4 proteins in 3 species: Archae - 0_ Bacteria - 0_ Metazoa - 0_ Fungi - 0_ Plants - 4_ Viruses - 0_ Other Eukaryotes - 0 (source: NCBI BLink).	AT1G07500.1
	-								unknown protein_ FUNCTIONS IN: molecular_function unknown_ INVOLVED IN: biological_process unknown_ LOCATED IN: plasma membrane_ EXPRESSED IN: 8 plant structures_ EXPRESSED DURING: LP.04 four leaves visible, 4 anthesis, petal differentiation and expansion stage_ BEST Arabidopsis thaliana protein match is: unknown protein (TAIR:AT1G20310.1)_ Has 66 Blast hits to 66 proteins in 15 species: Archae -…	AT1G76070.1
RTFL3, DVL9	-								ROTUNDIFOLIA like 3	AT1G07490.1	c250238_g1_i1|m.297642 c250238_g1_i1|g.297642 ORF c250238_g1_i1|g.297642 c250238_g1_i1|m.297642 type:complete len:71 (+) c250238_g1_i1:181-393(+)
	-								unknown protein_ BEST Arabidopsis thaliana protein match is: unknown protein (TAIR:AT1G10660.1)_ Has 141 Blast hits to 140 proteins in 16 species: Archae - 0_ Bacteria - 0_ Metazoa - 4_ Fungi - 0_ Plants - 135_ Viruses - 0_ Other Eukaryotes - 2 (source: NCBI BLink).	AT1G70505.1	c130605_g1_i1|m.108362 c130605_g1_i1|g.108362 ORF c130605_g1_i1|g.108362 c130605_g1_i1|m.108362 type:3prime_partial len:218 (+) c130605_g1_i1:90-740(+)
RTFL17, DVL4	-								ROTUNDIFOLIA like 17	AT1G13245.1	c250238_g1_i1|m.297642 c250238_g1_i1|g.297642 ORF c250238_g1_i1|g.297642 c250238_g1_i1|m.297642 type:complete len:71 (+) c250238_g1_i1:181-393(+)
	+	97	534	46.25	3e-143		70.36	1613	Target of Myb protein 1	AT1G21380.1	c274134_g2_i1|m.521993 c274134_g2_i1|g.521993 ORF c274134_g2_i1|g.521993 c274134_g2_i1|m.521993 type:complete len:527 (+) c274134_g2_i1:241-1821(+)	527
ATCDSP32, CDSP32	-								chloroplastic drought-induced stress protein of 32 kD	AT1G76080.1	c280702_g1_i2|m.674676 c280702_g1_i2|g.674676 ORF c280702_g1_i2|g.674676 c280702_g1_i2|m.674676 type:complete len:131 (+) c280702_g1_i2:88-480(+)
	+	99	343	61.22	4e-144		95.62	1283	unknown protein_ CONTAINS InterPro DOMAIN/s: Protein of unknown function DUF218 (InterPro:IPR003848)_ Has 160 Blast hits to 160 proteins in 86 species: Archae - 0_ Bacteria - 0_ Metazoa - 0_ Fungi - 102_ Plants - 44_ Viruses - 0_ Other Eukaryotes - 14 (source: NCBI BLink).	AT1G21370.1	c261321_g1_i2|m.349383 c261321_g1_i2|g.349383 ORF c261321_g1_i2|g.349383 c261321_g1_i2|m.349383 type:complete len:365 (+) c261321_g1_i2:431-1525(+)	365
GATL3	-								galacturonosyltransferase-like 3	AT1G13250.1	c284482_g1_i3|m.769448 c284482_g1_i3|g.769448 ORF c284482_g1_i3|g.769448 c284482_g1_i3|m.769448 type:complete len:341 (+) c284482_g1_i3:123-1145(+)
RAV1, EDF4	-								related to ABI3/VP1 1	AT1G13260.1	c529346_g1_i1|m.1088858 c529346_g1_i1|g.1088858 ORF c529346_g1_i1|g.1088858 c529346_g1_i1|m.1088858 type:5prime_partial len:312 (+) c529346_g1_i1:3-938(+)
	-								unknown protein_ BEST Arabidopsis thaliana protein match is: unknown protein (TAIR:AT2G26865.1)_ Has 35333 Blast hits to 34131 proteins in 2444 species: Archae - 798_ Bacteria - 22429_ Metazoa - 974_ Fungi - 991_ Plants - 531_ Viruses - 0_ Other Eukaryotes - 9610 (source: NCBI BLink).	AT1G21395.1
BNS	+	95	61	49.18	2e-14		18.51	69	bonsai	AT1G73177.1	c233497_g1_i1|m.248900 c233497_g1_i1|g.248900 ORF c233497_g1_i1|g.248900 c233497_g1_i1|m.248900 type:complete len:70 (+) c233497_g1_i1:95-304(+)	70
KNAT2, ATK1	-								KNOTTED-like from Arabidopsis thaliana 2	AT1G70510.1	c261115_g1_i1|m.347974 c261115_g1_i1|g.347974 ORF c261115_g1_i1|g.347974 c261115_g1_i1|m.347974 type:5prime_partial len:294 (+) c261115_g1_i1:1-882(+)
UPL1	-								ubiquitin-protein ligase 1	AT1G55860.1	c287510_g1_i1|m.849663 c287510_g1_i1|g.849663 ORF c287510_g1_i1|g.849663 c287510_g1_i1|m.849663 type:3prime_partial len:726 (+) c287510_g1_i1:611-2785(+)
	+	49	249	60.64	4e-112		14.62	118	Eukaryotic translation initiation factor eIF2A family protein	AT1G73180.1	c279279_g3_i2|m.638743 c279279_g3_i2|g.638743 ORF c279279_g3_i2|g.638743 c279279_g3_i2|m.638743 type:3prime_partial len:250 (+) c279279_g3_i2:97-843(+)	249
emb2170	-								embryo defective 2170	AT1G21390.1
	-								Pectin lyase-like superfamily protein	AT1G70500.1	c185507_g1_i1|m.169407 c185507_g1_i1|g.169407 ORF c185507_g1_i1|g.169407 c185507_g1_i1|m.169407 type:5prime_partial len:411 (+) c185507_g1_i1:3-1235(+)
EMB1793	+	93	148	58.78	6e-46		17.36	140	LYR family of Fe/S cluster biogenesis protein	AT1G76060.1	c262646_g1_i2|m.358008 c262646_g1_i2|g.358008 ORF c262646_g1_i2|g.358008 c262646_g1_i2|m.358008 type:5prime_partial len:170 (+) c262646_g1_i2:1-510(+)	170
ALPHA-TIP, TIP3_1	-								Aquaporin-like superfamily protein	AT1G73190.1	c244445_g1_i2|m.278403 c244445_g1_i2|g.278403 ORF c244445_g1_i2|g.278403 c244445_g1_i2|m.278403 type:complete len:252 (+) c244445_g1_i2:70-825(+)
SMT3	-								sterol methyltransferase 3	AT1G76090.1	c247444_g1_i2|m.287953 c247444_g1_i2|g.287953 ORF c247444_g1_i2|g.287953 c247444_g1_i2|m.287953 type:5prime_partial len:396 (+) c247444_g1_i2:3-1190(+)
	-								Protein of unknown function (DUF789)	AT1G73210.1	c272443_g2_i5|m.485860 c272443_g2_i5|g.485860 ORF c272443_g2_i5|g.485860 c272443_g2_i5|m.485860 type:complete len:303 (+) c272443_g2_i5:460-1368(+)
	-								unknown protein_ FUNCTIONS IN: molecular_function unknown_ INVOLVED IN: biological_process unknown_ LOCATED IN: endomembrane system_ EXPRESSED IN: sepal, male gametophyte, stamen_ EXPRESSED DURING: 4 anthesis_ Has 12 Blast hits to 12 proteins in 5 species: Archae - 0_ Bacteria - 0_ Metazoa - 0_ Fungi - 0_ Plants - 12_ Viruses - 0_ Other Eukaryotes - 0 (source: NCBI BLink).	AT1G49800.1
	-								Plant protein of unknown function (DUF869)	AT1G47900.1	c281569_g1_i3|m.697446 c281569_g1_i3|g.697446 ORF c281569_g1_i3|g.697446 c281569_g1_i3|m.697446 type:complete len:1060 (+) c281569_g1_i3:382-3561(+)
	-								F-box family protein	AT1G47915.1	c273934_g2_i2|m.517556 c273934_g2_i2|g.517556 ORF c273934_g2_i2|g.517556 c273934_g2_i2|m.517556 type:complete len:507 (+) c273934_g2_i2:241-1761(+)
THH1	-								Protein of unknown function (DUF1084)	AT1G14530.1	c226288_g1_i2|m.234819 c226288_g1_i2|g.234819 ORF c226288_g1_i2|g.234819 c226288_g1_i2|m.234819 type:complete len:286 (+) c226288_g1_i2:165-1022(+)
	-								unknown protein_ BEST Arabidopsis thaliana protein match is: unknown protein (TAIR:AT1G07476.1)_ Has 22 Blast hits to 22 proteins in 6 species: Archae - 0_ Bacteria - 0_ Metazoa - 0_ Fungi - 0_ Plants - 22_ Viruses - 0_ Other Eukaryotes - 0 (source: NCBI BLink).	AT1G07473.1
	-								FUNCTIONS IN: molecular_function unknown_ INVOLVED IN: biological_process unknown_ LOCATED IN: chloroplast, vacuole_ EXPRESSED IN: 19 plant structures_ EXPRESSED DURING: 11 growth stages_ CONTAINS InterPro DOMAIN/s: Lytic transglycosylase-like, catalytic (InterPro:IPR008258)_ Has 171 Blast hits to 155 proteins in 40 species: Archae - 0_ Bacteria - 54_ Metazoa - 0_ Fungi - 0_ Plants - 55_ Viruses …	AT1G16290.1
AtRLP7, RLP7	+	92	1025	34.05	6e-146	S1	36.14	774	receptor like protein 7	AT1G47890.1	c282772_g1_i1|m.726557 c282772_g1_i1|g.726557 ORF c282772_g1_i1|g.726557 c282772_g1_i1|m.726557 type:3prime_partial len:1069 (+) c282772_g1_i1:172-3375(+)	1068
	-								Leucine-rich repeat (LRR) family protein	AT1G13230.1	c279169_g3_i3|m.636308 c279169_g3_i3|g.636308 ORF c279169_g3_i3|g.636308 c279169_g3_i3|m.636308 type:complete len:260 (+) c279169_g3_i3:636-1415(+)
	-								HMG (high mobility group) box protein with ARID/BRIGHT DNA-binding domain	AT1G76110.1	c271937_g1_i4|m.475473 c271937_g1_i4|g.475473 ORF c271937_g1_i4|g.475473 c271937_g1_i4|m.475473 type:complete len:468 (+) c271937_g1_i4:221-1624(+)
PETE1	-								plastocyanin 1	AT1G76100.1
	-								Putative integral membrane protein conserved region (DUF2404)	AT1G73200.1	c275853_g1_i2|m.559061 c275853_g1_i2|g.559061 ORF c275853_g1_i2|g.559061 c275853_g1_i2|m.559061 type:complete len:762 (+) c275853_g1_i2:264-2549(+)
	-								unknown protein_ FUNCTIONS IN: molecular_function unknown_ INVOLVED IN: biological_process unknown_ LOCATED IN: chloroplast_ BEST Arabidopsis thaliana protein match is: unknown protein (TAIR:AT1G07473.1)_ Has 23 Blast hits to 23 proteins in 6 species: Archae - 0_ Bacteria - 0_ Metazoa - 0_ Fungi - 0_ Plants - 23_ Viruses - 0_ Other Eukaryotes - 0 (source: NCBI BLink).	AT1G07476.1
	-								alpha/beta-Hydrolases superfamily protein	AT1G17430.1	c265925_g1_i2|m.386058 c265925_g1_i2|g.386058 ORF c265925_g1_i2|g.386058 c265925_g1_i2|m.386058 type:complete len:356 (+) c265925_g1_i2:125-1192(+)
	+	99	394	54.06	3e-102		52.46	1357	Transcription factor IIA, alpha/beta subunit	AT1G07480.1	c280742_g9_i6|m.675811 c280742_g9_i6|g.675811 ORF c280742_g9_i6|g.675811 c280742_g9_i6|m.675811 type:complete len:386 (+) c280742_g9_i6:356-1513(+)	386
GLTP2	-								glycolipid transfer protein 2	AT1G21360.1	c246298_g2_i4|m.284050 c246298_g2_i4|g.284050 ORF c246298_g2_i4|g.284050 c246298_g2_i4|m.284050 type:complete len:203 (+) c246298_g2_i4:146-754(+)
HLL	-								Ribosomal protein L14p/L23e family protein	AT1G17560.1	c270268_g1_i5|m.444676 c270268_g1_i5|g.444676 ORF c270268_g1_i5|g.444676 c270268_g1_i5|m.444676 type:5prime_partial len:179 (+) c270268_g1_i5:2-538(+)
	-								Pseudouridine synthase family protein	AT1G76120.1	c269322_g2_i2|m.428742 c269322_g2_i2|g.428742 ORF c269322_g2_i2|g.428742 c269322_g2_i2|m.428742 type:5prime_partial len:496 (+) c269322_g2_i2:1-1488(+)
	-								TCP family transcription factor	AT1G72010.1	c267702_g1_i1|m.406505 c267702_g1_i1|g.406505 ORF c267702_g1_i1|g.406505 c267702_g1_i1|m.406505 type:complete len:358 (+) c267702_g1_i1:668-1741(+)
FUT13, ATFUT13, FUCTC, FT4-M, ATFT4	+	95	415	58.55	3e-173	S4	17.41	385	fucosyltransferase 13	AT1G71990.1	c265245_g1_i1|m.379764 c265245_g1_i1|g.379764 ORF c265245_g1_i1|g.379764 c265245_g1_i1|m.379764 type:complete len:434 (+) c265245_g1_i1:126-1427(+)	434
	-								RNA-binding (RRM/RBD/RNP motifs) family protein	AT1G07350.1	c270010_g7_i7|m.440346 c270010_g7_i7|g.440346 ORF c270010_g7_i7|g.440346 c270010_g7_i7|m.440346 type:complete len:242 (+) c270010_g7_i7:104-829(+)
	-								Plant invertase/pectin methylesterase inhibitor superfamily protein	AT1G62760.1	c262044_g1_i1|m.353983 c262044_g1_i1|g.353983 ORF c262044_g1_i1|g.353983 c262044_g1_i1|m.353983 type:5prime_partial len:197 (+) c262044_g1_i1:1-591(+)
	-								unknown protein_ Has 96 Blast hits to 96 proteins in 48 species: Archae - 0_ Bacteria - 0_ Metazoa - 0_ Fungi - 47_ Plants - 38_ Viruses - 0_ Other Eukaryotes - 11 (source: NCBI BLink).	AT1G76200.1
ATSTP2, STP2	-								sugar transporter 2	AT1G07340.1	c263097_g1_i1|m.361360 c263097_g1_i1|g.361360 ORF c263097_g1_i1|g.361360 c263097_g1_i1|m.361360 type:complete len:516 (+) c263097_g1_i1:293-1840(+)
	-								SAUR-like auxin-responsive protein family	AT1G76190.1	c258590_g1_i1|m.333457 c258590_g1_i1|g.333457 ORF c258590_g1_i1|g.333457 c258590_g1_i1|m.333457 type:complete len:105 (+) c258590_g1_i1:197-511(+)
AtRLP2, RLP2	-								receptor like protein 2	AT1G17240.1	c248285_g1_i1|m.290825 c248285_g1_i1|g.290825 ORF c248285_g1_i1|g.290825 c248285_g1_i1|m.290825 type:3prime_partial len:1057 (+) c248285_g1_i1:158-3325(+)
C/VIF1, ATC/VIF1	-								cell wall / vacuolar inhibitor of fructosidase 1	AT1G47960.1	c535165_g1_i1|m.1094531 c535165_g1_i1|g.1094531 ORF c535165_g1_i1|g.1094531 c535165_g1_i1|m.1094531 type:internal len:119 (+) c535165_g1_i1:3-356(+)
	-								unknown protein_ BEST Arabidopsis thaliana protein match is: unknown protein (TAIR:AT1G20460.1)_ Has 37 Blast hits to 37 proteins in 11 species: Archae - 0_ Bacteria - 0_ Metazoa - 0_ Fungi - 0_ Plants - 37_ Viruses - 0_ Other Eukaryotes - 0 (source: NCBI BLink).	AT1G76185.1	c264785_g3_i2|m.375348 c264785_g3_i2|g.375348 ORF c264785_g3_i2|g.375348 c264785_g3_i2|m.375348 type:complete len:107 (+) c264785_g3_i2:167-487(+)
	-								Leucine-rich receptor-like protein kinase family protein	AT1G17230.1	c282949_g1_i1|m.731197 c282949_g1_i1|g.731197 ORF c282949_g1_i1|g.731197 c282949_g1_i1|m.731197 type:5prime_partial len:984 (+) c282949_g1_i1:1-2952(+)
	+	39	139	67.63	1e-65	S1	11.33	101	Pathogenesis-related thaumatin superfamily protein	AT1G77700.1	c266512_g1_i4|m.392562 c266512_g1_i4|g.392562 ORF c266512_g1_i4|g.392562 c266512_g1_i4|m.392562 type:3prime_partial len:157 (+) c266512_g1_i4:694-1161(+)	156
emb1745	+	44	285	35.79	2e-40		18.98	292.66	embryo defective 1745	AT1G13120.1	c278349_g1_i5|m.616279 c278349_g1_i5|g.616279 ORF c278349_g1_i5|g.616279 c278349_g1_i5|m.616279 type:3prime_partial len:323 (+) c278349_g1_i5:356-1321(+)	322
PUB26	-								plant U-box 26	AT1G49780.1	c264489_g1_i1|m.372493 c264489_g1_i1|g.372493 ORF c264489_g1_i1|g.372493 c264489_g1_i1|m.372493 type:complete len:431 (+) c264489_g1_i1:40-1332(+)
AOAT2, GGT2	-								alanine-2-oxoglutarate aminotransferase 2	AT1G70580.1	c267963_g1_i1|m.409821 c267963_g1_i1|g.409821 ORF c267963_g1_i1|g.409821 c267963_g1_i1|m.409821 type:complete len:530 (+) c267963_g1_i1:36-1625(+)
	-								Arabidopsis protein of unknown function (DUF241)	AT1G76210.1
	+	81	410	72.2	0		49.31	1018	CCCH-type zinc fingerfamily protein with RNA-binding domain	AT1G07360.1	c272843_g5_i1|m.494354 c272843_g5_i1|g.494354 ORF c272843_g5_i1|g.494354 c272843_g5_i1|m.494354 type:3prime_partial len:457 (+) c272843_g5_i1:167-1534(+)	456
	-								SWIB complex BAF60b domain-containing protein	AT1G49520.1	c271800_g2_i2|m.472657 c271800_g2_i2|g.472657 ORF c271800_g2_i2|g.472657 c271800_g2_i2|m.472657 type:5prime_partial len:206 (+) c271800_g2_i2:1-618(+)
PPK1	+	30	230	75.65	2e-129		1.99	21	putative protein kinase 1	AT1G77720.1	c255994_g2_i1|m.320710 c255994_g2_i1|g.320710 ORF c255994_g2_i1|g.320710 c255994_g2_i1|m.320710 type:5prime_partial len:243 (+) c255994_g2_i1:2-730(+)	243
	-								Plant neutral invertase family protein	AT1G72000.1	c261012_g1_i4|m.347356 c261012_g1_i4|g.347356 ORF c261012_g1_i4|g.347356 c261012_g1_i4|m.347356 type:complete len:555 (+) c261012_g1_i4:173-1837(+)
	+	89	83	97.59	7e-54		139.14	1539	CONTAINS InterPro DOMAIN/s: Ubiquitin-like, Ufm1 (InterPro:IPR005375)_ Has 244 Blast hits to 244 proteins in 106 species: Archae - 0_ Bacteria - 0_ Metazoa - 149_ Fungi - 0_ Plants - 47_ Viruses - 0_ Other Eukaryotes - 48 (source: NCBI BLink).	AT1G77710.1	c209690_g1_i1|m.202475 c209690_g1_i1|g.202475 ORF c209690_g1_i1|g.202475 c209690_g1_i1|m.202475 type:complete len:91 (+) c209690_g1_i1:186-458(+)	91
	-								unknown protein_ BEST Arabidopsis thaliana protein match is: unknown protein (TAIR:AT2G29620.1)_ Has 597 Blast hits to 536 proteins in 121 species: Archae - 2_ Bacteria - 47_ Metazoa - 170_ Fungi - 43_ Plants - 98_ Viruses - 0_ Other Eukaryotes - 237 (source: NCBI BLink).	AT1G07330.1	c274174_g1_i18|m.523130 c274174_g1_i18|g.523130 ORF c274174_g1_i18|g.523130 c274174_g1_i18|m.523130 type:complete len:756 (+) c274174_g1_i18:228-2495(+)
AtRLP3, RLP3	-								receptor like protein 3	AT1G17250.1	c248285_g1_i1|m.290825 c248285_g1_i1|g.290825 ORF c248285_g1_i1|g.290825 c248285_g1_i1|m.290825 type:3prime_partial len:1057 (+) c248285_g1_i1:158-3325(+)
	-								unknown protein_ FUNCTIONS IN: molecular_function unknown_ INVOLVED IN: biological_process unknown_ LOCATED IN: cytosol_ EXPRESSED IN: 21 plant structures_ EXPRESSED DURING: 11 growth stages_ Has 93717 Blast hits to 40765 proteins in 1891 species: Archae - 1046_ Bacteria - 16276_ Metazoa - 26677_ Fungi - 16127_ Plants - 6028_ Viruses - 1519_ Other Eukaryotes - 26044 (source: NCBI BLink).	AT1G47970.1
	+	64	588	47.28	9e-164		15.07	315	FUNCTIONS IN: molecular_function unknown_ INVOLVED IN: biological_process unknown_ LOCATED IN: cellular_component unknown_ EXPRESSED IN: 23 plant structures_ EXPRESSED DURING: 13 growth stages_ CONTAINS InterPro DOMAIN/s: Nop14-like protein (InterPro:IPR007276)_ Has 69842 Blast hits to 35213 proteins in 1572 species: Archae - 363_ Bacteria - 20593_ Metazoa - 20851_ Fungi - 8010_ Plants - 2912_ Vi…	AT1G69070.1	c283199_g1_i2|m.737090 c283199_g1_i2|g.737090 ORF c283199_g1_i2|g.737090 c283199_g1_i2|m.737090 type:5prime_partial len:578 (+) c283199_g1_i2:3-1736(+)	578
	-								unknown protein_ FUNCTIONS IN: molecular_function unknown_ INVOLVED IN: biological_process unknown_ LOCATED IN: chloroplast_ EXPRESSED IN: 22 plant structures_ EXPRESSED DURING: 13 growth stages_ BEST Arabidopsis thaliana protein match is: unknown protein (TAIR:AT1G22680.1)_ Has 58 Blast hits to 58 proteins in 13 species: Archae - 0_ Bacteria - 0_ Metazoa - 4_ Fungi - 0_ Plants - 49_ Viruses - 0_…	AT1G71970.1
	-								Plant invertase/pectin methylesterase inhibitor superfamily protein	AT1G48010.1
	+	96	439	54.9	3e-149	S1	87.02	1851	Protease-associated (PA) RING/U-box zinc finger family protein	AT1G71980.1	c274192_g2_i4|m.523679 c274192_g2_i4|g.523679 ORF c274192_g2_i4|g.523679 c274192_g2_i4|m.523679 type:complete len:456 (+) c274192_g2_i4:270-1637(+)	456
TWN2, VALRS	+	86	957	68.23	0		97.18	1598	valyl-tRNA synthetase / valine--tRNA ligase (VALRS)	AT1G14610.1	c286093_g7_i4|m.812903 c286093_g7_i4|g.812903 ORF c286093_g7_i4|g.812903 c286093_g7_i4|m.812903 type:complete len:970 (+) c286093_g7_i4:156-3065(+)	970
	-								unknown protein_ Has 9 Blast hits to 9 proteins in 4 species: Archae - 0_ Bacteria - 0_ Metazoa - 0_ Fungi - 0_ Plants - 9_ Viruses - 0_ Other Eukaryotes - 0 (source: NCBI BLink).	AT1G69050.1
	+	30	204	50	2e-51	M2	24.46	737	Chaperone DnaJ-domain superfamily protein	AT1G69060.1	c269119_g1_i3|m.426067 c269119_g1_i3|g.426067 ORF c269119_g1_i3|g.426067 c269119_g1_i3|m.426067 type:complete len:606 (+) c269119_g1_i3:269-2086(+)	606
	+	99	576	54.86	0		18.06	698	O-fucosyltransferase family protein	AT1G17270.1	c269410_g2_i1|m.430238 c269410_g2_i1|g.430238 ORF c269410_g2_i1|g.430238 c269410_g2_i1|m.430238 type:complete len:564 (+) c269410_g2_i1:188-1879(+)	564
	+	71	766	48.43	0		38.4	1744	Ribonuclease II/R family protein	AT1G77680.1	c282798_g2_i2|m.727245 c282798_g2_i2|g.727245 ORF c282798_g2_i2|g.727245 c282798_g2_i2|m.727245 type:5prime_partial len:951 (+) c282798_g2_i2:2-2854(+)	951
ERD14	-								Dehydrin family protein	AT1G76180.1	c277199_g4_i1|m.589415 c277199_g4_i1|g.589415 ORF c277199_g4_i1|g.589415 c277199_g4_i1|m.589415 type:complete len:112 (+) c277199_g4_i1:167-502(+)
	-								Homeodomain-like superfamily protein	AT1G14600.1	c145810_g2_i1|m.121145 c145810_g2_i1|g.121145 ORF c145810_g2_i1|g.121145 c145810_g2_i1|m.121145 type:5prime_partial len:194 (+) c145810_g2_i1:1-582(+)
LAX3	-								like AUX1 3	AT1G77690.1	c282527_g7_i1|m.720419 c282527_g7_i1|g.720419 ORF c282527_g7_i1|g.720419 c282527_g7_i1|m.720419 type:complete len:485 (+) c282527_g7_i1:494-1948(+)
RGE1, ZOU	-								basic helix-loop-helix (bHLH) DNA-binding superfamily protein	AT1G49770.1	c216406_g1_i1|m.214350 c216406_g1_i1|g.214350 ORF c216406_g1_i1|g.214350 c216406_g1_i1|m.214350 type:internal len:189 (+) c216406_g1_i1:1-564(+)
	-								unknown protein_ FUNCTIONS IN: molecular_function unknown_ INVOLVED IN: biological_process unknown_ LOCATED IN: endomembrane system_ EXPRESSED IN: 6 plant structures_ EXPRESSED DURING: 4 anthesis, F mature embryo stage, petal differentiation and expansion stage, E expanded cotyledon stage_ BEST Arabidopsis thaliana protein match is: unknown protein (TAIR:AT3G62730.1)_ Has 169 Blast hits to 169 pr…	AT1G47980.1
AHA10	-								autoinhibited H(+)-ATPase isoform 10	AT1G17260.1	c272749_g2_i2|m.492345 c272749_g2_i2|g.492345 ORF c272749_g2_i2|g.492345 c272749_g2_i2|m.492345 type:complete len:952 (+) c272749_g2_i2:259-3114(+)
MYB112, AtMYB112	-								myb domain protein 112	AT1G48000.1	c270736_g1_i2|m.453165 c270736_g1_i2|g.453165 ORF c270736_g1_i2|g.453165 c270736_g1_i2|m.453165 type:complete len:274 (+) c270736_g1_i2:188-1009(+)
	-								Eukaryotic aspartyl protease family protein	AT1G69100.1	c286859_g2_i1|m.833717 c286859_g2_i1|g.833717 ORF c286859_g2_i1|g.833717 c286859_g2_i1|m.833717 type:complete len:508 (+) c286859_g2_i1:164-1687(+)
ATGA2OX4, GA2OX4	-								gibberellin 2-oxidase 4	AT1G47990.1	c252803_g1_i1|m.307335 c252803_g1_i1|g.307335 ORF c252803_g1_i1|g.307335 c252803_g1_i1|m.307335 type:internal len:165 (+) c252803_g1_i1:3-494(+)
	-								Protein of unknown function (DUF295)	AT1G69090.1
	-								Adenine nucleotide alpha hydrolases-like superfamily protein	AT1G69080.1	c260607_g1_i1|m.344628 c260607_g1_i1|g.344628 ORF c260607_g1_i1|g.344628 c260607_g1_i1|m.344628 type:5prime_partial len:270 (+) c260607_g1_i1:1-810(+)
	+	42	176	52.27	3e-51	M3	33.98	623	Nucleotide-diphospho-sugar transferase family protein	AT1G14590.1	c270210_g2_i1|m.443797 c270210_g2_i1|g.443797 ORF c270210_g2_i1|g.443797 c270210_g2_i1|m.443797 type:complete len:197 (+) c270210_g2_i1:314-904(+)	197
DIS1, ARP3, ATARP3	+	51	218	83.94	2e-137		47.6	420	Actin-like ATPase superfamily protein	AT1G13180.1	c277779_g1_i3|m.602817 c277779_g1_i3|g.602817 ORF c277779_g1_i3|g.602817 c277779_g1_i3|m.602817 type:complete len:226 (+) c277779_g1_i3:220-897(+)	226
	-								Pleckstrin homology (PH) domain superfamily protein	AT1G77730.1	c273542_g2_i1|m.509133 c273542_g2_i1|g.509133 ORF c273542_g2_i1|g.509133 c273542_g2_i1|m.509133 type:complete len:824 (+) c273542_g2_i1:288-2759(+)
PCNA1, ATPCNA1	-								proliferating cellular nuclear antigen 1	AT1G07370.1	c283751_g2_i3|m.751164 c283751_g2_i3|g.751164 ORF c283751_g2_i3|g.751164 c283751_g2_i3|m.751164 type:complete len:150 (+) c283751_g2_i3:117-566(+)
	-								unknown protein_ FUNCTIONS IN: molecular_function unknown_ INVOLVED IN: biological_process unknown_ LOCATED IN: endomembrane system_ Has 35333 Blast hits to 34131 proteins in 2444 species: Archae - 798_ Bacteria - 22429_ Metazoa - 974_ Fungi - 991_ Plants - 531_ Viruses - 0_ Other Eukaryotes - 9610 (source: NCBI BLink).	AT1G55675.1
ATSMO2, SMO2-1	+	95	254	74.02	3e-141	M4	94.28	1250	sterol 4-alpha-methyl-oxidase 2-1	AT1G07420.1	c269874_g2_i2|m.437813 c269874_g2_i2|g.437813 ORF c269874_g2_i2|g.437813 c269874_g2_i2|m.437813 type:5prime_partial len:309 (+) c269874_g2_i2:2-928(+)	309
	-								Target SNARE coiled-coil domain protein	AT1G16225.1	c284414_g3_i3|m.767768 c284414_g3_i3|g.767768 ORF c284414_g3_i3|g.767768 c284414_g3_i3|m.767768 type:complete len:231 (+) c284414_g3_i3:330-1022(+)
RTV1	-								related to vernalization1 1	AT1G49480.1	c268850_g1_i4|m.422126 c268850_g1_i4|g.422126 ORF c268850_g1_i4|g.422126 c268850_g1_i4|m.422126 type:complete len:352 (+) c268850_g1_i4:117-1172(+)
	-								AP2/B3-like transcriptional factor family protein	AT1G49475.1	c259033_g1_i1|m.335834 c259033_g1_i1|g.335834 ORF c259033_g1_i1|g.335834 c259033_g1_i1|m.335834 type:complete len:253 (+) c259033_g1_i1:189-947(+)
	+	60	486	57.82	2e-171		21.24	442	ARM repeat superfamily protein	AT1G13160.1	c270285_g2_i1|m.444984 c270285_g2_i1|g.444984 ORF c270285_g2_i1|g.444984 c270285_g2_i1|m.444984 type:3prime_partial len:484 (+) c270285_g2_i1:97-1545(+)	483
	+	55	441	71.43	0		63.55	1477	Prolyl oligopeptidase family protein	AT1G76140.1	c284857_g14_i2|m.779668 c284857_g14_i2|g.779668 ORF c284857_g14_i2|g.779668 c284857_g14_i2|m.779668 type:complete len:442 (+) c284857_g14_i2:587-1912(+)	442
	-								unknown protein_ BEST Arabidopsis thaliana protein match is: unknown protein (TAIR:AT3G43500.1)_ Has 6 Blast hits to 6 proteins in 2 species: Archae - 0_ Bacteria - 0_ Metazoa - 0_ Fungi - 0_ Plants - 6_ Viruses - 0_ Other Eukaryotes - 0 (source: NCBI BLink).	AT1G42080.1
LOX3	+	92	845	62.37	0		23.49	785	lipoxygenase 3	AT1G17420.1	c274034_g2_i6|m.519724 c274034_g2_i6|g.519724 ORF c274034_g2_i6|g.519724 c274034_g2_i6|m.519724 type:5prime_partial len:937 (+) c274034_g2_i6:1-2811(+)	937
	-								Family of unknown function (DUF716)	AT1G49470.1	c252127_g1_i1|m.304419 c252127_g1_i1|g.304419 ORF c252127_g1_i1|g.304419 c252127_g1_i1|m.304419 type:complete len:311 (+) c252127_g1_i1:99-1031(+)
SYP51, ATSYP51	-								syntaxin of plants 51	AT1G16240.1	c284414_g3_i3|m.767768 c284414_g3_i3|g.767768 ORF c284414_g3_i3|g.767768 c284414_g3_i3|m.767768 type:complete len:231 (+) c284414_g3_i3:330-1022(+)
ATFX, GER1	-								GDP-4-keto-6-deoxymannose-3,5-epimerase-4-reductase 1	AT1G73250.1	c264224_g1_i2|m.370144 c264224_g1_i2|g.370144 ORF c264224_g1_i2|g.370144 c264224_g1_i2|m.370144 type:complete len:325 (+) c264224_g1_i2:155-1129(+)
	-								Protein phosphatase 2C family protein	AT1G16220.1	c221330_g1_i1|m.224402 c221330_g1_i1|g.224402 ORF c221330_g1_i1|g.224402 c221330_g1_i1|m.224402 type:complete len:453 (+) c221330_g1_i1:513-1871(+)
	-								Target SNARE coiled-coil domain protein	AT1G16230.1	c284414_g3_i3|m.767768 c284414_g3_i3|g.767768 ORF c284414_g3_i3|g.767768 c284414_g3_i3|m.767768 type:complete len:231 (+) c284414_g3_i3:330-1022(+)
	-								Transducin/WD40 repeat-like superfamily protein	AT1G49450.1	c269028_g1_i2|m.424838 c269028_g1_i2|g.424838 ORF c269028_g1_i2|g.424838 c269028_g1_i2|m.424838 type:complete len:460 (+) c269028_g1_i2:235-1614(+)
ATAMY2, AMY2	+	76	314	74.2	4e-180		72.35	1660.66	alpha-amylase-like 2	AT1G76130.1	c281495_g2_i7|m.695455 c281495_g2_i7|g.695455 ORF c281495_g2_i7|g.695455 c281495_g2_i7|m.695455 type:complete len:317 (+) c281495_g2_i7:2052-3002(+)	317
	-								Plant invertase/pectin methylesterase inhibitor superfamily protein	AT1G62770.1	c262044_g1_i1|m.353983 c262044_g1_i1|g.353983 ORF c262044_g1_i1|g.353983 c262044_g1_i1|m.353983 type:5prime_partial len:197 (+) c262044_g1_i1:1-591(+)
ATRABA2B, RAB-A2B, ATRAB-A2B, RABA2b	+	100	216	78.24	2e-124		33.6	552	RAB GTPase homolog A2B	AT1G07410.1	c269603_g1_i3|m.433613 c269603_g1_i3|g.433613 ORF c269603_g1_i3|g.433613 c269603_g1_i3|m.433613 type:complete len:217 (+) c269603_g1_i3:358-1008(+)	217
CYP86C4	-								cytochrome P450, family 86, subfamily C, polypeptide 4	AT1G13150.1	c257348_g1_i1|m.327077 c257348_g1_i1|g.327077 ORF c257348_g1_i1|g.327077 c257348_g1_i1|m.327077 type:5prime_partial len:529 (+) c257348_g1_i1:1-1587(+)
WEI8, TAA1, SAV3	-								tryptophan aminotransferase of Arabidopsis 1	AT1G70560.1	c280086_g2_i2|m.658156 c280086_g2_i2|g.658156 ORF c280086_g2_i2|g.658156 c280086_g2_i2|m.658156 type:complete len:500 (+) c280086_g2_i2:311-1810(+)
sks5	+	98	532	76.69	0		113.38	2856	SKU5 similar 5	AT1G76160.1	c277412_g4_i3|m.594348 c277412_g4_i3|g.594348 ORF c277412_g4_i3|g.594348 c277412_g4_i3|m.594348 type:5prime_partial len:585 (+) c277412_g4_i3:2-1756(+)	585
PSAG	-								photosystem I subunit G	AT1G55670.1
emb1273	-								embryo defective 1273	AT1G49510.1
FUG1	+	26	262	72.14	2e-126		6.07	71	Translation initiation factor 2, small GTP-binding protein	AT1G17220.1	c250920_g1_i2|m.300071 c250920_g1_i2|g.300071 ORF c250920_g1_i2|g.300071 c250920_g1_i2|m.300071 type:5prime_partial len:279 (+) c250920_g1_i2:2-838(+)	279
	-								Neutral/alkaline non-lysosomal ceramidase	AT1G07380.1	c266448_g1_i1|m.391873 c266448_g1_i1|g.391873 ORF c266448_g1_i1|g.391873 c266448_g1_i1|m.391873 type:complete len:770 (+) c266448_g1_i1:407-2716(+)
PIP5K2	-								phosphatidylinositol-4-phosphate 5-kinase 2	AT1G77740.1	c268726_g1_i1|m.420344 c268726_g1_i1|g.420344 ORF c268726_g1_i1|g.420344 c268726_g1_i1|m.420344 type:5prime_partial len:684 (+) c268726_g1_i1:1-2052(+)
	+	22	130	36.15	5e-13	S1	61.85	582	Cellulase (glycosyl hydrolase family 5) protein	AT1G13130.1	c166921_g1_i1|m.145691 c166921_g1_i1|g.145691 ORF c166921_g1_i1|g.145691 c166921_g1_i1|m.145691 type:complete len:182 (+) c166921_g1_i1:102-647(+)	182
	-								2-thiocytidine tRNA biosynthesis protein, TtcA	AT1G76170.1
CYP86C3	-								cytochrome P450, family 86, subfamily C, polypeptide 3	AT1G13140.1	c257348_g1_i1|m.327077 c257348_g1_i1|g.327077 ORF c257348_g1_i1|g.327077 c257348_g1_i1|m.327077 type:5prime_partial len:529 (+) c257348_g1_i1:1-1587(+)
	+	97	229	64.19	2e-103		140.17	2868	unknown protein_ CONTAINS InterPro DOMAIN/s: Protein of unknown function DUF1014 (InterPro:IPR010422)_ Has 16107 Blast hits to 8386 proteins in 1107 species: Archae - 26_ Bacteria - 3370_ Metazoa - 4013_ Fungi - 1516_ Plants - 526_ Viruses - 120_ Other Eukaryotes - 6536 (source: NCBI BLink).	AT1G16210.1	c261922_g2_i2|m.353272 c261922_g2_i2|g.353272 ORF c261922_g2_i2|g.353272 c261922_g2_i2|m.353272 type:complete len:234 (+) c261922_g2_i2:163-864(+)	234
	-								HSP20-like chaperones superfamily protein	AT1G07400.1	c283809_g9_i1|m.752663 c283809_g9_i1|g.752663 ORF c283809_g9_i1|g.752663 c283809_g9_i1|m.752663 type:5prime_partial len:159 (+) c283809_g9_i1:3-479(+)
	-								Ribosomal protein S13/S18 family	AT1G77750.1	c266351_g2_i2|m.390749 c266351_g2_i2|g.390749 ORF c266351_g2_i2|g.390749 c266351_g2_i2|m.390749 type:complete len:174 (+) c266351_g2_i2:102-623(+)
	-								Leucine-rich repeat (LRR) family protein	AT1G49490.1	c257222_g1_i1|m.326302 c257222_g1_i1|g.326302 ORF c257222_g1_i1|g.326302 c257222_g1_i1|m.326302 type:5prime_partial len:758 (+) c257222_g1_i1:1-2274(+)
	-								unknown protein_ FUNCTIONS IN: molecular_function unknown_ INVOLVED IN: biological_process unknown_ LOCATED IN: endomembrane system_ EXPRESSED IN: 19 plant structures_ EXPRESSED DURING: 10 growth stages_ BEST Arabidopsis thaliana protein match is: unknown protein (TAIR:AT3G19030.1)_ Has 24 Blast hits to 24 proteins in 2 species: Archae - 0_ Bacteria - 0_ Metazoa - 0_ Fungi - 0_ Plants - 24_ Virus…	AT1G49500.1
ECH2, ATECH2	+	100	313	63.26	3e-147		89.87	1058	enoyl-CoA hydratase 2	AT1G76150.1	c283649_g4_i8|m.748482 c283649_g4_i8|g.748482 ORF c283649_g4_i8|g.748482 c283649_g4_i8|m.748482 type:complete len:314 (+) c283649_g4_i8:103-1044(+)	314
PMEI1, ATPMEI1	-								pectin methylesterase inhibitor 1	AT1G48020.1	c243906_g1_i1|m.276688 c243906_g1_i1|g.276688 ORF c243906_g1_i1|g.276688 c243906_g1_i1|m.276688 type:5prime_partial len:241 (+) c243906_g1_i1:2-724(+)
	+	100	97	56.7	2e-33	C4	74.67	778	unknown protein_ Has 52 Blast hits to 52 proteins in 18 species: Archae - 0_ Bacteria - 0_ Metazoa - 0_ Fungi - 0_ Plants - 52_ Viruses - 0_ Other Eukaryotes - 0 (source: NCBI BLink).	AT1G72020.1	c250566_g2_i1|m.298799 c250566_g2_i1|g.298799 ORF c250566_g2_i1|g.298799 c250566_g2_i1|m.298799 type:5prime_partial len:128 (+) c250566_g2_i1:2-385(+)	128
	-								Acyl-CoA N-acyltransferases (NAT) superfamily protein	AT1G72030.1
	-								Uncharacterized conserved protein (DUF2358)	AT1G16320.1	c265521_g1_i5|m.382200 c265521_g1_i5|g.382200 ORF c265521_g1_i5|g.382200 c265521_g1_i5|m.382200 type:5prime_partial len:156 (+) c265521_g1_i5:1-468(+)
AHP2	+	27	60	53.33	2e-12		13.83	105	Arabidopsis Hop2 homolog	AT1G13330.1	c280861_g1_i3|m.679056 c280861_g1_i3|g.679056 ORF c280861_g1_i3|g.679056 c280861_g1_i3|m.679056 type:3prime_partial len:62 (+) c280861_g1_i3:495-677(+)	61
	-								AMP-dependent synthetase and ligase family protein	AT1G75960.1	c269998_g1_i1|m.440122 c269998_g1_i1|g.440122 ORF c269998_g1_i1|g.440122 c269998_g1_i1|m.440122 type:complete len:548 (+) c269998_g1_i1:69-1712(+)
	+	49	261	61.3	2e-109	M2	3.06	36	Tetratricopeptide repeat (TPR)-like superfamily protein	AT1G07590.1	c117718_g1_i1|m.95881 c117718_g1_i1|g.95881 ORF c117718_g1_i1|g.95881 c117718_g1_i1|m.95881 type:internal len:318 (+) c117718_g1_i1:1-951(+)	317
	-								Protein of unknown function (DUF1645)	AT1G70420.1	c260051_g1_i1|m.341207 c260051_g1_i1|g.341207 ORF c260051_g1_i1|g.341207 c260051_g1_i1|m.341207 type:complete len:231 (+) c260051_g1_i1:154-846(+)
CYCB3_1	+	37	237	59.49	9e-100		28.2	308	cyclin b3_1	AT1G16330.1	c283217_g3_i3|m.737534 c283217_g3_i3|g.737534 ORF c283217_g3_i3|g.737534 c283217_g3_i3|m.737534 type:complete len:244 (+) c283217_g3_i3:431-1162(+)	244
	-								Cation efflux family protein	AT1G16310.1	c279342_g2_i4|m.640325 c279342_g2_i4|g.640325 ORF c279342_g2_i4|g.640325 c279342_g2_i4|m.640325 type:complete len:399 (+) c279342_g2_i4:85-1281(+)
	+	78	175	61.14	3e-74	S2	11.74	124	Single hybrid motif superfamily protein	AT1G75980.1	c273713_g1_i2|m.512793 c273713_g1_i2|g.512793 ORF c273713_g1_i2|g.512793 c273713_g1_i2|m.512793 type:5prime_partial len:234 (+) c273713_g1_i2:2-703(+)	234
MT1A, MT1, LSR4, MT-Q, ATMT-2, ATMT-Q, ATMT1	-								metallothionein 1A	AT1G07600.1
	+	64	269	39.78	8e-39	M5	8.9	124	Regulator of Vps4 activity in the MVB pathway protein	AT1G13340.1	c258734_g1_i1|m.334204 c258734_g1_i1|g.334204 ORF c258734_g1_i1|g.334204 c258734_g1_i1|m.334204 type:3prime_partial len:395 (+) c258734_g1_i1:58-1239(+)	394
ATA27, BGLU20	-								Glycosyl hydrolase superfamily protein	AT1G75940.1	c269292_g1_i8|m.428324 c269292_g1_i8|g.428324 ORF c269292_g1_i8|g.428324 c269292_g1_i8|m.428324 type:complete len:505 (+) c269292_g1_i8:197-1711(+)
	-								Protein kinase superfamily protein	AT1G70430.1	c287116_g2_i3|m.840154 c287116_g2_i3|g.840154 ORF c287116_g2_i3|g.840154 c287116_g2_i3|m.840154 type:complete len:660 (+) c287116_g2_i3:803-2782(+)
	+	94	199	37.69	2e-18		146.3	1256	unknown protein_ BEST Arabidopsis thaliana protein match is: unknown protein (TAIR:AT3G25870.1)_ Has 69 Blast hits to 69 proteins in 16 species: Archae - 0_ Bacteria - 0_ Metazoa - 6_ Fungi - 0_ Plants - 63_ Viruses - 0_ Other Eukaryotes - 0 (source: NCBI BLink).	AT1G13360.1	c234096_g1_i1|m.250549 c234096_g1_i1|g.250549 ORF c234096_g1_i1|g.250549 c234096_g1_i1|m.250549 type:complete len:189 (+) c234096_g1_i1:47-613(+)	189
SKP1, ASK1, ATSKP1, SKP1A, UIP1	-								S phase kinase-associated protein 1	AT1G75950.1	c261141_g2_i1|m.348167 c261141_g2_i1|g.348167 ORF c261141_g2_i1|g.348167 c261141_g2_i1|m.348167 type:complete len:161 (+) c261141_g2_i1:103-585(+)
PP2AA3	-								protein phosphatase 2A subunit A3	AT1G13320.1	c260954_g1_i3|m.346997 c260954_g1_i3|g.346997 ORF c260954_g1_i3|g.346997 c260954_g1_i3|m.346997 type:complete len:588 (+) c260954_g1_i3:203-1966(+)
	-								PAM domain (PCI/PINT associated module) protein	AT1G75990.1	c247817_g1_i3|m.289259 c247817_g1_i3|g.289259 ORF c247817_g1_i3|g.289259 c247817_g1_i3|m.289259 type:complete len:489 (+) c247817_g1_i3:127-1593(+)
	+	92	88	40.91	2e-14		38.83	204	unknown protein_ BEST Arabidopsis thaliana protein match is: unknown protein (TAIR:AT1G47813.1)_ Has 29 Blast hits to 29 proteins in 9 species: Archae - 0_ Bacteria - 0_ Metazoa - 0_ Fungi - 0_ Plants - 29_ Viruses - 0_ Other Eukaryotes - 0 (source: NCBI BLink).	AT1G47820.1	c268970_g4_i1|m.424026 c268970_g4_i1|g.424026 ORF c268970_g4_i1|g.424026 c268970_g4_i1|m.424026 type:complete len:85 (+) c268970_g4_i1:113-367(+)	85
	-								P-loop containing nucleoside triphosphate hydrolases superfamily protein	AT1G73170.1
HRS1	-								myb-like transcription factor family protein	AT1G13300.1	c281971_g2_i1|m.707303 c281971_g2_i1|g.707303 ORF c281971_g2_i1|g.707303 c281971_g2_i1|m.707303 type:complete len:324 (+) c281971_g2_i1:144-1115(+)
	+	100	142	93.66	1e-93	M4	43.25	586	SNARE-like superfamily protein	AT1G47830.1	c269227_g1_i1|m.427559 c269227_g1_i1|g.427559 ORF c269227_g1_i1|g.427559 c269227_g1_i1|m.427559 type:complete len:143 (+) c269227_g1_i1:305-733(+)	143
	-								Leucine-rich repeat protein kinase family protein	AT1G07550.1	c283627_g1_i4|m.747938 c283627_g1_i4|g.747938 ORF c283627_g1_i4|g.747938 c283627_g1_i4|m.747938 type:complete len:923 (+) c283627_g1_i4:165-2933(+)
	+	99	400	69.5	0	M3	83.54	1564	Galactosyltransferase family protein	AT1G77810.1	c262990_g1_i1|m.360695 c262990_g1_i1|g.360695 ORF c262990_g1_i1|g.360695 c262990_g1_i1|m.360695 type:complete len:400 (+) c262990_g1_i1:309-1508(+)	400
	-								Protein of unknown function (DUF1005)	AT1G50040.1	c281603_g4_i1|m.698464 c281603_g4_i1|g.698464 ORF c281603_g4_i1|g.698464 c281603_g4_i1|m.698464 type:5prime_partial len:524 (+) c281603_g4_i1:1-1572(+)
HXK3	-								hexokinase 3	AT1G47840.1	c281322_g14_i1|m.690749 c281322_g14_i1|g.690749 ORF c281322_g14_i1|g.690749 c281322_g14_i1|m.690749 type:5prime_partial len:272 (+) c281322_g14_i1:2-817(+)
	+	99	500	65.2	0		25.83	651	Aldolase-type TIM barrel family protein	AT1G16350.1	c254553_g1_i1|m.314823 c254553_g1_i1|g.314823 ORF c254553_g1_i1|g.314823 c254553_g1_i1|m.314823 type:complete len:507 (+) c254553_g1_i1:173-1693(+)	507
	-								Leucine-rich repeat protein kinase family protein	AT1G07560.1	c283627_g1_i4|m.747938 c283627_g1_i4|g.747938 ORF c283627_g1_i4|g.747938 c283627_g1_i4|m.747938 type:complete len:923 (+) c283627_g1_i4:165-2933(+)
	-								Endosomal targeting BRO1-like domain-containing protein	AT1G13310.1
	+	45	156	71.15	8e-73		32.68	160	Alba DNA/RNA-binding protein	AT1G76010.1	c271669_g2_i2|m.469697 c271669_g2_i2|g.469697 ORF c271669_g2_i2|g.469697 c271669_g2_i2|m.469697 type:3prime_partial len:149 (+) c271669_g2_i2:217-660(+)	148
	-								ATPase, V1 complex, subunit B protein	AT1G76030.1	c250616_g1_i4|m.299025 c250616_g1_i4|g.299025 ORF c250616_g1_i4|g.299025 c250616_g1_i4|m.299025 type:complete len:489 (+) c250616_g1_i4:148-1614(+)
	+	98	385	47.53	1e-102	M5	20.06	297	pfkB-like carbohydrate kinase family protein	AT1G49350.1	c270380_g1_i2|m.446503 c270380_g1_i2|g.446503 ORF c270380_g1_i2|g.446503 c270380_g1_i2|m.446503 type:complete len:425 (+) c270380_g1_i2:92-1366(+)	425
GAPCP-2	+	83	347	82.13	0		60.63	1022	glyceraldehyde-3-phosphate dehydrogenase of plastid 2	AT1G16300.1	c259419_g2_i2|m.337829 c259419_g2_i2|g.337829 ORF c259419_g2_i2|g.337829 c259419_g2_i2|m.337829 type:5prime_partial len:348 (+) c259419_g2_i2:1-1044(+)	348
	-								BEST Arabidopsis thaliana protein match is: Polynucleotidyl transferase, ribonuclease H-like superfamily protein (TAIR:AT1G27870.1)_ Has 74 Blast hits to 74 proteins in 2 species: Archae - 0_ Bacteria - 0_ Metazoa - 0_ Fungi - 0_ Plants - 74_ Viruses - 0_ Other Eukaryotes - 0 (source: NCBI BLink).	AT1G77815.1
	-								Thioredoxin superfamily protein	AT1G76020.1	c275496_g1_i4|m.551529 c275496_g1_i4|g.551529 ORF c275496_g1_i4|g.551529 c275496_g1_i4|m.551529 type:complete len:230 (+) c275496_g1_i4:107-796(+)
DOT5, WIP6	-								C2H2-like zinc finger protein	AT1G13290.1	c77573_g2_i1|m.62424 c77573_g2_i1|g.62424 ORF c77573_g2_i1|g.62424 c77573_g2_i1|m.62424 type:5prime_partial len:100 (+) c77573_g2_i1:3-302(+)
	-								F-box and associated interaction domains-containing protein	AT1G70390.1
	-								F-box and associated interaction domains-containing protein	AT1G70380.1
UBC5	+	100	188	79.79	1e-107		92.67	1117.96	ubiquitin-conjugating enzyme 5	AT1G63800.1	c265826_g1_i3|m.385143 c265826_g1_i3|g.385143 ORF c265826_g1_i3|g.385143 c265826_g1_i3|m.385143 type:complete len:184 (+) c265826_g1_i3:196-747(+)	184
	+	89	145	45.52	8e-29		90.33	911	Ribosomal protein L18ae family	AT1G17080.1	c275720_g2_i2|m.556233 c275720_g2_i2|g.556233 ORF c275720_g2_i2|g.556233 c275720_g2_i2|m.556233 type:complete len:178 (+) c275720_g2_i2:183-716(+)	178
	-								Major facilitator superfamily protein	AT1G72120.1	c270613_g2_i3|m.451081 c270613_g2_i3|g.451081 ORF c270613_g2_i3|g.451081 c270613_g2_i3|m.451081 type:complete len:585 (+) c270613_g2_i3:156-1910(+)
JMT	-								jasmonic acid carboxyl methyltransferase	AT1G19640.1	c263521_g3_i3|m.364619 c263521_g3_i3|g.364619 ORF c263521_g3_i3|g.364619 c263521_g3_i3|m.364619 type:complete len:374 (+) c263521_g3_i3:128-1249(+)
IMP4	+	100	294	72.11	6e-162	M2	24.32	241	Ribosomal RNA processing Brix domain protein	AT1G63780.1	c278177_g3_i3|m.611863 c278177_g3_i3|g.611863 ORF c278177_g3_i3|g.611863 c278177_g3_i3|m.611863 type:complete len:294 (+) c278177_g3_i3:119-1000(+)	294
CYP722A1	+	56	275	47.64	4e-77	S1	16.62	278	cytochrome P450, family 722, subfamily A, polypeptide 1	AT1G19630.1	c282355_g2_i2|m.716180 c282355_g2_i2|g.716180 ORF c282355_g2_i2|g.716180 c282355_g2_i2|m.716180 type:complete len:320 (+) c282355_g2_i2:46-1005(+)	320
	-								Sec14p-like phosphatidylinositol transfer family protein	AT1G19650.1	c263356_g1_i4|m.363282 c263356_g1_i4|g.363282 ORF c263356_g1_i4|g.363282 c263356_g1_i4|m.363282 type:complete len:627 (+) c263356_g1_i4:220-2100(+)
	-								unknown protein_ INVOLVED IN: biological_process unknown_ LOCATED IN: endomembrane system_ EXPRESSED IN: 17 plant structures_ EXPRESSED DURING: 7 growth stages_ Has 5 Blast hits to 5 proteins in 2 species: Archae - 0_ Bacteria - 0_ Metazoa - 0_ Fungi - 0_ Plants - 5_ Viruses - 0_ Other Eukaryotes - 0 (source: NCBI BLink).	AT1G17090.1
	-								hydroxyproline-rich glycoprotein family protein	AT1G49330.1
	+	99	868	50.23	0		21.34	765	GC-rich sequence DNA-binding factor-like protein with Tuftelin interacting domain	AT1G17070.1	c279270_g1_i4|m.638581 c279270_g1_i4|g.638581 ORF c279270_g1_i4|g.638581 c279270_g1_i4|m.638581 type:complete len:845 (+) c279270_g1_i4:183-2717(+)	845
AT59	-								Pectate lyase family protein	AT1G14420.1	c270030_g1_i1|m.440717 c270030_g1_i1|g.440717 ORF c270030_g1_i1|g.440717 c270030_g1_i1|m.440717 type:complete len:444 (+) c270030_g1_i1:110-1441(+)
	-								unknown protein_ FUNCTIONS IN: molecular_function unknown_ INVOLVED IN: biological_process unknown_ LOCATED IN: endomembrane system_ EXPRESSED IN: 9 plant structures_ EXPRESSED DURING: LP.04 four leaves visible, petal differentiation and expansion stage_ Has 11 Blast hits to 11 proteins in 6 species: Archae - 0_ Bacteria - 0_ Metazoa - 0_ Fungi - 0_ Plants - 11_ Viruses - 0_ Other Eukaryotes - 0 …	AT1G49310.1
	-								Major facilitator superfamily protein	AT1G72140.1	c270613_g2_i3|m.451081 c270613_g2_i3|g.451081 ORF c270613_g2_i3|g.451081 c270613_g2_i3|m.451081 type:complete len:585 (+) c270613_g2_i3:156-1910(+)
	-								SOUL heme-binding family protein	AT1G17100.1
	-								unknown protein_ Has 44 Blast hits to 24 proteins in 12 species: Archae - 0_ Bacteria - 8_ Metazoa - 22_ Fungi - 0_ Plants - 6_ Viruses - 0_ Other Eukaryotes - 8 (source: NCBI BLink).	AT1G19620.1
ATWHY1, PTAC1, WHY1	+	58	159	61.01	4e-62	M5	19.63	249	ssDNA-binding transcriptional regulator	AT1G14410.1	c275513_g1_i2|m.551861 c275513_g1_i2|g.551861 ORF c275513_g1_i2|g.551861 c275513_g1_i2|m.551861 type:complete len:200 (+) c275513_g1_i2:63-662(+)	200
ATUSPL1, USPL1	-								unknown seed protein like 1	AT1G49320.1	c265033_g1_i1|m.377802 c265033_g1_i1|g.377802 ORF c265033_g1_i1|g.377802 c265033_g1_i1|m.377802 type:complete len:619 (+) c265033_g1_i1:29-1885(+)
	-								Major facilitator superfamily protein	AT1G72130.1	c270613_g2_i3|m.451081 c270613_g2_i3|g.451081 ORF c270613_g2_i3|g.451081 c270613_g2_i3|m.451081 type:complete len:585 (+) c270613_g2_i3:156-1910(+)
	-								O-acyltransferase (WSD1-like) family protein	AT1G72110.1	c258131_g1_i1|m.331031 c258131_g1_i1|g.331031 ORF c258131_g1_i1|g.331031 c258131_g1_i1|m.331031 type:5prime_partial len:507 (+) c258131_g1_i1:2-1522(+)
ATOCT3, 3-Oct	+	90	467	52.89	1e-140		24.24	485	organic cation/carnitine transporter 3	AT1G16390.1	c268965_g3_i3|m.423903 c268965_g3_i3|g.423903 ORF c268965_g3_i3|g.423903 c268965_g3_i3|m.423903 type:5prime_partial len:613 (+) c268965_g3_i3:3-1841(+)	613
PG2	+	99	622	50.16	0	C5	108.71	3103	polygalacturonase 2	AT1G70370.1	c265033_g1_i1|m.377802 c265033_g1_i1|g.377802 ORF c265033_g1_i1|g.377802 c265033_g1_i1|m.377802 type:complete len:619 (+) c265033_g1_i1:29-1885(+)	619
	-								UDP-Glycosyltransferase superfamily protein	AT1G73160.1	c66777_g1_i1|m.53916 c66777_g1_i1|g.53916 ORF c66777_g1_i1|g.53916 c66777_g1_i1|m.53916 type:internal len:126 (+) c66777_g1_i1:1-375(+)
	+	97	608	51.64	0		45.96	1747	Sec14p-like phosphatidylinositol transfer family protein	AT1G55690.1	c263397_g1_i3|m.363574 c263397_g1_i3|g.363574 ORF c263397_g1_i3|g.363574 c263397_g1_i3|m.363574 type:complete len:614 (+) c263397_g1_i3:604-2445(+)	614
CLE1	-								CLAVATA3/ESR-RELATED 1	AT1G73165.1
	-								GDSL-like Lipase/Acylhydrolase superfamily protein	AT1G75920.1	c275995_g2_i9|m.562493 c275995_g2_i9|g.562493 ORF c275995_g2_i9|g.562493 c275995_g2_i9|m.562493 type:complete len:378 (+) c275995_g2_i9:12-1145(+)
	-								LEM3 (ligand-effect modulator 3) family protein / CDC50 family protein	AT1G16360.1	c253719_g1_i2|m.311383 c253719_g1_i2|g.311383 ORF c253719_g1_i2|g.311383 c253719_g1_i2|m.311383 type:complete len:351 (+) c253719_g1_i2:159-1211(+)
ATPI4K ALPHA	+	100	2051	63.29	0		20.5	1954	Phosphatidylinositol 3- and 4-kinase family protein	AT1G49340.2	c282084_g1_i2|m.709802 c282084_g1_i2|g.709802 ORF c282084_g1_i2|g.709802 c282084_g1_i2|m.709802 type:complete len:1993 (+) c282084_g1_i2:161-6139(+)	1993
EXL6	-								extracellular lipase 6	AT1G75930.1	c275995_g2_i9|m.562493 c275995_g2_i9|g.562493 ORF c275995_g2_i9|g.562493 c275995_g2_i9|m.562493 type:complete len:378 (+) c275995_g2_i9:12-1145(+)
	-								Ribosomal protein L35Ae family protein	AT1G41880.1	c251599_g1_i1|m.302538 c251599_g1_i1|g.302538 ORF c251599_g1_i1|g.302538 c251599_g1_i1|m.302538 type:complete len:113 (+) c251599_g1_i1:136-474(+)
TBL31	-								Plant protein of unknown function (DUF828)	AT1G73140.1	c271696_g3_i3|m.470244 c271696_g3_i3|g.470244 ORF c271696_g3_i3|g.470244 c271696_g3_i3|m.470244 type:complete len:428 (+) c271696_g3_i3:174-1457(+)
CAT8	+	99	586	67.41	0		63.82	1532	cationic amino acid transporter 8	AT1G17120.1	c270720_g2_i1|m.452881 c270720_g2_i1|g.452881 ORF c270720_g2_i1|g.452881 c270720_g2_i1|m.452881 type:5prime_partial len:646 (+) c270720_g2_i1:3-1940(+)	646
	-								Wound-responsive family protein	AT1G19660.1	c275920_g2_i6|m.560787 c275920_g2_i6|g.560787 ORF c275920_g2_i6|g.560787 c275920_g2_i6|m.560787 type:complete len:321 (+) c275920_g2_i6:226-1188(+)
	-								F-box family protein	AT1G70360.1	c274789_g1_i1|m.536526 c274789_g1_i1|g.536526 ORF c274789_g1_i1|g.536526 c274789_g1_i1|m.536526 type:5prime_partial len:449 (+) c274789_g1_i1:3-1349(+)
ATCHX1, CHX1	-								Cation/hydrogen exchanger family protein	AT1G16380.1	c288195_g5_i1|m.866258 c288195_g5_i1|g.866258 ORF c288195_g5_i1|g.866258 c288195_g5_i1|m.866258 type:complete len:801 (+) c288195_g5_i1:115-2517(+)
GTE3	-								global transcription factor group E3	AT1G73150.1	c274062_g1_i2|m.520457 c274062_g1_i2|g.520457 ORF c274062_g1_i2|g.520457 c274062_g1_i2|m.520457 type:complete len:583 (+) c274062_g1_i2:417-2165(+)
ATOCT6, OCT6	-								organic cation/carnitine transporter 6	AT1G16370.1	c268965_g3_i3|m.423903 c268965_g3_i3|g.423903 ORF c268965_g3_i3|g.423903 c268965_g3_i3|m.423903 type:5prime_partial len:613 (+) c268965_g3_i3:3-1841(+)
	-								unknown protein_ Has 98 Blast hits to 98 proteins in 11 species: Archae - 0_ Bacteria - 0_ Metazoa - 0_ Fungi - 0_ Plants - 98_ Viruses - 0_ Other Eukaryotes - 0 (source: NCBI BLink).	AT1G70350.1
	-								Plant protein of unknown function (DUF936)	AT1G70340.1	c224610_g1_i1|m.231158 c224610_g1_i1|g.231158 ORF c224610_g1_i1|g.231158 c224610_g1_i1|m.231158 type:3prime_partial len:201 (+) c224610_g1_i1:570-1169(+)
	-								RING/U-box superfamily protein	AT1G22500.1	c270757_g2_i1|m.453636 c270757_g2_i1|g.453636 ORF c270757_g2_i1|g.453636 c270757_g2_i1|m.453636 type:5prime_partial len:411 (+) c270757_g2_i1:2-1234(+)
	+	99	502	29.08	1e-52	C3	28.95	580	late embryogenesis abundant domain-containing protein / LEA domain-containing protein	AT1G72100.1	c189327_g1_i1|m.175131 c189327_g1_i1|g.175131 ORF c189327_g1_i1|g.175131 c189327_g1_i1|m.175131 type:5prime_partial len:417 (+) c189327_g1_i1:3-1253(+)	417
EER4, TAF12B	+	33	237	51.9	8e-46	C3	16.53	197	Transcription initiation factor TFIID subunit A	AT1G17440.1	c275568_g2_i4|m.552922 c275568_g2_i4|g.552922 ORF c275568_g2_i4|g.552922 c275568_g2_i4|m.552922 type:complete len:441 (+) c275568_g2_i4:72-1394(+)	441
	-								unknown protein_ FUNCTIONS IN: molecular_function unknown_ INVOLVED IN: biological_process unknown_ LOCATED IN: chloroplast_ Has 30201 Blast hits to 17322 proteins in 780 species: Archae - 12_ Bacteria - 1396_ Metazoa - 17338_ Fungi - 3422_ Plants - 5037_ Viruses - 0_ Other Eukaryotes - 2996 (source: NCBI BLink).	AT1G72080.1
	-								Glycosyl hydrolase superfamily protein	AT1G77780.1	c269665_g3_i3|m.434693 c269665_g3_i3|g.434693 ORF c269665_g3_i3|g.434693 c269665_g3_i3|m.434693 type:complete len:311 (+) c269665_g3_i3:34-966(+)
	-								RING/U-box superfamily protein	AT1G17145.1	c275036_g1_i2|m.541731 c275036_g1_i2|g.541731 ORF c275036_g1_i2|g.541731 c275036_g1_i2|m.541731 type:complete len:399 (+) c275036_g1_i2:277-1473(+)
RHS10	-								root hair specific 10	AT1G70460.1	c255324_g1_i1|m.318097 c255324_g1_i1|g.318097 ORF c255324_g1_i1|g.318097 c255324_g1_i1|m.318097 type:complete len:653 (+) c255324_g1_i1:251-2209(+)
	-								Chaperone DnaJ-domain superfamily protein	AT1G72070.1	c236532_g1_i1|m.256674 c236532_g1_i1|g.256674 ORF c236532_g1_i1|g.256674 c236532_g1_i1|m.256674 type:5prime_partial len:164 (+) c236532_g1_i1:1-492(+)
EMB71, YDA, MAPKKK4	+	99	894	53.24	0		15.74	655	Protein kinase superfamily protein	AT1G63700.1	c286415_g1_i4|m.821351 c286415_g1_i4|g.821351 ORF c286415_g1_i4|g.821351 c286415_g1_i4|m.821351 type:complete len:872 (+) c286415_g1_i4:655-3270(+)	872
	-								Pectin lyase-like superfamily protein	AT1G17150.1	c132196_g1_i1|m.109975 c132196_g1_i1|g.109975 ORF c132196_g1_i1|g.109975 c132196_g1_i1|m.109975 type:5prime_partial len:400 (+) c132196_g1_i1:1-1200(+)
	-								Protein kinase superfamily protein	AT1G70450.1	c274520_g1_i3|m.530910 c274520_g1_i3|g.530910 ORF c274520_g1_i3|g.530910 c274520_g1_i3|m.530910 type:complete len:763 (+) c274520_g1_i3:407-2695(+)
ICR1, RIP1	+	72	254	30.71	6e-11	M5	31.09	15	interactor of constitutive active rops 1	AT1G17140.1	c239866_g2_i2|m.265864 c239866_g2_i2|g.265864 ORF c239866_g2_i2|g.265864 c239866_g2_i2|m.265864 type:3prime_partial len:198 (+) c239866_g2_i2:160-750(+)	197
	-								unknown protein_ Has 25 Blast hits to 25 proteins in 10 species: Archae - 0_ Bacteria - 0_ Metazoa - 0_ Fungi - 0_ Plants - 25_ Viruses - 0_ Other Eukaryotes - 0 (source: NCBI BLink).	AT1G28540.1
	-								BEST Arabidopsis thaliana protein match is: hydroxyproline-rich glycoprotein family protein (TAIR:AT5G52430.1)_ Has 490 Blast hits to 394 proteins in 96 species: Archae - 0_ Bacteria - 2_ Metazoa - 132_ Fungi - 88_ Plants - 175_ Viruses - 14_ Other Eukaryotes - 79 (source: NCBI BLink).	AT1G63720.1	c285808_g1_i5|m.805134 c285808_g1_i5|g.805134 ORF c285808_g1_i5|g.805134 c285808_g1_i5|m.805134 type:complete len:481 (+) c285808_g1_i5:699-2141(+)
	+	62	192	52.6	2e-59	S2	34.08	894	Uncharacterised protein family UPF0090	AT1G69210.1	c215455_g2_i1|m.212504 c215455_g2_i1|g.212504 ORF c215455_g2_i1|g.212504 c215455_g2_i1|m.212504 type:complete len:262 (+) c215455_g2_i1:286-1071(+)	262
	-								unknown protein_ BEST Arabidopsis thaliana protein match is: unknown protein (TAIR:AT1G23530.1)_ Has 64 Blast hits to 64 proteins in 22 species: Archae - 0_ Bacteria - 2_ Metazoa - 7_ Fungi - 10_ Plants - 43_ Viruses - 0_ Other Eukaryotes - 2 (source: NCBI BLink).	AT1G70470.1
CYP86A7	-								cytochrome P450, family 86, subfamily A, polypeptide 7	AT1G63710.1	c238849_g2_i1|m.263037 c238849_g2_i1|g.263037 ORF c238849_g2_i1|g.263037 c238849_g2_i1|m.263037 type:5prime_partial len:381 (+) c238849_g2_i1:2-1144(+)
FLN2	-								fructokinase-like 2	AT1G69200.1	c254886_g1_i1|m.316270 c254886_g1_i1|g.316270 ORF c254886_g1_i1|g.316270 c254886_g1_i1|m.316270 type:5prime_partial len:341 (+) c254886_g1_i1:2-1024(+)
	-								CAP (Cysteine-rich secretory proteins, Antigen 5, and Pathogenesis-related 1 protein) superfamily protein	AT1G50060.1	c237441_g1_i1|m.258987 c237441_g1_i1|g.258987 ORF c237441_g1_i1|g.258987 c237441_g1_i1|m.258987 type:complete len:166 (+) c237441_g1_i1:15-512(+)
	-								Heavy metal transport/detoxification superfamily protein	AT1G49420.1
SRO3	-								similar to RCD one 3	AT1G70440.1	c287362_g3_i1|m.846251 c287362_g3_i1|g.846251 ORF c287362_g3_i1|g.846251 c287362_g3_i1|m.846251 type:internal len:258 (+) c287362_g3_i1:2-772(+)
CPK29	-								calcium-dependent protein kinase 29	AT1G76040.2	c266614_g1_i1|m.393697 c266614_g1_i1|g.393697 ORF c266614_g1_i1|g.393697 c266614_g1_i1|m.393697 type:5prime_partial len:493 (+) c266614_g1_i1:1-1479(+)
	+	81	307	68.73	2e-151		46.62	708	pfkB-like carbohydrate kinase family protein	AT1G17160.1	c286804_g11_i3|m.832222 c286804_g11_i3|g.832222 ORF c286804_g11_i3|g.832222 c286804_g11_i3|m.832222 type:complete len:335 (+) c286804_g11_i3:390-1394(+)	335
ATGSTU24, GST, GSTU24	-								glutathione S-transferase TAU 24	AT1G17170.1	c269654_g3_i1|m.434537 c269654_g3_i1|g.434537 ORF c269654_g3_i1|g.434537 c269654_g3_i1|m.434537 type:complete len:223 (+) c269654_g3_i1:170-838(+)
ATARFA1D, ARFA1D	-								Ras-related small GTP-binding family protein	AT1G70490.1	c261733_g1_i2|m.352121 c261733_g1_i2|g.352121 ORF c261733_g1_i2|g.352121 c261733_g1_i2|m.352121 type:5prime_partial len:205 (+) c261733_g1_i2:1-615(+)
ATILP1, ILP1	+	92	898	43.21	0	C2	69.57	2379	IAP-like protein 1	AT1G17210.1	c277034_g1_i3|m.586255 c277034_g1_i3|g.586255 ORF c277034_g1_i3|g.586255 c277034_g1_i3|m.586255 type:complete len:866 (+) c277034_g1_i3:251-2848(+)	866
NIA1, GNR1, NR1	-								nitrate reductase 1	AT1G77760.1	c278801_g3_i1|m.627351 c278801_g3_i1|g.627351 ORF c278801_g3_i1|g.627351 c278801_g3_i1|m.627351 type:complete len:399 (+) c278801_g3_i1:115-1311(+)
	+	72	146	58.9	3e-55		36.17	196	Uncharacterised protein family (UPF0497)	AT1G17200.1	c260729_g1_i1|m.345440 c260729_g1_i1|g.345440 ORF c260729_g1_i1|g.345440 c260729_g1_i1|m.345440 type:5prime_partial len:161 (+) c260729_g1_i1:1-483(+)	161
	+	97	898	60.02	0		33.8	780	Protein kinase family protein with ARM repeat domain	AT1G22870.1	c268270_g1_i6|m.413635 c268270_g1_i6|g.413635 ORF c268270_g1_i6|g.413635 c268270_g1_i6|m.413635 type:complete len:879 (+) c268270_g1_i6:72-2708(+)	879
	+	98	525	71.43	0	C5	14.03	384	GMP synthase (glutamine-hydrolyzing), putative / glutamine amidotransferase, putative	AT1G63660.1	c268693_g1_i1|m.419992 c268693_g1_i1|g.419992 ORF c268693_g1_i1|g.419992 c268693_g1_i1|m.419992 type:5prime_partial len:593 (+) c268693_g1_i1:1-1779(+)	593
HAB2	+	66	345	62.32	3e-152		139.72	4175	homology to ABI2	AT1G17550.1	c280066_g1_i3|m.657708 c280066_g1_i3|g.657708 ORF c280066_g1_i3|g.657708 c280066_g1_i3|m.657708 type:complete len:496 (+) c280066_g1_i3:997-2484(+)	496
AOC4	-								allene oxide cyclase 4	AT1G13280.1	c276288_g1_i2|m.568810 c276288_g1_i2|g.568810 ORF c276288_g1_i2|g.568810 c276288_g1_i2|m.568810 type:complete len:302 (+) c276288_g1_i2:3-908(+)
	+	34	199	77.89	3e-108		2.52	16	P-loop containing nucleoside triphosphate hydrolases superfamily protein	AT1G72040.1	c187997_g1_i1|m.173441 c187997_g1_i1|g.173441 ORF c187997_g1_i1|g.173441 c187997_g1_i1|m.173441 type:internal len:200 (+) c187997_g1_i1:2-598(+)	199
	-								UDP-Glycosyltransferase superfamily protein	AT1G19710.1	c283558_g1_i3|m.746181 c283558_g1_i3|g.746181 ORF c283558_g1_i3|g.746181 c283558_g1_i3|m.746181 type:complete len:369 (+) c283558_g1_i3:185-1291(+)
ATGSTU26, GSTU26	-								glutathione S-transferase tau 26	AT1G17190.1	c263182_g1_i1|m.361967 c263182_g1_i1|g.361967 ORF c263182_g1_i1|g.361967 c263182_g1_i1|m.361967 type:complete len:221 (+) c263182_g1_i1:63-725(+)
	-								Protein of unknown function (DUF3741)	AT1G63670.1	c282462_g4_i8|m.718818 c282462_g4_i8|g.718818 ORF c282462_g4_i8|g.718818 c282462_g4_i8|m.718818 type:complete len:827 (+) c282462_g4_i8:344-2824(+)
	-								serine-type endopeptidase inhibitors	AT1G72060.1
	-								Protein of unknown function (DUF1644)	AT1G77770.1	c269344_g1_i1|m.428946 c269344_g1_i1|g.428946 ORF c269344_g1_i1|g.428946 c269344_g1_i1|m.428946 type:complete len:332 (+) c269344_g1_i1:339-1334(+)
TFIIIA	-								transcription factor IIIA	AT1G72050.2	c260935_g1_i4|m.346878 c260935_g1_i4|g.346878 ORF c260935_g1_i4|g.346878 c260935_g1_i4|m.346878 type:5prime_partial len:384 (+) c260935_g1_i4:3-1154(+)
ATMURE, PDE316, MURE	+	63	489	61.35	0	C3	9.15	130	acid-amino acid ligases_ligases_ATP binding_ATP binding_ligases	AT1G63680.1	c269693_g1_i2|m.435309 c269693_g1_i2|g.435309 ORF c269693_g1_i2|g.435309 c269693_g1_i2|m.435309 type:internal len:592 (+) c269693_g1_i2:3-1775(+)	591
ATSPPL2, SPPL2	+	98	532	71.99	0	S1	35.4	814	SIGNAL PEPTIDE PEPTIDASE-LIKE 2	AT1G63690.2	c270920_g2_i1|m.456636 c270920_g2_i1|g.456636 ORF c270920_g2_i1|g.456636 c270920_g2_i1|m.456636 type:complete len:539 (+) c270920_g2_i1:135-1751(+)	539
ATGSTU25, GSTU25	-								glutathione S-transferase TAU 25	AT1G17180.1	c269654_g2_i2|m.434542 c269654_g2_i2|g.434542 ORF c269654_g2_i2|g.434542 c269654_g2_i2|m.434542 type:5prime_partial len:249 (+) c269654_g2_i2:1-747(+)
	-								glyoxal oxidase-related protein	AT1G14430.1	c176460_g1_i3|m.158665 c176460_g1_i3|g.158665 ORF c176460_g1_i3|g.158665 c176460_g1_i3|m.158665 type:internal len:220 (+) c176460_g1_i3:3-659(+)
	-								Disease resistance protein (TIR-NBS-LRR class) family	AT1G63730.1	c273047_g1_i2|m.498507 c273047_g1_i2|g.498507 ORF c273047_g1_i2|g.498507 c273047_g1_i2|m.498507 type:complete len:517 (+) c273047_g1_i2:196-1746(+)
	-								Glycosyl hydrolase superfamily protein	AT1G77790.1	c269665_g2_i2|m.434691 c269665_g2_i2|g.434691 ORF c269665_g2_i2|g.434691 c269665_g2_i2|m.434691 type:complete len:333 (+) c269665_g2_i2:20-1018(+)
	-								AAA-type ATPase family protein	AT1G14460.1	c264313_g1_i3|m.370851 c264313_g1_i3|g.370851 ORF c264313_g1_i3|g.370851 c264313_g1_i3|m.370851 type:complete len:1136 (+) c264313_g1_i3:248-3655(+)
SP1L2	-								SPIRAL1-like2	AT1G69230.1	c272613_g1_i1|m.489347 c272613_g1_i1|g.489347 ORF c272613_g1_i1|g.489347 c272613_g1_i1|m.489347 type:5prime_partial len:157 (+) c272613_g1_i1:3-473(+)
ATMES15, MES15, RHS9	-								methyl esterase 15	AT1G69240.1	c281039_g3_i2|m.683655 c281039_g3_i2|g.683655 ORF c281039_g3_i2|g.683655 c281039_g3_i2|m.683655 type:complete len:385 (+) c281039_g3_i2:213-1367(+)
	-								Pentatricopeptide repeat (PPR) superfamily protein	AT1G14470.1	c280064_g1_i2|m.657661 c280064_g1_i2|g.657661 ORF c280064_g1_i2|g.657661 c280064_g1_i2|m.657661 type:complete len:671 (+) c280064_g1_i2:10-2022(+)
	-								CAP (Cysteine-rich secretory proteins, Antigen 5, and Pathogenesis-related 1 protein) superfamily protein	AT1G50050.1	c259621_g1_i1|m.338762 c259621_g1_i1|g.338762 ORF c259621_g1_i1|g.338762 c259621_g1_i1|m.338762 type:complete len:170 (+) c259621_g1_i1:24-533(+)
	+	86	63	66.67	6e-27		243.93	1164	NADH dehydrogenase (ubiquinone)s	AT1G14450.1	c204834_g1_i1|m.196075 c204834_g1_i1|g.196075 ORF c204834_g1_i1|g.196075 c204834_g1_i1|m.196075 type:complete len:64 (+) c204834_g1_i1:68-259(+)	64
	-								General transcription factor 2-related zinc finger protein	AT1G41920.1	c288440_g1_i1|m.871727 c288440_g1_i1|g.871727 ORF c288440_g1_i1|g.871727 c288440_g1_i1|m.871727 type:internal len:142 (+) c288440_g1_i1:1-423(+)
	-								F-box family protein	AT1G49360.1
TRFL2	-								TRF-like 2	AT1G07540.1	c276698_g2_i1|m.578146 c276698_g2_i1|g.578146 ORF c276698_g2_i1|g.578146 c276698_g2_i1|m.578146 type:complete len:567 (+) c276698_g2_i1:546-2246(+)
SCL14, ATGRAS2, GRAS2	-								SCARECROW-like 14	AT1G07530.1	c267495_g1_i3|m.404091 c267495_g1_i3|g.404091 ORF c267495_g1_i3|g.404091 c267495_g1_i3|m.404091 type:complete len:664 (+) c267495_g1_i3:312-2303(+)
	-								GRAS family transcription factor	AT1G07520.1	c267495_g1_i3|m.404091 c267495_g1_i3|g.404091 ORF c267495_g1_i3|g.404091 c267495_g1_i3|m.404091 type:complete len:664 (+) c267495_g1_i3:312-2303(+)
AtHB31, HB31, ZHD4	-								homeobox protein 31	AT1G14440.1	c257726_g1_i1|m.329072 c257726_g1_i1|g.329072 ORF c257726_g1_i1|g.329072 c257726_g1_i1|m.329072 type:complete len:237 (+) c257726_g1_i1:154-864(+)
ftsh10	+	99	830	68.92	0	M2	37.71	1255	FTSH protease 10	AT1G07510.1	c283939_g1_i4|m.756332 c283939_g1_i4|g.756332 ORF c283939_g1_i4|g.756332 c283939_g1_i4|m.756332 type:complete len:823 (+) c283939_g1_i4:205-2673(+)	823
E2FC, ATE2F2, ATE2FC	-								winged-helix DNA-binding transcription factor family protein	AT1G47870.1	c251342_g1_i2|m.301548 c251342_g1_i2|g.301548 ORF c251342_g1_i2|g.301548 c251342_g1_i2|m.301548 type:complete len:460 (+) c251342_g1_i2:295-1674(+)
	-								cytochrome c biogenesis protein family	AT1G49380.1
ATCLH1, CORI1, ATHCOR1, CLH1	-								chlorophyllase 1	AT1G19670.1
	-								Ankyrin repeat family protein	AT1G14480.1	c280791_g1_i2|m.677154 c280791_g1_i2|g.677154 ORF c280791_g1_i2|g.677154 c280791_g1_i2|m.677154 type:complete len:527 (+) c280791_g1_i2:105-1685(+)
AL7	-								alfin-like 7	AT1G14510.1	c269871_g3_i1|m.437772 c269871_g3_i1|g.437772 ORF c269871_g3_i1|g.437772 c269871_g3_i1|m.437772 type:complete len:254 (+) c269871_g3_i1:218-979(+)
TOM6	+	100	54	46.3	9e-14	M2	95.98	516	translocase of the outer mitochondrial membrane 6	AT1G49410.1	c606766_g1_i1|m.1152167 c606766_g1_i1|g.1152167 ORF c606766_g1_i1|g.1152167 c606766_g1_i1|m.1152167 type:complete len:55 (+) c606766_g1_i1:142-306(+)	55
	-								Uncharacterised protein family (UPF0497)	AT1G49405.1	c258752_g1_i2|m.334303 c258752_g1_i2|g.334303 ORF c258752_g1_i2|g.334303 c258752_g1_i2|m.334303 type:complete len:155 (+) c258752_g1_i2:193-657(+)
	+	90	319	46.08	2e-92	C1	37.18	312	NAD(P)-binding Rossmann-fold superfamily protein	AT1G19690.1	c267700_g1_i1|m.406439 c267700_g1_i1|g.406439 ORF c267700_g1_i1|g.406439 c267700_g1_i1|m.406439 type:complete len:342 (+) c267700_g1_i1:139-1164(+)	342
MIOX1	+	64	200	76.5	7e-112		82.29	930	myo-inositol oxygenase 1	AT1G14520.1	c271913_g6_i2|m.475092 c271913_g6_i2|g.475092 ORF c271913_g6_i2|g.475092 c271913_g6_i2|m.475092 type:complete len:230 (+) c271913_g6_i2:141-830(+)	230
SIK1	+	86	759	53.1	0		25.99	589	Protein kinase superfamily protein	AT1G69220.1	c280965_g3_i1|m.681657 c280965_g3_i1|g.681657 ORF c280965_g3_i1|g.681657 c280965_g3_i1|m.681657 type:complete len:743 (+) c280965_g3_i1:96-2324(+)	743
	-								Disease resistance protein (TIR-NBS-LRR class) family	AT1G63740.1	c273047_g1_i2|m.498507 c273047_g1_i2|g.498507 ORF c273047_g1_i2|g.498507 c273047_g1_i2|m.498507 type:complete len:517 (+) c273047_g1_i2:196-1746(+)
	+	60	361	77.29	0		36.76	539	Methylthiotransferase	AT1G72090.1	c284101_g1_i2|m.759850 c284101_g1_i2|g.759850 ORF c284101_g1_i2|g.759850 c284101_g1_i2|m.759850 type:3prime_partial len:348 (+) c284101_g1_i2:233-1273(+)	347
BEL10, BLH10	-								BEL1-like homeodomain 10	AT1G19700.1	c288694_g9_i1|m.876968 c288694_g9_i1|g.876968 ORF c288694_g9_i1|g.876968 c288694_g9_i1|m.876968 type:5prime_partial len:498 (+) c288694_g9_i1:1-1494(+)
emb1129	-								Nucleic acid-binding, OB-fold-like protein	AT1G49400.1	c224756_g1_i1|m.231456 c224756_g1_i1|g.231456 ORF c224756_g1_i1|g.231456 c224756_g1_i1|m.231456 type:complete len:101 (+) c224756_g1_i1:109-411(+)
	-								RING/U-box superfamily protein	AT1G19680.1	c271783_g1_i2|m.472410 c271783_g1_i2|g.472410 ORF c271783_g1_i2|g.472410 c271783_g1_i2|m.472410 type:complete len:372 (+) c271783_g1_i2:451-1566(+)
	+	90	1311	36.16	0	M5	47.97	1274	PHD finger family protein	AT1G77800.1	c282788_g4_i18|m.726981 c282788_g4_i18|g.726981 ORF c282788_g4_i18|g.726981 c282788_g4_i18|m.726981 type:complete len:1260 (+) c282788_g4_i18:312-4091(+)	1260
ATCSLE1, CSLE1	+	95	712	49.72	0	M2	18.86	585	cellulose synthase like E1	AT1G55850.1	c268165_g3_i1|m.412422 c268165_g3_i1|g.412422 ORF c268165_g3_i1|g.412422 c268165_g3_i1|m.412422 type:5prime_partial len:705 (+) c268165_g3_i1:1-2115(+)	705
	-								unknown protein_ FUNCTIONS IN: molecular_function unknown_ INVOLVED IN: biological_process unknown_ LOCATED IN: chloroplast, chloroplast stroma_ EXPRESSED IN: 22 plant structures_ EXPRESSED DURING: 14 growth stages_ Has 94 Blast hits to 94 proteins in 35 species: Archae - 6_ Bacteria - 10_ Metazoa - 21_ Fungi - 2_ Plants - 48_ Viruses - 0_ Other Eukaryotes - 7 (source: NCBI BLink).	AT1G62780.1
	-								Ribonuclease inhibitor	AT1G47885.1	c270601_g7_i3|m.450844 c270601_g7_i3|g.450844 ORF c270601_g7_i3|g.450844 c270601_g7_i3|m.450844 type:5prime_partial len:274 (+) c270601_g7_i3:2-823(+)
	-								2-oxoglutarate (2OG) and Fe(II)-dependent oxygenase superfamily protein	AT1G49390.1	c264176_g1_i1|m.369757 c264176_g1_i1|g.369757 ORF c264176_g1_i1|g.369757 c264176_g1_i1|m.369757 type:complete len:381 (+) c264176_g1_i1:29-1171(+)
	-								Ankyrin repeat family protein	AT1G14500.1	c280791_g1_i2|m.677154 c280791_g1_i2|g.677154 ORF c280791_g1_i2|g.677154 c280791_g1_i2|m.677154 type:complete len:527 (+) c280791_g1_i2:105-1685(+)
	-								Predicted AT-hook DNA-binding family protein	AT1G14490.1	c9570_g1_i1|m.7306 c9570_g1_i1|g.7306 ORF c9570_g1_i1|g.7306 c9570_g1_i1|m.7306 type:complete len:264 (+) c9570_g1_i1:78-869(+)
CYCA1_1	+	92	465	53.76	2e-168	C2	9.77	237	Cyclin A1_1	AT1G44110.1	c261578_g1_i1|m.351207 c261578_g1_i1|g.351207 ORF c261578_g1_i1|g.351207 c261578_g1_i1|m.351207 type:complete len:490 (+) c261578_g1_i1:198-1667(+)	490
DECOY	+	91	211	68.25	1e-104	M5	42.77	476	decoy	AT1G14620.1	c270481_g1_i1|m.448366 c270481_g1_i1|g.448366 ORF c270481_g1_i1|g.448366 c270481_g1_i1|m.448366 type:complete len:236 (+) c270481_g1_i1:198-905(+)	236
hemb2	-								Aldolase superfamily protein	AT1G44318.1	c267423_g2_i2|m.403130 c267423_g2_i2|g.403130 ORF c267423_g2_i2|g.403130 c267423_g2_i2|m.403130 type:complete len:432 (+) c267423_g2_i2:91-1386(+)
	-								Nucleic acid-binding, OB-fold-like protein	AT1G14800.1
RAV2, RAP2.8, TEM2, EDF2, AtRAV2	+	76	270	62.59	7e-105	C3	5.29	64	related to ABI3/VP1 2	AT1G68840.1	c529346_g1_i1|m.1088858 c529346_g1_i1|g.1088858 ORF c529346_g1_i1|g.1088858 c529346_g1_i1|m.1088858 type:5prime_partial len:312 (+) c529346_g1_i1:3-938(+)	312
	+	97	446	45.52	2e-113	C5	16.21	250	sequence-specific DNA binding transcription factors	AT1G21200.1	c279731_g1_i6|m.649498 c279731_g1_i6|g.649498 ORF c279731_g1_i6|g.649498 c279731_g1_i6|m.649498 type:3prime_partial len:424 (+) c279731_g1_i6:349-1617(+)	423
	+	97	366	72.4	0	C3	23.25	331	semialdehyde dehydrogenase family protein	AT1G14810.1	c275438_g4_i1|m.550294 c275438_g4_i1|g.550294 ORF c275438_g4_i1|g.550294 c275438_g4_i1|m.550294 type:complete len:373 (+) c275438_g4_i1:132-1250(+)	373
RDR1, ATRDRP1	+	63	721	65.05	0		22.2	531	RNA-dependent RNA polymerase 1	AT1G14790.1	c286401_g3_i3|m.820640 c286401_g3_i3|g.820640 ORF c286401_g3_i3|g.820640 c286401_g3_i3|m.820640 type:5prime_partial len:734 (+) c286401_g3_i3:1-2202(+)	734
WAKL7	-								wall associated kinase-like 7	AT1G16090.1	c263882_g2_i1|m.367563 c263882_g2_i1|g.367563 ORF c263882_g2_i1|g.367563 c263882_g2_i1|m.367563 type:internal len:285 (+) c263882_g2_i1:2-853(+)
STN7	-								STT7 homolog STN7	AT1G68830.1	c253915_g1_i1|m.312191 c253915_g1_i1|g.312191 ORF c253915_g1_i1|g.312191 c253915_g1_i1|m.312191 type:complete len:304 (+) c253915_g1_i1:164-1075(+)
WAK4	-								wall associated kinase 4	AT1G21210.1	c276850_g2_i1|m.581740 c276850_g2_i1|g.581740 ORF c276850_g2_i1|g.581740 c276850_g2_i1|m.581740 type:3prime_partial len:338 (+) c276850_g2_i1:1252-2262(+)
	-								BEST Arabidopsis thaliana protein match is: COP1-interacting protein-related (TAIR:AT1G72410.1)_ Has 9949 Blast hits to 7480 proteins in 576 species: Archae - 12_ Bacteria - 1007_ Metazoa - 3636_ Fungi - 982_ Plants - 444_ Viruses - 50_ Other Eukaryotes - 3818 (source: NCBI BLink).	AT1G17360.1	c286454_g1_i1|m.822410 c286454_g1_i1|g.822410 ORF c286454_g1_i1|g.822410 c286454_g1_i1|m.822410 type:3prime_partial len:255 (+) c286454_g1_i1:387-1148(+)
ILL6	-								IAA-leucine resistant (ILR)-like gene 6	AT1G44350.1	c277819_g2_i1|m.603860 c277819_g2_i1|g.603860 ORF c277819_g2_i1|g.603860 c277819_g2_i1|m.603860 type:5prime_partial len:381 (+) c277819_g2_i1:1-1143(+)
WAK3	-								wall associated kinase 3	AT1G21240.1	c276850_g2_i1|m.581740 c276850_g2_i1|g.581740 ORF c276850_g2_i1|g.581740 c276850_g2_i1|m.581740 type:3prime_partial len:338 (+) c276850_g2_i1:1252-2262(+)
	-								unknown protein_ FUNCTIONS IN: molecular_function unknown_ INVOLVED IN: biological_process unknown_ LOCATED IN: cellular_component unknown_ EXPRESSED IN: 23 plant structures_ EXPRESSED DURING: 13 growth stages_ Has 39778 Blast hits to 22088 proteins in 1060 species: Archae - 152_ Bacteria - 6161_ Metazoa - 14109_ Fungi - 6144_ Plants - 2156_ Viruses - 601_ Other Eukaryotes - 10455 (source: NCBI B…	AT1G12830.1
ATDR4, DR4	-								drought-repressed 4	AT1G73330.1
	+	100	119	47.06	2e-29	S3	10.91	89	unknown protein_ Has 29 Blast hits to 29 proteins in 12 species: Archae - 0_ Bacteria - 4_ Metazoa - 0_ Fungi - 0_ Plants - 25_ Viruses - 0_ Other Eukaryotes - 0 (source: NCBI BLink).	AT1G44414.1	c260469_g1_i1|m.343904 c260469_g1_i1|g.343904 ORF c260469_g1_i1|g.343904 c260469_g1_i1|m.343904 type:5prime_partial len:160 (+) c260469_g1_i1:3-482(+)	160
WAK5	-								wall associated kinase 5	AT1G21230.1	c276850_g2_i1|m.581740 c276850_g2_i1|g.581740 ORF c276850_g2_i1|g.581740 c276850_g2_i1|m.581740 type:3prime_partial len:338 (+) c276850_g2_i1:1252-2262(+)
	-								MAC/Perforin domain-containing protein	AT1G14780.1	c261312_g2_i3|m.349331 c261312_g2_i3|g.349331 ORF c261312_g2_i3|g.349331 c261312_g2_i3|m.349331 type:complete len:618 (+) c261312_g2_i3:163-2016(+)
ARI8, ATARI8	-								IBR domain-containing protein	AT1G65430.1	c273235_g1_i1|m.502476 c273235_g1_i1|g.502476 ORF c273235_g1_i1|g.502476 c273235_g1_i1|m.502476 type:complete len:580 (+) c273235_g1_i1:216-1955(+)
	-								Cytochrome P450 superfamily protein	AT1G73340.1	c274384_g1_i1|m.528267 c274384_g1_i1|g.528267 ORF c274384_g1_i1|g.528267 c274384_g1_i1|m.528267 type:3prime_partial len:474 (+) c274384_g1_i1:65-1483(+)
	-								Small nuclear ribonucleoprotein family protein	AT1G21190.1	c247681_g1_i1|m.288741 c247681_g1_i1|g.288741 ORF c247681_g1_i1|g.288741 c247681_g1_i1|m.288741 type:5prime_partial len:109 (+) c247681_g1_i1:2-328(+)
HDG11, EDT1, ATHDG11	+	95	698	55.44	0		26.82	650	homeodomain GLABROUS 11	AT1G73360.1	c284155_g2_i2|m.761427 c284155_g2_i2|g.761427 ORF c284155_g2_i2|g.761427 c284155_g2_i2|m.761427 type:complete len:700 (+) c284155_g2_i2:282-2381(+)	700
FAS1, NFB2	+	94	799	42.55	4e-166		14.17	630	chromatin assembly factor-1 (FASCIATA1) (FAS1)	AT1G65470.1	c285098_g1_i1|m.786047 c285098_g1_i1|g.786047 ORF c285098_g1_i1|g.786047 c285098_g1_i1|m.786047 type:complete len:865 (+) c285098_g1_i1:340-2934(+)	865
	-								Plant invertase/pectin methylesterase inhibitor superfamily protein	AT1G70720.1	c260775_g1_i1|m.345703 c260775_g1_i1|g.345703 ORF c260775_g1_i1|g.345703 c260775_g1_i1|m.345703 type:5prime_partial len:202 (+) c260775_g1_i1:3-608(+)
	-								Nucleic acid-binding, OB-fold-like protein	AT1G12800.1	c267069_g2_i3|m.398820 c267069_g2_i3|g.398820 ORF c267069_g2_i3|g.398820 c267069_g2_i3|m.398820 type:5prime_partial len:163 (+) c267069_g2_i3:3-491(+)
Hop2	-								stress-inducible protein, putative	AT1G62740.1	c277340_g8_i1|m.592572 c277340_g8_i1|g.592572 ORF c277340_g8_i1|g.592572 c277340_g8_i1|m.592572 type:complete len:574 (+) c277340_g8_i1:139-1860(+)
	+	99	511	61.25	0		30.92	646	GHMP kinase family protein	AT1G31910.1	c280774_g1_i4|m.676757 c280774_g1_i4|g.676757 ORF c280774_g1_i4|g.676757 c280774_g1_i4|m.676757 type:complete len:510 (+) c280774_g1_i4:303-1832(+)	510
CH1, ATCAO, CAO	-								Pheophorbide a oxygenase family protein with Rieske [2Fe-2S] domain	AT1G44446.1
	+	97	455	35.6	1e-89		3.22	61	HXXXD-type acyl-transferase family protein	AT1G65450.1	c273872_g3_i1|m.516076 c273872_g3_i1|g.516076 ORF c273872_g3_i1|g.516076 c273872_g3_i1|m.516076 type:5prime_partial len:456 (+) c273872_g3_i1:2-1369(+)	456
	-								nucleotide binding	AT1G12805.1
	+	51	194	37.63	7e-35	C3	34.52	231	basic helix-loop-helix (bHLH) DNA-binding superfamily protein	AT1G68810.1	c267040_g1_i1|m.398472 c267040_g1_i1|g.398472 ORF c267040_g1_i1|g.398472 c267040_g1_i1|m.398472 type:complete len:243 (+) c267040_g1_i1:196-924(+)	243
GTB1	+	78	1315	60.91	0		29.58	2066	global transcription factor group B1	AT1G65440.1	c285252_g1_i2|m.790351 c285252_g1_i2|g.790351 ORF c285252_g1_i2|g.790351 c285252_g1_i2|m.790351 type:3prime_partial len:1353 (+) c285252_g1_i2:1051-5106(+)	1352
	-								Transmembrane Fragile-X-F-associated protein	AT1G68820.1	c283700_g2_i5|m.749918 c283700_g2_i5|g.749918 ORF c283700_g2_i5|g.749918 c283700_g2_i5|m.749918 type:complete len:473 (+) c283700_g2_i5:216-1634(+)
	+	88	278	66.55	4e-139		27.66	342	unknown protein_ LOCATED IN: apoplast, chloroplast stroma, chloroplast, chloroplast envelope_ EXPRESSED IN: 23 plant structures_ EXPRESSED DURING: 14 growth stages_ Has 81 Blast hits to 81 proteins in 28 species: Archae - 0_ Bacteria - 2_ Metazoa - 0_ Fungi - 0_ Plants - 62_ Viruses - 0_ Other Eukaryotes - 17 (source: NCBI BLink).	AT1G16080.1	c264151_g2_i1|m.369577 c264151_g2_i1|g.369577 ORF c264151_g2_i1|g.369577 c264151_g2_i1|m.369577 type:5prime_partial len:294 (+) c264151_g2_i1:1-882(+)	294
ST1, ATMST1, MST1, ATRDH1, STR1	+	99	376	65.43	6e-177	M5	16.54	313	mercaptopyruvate sulfurtransferase 1	AT1G79230.1	c280380_g2_i2|m.666209 c280380_g2_i2|g.666209 ORF c280380_g2_i2|g.666209 c280380_g2_i2|m.666209 type:complete len:375 (+) c280380_g2_i2:64-1188(+)	375
AFB3	-								auxin signaling F-box 3	AT1G12820.1	c274093_g1_i1|m.521030 c274093_g1_i1|g.521030 ORF c274093_g1_i1|g.521030 c274093_g1_i1|m.521030 type:complete len:581 (+) c274093_g1_i1:44-1786(+)
BRC2, TCP12	-								TCP domain protein 12	AT1G68800.1	c271276_g1_i1|m.462540 c271276_g1_i1|g.462540 ORF c271276_g1_i1|g.462540 c271276_g1_i1|m.462540 type:complete len:305 (+) c271276_g1_i1:827-1741(+)
	+	58	144	59.72	2e-56		5.47	76	CONTAINS InterPro DOMAIN/s: RuvA domain 2-like (InterPro:IPR010994)_ Has 29 Blast hits to 29 proteins in 9 species: Archae - 0_ Bacteria - 2_ Metazoa - 0_ Fungi - 0_ Plants - 27_ Viruses - 0_ Other Eukaryotes - 0 (source: NCBI BLink).	AT1G12790.1	c259213_g1_i2|m.336762 c259213_g1_i2|g.336762 ORF c259213_g1_i2|g.336762 c259213_g1_i2|m.336762 type:complete len:163 (+) c259213_g1_i2:80-568(+)	163
	-								RING/FYVE/PHD zinc finger superfamily protein	AT1G14770.1	c273543_g1_i2|m.509206 c273543_g1_i2|g.509206 ORF c273543_g1_i2|g.509206 c273543_g1_i2|m.509206 type:3prime_partial len:611 (+) c273543_g1_i2:167-1996(+)
	+	47	228	40.35	5e-41	M2	3.28	28	Ubiquitin carboxyl-terminal hydrolase family protein	AT1G71850.1	c41437_g1_i1|m.32437 c41437_g1_i1|g.32437 ORF c41437_g1_i1|g.32437 c41437_g1_i1|m.32437 type:internal len:247 (+) c41437_g1_i1:3-740(+)	246
	-								Pentatricopeptide repeat (PPR) superfamily protein	AT1G09220.1	c253950_g1_i1|m.312351 c253950_g1_i1|g.312351 ORF c253950_g1_i1|g.312351 c253950_g1_i1|m.312351 type:5prime_partial len:485 (+) c253950_g1_i1:2-1456(+)
NPQ4, PSBS	-								Chlorophyll A-B binding family protein	AT1G44575.1
	+	92	421	57.48	6e-149	M4	22.42	368	RNA-binding (RRM/RBD/RNP motifs) family protein	AT1G09230.1	c278218_g1_i1|m.612926 c278218_g1_i1|g.612926 ORF c278218_g1_i1|g.612926 c278218_g1_i1|m.612926 type:complete len:470 (+) c278218_g1_i1:45-1454(+)	470
	+	98	251	53.39	1e-81		20.85	333	C2H2 and C2HC zinc fingers superfamily protein	AT1G49590.1	c284115_g5_i1|m.760384 c284115_g5_i1|g.760384 ORF c284115_g5_i1|g.760384 c284115_g5_i1|m.760384 type:complete len:246 (+) c284115_g5_i1:156-893(+)	246
SCRM2, ICE2	-								basic helix-loop-helix (bHLH) DNA-binding superfamily protein	AT1G12860.1	c255408_g1_i1|m.318483 c255408_g1_i1|g.318483 ORF c255408_g1_i1|g.318483 c255408_g1_i1|m.318483 type:3prime_partial len:480 (+) c255408_g1_i1:105-1541(+)
	-								F-box and associated interaction domains-containing protein	AT1G12870.1	c281603_g3_i1|m.698460 c281603_g3_i1|g.698460 ORF c281603_g3_i1|g.698460 c281603_g3_i1|m.698460 type:complete len:369 (+) c281603_g3_i1:49-1155(+)
	-								Cyclase family protein	AT1G44542.1	c280141_g14_i3|m.659817 c280141_g14_i3|g.659817 ORF c280141_g14_i3|g.659817 c280141_g14_i3|m.659817 type:internal len:201 (+) c280141_g14_i3:2-601(+)
LACS9	+	100	697	67.29	0	S3	102.23	2872	long chain acyl-CoA synthetase 9	AT1G77590.1	c271077_g1_i1|m.459026 c271077_g1_i1|g.459026 ORF c271077_g1_i1|g.459026 c271077_g1_i1|m.459026 type:complete len:698 (+) c271077_g1_i1:374-2467(+)	698
	-								unknown protein_ CONTAINS InterPro DOMAIN/s: Protein of unknown function DUF740 (InterPro:IPR008004)_ BEST Arabidopsis thaliana protein match is: unknown protein (TAIR:AT1G21830.1)_ Has 49 Blast hits to 49 proteins in 12 species: Archae - 0_ Bacteria - 0_ Metazoa - 0_ Fungi - 0_ Plants - 49_ Viruses - 0_ Other Eukaryotes - 0 (source: NCBI BLink).	AT1G44608.1	c264986_g1_i1|m.377245 c264986_g1_i1|g.377245 ORF c264986_g1_i1|g.377245 c264986_g1_i1|m.377245 type:internal len:199 (+) c264986_g1_i1:2-595(+)
CRT1b, AtCRT1b	-								calreticulin 1b	AT1G09210.1	c264725_g2_i3|m.374806 c264725_g2_i3|g.374806 ORF c264725_g2_i3|g.374806 c264725_g2_i3|m.374806 type:5prime_partial len:460 (+) c264725_g2_i3:1-1380(+)
atnudt12, NUDT12	-								nudix hydrolase homolog 12	AT1G12880.1	c263128_g1_i5|m.361650 c263128_g1_i5|g.361650 ORF c263128_g1_i5|g.361650 c263128_g1_i5|m.361650 type:complete len:206 (+) c263128_g1_i5:386-1003(+)
NF-YA8	-								nuclear factor Y, subunit A8	AT1G17590.1	c268718_g1_i4|m.420306 c268718_g1_i4|g.420306 ORF c268718_g1_i4|g.420306 c268718_g1_i4|m.420306 type:complete len:195 (+) c268718_g1_i4:516-1100(+)
ATAN11, LWD1	+	90	324	86.42	0	M5	15.8	266	Transducin/WD40 repeat-like superfamily protein	AT1G12910.1	c270931_g2_i1|m.456854 c270931_g2_i1|g.456854 ORF c270931_g2_i1|g.456854 c270931_g2_i1|m.456854 type:5prime_partial len:332 (+) c270931_g2_i1:2-997(+)	332
	-								unknown protein_ Has 2 Blast hits to 2 proteins in 1 species: Archae - 0_ Bacteria - 0_ Metazoa - 0_ Fungi - 0_ Plants - 2_ Viruses - 0_ Other Eukaryotes - 0 (source: NCBI BLink).	AT1G68845.1
XTR2, EXGT-A2, ATXTH28, XTH28	+	82	272	62.87	2e-132	S5	73.97	902	xyloglucan endotransglucosylase/hydrolase 28	AT1G14720.1	c271303_g2_i3|m.463079 c271303_g2_i3|g.463079 ORF c271303_g2_i3|g.463079 c271303_g2_i3|m.463079 type:complete len:344 (+) c271303_g2_i3:204-1235(+)	344
GAPA-2	-								glyceraldehyde 3-phosphate dehydrogenase A subunit 2	AT1G12900.1	c259419_g2_i2|m.337829 c259419_g2_i2|g.337829 ORF c259419_g2_i2|g.337829 c259419_g2_i2|m.337829 type:5prime_partial len:348 (+) c259419_g2_i2:1-1044(+)
	-								Histone superfamily protein	AT1G09200.1	c265842_g1_i1|m.385261 c265842_g1_i1|g.385261 ORF c265842_g1_i1|g.385261 c265842_g1_i1|m.385261 type:complete len:137 (+) c265842_g1_i1:194-604(+)
	-								Integrase-type DNA-binding superfamily protein	AT1G12890.1	c499631_g1_i1|m.1066092 c499631_g1_i1|g.1066092 ORF c499631_g1_i1|g.1066092 c499631_g1_i1|m.1066092 type:internal len:97 (+) c499631_g1_i1:1-288(+)
	+	87	355	56.62	2e-130		145.34	2933	Phosphoglycerate mutase family protein	AT1G12850.1	c264377_g1_i2|m.371371 c264377_g1_i2|g.371371 ORF c264377_g1_i2|g.371371 c264377_g1_i2|m.371371 type:complete len:354 (+) c264377_g1_i2:161-1222(+)	354
	-								unknown protein_ BEST Arabidopsis thaliana protein match is: unknown protein (TAIR:AT1G17285.1)_ Has 27 Blast hits to 27 proteins in 4 species: Archae - 0_ Bacteria - 0_ Metazoa - 0_ Fungi - 0_ Plants - 27_ Viruses - 0_ Other Eukaryotes - 0 (source: NCBI BLink).	AT1G17300.1	c267963_g1_i1|m.409821 c267963_g1_i1|g.409821 ORF c267963_g1_i1|g.409821 c267963_g1_i1|m.409821 type:complete len:530 (+) c267963_g1_i1:36-1625(+)
	-								Phosphoinositide phosphatase family protein	AT1G17340.1	c277103_g1_i8|m.587622 c277103_g1_i8|g.587622 ORF c277103_g1_i8|g.587622 c277103_g1_i8|m.587622 type:complete len:825 (+) c277103_g1_i8:739-3213(+)
	-								Chaperone DnaJ-domain superfamily protein	AT1G09260.1	c261236_g1_i3|m.348773 c261236_g1_i3|g.348773 ORF c261236_g1_i3|g.348773 c261236_g1_i3|m.348773 type:complete len:412 (+) c261236_g1_i3:336-1571(+)
	-								Plant protein of unknown function (DUF869)	AT1G77580.2	c274624_g2_i2|m.533418 c274624_g2_i2|g.533418 ORF c274624_g2_i2|g.533418 c274624_g2_i2|m.533418 type:complete len:673 (+) c274624_g2_i2:372-2390(+)
DET3, ATVHA-C	+	99	374	75.94	0	M3	55.51	933.99	vacuolar ATP synthase subunit C (VATC) / V-ATPase C subunit / vacuolar proton pump C subunit (DET3)	AT1G12840.1	c267338_g2_i3|m.401931 c267338_g2_i3|g.401931 ORF c267338_g2_i3|g.401931 c267338_g2_i3|m.401931 type:complete len:375 (+) c267338_g2_i3:135-1259(+)	375
KNATM	-								KNOX Arabidopsis thaliana meinox	AT1G14760.1
	-								unknown protein_ FUNCTIONS IN: molecular_function unknown_ INVOLVED IN: biological_process unknown_ LOCATED IN: chloroplast_ Has 33 Blast hits to 33 proteins in 11 species: Archae - 0_ Bacteria - 0_ Metazoa - 0_ Fungi - 0_ Plants - 33_ Viruses - 0_ Other Eukaryotes - 0 (source: NCBI BLink).	AT1G71865.1
IMPA-4	-								importin alpha isoform 4	AT1G09270.1	c234782_g1_i2|m.252262 c234782_g1_i2|g.252262 ORF c234782_g1_i2|g.252262 c234782_g1_i2|m.252262 type:complete len:531 (+) c234782_g1_i2:121-1713(+)
	+	64	275	67.27	4e-121	S4	3.35	34	Pyridoxal-5'-phosphate-dependent enzyme family protein	AT1G55880.1	c221370_g1_i2|m.224515 c221370_g1_i2|g.224515 ORF c221370_g1_i2|g.224515 c221370_g1_i2|m.224515 type:internal len:280 (+) c221370_g1_i2:2-838(+)	279
	-								SAUR-like auxin-responsive protein family	AT1G17345.1	c245878_g1_i1|m.282574 c245878_g1_i1|g.282574 ORF c245878_g1_i1|g.282574 c245878_g1_i1|m.282574 type:5prime_partial len:151 (+) c245878_g1_i1:3-455(+)
SDS	+	23	132	56.82	2e-47		2.1	9	Cyclin family protein	AT1G14750.1	c223367_g1_i1|m.228521 c223367_g1_i1|g.228521 ORF c223367_g1_i1|g.228521 c223367_g1_i1|m.228521 type:5prime_partial len:144 (+) c223367_g1_i1:2-433(+)	144
	+	61	524	48.85	2e-139	C3	23.83	582	Protein of unknown function (DUF1423)	AT1G14740.1	c262854_g1_i1|m.359617 c262854_g1_i1|g.359617 ORF c262854_g1_i1|g.359617 c262854_g1_i1|m.359617 type:3prime_partial len:548 (+) c262854_g1_i1:141-1781(+)	547
NAS3, ATNAS3	-								nicotianamine synthase 3	AT1G09240.1	c399147_g1_i1|m.984109 c399147_g1_i1|g.984109 ORF c399147_g1_i1|g.984109 c399147_g1_i1|m.984109 type:internal len:92 (+) c399147_g1_i1:3-275(+)
	-								MATE efflux family protein	AT1G71870.1	c272957_g1_i2|m.496718 c272957_g1_i2|g.496718 ORF c272957_g1_i2|g.496718 c272957_g1_i2|m.496718 type:internal len:465 (+) c272957_g1_i2:3-1394(+)
	-								unknown protein_ FUNCTIONS IN: molecular_function unknown_ INVOLVED IN: biological_process unknown_ LOCATED IN: endomembrane system_ EXPRESSED IN: 22 plant structures_ EXPRESSED DURING: 13 growth stages_ Has 8 Blast hits to 8 proteins in 4 species: Archae - 0_ Bacteria - 0_ Metazoa - 0_ Fungi - 0_ Plants - 8_ Viruses - 0_ Other Eukaryotes - 0 (source: NCBI BLink).	AT1G12845.1
	-								basic helix-loop-helix (bHLH) DNA-binding superfamily protein	AT1G09250.1	c258154_g1_i1|m.331153 c258154_g1_i1|g.331153 ORF c258154_g1_i1|g.331153 c258154_g1_i1|m.331153 type:complete len:191 (+) c258154_g1_i1:89-661(+)
	-								Cytochrome b561/ferric reductase transmembrane protein family	AT1G14730.1	c269596_g1_i2|m.433415 c269596_g1_i2|g.433415 ORF c269596_g1_i2|g.433415 c269596_g1_i2|m.433415 type:5prime_partial len:242 (+) c269596_g1_i2:1-726(+)
	-								Cyclophilin	AT1G44478.1
	-								MADS-box transcription factor family protein	AT1G17310.1	c444221_g1_i1|m.1017730 c444221_g1_i1|g.1017730 ORF c444221_g1_i1|g.1017730 c444221_g1_i1|m.1017730 type:internal len:125 (+) c444221_g1_i1:2-373(+)
	-								Metal-dependent phosphohydrolase	AT1G17330.1
	-								Plant self-incompatibility protein S1 family	AT1G09245.1
	+	98	477	42.35	1e-139		5.87	139	Tetratricopeptide repeat (TPR)-like superfamily protein	AT1G09190.1	c253950_g1_i1|m.312351 c253950_g1_i1|g.312351 ORF c253950_g1_i1|g.312351 c253950_g1_i1|m.312351 type:5prime_partial len:485 (+) c253950_g1_i1:2-1456(+)	485
UGE1, ATUGE1	+	98	344	78.49	0		64.93	1286	UDP-D-glucose/UDP-D-galactose 4-epimerase 1	AT1G12780.1	c253408_g1_i1|m.309978 c253408_g1_i1|g.309978 ORF c253408_g1_i1|g.309978 c253408_g1_i1|m.309978 type:complete len:354 (+) c253408_g1_i1:228-1289(+)	354
ATMYB54, MYB54	-								myb domain protein 54	AT1G73410.1	c255687_g1_i1|m.319514 c255687_g1_i1|g.319514 ORF c255687_g1_i1|g.319514 c255687_g1_i1|m.319514 type:complete len:241 (+) c255687_g1_i1:152-874(+)
	+	78	67	64.18	3e-31		23.85	122	unknown protein_ BEST Arabidopsis thaliana protein match is: unknown protein (TAIR:AT1G80890.1)_ Has 41 Blast hits to 40 proteins in 10 species: Archae - 0_ Bacteria - 0_ Metazoa - 0_ Fungi - 0_ Plants - 41_ Viruses - 0_ Other Eukaryotes - 0 (source: NCBI BLink).	AT1G16000.1	c263872_g1_i2|m.367495 c263872_g1_i2|g.367495 ORF c263872_g1_i2|g.367495 c263872_g1_i2|m.367495 type:complete len:74 (+) c263872_g1_i2:48-269(+)	74
	-								Winged helix-turn-helix transcription repressor DNA-binding	AT1G77570.1	c269124_g1_i2|m.426156 c269124_g1_i2|g.426156 ORF c269124_g1_i2|g.426156 c269124_g1_i2|m.426156 type:complete len:482 (+) c269124_g1_i2:330-1775(+)
	-								agenet domain-containing protein	AT1G09320.1	c272511_g1_i1|m.487259 c272511_g1_i1|g.487259 ORF c272511_g1_i1|g.487259 c272511_g1_i1|m.487259 type:5prime_partial len:657 (+) c272511_g1_i1:2-1972(+)
ADL1C, ADL5, DRP1C, DL1C	-								DYNAMIN-like 1C	AT1G14830.1	c253758_g1_i2|m.311539 c253758_g1_i2|g.311539 ORF c253758_g1_i2|g.311539 c253758_g1_i2|m.311539 type:complete len:626 (+) c253758_g1_i2:70-1947(+)
	-								F-box family protein	AT1G49610.1	c273934_g2_i2|m.517556 c273934_g2_i2|g.517556 ORF c273934_g2_i2|g.517556 c273934_g2_i2|m.517556 type:complete len:507 (+) c273934_g2_i2:241-1761(+)
	-								Zim17-type zinc finger protein	AT1G68730.1	c275459_g1_i5|m.550733 c275459_g1_i5|g.550733 ORF c275459_g1_i5|g.550733 c275459_g1_i5|m.550733 type:5prime_partial len:239 (+) c275459_g1_i5:2-718(+)
MGT2, MRS2-1	+	100	447	75.84	0	M3	35.13	719	magnesium transporter 2	AT1G16010.2	c263428_g2_i1|m.363843 c263428_g2_i1|g.363843 ORF c263428_g2_i1|g.363843 c263428_g2_i1|m.363843 type:complete len:428 (+) c263428_g2_i1:137-1420(+)	428
PHO1_H1	-								EXS (ERD1/XPR1/SYG1) family protein	AT1G68740.1	c286433_g1_i4|m.821791 c286433_g1_i4|g.821791 ORF c286433_g1_i4|g.821791 c286433_g1_i4|m.821791 type:5prime_partial len:803 (+) c286433_g1_i4:2-2410(+)
ATPPC4, PPC4	-								phosphoenolpyruvate carboxylase 4	AT1G68750.1	c257720_g1_i4|m.329042 c257720_g1_i4|g.329042 ORF c257720_g1_i4|g.329042 c257720_g1_i4|m.329042 type:complete len:966 (+) c257720_g1_i4:157-3054(+)
	+	89	442	65.61	0	M4	40.78	523	Metallopeptidase M24 family protein	AT1G09300.1	c288301_g2_i1|m.868846 c288301_g2_i1|g.868846 ORF c288301_g2_i1|g.868846 c288301_g2_i1|m.868846 type:complete len:494 (+) c288301_g2_i1:59-1540(+)	494
	+	83	470	53.19	0	C5	16.21	543	Pentatricopeptide repeat (PPR) superfamily protein	AT1G73400.1	c278188_g1_i1|m.612110 c278188_g1_i1|g.612110 ORF c278188_g1_i1|g.612110 c278188_g1_i1|m.612110 type:complete len:559 (+) c278188_g1_i1:162-1838(+)	559
	-								Protein of unknown function, DUF538	AT1G09310.1	c260645_g1_i1|m.344892 c260645_g1_i1|g.344892 ORF c260645_g1_i1|g.344892 c260645_g1_i1|m.344892 type:complete len:149 (+) c260645_g1_i1:49-495(+)
ATRBP47A, RBP47A	-								RNA-binding protein 47A	AT1G49600.1	c285217_g1_i2|m.789314 c285217_g1_i2|g.789314 ORF c285217_g1_i2|g.789314 c285217_g1_i2|m.789314 type:complete len:414 (+) c285217_g1_i2:217-1458(+)
	-								Protein of unknown function (DUF1712)	AT1G16020.1	c283346_g5_i5|m.740792 c283346_g5_i5|g.740792 ORF c283346_g5_i5|g.740792 c283346_g5_i5|m.740792 type:complete len:513 (+) c283346_g5_i5:212-1750(+)
	-								Sec14p-like phosphatidylinositol transfer family protein	AT1G14820.3	c266137_g1_i1|m.388368 c266137_g1_i1|g.388368 ORF c266137_g1_i1|g.388368 c266137_g1_i1|m.388368 type:5prime_partial len:258 (+) c266137_g1_i1:2-775(+)
	+	61	478	70.92	0		18.09	341	sec34-like family protein	AT1G73430.1	c275967_g1_i3|m.561955 c275967_g1_i3|g.561955 ORF c275967_g1_i3|g.561955 c275967_g1_i3|m.561955 type:complete len:492 (+) c275967_g1_i3:137-1612(+)	492
	+	94	175	85.71	1e-109	M3	48.82	501	unknown protein_ FUNCTIONS IN: molecular_function unknown_ INVOLVED IN: biological_process unknown_ LOCATED IN: integral to membrane_ EXPRESSED IN: 24 plant structures_ EXPRESSED DURING: 15 growth stages_ CONTAINS InterPro DOMAIN/s: Protein of unknown function DUF846, eukaryotic (InterPro:IPR008564)_ Has 518 Blast hits to 518 proteins in 206 species: Archae - 0_ Bacteria - 0_ Metazoa - 193_ Fungi…	AT1G09330.1	c286457_g1_i4|m.822521 c286457_g1_i4|g.822521 ORF c286457_g1_i4|g.822521 c286457_g1_i4|m.822521 type:5prime_partial len:211 (+) c286457_g1_i4:1-633(+)	211
ATMAP70-4, MAP70-4	-								microtubule-associated proteins 70-4	AT1G14840.1	c268924_g1_i2|m.423378 c268924_g1_i2|g.423378 ORF c268924_g1_i2|g.423378 c268924_g1_i2|m.423378 type:complete len:638 (+) c268924_g1_i2:329-2242(+)
atnudt18, NUDT18	-								nudix hydrolase homolog 18	AT1G14860.1	c270964_g1_i2|m.457330 c270964_g1_i2|g.457330 ORF c270964_g1_i2|g.457330 c270964_g1_i2|m.457330 type:5prime_partial len:272 (+) c270964_g1_i2:3-818(+)
	-								Armadillo/beta-catenin-like repeat _ C2 calcium/lipid-binding domain (CaLB) protein	AT1G44120.1	c279438_g1_i3|m.642273 c279438_g1_i3|g.642273 ORF c279438_g1_i3|g.642273 c279438_g1_i3|m.642273 type:complete len:1179 (+) c279438_g1_i3:3006-6542(+)
AtGolS3, GolS3	-								galactinol synthase 3	AT1G09350.1	c271322_g1_i1|m.463492 c271322_g1_i1|g.463492 ORF c271322_g1_i1|g.463492 c271322_g1_i1|m.463492 type:5prime_partial len:335 (+) c271322_g1_i1:2-1006(+)
	-								O-methyltransferase family protein	AT1G77520.1	c254915_g1_i1|m.316383 c254915_g1_i1|g.316383 ORF c254915_g1_i1|g.316383 c254915_g1_i1|m.316383 type:complete len:368 (+) c254915_g1_i1:97-1200(+)
KRP7, ICN6, ICK5	-								Cyclin-dependent kinase inhibitor family protein	AT1G49620.1	c264700_g1_i1|m.374596 c264700_g1_i1|g.374596 ORF c264700_g1_i1|g.374596 c264700_g1_i1|m.374596 type:5prime_partial len:278 (+) c264700_g1_i1:3-836(+)
	-								Plant invertase/pectin methylesterase inhibitor superfamily protein	AT1G09360.1
	-								ATP binding_nucleic acid binding_helicases	AT1G12700.1	c276908_g3_i3|m.583371 c276908_g3_i3|g.583371 ORF c276908_g3_i3|g.583371 c276908_g3_i3|m.583371 type:complete len:644 (+) c276908_g3_i3:110-2041(+)
PCR1	-								PLANT CADMIUM RESISTANCE 1	AT1G14880.1	c184785_g1_i1|m.168697 c184785_g1_i1|g.168697 ORF c184785_g1_i1|g.168697 c184785_g1_i1|m.168697 type:complete len:168 (+) c184785_g1_i1:217-720(+)
PCR2	+	93	142	61.97	3e-61		89.04	993	PLANT CADMIUM RESISTANCE 2	AT1G14870.1	c184785_g1_i1|m.168697 c184785_g1_i1|g.168697 ORF c184785_g1_i1|g.168697 c184785_g1_i1|m.168697 type:complete len:168 (+) c184785_g1_i1:217-720(+)	168
Hsp70b	-								heat shock protein 70B	AT1G16030.1	c272281_g2_i1|m.482822 c272281_g2_i1|g.482822 ORF c272281_g2_i1|g.482822 c272281_g2_i1|m.482822 type:complete len:651 (+) c272281_g2_i1:197-2149(+)
AtPP2-A12, PP2-A12	-								phloem protein 2-A12	AT1G12710.1	c278067_g3_i2|m.609645 c278067_g3_i2|g.609645 ORF c278067_g3_i2|g.609645 c278067_g3_i2|m.609645 type:complete len:291 (+) c278067_g3_i2:231-1103(+)
NUP155	+	98	1448	63.6	0		12.52	640	nucleoporin 155	AT1G14850.1	c284977_g1_i1|m.782941 c284977_g1_i1|g.782941 ORF c284977_g1_i1|g.782941 c284977_g1_i1|m.782941 type:complete len:1445 (+) c284977_g1_i1:290-4624(+)	1445
	-								Acyl-CoA N-acyltransferases (NAT) superfamily protein	AT1G77540.1
PATL2	-								PATELLIN 2	AT1G22530.1	c271891_g12_i1|m.474590 c271891_g12_i1|g.474590 ORF c271891_g12_i1|g.474590 c271891_g12_i1|m.474590 type:complete len:551 (+) c271891_g12_i1:273-1925(+)
	+	57	488	59.43	0		4.79	94	tubulin-tyrosine ligases_tubulin-tyrosine ligases	AT1G77550.1	c283254_g7_i2|m.738458 c283254_g7_i2|g.738458 ORF c283254_g7_i2|g.738458 c283254_g7_i2|m.738458 type:internal len:489 (+) c283254_g7_i2:3-1466(+)	488
	-								Eukaryotic aspartyl protease family protein	AT1G44130.1	c268608_g3_i1|m.418594 c268608_g3_i1|g.418594 ORF c268608_g3_i1|g.418594 c268608_g3_i1|m.418594 type:5prime_partial len:492 (+) c268608_g3_i1:2-1477(+)
	-								GPI transamidase subunit PIG-U	AT1G12730.1	c272899_g1_i3|m.495473 c272899_g1_i3|g.495473 ORF c272899_g1_i3|g.495473 c272899_g1_i3|m.495473 type:complete len:440 (+) c272899_g1_i3:61-1380(+)
CRB, CSP41B, HIP1.3	-								chloroplast RNA binding	AT1G09340.1
	-								O-methyltransferase family protein	AT1G77530.1	c254915_g1_i1|m.316383 c254915_g1_i1|g.316383 ORF c254915_g1_i1|g.316383 c254915_g1_i1|m.316383 type:complete len:368 (+) c254915_g1_i1:97-1200(+)
	+	80	349	55.87	1e-137	C5	33.43	602	Protein kinase superfamily protein	AT1G70740.1	c263996_g1_i2|m.368424 c263996_g1_i2|g.368424 ORF c263996_g1_i2|g.368424 c263996_g1_i2|m.368424 type:5prime_partial len:400 (+) c263996_g1_i2:2-1201(+)	400
	-								Mitochondrial transcription termination factor family protein	AT1G21150.1	c270394_g1_i2|m.446749 c270394_g1_i2|g.446749 ORF c270394_g1_i2|g.446749 c270394_g1_i2|m.446749 type:complete len:442 (+) c270394_g1_i2:112-1437(+)
PRA1.G1	-								prenylated RAB acceptor 1.G1	AT1G55640.1	c447248_g1_i1|m.1020962 c447248_g1_i1|g.1020962 ORF c447248_g1_i1|g.1020962 c447248_g1_i1|m.1020962 type:complete len:201 (+) c447248_g1_i1:200-802(+)
	-								unknown protein_ FUNCTIONS IN: molecular_function unknown_ INVOLVED IN: biological_process unknown_ LOCATED IN: endomembrane system_ EXPRESSED IN: 22 plant structures_ EXPRESSED DURING: 13 growth stages_ BEST Arabidopsis thaliana protein match is: unknown protein (TAIR:AT1G65486.1)_ Has 23 Blast hits to 23 proteins in 2 species: Archae - 0_ Bacteria - 0_ Metazoa - 0_ Fungi - 0_ Plants - 23_ Virus…	AT1G65490.1
SEC5B	-								Exocyst complex component SEC5	AT1G21170.1	c268871_g1_i4|m.422641 c268871_g1_i4|g.422641 ORF c268871_g1_i4|g.422641 c268871_g1_i4|m.422641 type:5prime_partial len:777 (+) c268871_g1_i4:1-2331(+)
	+	96	600	50.67	0		133.08	4002	Protein of unknown function DUF2359, transmembrane	AT1G70770.1	c275661_g1_i1|m.555186 c275661_g1_i1|g.555186 ORF c275661_g1_i1|g.555186 c275661_g1_i1|m.555186 type:complete len:587 (+) c275661_g1_i1:158-1918(+)	587
	-								unknown protein_ FUNCTIONS IN: molecular_function unknown_ INVOLVED IN: biological_process unknown_ LOCATED IN: endomembrane system_ EXPRESSED IN: 14 plant structures_ EXPRESSED DURING: 9 growth stages_ BEST Arabidopsis thaliana protein match is: unknown protein (TAIR:AT1G65486.1)_ Has 23 Blast hits to 23 proteins in 2 species: Archae - 0_ Bacteria - 0_ Metazoa - 0_ Fungi - 0_ Plants - 23_ Viruse…	AT1G65500.1
CRR23	-								inorganic carbon transport protein-related	AT1G70760.1
	+	44	359	44.85	2e-72	S5	29.25	1110	Protein of unknown function, DUF593	AT1G70750.1	c279188_g1_i4|m.636710 c279188_g1_i4|g.636710 ORF c279188_g1_i4|g.636710 c279188_g1_i4|m.636710 type:complete len:850 (+) c279188_g1_i4:239-2788(+)	850
ISE1, EMB1586	+	54	308	56.82	8e-111		6.88	64	P-loop containing nucleoside triphosphate hydrolases superfamily protein	AT1G12770.1	c257828_g1_i1|m.329531 c257828_g1_i1|g.329531 ORF c257828_g1_i1|g.329531 c257828_g1_i1|m.329531 type:internal len:308 (+) c257828_g1_i1:3-923(+)	307
ALDH3H1, ALDH4	+	99	480	63.12	0		120.72	3110	aldehyde dehydrogenase 3H1	AT1G44170.1	c238375_g1_i1|m.261552 c238375_g1_i1|g.261552 ORF c238375_g1_i1|g.261552 c238375_g1_i1|m.261552 type:complete len:489 (+) c238375_g1_i1:137-1603(+)	489
SUS6, ATSUS6	+	85	798	70.05	0	S3	20.27	800	sucrose synthase 6	AT1G73370.1	c278787_g3_i1|m.626988 c278787_g3_i1|g.626988 ORF c278787_g3_i1|g.626988 c278787_g3_i1|m.626988 type:5prime_partial len:878 (+) c278787_g3_i1:2-2635(+)	878
	-								Zinc finger, C3HC4 type (RING finger) family protein	AT1G12760.1	c273107_g1_i6|m.499867 c273107_g1_i6|g.499867 ORF c273107_g1_i6|g.499867 c273107_g1_i6|m.499867 type:complete len:383 (+) c273107_g1_i6:338-1486(+)
FT	+	97	169	63.91	1e-82		2.06	14	PEBP (phosphatidylethanolamine-binding protein) family protein	AT1G65480.1	c239587_g1_i1|m.265038 c239587_g1_i1|g.265038 ORF c239587_g1_i1|g.265038 c239587_g1_i1|m.265038 type:complete len:174 (+) c239587_g1_i1:41-562(+)	174
	-								Peptidase M20/M25/M40 family protein	AT1G44180.1	c267858_g1_i1|m.408483 c267858_g1_i1|g.408483 ORF c267858_g1_i1|g.408483 c267858_g1_i1|m.408483 type:5prime_partial len:456 (+) c267858_g1_i1:3-1370(+)
	-								Auxin-responsive GH3 family protein	AT1G23160.1	c278878_g2_i3|m.629182 c278878_g2_i3|g.629182 ORF c278878_g2_i3|g.629182 c278878_g2_i3|m.629182 type:complete len:587 (+) c278878_g2_i3:125-1885(+)
	+	47	201	55.22	4e-65		30.88	316	RNI-like superfamily protein	AT1G68780.1	c279169_g3_i3|m.636308 c279169_g3_i3|g.636308 ORF c279169_g3_i3|g.636308 c279169_g3_i3|m.636308 type:complete len:260 (+) c279169_g3_i3:636-1415(+)	260
LINC3	-								little nuclei3	AT1G68790.1	c286810_g7_i3|m.832383 c286810_g7_i3|g.832383 ORF c286810_g7_i3|g.832383 c286810_g7_i3|m.832383 type:complete len:1207 (+) c286810_g7_i3:292-3912(+)
	+	98	612	56.86	0		13.58	310	CONTAINS InterPro DOMAIN/s: Rhodanese-like (InterPro:IPR001763), Serine hydrolase (InterPro:IPR005645)_ BEST Arabidopsis thaliana protein match is: Rhodanese/Cell cycle control phosphatase superfamily protein (TAIR:AT2G40760.1)_ Has 5925 Blast hits to 5912 proteins in 1592 species: Archae - 0_ Bacteria - 2946_ Metazoa - 156_ Fungi - 408_ Plants - 229_ Viruses - 0_ Other Eukaryotes - 2186 (source:…	AT1G09280.1	c273073_g1_i7|m.499114 c273073_g1_i7|g.499114 ORF c273073_g1_i7|g.499114 c273073_g1_i7|m.499114 type:complete len:607 (+) c273073_g1_i7:487-2307(+)	607
IDA	-								Putative membrane lipoprotein	AT1G68765.1
ATNUDT1, ATNUDX1, NUDX1	+	92	135	57.78	2e-55		19.58	121	nudix hydrolase 1	AT1G68760.1	c269816_g1_i3|m.436989 c269816_g1_i3|g.436989 ORF c269816_g1_i3|g.436989 c269816_g1_i3|m.436989 type:complete len:153 (+) c269816_g1_i3:99-557(+)	153
	-								eukaryotic translation initiation factor 2 (eIF-2) family protein	AT1G21160.1	c281260_g2_i3|m.689280 c281260_g2_i3|g.689280 ORF c281260_g2_i3|g.689280 c281260_g2_i3|m.689280 type:complete len:768 (+) c281260_g2_i3:182-2485(+)
	+	94	332	46.08	9e-77		22.01	335	unknown protein_ Has 73 Blast hits to 71 proteins in 26 species: Archae - 0_ Bacteria - 0_ Metazoa - 5_ Fungi - 11_ Plants - 54_ Viruses - 0_ Other Eukaryotes - 3 (source: NCBI BLink).	AT1G09290.1	c268080_g1_i1|m.411286 c268080_g1_i1|g.411286 ORF c268080_g1_i1|g.411286 c268080_g1_i1|m.411286 type:complete len:324 (+) c268080_g1_i1:39-1010(+)	324
	+	81	183	50.27	3e-60	S1	18.03	203	FUNCTIONS IN: molecular_function unknown_ INVOLVED IN: GPI anchor biosynthetic process_ LOCATED IN: integral to membrane, endoplasmic reticulum membrane_ EXPRESSED IN: 24 plant structures_ EXPRESSED DURING: 13 growth stages_ CONTAINS InterPro DOMAIN/s: GPI biosynthesis protein Pig-F (InterPro:IPR009580)_ Has 280 Blast hits to 280 proteins in 133 species: Archae - 0_ Bacteria - 0_ Metazoa - 113_ F…	AT1G16040.1	c279623_g1_i2|m.646872 c279623_g1_i2|g.646872 ORF c279623_g1_i2|g.646872 c279623_g1_i2|m.646872 type:complete len:215 (+) c279623_g1_i2:413-1057(+)	215
CLE12	-								CLAVATA3/ESR-RELATED 12	AT1G68795.1
	+	89	377	59.95	8e-162	M5	110.59	1381	Endosomal targeting BRO1-like domain-containing protein	AT1G73390.1	c286008_g2_i1|m.810550 c286008_g2_i1|g.810550 ORF c286008_g2_i1|g.810550 c286008_g2_i1|m.810550 type:complete len:393 (+) c286008_g2_i1:223-1401(+)	393
	+	88	125	52.8	6e-35		91.8	1163	unknown protein_ FUNCTIONS IN: molecular_function unknown_ INVOLVED IN: biological_process unknown_ LOCATED IN: mitochondrion_ EXPRESSED IN: sperm cell, male gametophyte, pollen tube_ EXPRESSED DURING: L mature pollen stage, M germinated pollen stage_ BEST Arabidopsis thaliana protein match is: unknown protein (TAIR:AT1G23150.1)_ Has 143 Blast hits to 143 proteins in 17 species: Archae - 0_ Bacte…	AT1G70780.1	c226471_g1_i1|m.235223 c226471_g1_i1|g.235223 ORF c226471_g1_i1|g.235223 c226471_g1_i1|m.235223 type:complete len:147 (+) c226471_g1_i1:454-894(+)	147
ATRBL6, RBL6	-								RHOMBOID-like protein 6	AT1G12750.1	c270074_g1_i2|m.441292 c270074_g1_i2|g.441292 ORF c270074_g1_i2|g.441292 c270074_g1_i2|m.441292 type:complete len:389 (+) c270074_g1_i2:184-1350(+)
	-								unknown protein_ FUNCTIONS IN: molecular_function unknown_ INVOLVED IN: biological_process unknown_ LOCATED IN: endomembrane system_ EXPRESSED IN: sperm cell, root_ BEST Arabidopsis thaliana protein match is: unknown protein (TAIR:AT1G36622.1)_ Has 14 Blast hits to 14 proteins in 2 species: Archae - 0_ Bacteria - 0_ Metazoa - 0_ Fungi - 0_ Plants - 14_ Viruses - 0_ Other Eukaryotes - 0 (source: N…	AT1G36640.1
	-								HSP40/DnaJ peptide-binding protein	AT1G44160.1	c260793_g1_i1|m.345821 c260793_g1_i1|g.345821 ORF c260793_g1_i1|g.345821 c260793_g1_i1|m.345821 type:complete len:344 (+) c260793_g1_i1:187-1218(+)
	+	93	445	56.63	0	M1	2.98	83	Pentatricopeptide repeat (PPR) superfamily protein	AT1G55630.1	c268982_g1_i1|m.424145 c268982_g1_i1|g.424145 ORF c268982_g1_i1|g.424145 c268982_g1_i1|m.424145 type:complete len:490 (+) c268982_g1_i1:382-1851(+)	490
	-								Peroxidase superfamily protein	AT1G68850.1	c270622_g2_i2|m.451185 c270622_g2_i2|g.451185 ORF c270622_g2_i2|g.451185 c270622_g2_i2|m.451185 type:5prime_partial len:314 (+) c270622_g2_i2:3-944(+)
	-								Calcium-dependent protein kinase (CDPK) family protein	AT1G49580.1	c281237_g1_i2|m.688674 c281237_g1_i2|g.688674 ORF c281237_g1_i2|g.688674 c281237_g1_i2|m.688674 type:complete len:585 (+) c281237_g1_i2:560-2314(+)
scpl3	+	98	454	44.05	3e-132	S1	142.38	2303	serine carboxypeptidase-like 3	AT1G73280.1	c267304_g1_i2|m.401601 c267304_g1_i2|g.401601 ORF c267304_g1_i2|g.401601 c267304_g1_i2|m.401601 type:complete len:456 (+) c267304_g1_i2:223-1590(+)	456
	-								Integrase-type DNA-binding superfamily protein	AT1G44830.1	c225367_g1_i1|m.232730 c225367_g1_i1|g.232730 ORF c225367_g1_i1|g.232730 c225367_g1_i1|m.232730 type:5prime_partial len:193 (+) c225367_g1_i1:1-579(+)
ATRBOHB, RBOHB	-								respiratory burst oxidase homolog B	AT1G09090.2	c278552_g2_i1|m.621266 c278552_g2_i1|g.621266 ORF c278552_g2_i1|g.621266 c278552_g2_i1|m.621266 type:complete len:635 (+) c278552_g2_i1:26-1930(+)
	-								Nucleic acid-binding proteins superfamily	AT1G36510.1
	-								Peptidase M20/M25/M40 family protein	AT1G44820.1	c267858_g1_i1|m.408483 c267858_g1_i1|g.408483 ORF c267858_g1_i1|g.408483 c267858_g1_i1|m.408483 type:5prime_partial len:456 (+) c267858_g1_i1:3-1370(+)
PAB8, PABP8	-								poly(A) binding protein 8	AT1G49760.1	c267623_g2_i1|m.405409 c267623_g2_i1|g.405409 ORF c267623_g2_i1|g.405409 c267623_g2_i1|m.405409 type:complete len:654 (+) c267623_g2_i1:298-2259(+)
WAK2	+	43	321	53.89	5e-108		5.91	54	wall-associated kinase 2	AT1G21270.1	c263882_g1_i2|m.367566 c263882_g1_i2|g.367566 ORF c263882_g1_i2|g.367566 c263882_g1_i2|m.367566 type:internal len:322 (+) c263882_g1_i2:2-964(+)	321
EIF4B2	-								eukaryotic initiation factor 4B2	AT1G13020.1	c257626_g1_i1|m.328581 c257626_g1_i1|g.328581 ORF c257626_g1_i1|g.328581 c257626_g1_i1|m.328581 type:complete len:524 (+) c257626_g1_i1:213-1784(+)
	-								Nucleotide-diphospho-sugar transferase family protein	AT1G70630.1	c276762_g4_i4|m.579543 c276762_g4_i4|g.579543 ORF c276762_g4_i4|g.579543 c276762_g4_i4|m.579543 type:5prime_partial len:412 (+) c276762_g4_i4:2-1237(+)
	-								CONTAINS InterPro DOMAIN/s: Retrotransposon gag protein (InterPro:IPR005162)_ Has 707 Blast hits to 705 proteins in 25 species: Archae - 0_ Bacteria - 0_ Metazoa - 4_ Fungi - 0_ Plants - 703_ Viruses - 0_ Other Eukaryotes - 0 (source: NCBI BLink).	AT1G21280.1	c289264_g1_i2|m.886533 c289264_g1_i2|g.886533 ORF c289264_g1_i2|g.886533 c289264_g1_i2|m.886533 type:3prime_partial len:1124 (+) c289264_g1_i2:1130-4498(+)
	-								DNA-binding storekeeper protein-related transcriptional regulator	AT1G44810.1	c274297_g3_i1|m.526270 c274297_g3_i1|g.526270 ORF c274297_g3_i1|g.526270 c274297_g3_i1|m.526270 type:5prime_partial len:385 (+) c274297_g3_i1:3-1157(+)
RAD23A	-								Rad23 UV excision repair protein family	AT1G16190.1	c256864_g2_i2|m.324355 c256864_g2_i2|g.324355 ORF c256864_g2_i2|g.324355 c256864_g2_i2|m.324355 type:5prime_partial len:418 (+) c256864_g2_i2:1-1254(+)
	+	15	94	44.68	1e-19	C5	118.08	416	sphere organelles protein-related	AT1G13030.1	c288061_g2_i5|m.863286 c288061_g2_i5|g.863286 ORF c288061_g2_i5|g.863286 c288061_g2_i5|m.863286 type:5prime_partial len:220 (+) c288061_g2_i5:1-660(+)	220
	+	95	393	79.9	0	S4	98.81	2449	Serinc-domain containing serine and sphingolipid biosynthesis protein	AT1G16180.1	c260985_g4_i1|m.347168 c260985_g4_i1|g.347168 ORF c260985_g4_i1|g.347168 c260985_g4_i1|m.347168 type:complete len:416 (+) c260985_g4_i1:254-1501(+)	416
	-								unknown protein_ FUNCTIONS IN: molecular_function unknown_ INVOLVED IN: biological_process unknown_ LOCATED IN: cellular_component unknown_ EXPRESSED IN: 24 plant structures_ EXPRESSED DURING: 15 growth stages_ BEST Arabidopsis thaliana protein match is: unknown protein (TAIR:AT1G79660.1)_ Has 55 Blast hits to 55 proteins in 13 species: Archae - 0_ Bacteria - 0_ Metazoa - 0_ Fungi - 0_ Plants - 5…	AT1G16170.1
	-								unknown protein_ FUNCTIONS IN: molecular_function unknown_ INVOLVED IN: biological_process unknown_ LOCATED IN: endomembrane system_ Has 1 Blast hits to 1 proteins in 1 species: Archae - 0_ Bacteria - 0_ Metazoa - 0_ Fungi - 0_ Plants - 1_ Viruses - 0_ Other Eukaryotes - 0 (source: NCBI BLink).	AT1G68945.1
	-								unknown protein_ Has 0 Blast hits to 0 proteins in 0 species (source: NCBI BLink).	AT1G68935.1
	-								pentatricopeptide (PPR) repeat-containing protein	AT1G68930.1	c274083_g1_i1|m.520868 c274083_g1_i1|g.520868 ORF c274083_g1_i1|g.520868 c274083_g1_i1|m.520868 type:5prime_partial len:631 (+) c274083_g1_i1:1-1893(+)
ATSRP30, SR30, At-SR30	-								SERINE-ARGININE PROTEIN 30	AT1G09140.1	c271117_g2_i8|m.459611 c271117_g2_i8|g.459611 ORF c271117_g2_i8|g.459611 c271117_g2_i8|m.459611 type:5prime_partial len:321 (+) c271117_g2_i8:1-963(+)
WAKL2	-								wall associated kinase-like 2	AT1G16130.1	c263882_g1_i2|m.367566 c263882_g1_i2|g.367566 ORF c263882_g1_i2|g.367566 c263882_g1_i2|m.367566 type:internal len:322 (+) c263882_g1_i2:2-964(+)
WAKL4	-								wall associated kinase-like 4	AT1G16150.1	c263882_g1_i2|m.367566 c263882_g1_i2|g.367566 ORF c263882_g1_i2|g.367566 c263882_g1_i2|m.367566 type:internal len:322 (+) c263882_g1_i2:2-964(+)
	-								Tetratricopeptide repeat (TPR)-like superfamily protein	AT1G68980.1	c280097_g1_i1|m.658568 c280097_g1_i1|g.658568 ORF c280097_g1_i1|g.658568 c280097_g1_i1|m.658568 type:5prime_partial len:670 (+) c280097_g1_i1:2-2011(+)
ATPARN, AHG2	+	29	203	59.11	7e-79	M1	16.2	189	Polynucleotidyl transferase, ribonuclease H-like superfamily protein	AT1G55870.1	c268633_g2_i1|m.419023 c268633_g2_i1|g.419023 ORF c268633_g2_i1|g.419023 c268633_g2_i1|m.419023 type:3prime_partial len:234 (+) c268633_g2_i1:90-788(+)	233
WAKL5	-								wall associated kinase-like 5	AT1G16160.1	c263882_g1_i2|m.367566 c263882_g1_i2|g.367566 ORF c263882_g1_i2|g.367566 c263882_g1_i2|m.367566 type:internal len:322 (+) c263882_g1_i2:2-964(+)
WAK1, PRO25	-								cell wall-associated kinase	AT1G21250.1	c263882_g1_i2|m.367566 c263882_g1_i2|g.367566 ORF c263882_g1_i2|g.367566 c263882_g1_i2|m.367566 type:internal len:322 (+) c263882_g1_i2:2-964(+)
	-								Protein of unknown function (DUF295)	AT1G68960.1
	-								Protein kinase superfamily protein	AT1G21245.1	c271499_g1_i2|m.466629 c271499_g1_i2|g.466629 ORF c271499_g1_i2|g.466629 c271499_g1_i2|m.466629 type:complete len:463 (+) c271499_g1_i2:200-1588(+)
RPT5B	-								26S proteasome AAA-ATPase subunit RPT5B	AT1G09100.1	c264000_g1_i1|m.368467 c264000_g1_i1|g.368467 ORF c264000_g1_i1|g.368467 c264000_g1_i1|m.368467 type:complete len:429 (+) c264000_g1_i1:46-1332(+)
scpl5	-								serine carboxypeptidase-like 5	AT1G73290.1	c267304_g1_i2|m.401601 c267304_g1_i2|g.401601 ORF c267304_g1_i2|g.401601 c267304_g1_i2|m.401601 type:complete len:456 (+) c267304_g1_i2:223-1590(+)
scpl6	-								serine carboxypeptidase-like 6	AT1G73270.1	c267304_g1_i2|m.401601 c267304_g1_i2|g.401601 ORF c267304_g1_i2|g.401601 c267304_g1_i2|m.401601 type:complete len:456 (+) c267304_g1_i2:223-1590(+)
BIM2	+	93	330	39.39	7e-58		29.3	704	BES1-interacting Myc-like protein 2	AT1G69010.1	c278749_g2_i1|m.625910 c278749_g2_i1|g.625910 ORF c278749_g2_i1|g.625910 c278749_g2_i1|m.625910 type:complete len:350 (+) c278749_g2_i1:738-1787(+)	350
CYP71B7	-								cytochrome P450, family 71 subfamily B, polypeptide 7	AT1G13110.1	c283386_g2_i1|m.741815 c283386_g2_i1|g.741815 ORF c283386_g2_i1|g.741815 c283386_g2_i1|m.741815 type:5prime_partial len:523 (+) c283386_g2_i1:1-1569(+)
CYP71B29	-								cytochrome P450, family 71, subfamily B, polypeptide 29	AT1G13100.1	c283386_g2_i1|m.741815 c283386_g2_i1|g.741815 ORF c283386_g2_i1|g.741815 c283386_g2_i1|m.741815 type:5prime_partial len:523 (+) c283386_g2_i1:1-1569(+)
CYP71B28	-								cytochrome P450, family 71, subfamily B, polypeptide 28	AT1G13090.1	c283386_g2_i1|m.741815 c283386_g2_i1|g.741815 ORF c283386_g2_i1|g.741815 c283386_g2_i1|m.741815 type:5prime_partial len:523 (+) c283386_g2_i1:1-1569(+)
ATNHX8, NHX8	-								Na+/H+ exchanger 8	AT1G14660.1	c285268_g5_i5|m.790811 c285268_g5_i5|g.790811 ORF c285268_g5_i5|g.790811 c285268_g5_i5|m.790811 type:complete len:945 (+) c285268_g5_i5:204-3038(+)
	-								Endomembrane protein 70 protein family	AT1G14670.1	c286017_g1_i1|m.810856 c286017_g1_i1|g.810856 ORF c286017_g1_i1|g.810856 c286017_g1_i1|m.810856 type:complete len:595 (+) c286017_g1_i1:224-2008(+)
VND7, ANAC030	-								vascular related NAC-domain protein 7	AT1G71930.1	c266029_g1_i1|m.387169 c266029_g1_i1|g.387169 ORF c266029_g1_i1|g.387169 c266029_g1_i1|m.387169 type:complete len:291 (+) c266029_g1_i1:71-943(+)
	-								Prolyl oligopeptidase family protein	AT1G69020.1	c246251_g1_i2|m.283852 c246251_g1_i2|g.283852 ORF c246251_g1_i2|g.283852 c246251_g1_i2|m.283852 type:internal len:519 (+) c246251_g1_i2:3-1556(+)
	+	99	815	60	0		45.01	1444	SWAP (Suppressor-of-White-APricot)/surp domain-containing protein / ubiquitin family protein	AT1G14650.1	c285476_g1_i10|m.796524 c285476_g1_i10|g.796524 ORF c285476_g1_i10|g.796524 c285476_g1_i10|m.796524 type:complete len:798 (+) c285476_g1_i10:211-2604(+)	798
	+	83	118	47.46	4e-31	S1	588.63	4235	Proteinase inhibitor, propeptide	AT1G71950.1	c252891_g1_i1|m.307765 c252891_g1_i1|g.307765 ORF c252891_g1_i1|g.307765 c252891_g1_i1|m.307765 type:complete len:132 (+) c252891_g1_i1:44-439(+)	132
	-								CONTAINS InterPro DOMAIN/s: Domain of unknown function DUF1794 (InterPro:IPR014878)_ Has 30201 Blast hits to 17322 proteins in 780 species: Archae - 12_ Bacteria - 1396_ Metazoa - 17338_ Fungi - 3422_ Plants - 5037_ Viruses - 0_ Other Eukaryotes - 2996 (source: NCBI BLink).	AT1G79260.1
	-								unknown protein_ BEST Arabidopsis thaliana protein match is: unknown protein (TAIR:AT2G01990.1)_ Has 125 Blast hits to 123 proteins in 14 species: Archae - 0_ Bacteria - 0_ Metazoa - 0_ Fungi - 0_ Plants - 125_ Viruses - 0_ Other Eukaryotes - 0 (source: NCBI BLink).	AT1G14630.1	c280577_g3_i3|m.671363 c280577_g3_i3|g.671363 ORF c280577_g3_i3|g.671363 c280577_g3_i3|m.671363 type:complete len:318 (+) c280577_g3_i3:116-1069(+)
ABCG25, ATABCG25	+	94	639	53.05	0		10.97	274	ATP-binding casette family G25	AT1G71960.1	c271049_g6_i1|m.458550 c271049_g6_i1|g.458550 ORF c271049_g6_i1|g.458550 c271049_g6_i1|m.458550 type:complete len:633 (+) c271049_g6_i1:49-1947(+)	633
	-								unknown protein_ FUNCTIONS IN: molecular_function unknown_ INVOLVED IN: biological_process unknown_ LOCATED IN: endomembrane system_ BEST Arabidopsis thaliana protein match is: unknown protein (TAIR:AT1G17300.1)_ Has 35333 Blast hits to 34131 proteins in 2444 species: Archae - 798_ Bacteria - 22429_ Metazoa - 974_ Fungi - 991_ Plants - 531_ Viruses - 0_ Other Eukaryotes - 9610 (source: NCBI BLink…	AT1G17285.1
	-								BSD domain-containing protein	AT1G69030.1	c185344_g1_i1|m.169175 c185344_g1_i1|g.169175 ORF c185344_g1_i1|g.169175 c185344_g1_i1|m.169175 type:complete len:294 (+) c185344_g1_i1:113-994(+)
mtLPD1	+	100	507	78.3	0	M1	73.64	1986	mitochondrial lipoamide dehydrogenase 1	AT1G48030.1	c225936_g1_i1|m.234078 c225936_g1_i1|g.234078 ORF c225936_g1_i1|g.234078 c225936_g1_i1|m.234078 type:complete len:501 (+) c225936_g1_i1:220-1722(+)	501
UBC34	-								ubiquitin-conjugating enzyme 34	AT1G17280.1	c264969_g1_i3|m.377103 c264969_g1_i3|g.377103 ORF c264969_g1_i3|g.377103 c264969_g1_i3|m.377103 type:complete len:244 (+) c264969_g1_i3:357-1088(+)
	-								SWAP (Suppressor-of-White-APricot)/surp domain-containing protein	AT1G14640.1	c285476_g1_i10|m.796524 c285476_g1_i10|g.796524 ORF c285476_g1_i10|g.796524 c285476_g1_i10|m.796524 type:complete len:798 (+) c285476_g1_i10:211-2604(+)
	+	87	384	75.78	0	C2	20.58	331	Pyridoxal phosphate (PLP)-dependent transferases superfamily protein	AT1G77670.1	c275821_g1_i2|m.558543 c275821_g1_i2|g.558543 ORF c275821_g1_i2|g.558543 c275821_g1_i2|m.558543 type:complete len:446 (+) c275821_g1_i2:46-1383(+)	446
	-								FBD, F-box and Leucine Rich Repeat domains containing protein	AT1G55660.1	c273934_g2_i2|m.517556 c273934_g2_i2|g.517556 ORF c273934_g2_i2|g.517556 c273934_g2_i2|m.517556 type:complete len:507 (+) c273934_g2_i2:241-1761(+)
CYP71B2	-								cytochrome P450, family 71, subfamily B, polypeptide 2	AT1G13080.1	c279892_g4_i1|m.653127 c279892_g4_i1|g.653127 ORF c279892_g4_i1|g.653127 c279892_g4_i1|m.653127 type:5prime_partial len:453 (+) c279892_g4_i1:2-1360(+)
AlaAT1	-								alanine aminotransferas	AT1G17290.1	c267963_g1_i1|m.409821 c267963_g1_i1|g.409821 ORF c267963_g1_i1|g.409821 c267963_g1_i1|m.409821 type:complete len:530 (+) c267963_g1_i1:36-1625(+)
ATEXT3, RSH, EXT3	+	49	266	45.86	1e-10	S2	3152.71	25340	extensin 3	AT1G21310.1	c258178_g1_i2|m.331263 c258178_g1_i2|g.331263 ORF c258178_g1_i2|g.331263 c258178_g1_i2|m.331263 type:internal len:253 (+) c258178_g1_i2:2-757(+)	252
	-								unknown protein_ BEST Arabidopsis thaliana protein match is: unknown protein (TAIR:AT3G26350.1)_ Has 538 Blast hits to 510 proteins in 88 species: Archae - 0_ Bacteria - 23_ Metazoa - 81_ Fungi - 36_ Plants - 361_ Viruses - 8_ Other Eukaryotes - 29 (source: NCBI BLink).	AT1G13050.1	c282256_g4_i2|m.713688 c282256_g4_i2|g.713688 ORF c282256_g4_i2|g.713688 c282256_g4_i2|m.713688 type:complete len:217 (+) c282256_g4_i2:93-743(+)
ATKTI1, KTI1	-								kunitz trypsin inhibitor 1	AT1G73260.1
	-								Pentatricopeptide repeat (PPR-like) superfamily protein	AT1G13040.1	c271774_g1_i1|m.472230 c271774_g1_i1|g.472230 ORF c271774_g1_i1|g.472230 c271774_g1_i1|m.472230 type:complete len:722 (+) c271774_g1_i1:127-2292(+)
	+	46	165	52.73	2e-50		9.83	112	F-box family protein	AT1G70590.1	c193203_g1_i1|m.180731 c193203_g1_i1|g.180731 ORF c193203_g1_i1|g.180731 c193203_g1_i1|m.180731 type:complete len:191 (+) c193203_g1_i1:295-867(+)	191
	+	100	149	81.88	1e-85	M5	360.29	3143	Ribosomal protein L18e/L15 superfamily protein	AT1G70600.1	c219386_g1_i1|m.220158 c219386_g1_i1|g.220158 ORF c219386_g1_i1|g.220158 c219386_g1_i1|m.220158 type:complete len:150 (+) c219386_g1_i1:20-469(+)	150
	-								nucleotide binding_nucleic acid binding	AT1G21320.1	c257175_g1_i1|m.326050 c257175_g1_i1|g.326050 ORF c257175_g1_i1|g.326050 c257175_g1_i1|m.326050 type:complete len:227 (+) c257175_g1_i1:148-828(+)
ATTAP1, TAP1	-								transporter associated with antigen processing protein 1	AT1G70610.1	c269559_g1_i3|m.432690 c269559_g1_i3|g.432690 ORF c269559_g1_i3|g.432690 c269559_g1_i3|m.432690 type:complete len:1266 (+) c269559_g1_i3:209-4006(+)
scpl2	+	98	466	45.06	2e-133	S1	82.04	1967	serine carboxypeptidase-like 2	AT1G73300.1	c253637_g1_i1|m.311012 c253637_g1_i1|g.311012 ORF c253637_g1_i1|g.311012 c253637_g1_i1|m.311012 type:complete len:470 (+) c253637_g1_i1:145-1554(+)	470
	+	83	428	41.59	6e-75		37.68	1028	basic helix-loop-helix (bHLH) DNA-binding superfamily protein	AT1G68920.1	c267209_g2_i4|m.400384 c267209_g2_i4|g.400384 ORF c267209_g2_i4|g.400384 c267209_g2_i4|m.400384 type:complete len:434 (+) c267209_g2_i4:558-1859(+)	434
	+	92	186	59.68	8e-74		29.6	312	Caleosin-related family protein	AT1G70670.1	c215680_g1_i1|m.212912 c215680_g1_i1|g.212912 ORF c215680_g1_i1|g.212912 c215680_g1_i1|m.212912 type:complete len:192 (+) c215680_g1_i1:108-683(+)	192
	-								ARM repeat superfamily protein	AT1G12930.1	c285023_g6_i5|m.784109 c285023_g6_i5|g.784109 ORF c285023_g6_i5|g.784109 c285023_g6_i5|m.784109 type:complete len:959 (+) c285023_g6_i5:70-2946(+)
	-								GAG/POL/ENV polyprotein	AT1G42190.1
MMZ2, UEV1B	+	100	161	70.81	4e-83		30.13	290	MMS ZWEI homologue 2	AT1G70660.1	c238666_g1_i1|m.262492 c238666_g1_i1|g.262492 ORF c238666_g1_i1|g.262492 c238666_g1_i1|m.262492 type:complete len:162 (+) c238666_g1_i1:197-682(+)	162
	-								Caleosin-related family protein	AT1G70680.1	c215680_g1_i1|m.212912 c215680_g1_i1|g.212912 ORF c215680_g1_i1|g.212912 c215680_g1_i1|m.212912 type:complete len:192 (+) c215680_g1_i1:108-683(+)
	-								Ran BP2/NZF zinc finger-like superfamily protein	AT1G70650.1	c274343_g1_i3|m.527518 c274343_g1_i3|g.527518 ORF c274343_g1_i3|g.527518 c274343_g1_i3|m.527518 type:internal len:834 (+) c274343_g1_i3:3-2501(+)
SUC1, ATSUC1	-								sucrose-proton symporter 1	AT1G71880.1	c270602_g2_i1|m.450851 c270602_g2_i1|g.450851 ORF c270602_g2_i1|g.450851 c270602_g2_i1|m.450851 type:complete len:538 (+) c270602_g2_i1:124-1737(+)
SUC5, ATSUC5	-								Major facilitator superfamily protein	AT1G71890.1	c270602_g2_i1|m.450851 c270602_g2_i1|g.450851 ORF c270602_g2_i1|g.450851 c270602_g2_i1|m.450851 type:complete len:538 (+) c270602_g2_i1:124-1737(+)
	-								Adenine nucleotide alpha hydrolases-like superfamily protein	AT1G44760.1	c260607_g1_i1|m.344628 c260607_g1_i1|g.344628 ORF c260607_g1_i1|g.344628 c260607_g1_i1|m.344628 type:5prime_partial len:270 (+) c260607_g1_i1:1-810(+)
	-								Kunitz family trypsin and protease inhibitor protein	AT1G73325.1
	+	97	326	82.52	0		44.92	746	EamA-like transporter family protein	AT1G77610.1	c266254_g1_i1|m.389718 c266254_g1_i1|g.389718 ORF c266254_g1_i1|g.389718 c266254_g1_i1|m.389718 type:complete len:338 (+) c266254_g1_i1:270-1283(+)	338
	+	63	115	58.26	5e-43	C3	104.23	1237	octicosapeptide/Phox/Bem1p (PB1) domain-containing protein	AT1G70640.1	c250015_g1_i2|m.296868 c250015_g1_i2|g.296868 ORF c250015_g1_i2|g.296868 c250015_g1_i2|m.296868 type:complete len:211 (+) c250015_g1_i2:164-796(+)	211
	-								Calcium-dependent lipid-binding (CaLB domain) family protein	AT1G23140.1	c264651_g1_i2|m.374140 c264651_g1_i2|g.374140 ORF c264651_g1_i2|g.374140 c264651_g1_i2|m.374140 type:complete len:168 (+) c264651_g1_i2:199-702(+)
ERF1-2	-								eukaryotic release factor 1-2	AT1G12920.1	c266157_g1_i1|m.388681 c266157_g1_i1|g.388681 ORF c266157_g1_i1|g.388681 c266157_g1_i1|m.388681 type:complete len:438 (+) c266157_g1_i1:194-1507(+)
ATGH9B1, CEL1, GH9B1	-								glycosyl hydrolase 9B1	AT1G70710.1	c273243_g2_i1|m.502669 c273243_g2_i1|g.502669 ORF c273243_g2_i1|g.502669 c273243_g2_i1|m.502669 type:complete len:498 (+) c273243_g2_i1:112-1605(+)
	+	97	350	58.57	1e-153	S1	123.56	1726	PLC-like phosphodiesterases superfamily protein	AT1G49740.1	c255441_g1_i3|m.318619 c255441_g1_i3|g.318619 ORF c255441_g1_i3|g.318619 c255441_g1_i3|m.318619 type:complete len:401 (+) c255441_g1_i3:89-1291(+)	401
	-								Peroxidase superfamily protein	AT1G49570.1	c268148_g1_i1|m.412184 c268148_g1_i1|g.412184 ORF c268148_g1_i1|g.412184 c268148_g1_i1|m.412184 type:complete len:349 (+) c268148_g1_i1:57-1103(+)
	-								magnesium ion binding_thiamin pyrophosphate binding_hydro-lyases_catalytics_2-succinyl-5-enolpyruvyl-6-hydroxy-3-cyclohexene-1-carboxylic-acid synthases	AT1G68890.1
	-								unknown protein_ BEST Arabidopsis thaliana protein match is: unknown protein (TAIR:AT1G70780.1)_ Has 124 Blast hits to 124 proteins in 17 species: Archae - 0_ Bacteria - 0_ Metazoa - 0_ Fungi - 0_ Plants - 124_ Viruses - 0_ Other Eukaryotes - 0 (source: NCBI BLink).	AT1G23150.1	c226471_g1_i1|m.235223 c226471_g1_i1|g.235223 ORF c226471_g1_i1|g.235223 c226471_g1_i1|m.235223 type:complete len:147 (+) c226471_g1_i1:454-894(+)
AtbZIP, bZIP	-								basic leucine-zipper 8	AT1G68880.1	c267916_g1_i1|m.409235 c267916_g1_i1|g.409235 ORF c267916_g1_i1|g.409235 c267916_g1_i1|m.409235 type:complete len:143 (+) c267916_g1_i1:550-978(+)
ATSOFL2, SOFL2	-								SOB five-like 2	AT1G68870.1
	-								unknown protein_ FUNCTIONS IN: molecular_function unknown_ INVOLVED IN: biological_process unknown_ LOCATED IN: endomembrane system_ EXPRESSED IN: petal, leaf whorl, sepal, flower, stamen_ EXPRESSED DURING: 4 anthesis, petal differentiation and expansion stage_ Has 4 Blast hits to 4 proteins in 2 species: Archae - 0_ Bacteria - 0_ Metazoa - 0_ Fungi - 0_ Plants - 4_ Viruses - 0_ Other Eukaryotes …	AT1G68875.1
	+	46	572	35.49	5e-72	C4	15.32	419	P-loop containing nucleoside triphosphate hydrolases superfamily protein	AT1G77620.1	c281423_g2_i4|m.693502 c281423_g2_i4|g.693502 ORF c281423_g2_i4|g.693502 c281423_g2_i4|m.693502 type:complete len:985 (+) c281423_g2_i4:144-3098(+)	985
JAZ9, TIFY7	-								TIFY domain/Divergent CCT motif family protein	AT1G70700.1	c260087_g1_i1|m.341470 c260087_g1_i1|g.341470 ORF c260087_g1_i1|g.341470 c260087_g1_i1|m.341470 type:complete len:246 (+) c260087_g1_i1:224-961(+)
	-								BEST Arabidopsis thaliana protein match is: short-chain dehydrogenase-reductase B (TAIR:AT3G12800.1)_ Has 109 Blast hits to 109 proteins in 14 species: Archae - 0_ Bacteria - 0_ Metazoa - 0_ Fungi - 0_ Plants - 107_ Viruses - 0_ Other Eukaryotes - 2 (source: NCBI BLink).	AT1G36580.1	c262638_g1_i1|m.357948 c262638_g1_i1|g.357948 ORF c262638_g1_i1|g.357948 c262638_g1_i1|m.357948 type:5prime_partial len:314 (+) c262638_g1_i1:2-943(+)
	-								HMG (high mobility group) box protein with ARID/BRIGHT DNA-binding domain	AT1G55650.1	c271937_g1_i4|m.475473 c271937_g1_i4|g.475473 ORF c271937_g1_i4|g.475473 c271937_g1_i4|m.475473 type:complete len:468 (+) c271937_g1_i4:221-1624(+)
	-								Homeodomain-like superfamily protein	AT1G49560.1	c282436_g2_i1|m.718193 c282436_g2_i1|g.718193 ORF c282436_g2_i1|g.718193 c282436_g2_i1|m.718193 type:complete len:354 (+) c282436_g2_i1:110-1171(+)
	-								unknown protein_ FUNCTIONS IN: molecular_function unknown_ INVOLVED IN: biological_process unknown_ LOCATED IN: mitochondrion_ EXPRESSED IN: embryo, leaf whorl, flower, seed_ EXPRESSED DURING: F mature embryo stage, petal differentiation and expansion stage, E expanded cotyledon stage, D bilateral stage_ Has 8 Blast hits to 7 proteins in 3 species: Archae - 0_ Bacteria - 0_ Metazoa - 0_ Fungi - 1…	AT1G44740.1
	-								Protein of unknown function (DUF1664)	AT1G44674.1	c264106_g1_i1|m.369234 c264106_g1_i1|g.369234 ORF c264106_g1_i1|g.369234 c264106_g1_i1|m.369234 type:complete len:300 (+) c264106_g1_i1:202-1101(+)
HWI1, PDLP5	-								Receptor-like protein kinase-related family protein	AT1G70690.1	c290557_g1_i1|m.891691 c290557_g1_i1|g.891691 ORF c290557_g1_i1|g.891691 c290557_g1_i1|m.891691 type:5prime_partial len:282 (+) c290557_g1_i1:1-846(+)
WAKL1	-								wall associated kinase-like 1	AT1G16120.1	c263882_g1_i2|m.367566 c263882_g1_i2|g.367566 ORF c263882_g1_i2|g.367566 c263882_g1_i2|m.367566 type:internal len:322 (+) c263882_g1_i2:2-964(+)
	-								F-box associated ubiquitination effector family protein	AT1G77650.1
	-								Integrase-type DNA-binding superfamily protein	AT1G77640.1	c266856_g2_i1|m.396282 c266856_g2_i1|g.396282 ORF c266856_g2_i1|g.396282 c266856_g2_i1|m.396282 type:complete len:196 (+) c266856_g2_i1:127-714(+)
	-								unknown protein_ Has 28 Blast hits to 28 proteins in 10 species: Archae - 0_ Bacteria - 0_ Metazoa - 0_ Fungi - 0_ Plants - 28_ Viruses - 0_ Other Eukaryotes - 0 (source: NCBI BLink).	AT1G71910.1
ATSCO1, ATSCO1/CPEF-G, SCO1	+	99	776	77.71	0	C2	5.5	123	Translation elongation factor EFG/EF2 protein	AT1G62750.1	c261971_g1_i3|m.353568 c261971_g1_i3|g.353568 ORF c261971_g1_i3|g.353568 c261971_g1_i3|m.353568 type:3prime_partial len:770 (+) c261971_g1_i3:54-2360(+)	769
	-								Protein of unknown function (DUF707)	AT1G13000.1	c268920_g3_i4|m.423340 c268920_g3_i4|g.423340 ORF c268920_g3_i4|g.423340 c268920_g3_i4|m.423340 type:complete len:399 (+) c268920_g3_i4:552-1748(+)
	-								unknown protein_ Has 3 Blast hits to 3 proteins in 1 species: Archae - 0_ Bacteria - 0_ Metazoa - 0_ Fungi - 0_ Plants - 3_ Viruses - 0_ Other Eukaryotes - 0 (source: NCBI BLink).	AT1G77655.1
scpl4	-								serine carboxypeptidase-like 4	AT1G73310.1	c267304_g1_i2|m.401601 c267304_g1_i2|g.401601 ORF c267304_g1_i2|g.401601 c267304_g1_i2|m.401601 type:complete len:456 (+) c267304_g1_i2:223-1590(+)
	-								Peptidoglycan-binding LysM domain-containing protein	AT1G77630.1	c257927_g1_i1|m.330016 c257927_g1_i1|g.330016 ORF c257927_g1_i1|g.330016 c257927_g1_i1|m.330016 type:3prime_partial len:198 (+) c257927_g1_i1:311-901(+)
	-								Protein phosphatase 2C family protein	AT1G09160.2	c268034_g4_i1|m.410814 c268034_g4_i1|g.410814 ORF c268034_g4_i1|g.410814 c268034_g4_i1|m.410814 type:complete len:432 (+) c268034_g4_i1:187-1482(+)
WAKL6	-								wall associated kinase-like 6	AT1G16110.1	c263882_g1_i2|m.367566 c263882_g1_i2|g.367566 ORF c263882_g1_i2|g.367566 c263882_g1_i2|m.367566 type:internal len:322 (+) c263882_g1_i2:2-964(+)
WIT2	-								WPP domain-interacting protein 2	AT1G68910.1	c277641_g3_i1|m.599940 c277641_g3_i1|g.599940 ORF c277641_g3_i1|g.599940 c277641_g3_i1|m.599940 type:complete len:579 (+) c277641_g3_i1:243-1979(+)
	+	100	181	82.87	7e-113		58.46	628	pseudouridine synthase and archaeosine transglycosylase (PUA) domain-containing protein	AT1G09150.1	c276328_g14_i1|m.569772 c276328_g14_i1|g.569772 ORF c276328_g14_i1|g.569772 c276328_g14_i1|m.569772 type:5prime_partial len:221 (+) c276328_g14_i1:3-665(+)	221
	-								beta-1,4-N-acetylglucosaminyltransferase family protein	AT1G12990.1	c264723_g2_i2|m.374775 c264723_g2_i2|g.374775 ORF c264723_g2_i2|g.374775 c264723_g2_i2|m.374775 type:complete len:387 (+) c264723_g2_i2:442-1602(+)
	+	49	149	32.89	1e-19	S4	39.48	504	unknown protein_ BEST Arabidopsis thaliana protein match is: unknown protein (TAIR:AT4G09060.1)_ Has 8132 Blast hits to 6366 proteins in 685 species: Archae - 171_ Bacteria - 671_ Metazoa - 4046_ Fungi - 445_ Plants - 318_ Viruses - 23_ Other Eukaryotes - 2458 (source: NCBI BLink).	AT1G14680.1	c242279_g1_i2|m.272598 c242279_g1_i2|g.272598 ORF c242279_g1_i2|g.272598 c242279_g1_i2|m.272598 type:5prime_partial len:269 (+) c242279_g1_i2:2-808(+)	269
AtPP2-B15, PP2-B15	-								phloem protein 2-B15	AT1G09155.1	c258833_g1_i2|m.334796 c258833_g1_i2|g.334796 ORF c258833_g1_i2|g.334796 c258833_g1_i2|m.334796 type:complete len:339 (+) c258833_g1_i2:158-1174(+)
AGC1.7	+	79	439	67.65	0		34.19	1096	AGC kinase 1.7	AT1G79250.1	c288469_g4_i2|m.872391 c288469_g4_i2|g.872391 ORF c288469_g4_i2|g.872391 c288469_g4_i2|m.872391 type:complete len:642 (+) c288469_g4_i2:135-2060(+)	642
	-								Histone H3 K4-specific methyltransferase SET7/9 family protein	AT1G77660.1	c267763_g1_i2|m.407283 c267763_g1_i2|g.407283 ORF c267763_g1_i2|g.407283 c267763_g1_i2|m.407283 type:complete len:386 (+) c267763_g1_i2:450-1607(+)
ESR1, DRN	-								Integrase-type DNA-binding superfamily protein	AT1G12980.1	c172534_g1_i1|m.153082 c172534_g1_i1|g.153082 ORF c172534_g1_i1|g.153082 c172534_g1_i1|m.153082 type:complete len:187 (+) c172534_g1_i1:101-661(+)
BPC2, BBR/BPC2, ATBPC2	-								basic pentacysteine 2	AT1G14685.3	c272572_g1_i2|m.488481 c272572_g1_i2|g.488481 ORF c272572_g1_i2|g.488481 c272572_g1_i2|m.488481 type:complete len:297 (+) c272572_g1_i2:83-973(+)
	-								P-loop nucleoside triphosphate hydrolases superfamily protein with CH (Calponin Homology) domain	AT1G09170.1	c281039_g4_i1|m.683643 c281039_g4_i1|g.683643 ORF c281039_g4_i1|g.683643 c281039_g4_i1|m.683643 type:complete len:1053 (+) c281039_g4_i1:367-3525(+)
PAP3, ATPAP3	-								purple acid phosphatase 3	AT1G14700.1	c159294_g2_i1|m.135140 c159294_g2_i1|g.135140 ORF c159294_g2_i1|g.135140 c159294_g2_i1|m.135140 type:complete len:331 (+) c159294_g2_i1:66-1058(+)
RSH2	-								root hair specific 2	AT1G12950.1	c270136_g2_i4|m.442267 c270136_g2_i4|g.442267 ORF c270136_g2_i4|g.442267 c270136_g2_i4|m.442267 type:5prime_partial len:535 (+) c270136_g2_i4:3-1607(+)
	-								S-adenosyl-L-methionine-dependent methyltransferases superfamily protein	AT1G73320.1	c247458_g1_i1|m.287985 c247458_g1_i1|g.287985 ORF c247458_g1_i1|g.287985 c247458_g1_i1|m.287985 type:5prime_partial len:238 (+) c247458_g1_i1:3-716(+)
	-								CONTAINS InterPro DOMAIN/s: Histone chaperone domain CHZ (InterPro:IPR019098)_ BEST Arabidopsis thaliana protein match is: unknown protein (TAIR:AT4G08310.1)_ Has 18105 Blast hits to 11200 proteins in 808 species: Archae - 37_ Bacteria - 1195_ Metazoa - 7724_ Fungi - 1727_ Plants - 674_ Viruses - 183_ Other Eukaryotes - 6565 (source: NCBI BLink).	AT1G44780.1	c262706_g1_i1|m.358371 c262706_g1_i1|g.358371 ORF c262706_g1_i1|g.358371 c262706_g1_i1|m.358371 type:5prime_partial len:406 (+) c262706_g1_i1:3-1220(+)
ATNRT2.5, NRT2.5	-								nitrate transporter2.5	AT1G12940.1
GGPS6	-								geranylgeranyl pyrophosphate synthase 6	AT1G49530.1	c269068_g1_i1|m.425400 c269068_g1_i1|g.425400 ORF c269068_g1_i1|g.425400 c269068_g1_i1|m.425400 type:complete len:354 (+) c269068_g1_i1:147-1208(+)
	+	91	584	37.67	1e-107		21.47	729	hydroxyproline-rich glycoprotein family protein	AT1G14710.1	c275963_g1_i1|m.561860 c275963_g1_i1|g.561860 ORF c275963_g1_i1|g.561860 c275963_g1_i1|m.561860 type:complete len:610 (+) c275963_g1_i1:377-2206(+)	610
	+	98	265	35.09	4e-55		31.41	395	unknown protein_ BEST Arabidopsis thaliana protein match is: unknown protein (TAIR:AT5G49710.3)_ Has 81 Blast hits to 81 proteins in 17 species: Archae - 0_ Bacteria - 0_ Metazoa - 0_ Fungi - 0_ Plants - 81_ Viruses - 0_ Other Eukaryotes - 0 (source: NCBI BLink).	AT1G44770.1	c256473_g1_i1|m.322623 c256473_g1_i1|g.322623 ORF c256473_g1_i1|g.322623 c256473_g1_i1|m.322623 type:complete len:258 (+) c256473_g1_i1:85-858(+)	258
AtHB32, HB32, ZHD14	-								homeobox protein 32	AT1G14687.1	c265039_g1_i1|m.377850 c265039_g1_i1|g.377850 ORF c265039_g1_i1|g.377850 c265039_g1_i1|m.377850 type:complete len:302 (+) c265039_g1_i1:287-1192(+)
	-								Ribosomal protein L18e/L15 superfamily protein	AT1G12960.1	c219386_g1_i1|m.220158 c219386_g1_i1|g.220158 ORF c219386_g1_i1|g.220158 c219386_g1_i1|m.220158 type:complete len:150 (+) c219386_g1_i1:20-469(+)
	-								nodulin MtN21 /EamA-like transporter family protein	AT1G44800.1	c272591_g1_i1|m.488995 c272591_g1_i1|g.488995 ORF c272591_g1_i1|g.488995 c272591_g1_i1|m.488995 type:complete len:371 (+) c272591_g1_i1:132-1244(+)
PIRL3	-								plant intracellular ras group-related LRR 3	AT1G12970.1	c269637_g1_i3|m.434301 c269637_g1_i3|g.434301 ORF c269637_g1_i3|g.434301 c269637_g1_i3|m.434301 type:complete len:509 (+) c269637_g1_i3:228-1754(+)
MAP65-7	-								microtubule-associated protein 65-7	AT1G14690.1	c280848_g1_i3|m.678722 c280848_g1_i3|g.678722 ORF c280848_g1_i3|g.678722 c280848_g1_i3|m.678722 type:complete len:481 (+) c280848_g1_i3:193-1635(+)
	+	98	338	76.63	0		36.53	811	Protein of unknown function (DUF803)	AT1G71900.1	c262338_g1_i1|m.355979 c262338_g1_i1|g.355979 ORF c262338_g1_i1|g.355979 c262338_g1_i1|m.355979 type:complete len:341 (+) c262338_g1_i1:284-1306(+)	341
	-								Leucine-rich repeat (LRR) family protein	AT1G49750.1	c279114_g3_i1|m.634856 c279114_g3_i1|g.634856 ORF c279114_g3_i1|g.634856 c279114_g3_i1|m.634856 type:5prime_partial len:450 (+) c279114_g3_i1:2-1351(+)
ATSAR1, ATSARA1A, SARA1A	-								secretion-associated RAS super family 1	AT1G09180.1	c262336_g1_i1|m.355971 c262336_g1_i1|g.355971 ORF c262336_g1_i1|g.355971 c262336_g1_i1|m.355971 type:complete len:194 (+) c262336_g1_i1:294-875(+)
	-								ChaC-like family protein	AT1G44790.1	c262906_g1_i2|m.360080 c262906_g1_i2|g.360080 ORF c262906_g1_i2|g.360080 c262906_g1_i2|m.360080 type:complete len:220 (+) c262906_g1_i2:259-918(+)
	-								ENTH/ANTH/VHS superfamily protein	AT1G14686.1	c87358_g1_i1|m.71306 c87358_g1_i1|g.71306 ORF c87358_g1_i1|g.71306 c87358_g1_i1|m.71306 type:complete len:426 (+) c87358_g1_i1:176-1453(+)
	+	96	364	45.6	2e-77		86.02	1812	unknown protein_ BEST Arabidopsis thaliana protein match is: unknown protein (TAIR:AT3G14750.1)_ Has 5478 Blast hits to 4354 proteins in 533 species: Archae - 87_ Bacteria - 653_ Metazoa - 2554_ Fungi - 380_ Plants - 418_ Viruses - 16_ Other Eukaryotes - 1370 (source: NCBI BLink).	AT1G67170.1	c270052_g3_i2|m.440910 c270052_g3_i2|g.440910 ORF c270052_g3_i2|g.440910 c270052_g3_i2|m.440910 type:complete len:416 (+) c270052_g3_i2:109-1356(+)	416
	+	91	169	38.46	2e-36		80.06	717	unknown protein_ FUNCTIONS IN: molecular_function unknown_ INVOLVED IN: biological_process unknown_ LOCATED IN: endomembrane system_ EXPRESSED IN: 24 plant structures_ EXPRESSED DURING: 13 growth stages_ CONTAINS InterPro DOMAIN/s: Protein of unknown function DUF3456 (InterPro:IPR021852)_ Has 177 Blast hits to 177 proteins in 59 species: Archae - 0_ Bacteria - 0_ Metazoa - 140_ Fungi - 0_ Plants …	AT1G42480.1	c259352_g1_i1|m.337465 c259352_g1_i1|g.337465 ORF c259352_g1_i1|g.337465 c259352_g1_i1|m.337465 type:5prime_partial len:192 (+) c259352_g1_i1:3-578(+)	192
	+	34	152	52.63	2e-46		8.47	228	zinc finger (C3HC4-type RING finger) family protein / BRCT domain-containing protein	AT1G67180.1	c278925_g1_i4|m.630293 c278925_g1_i4|g.630293 ORF c278925_g1_i4|g.630293 c278925_g1_i4|m.630293 type:complete len:475 (+) c278925_g1_i4:194-1618(+)	475
	+	85	420	71.19	0	M3	15.79	255	Peptide chain release factor 2	AT1G56350.1	c260973_g1_i4|m.347114 c260973_g1_i4|g.347114 ORF c260973_g1_i4|g.347114 c260973_g1_i4|m.347114 type:complete len:484 (+) c260973_g1_i4:155-1606(+)	484
	+	73	107	45.79	6e-19		3.23	15	Protein of unknown function, DUF584	AT1G29640.1	c234610_g1_i1|m.251803 c234610_g1_i1|g.251803 ORF c234610_g1_i1|g.251803 c234610_g1_i1|m.251803 type:5prime_partial len:108 (+) c234610_g1_i1:2-325(+)	108
	+	53	213	42.25	9e-39	S5	103.48	2141	CCT motif family protein	AT1G04500.1	c246524_g1_i1|m.284831 c246524_g1_i1|g.284831 ORF c246524_g1_i1|g.284831 c246524_g1_i1|m.284831 type:5prime_partial len:441 (+) c246524_g1_i1:2-1324(+)	441
	-								Protein of unknown function (DUF3527)	AT1G04490.1	c281339_g1_i2|m.691216 c281339_g1_i2|g.691216 ORF c281339_g1_i2|g.691216 c281339_g1_i2|m.691216 type:complete len:558 (+) c281339_g1_i2:728-2401(+)
MAC3A	-								MOS4-associated complex 3A	AT1G04510.1	c272487_g1_i1|m.486684 c272487_g1_i1|g.486684 ORF c272487_g1_i1|g.486684 c272487_g1_i1|m.486684 type:complete len:528 (+) c272487_g1_i1:95-1678(+)
ARF21	-								auxin response factor 21	AT1G34410.1	c280102_g1_i5|m.658675 c280102_g1_i5|g.658675 ORF c280102_g1_i5|g.658675 c280102_g1_i5|m.658675 type:complete len:631 (+) c280102_g1_i5:174-2066(+)
PAP6, ATPAP6	-								purple acid phosphatase 6	AT1G56360.1	c266695_g1_i3|m.394548 c266695_g1_i3|g.394548 ORF c266695_g1_i3|g.394548 c266695_g1_i3|m.394548 type:5prime_partial len:507 (+) c266695_g1_i3:3-1523(+)
	-								Pectin lyase-like superfamily protein	AT1G11370.1	c287784_g6_i1|m.856645 c287784_g6_i1|g.856645 ORF c287784_g6_i1|g.856645 c287784_g6_i1|m.856645 type:complete len:573 (+) c287784_g6_i1:241-1959(+)
	-								Protein of unknown function (DUF1264)	AT1G05510.1
	-								unknown protein_ BEST Arabidopsis thaliana protein match is: unknown protein (TAIR:AT1G27020.1)_ Has 504 Blast hits to 502 proteins in 169 species: Archae - 0_ Bacteria - 299_ Metazoa - 0_ Fungi - 0_ Plants - 67_ Viruses - 0_ Other Eukaryotes - 138 (source: NCBI BLink).	AT1G27030.1	c271640_g1_i1|m.469207 c271640_g1_i1|g.469207 ORF c271640_g1_i1|g.469207 c271640_g1_i1|m.469207 type:complete len:376 (+) c271640_g1_i1:62-1189(+)
ATHB54, HB54	-								homeobox protein 54	AT1G27050.1
ALA3	-								aminophospholipid ATPase 3	AT1G59820.1	c285018_g2_i5|m.783958 c285018_g2_i5|g.783958 ORF c285018_g2_i5|g.783958 c285018_g2_i5|m.783958 type:complete len:1196 (+) c285018_g2_i5:407-3994(+)
	-								Receptor-like protein kinase-related family protein	AT1G63590.1	c290557_g1_i1|m.891691 c290557_g1_i1|g.891691 ORF c290557_g1_i1|g.891691 c290557_g1_i1|m.891691 type:5prime_partial len:282 (+) c290557_g1_i1:1-846(+)
	-								Receptor-like protein kinase-related family protein	AT1G63600.1	c255231_g1_i1|m.317689 c255231_g1_i1|g.317689 ORF c255231_g1_i1|g.317689 c255231_g1_i1|m.317689 type:complete len:506 (+) c255231_g1_i1:130-1647(+)
	-								unknown protein_ Has 5 Blast hits to 5 proteins in 1 species: Archae - 0_ Bacteria - 0_ Metazoa - 0_ Fungi - 0_ Plants - 5_ Viruses - 0_ Other Eukaryotes - 0 (source: NCBI BLink).	AT1G34400.1
	-								Cytochrome C oxidase polypeptide VIB family protein	AT1G29620.1
	+	96	428	47.9	2e-111	C3	39.11	1004	glycine-rich protein	AT1G27090.1	c196616_g1_i1|m.185364 c196616_g1_i1|g.185364 ORF c196616_g1_i1|g.185364 c196616_g1_i1|m.185364 type:complete len:435 (+) c196616_g1_i1:164-1468(+)	435
	-								2-oxoglutarate (2OG) and Fe(II)-dependent oxygenase superfamily protein	AT1G03400.1	c264846_g1_i1|m.375863 c264846_g1_i1|g.375863 ORF c264846_g1_i1|g.375863 c264846_g1_i1|m.375863 type:complete len:374 (+) c264846_g1_i1:36-1157(+)
	-								Sec23/Sec24 protein transport family protein	AT1G05520.1	c282624_g3_i4|m.722401 c282624_g3_i4|g.722401 ORF c282624_g3_i4|g.722401 c282624_g3_i4|m.722401 type:complete len:786 (+) c282624_g3_i4:154-2511(+)
	-								Receptor-like protein kinase-related family protein	AT1G63550.1	c290557_g1_i1|m.891691 c290557_g1_i1|g.891691 ORF c290557_g1_i1|g.891691 c290557_g1_i1|m.891691 type:5prime_partial len:282 (+) c290557_g1_i1:1-846(+)
NRT1.6	-								nitrate transporter 1.6	AT1G27080.1	c278470_g1_i1|m.619246 c278470_g1_i1|g.619246 ORF c278470_g1_i1|g.619246 c278470_g1_i1|m.619246 type:complete len:611 (+) c278470_g1_i1:245-2077(+)
2A6	-								2-oxoglutarate (2OG) and Fe(II)-dependent oxygenase superfamily protein	AT1G03410.1	c264846_g1_i1|m.375863 c264846_g1_i1|g.375863 ORF c264846_g1_i1|g.375863 c264846_g1_i1|m.375863 type:complete len:374 (+) c264846_g1_i1:36-1157(+)
	-								Actin cross-linking protein	AT1G27100.1	c275015_g5_i1|m.541211 c275015_g5_i1|g.541211 ORF c275015_g5_i1|g.541211 c275015_g5_i1|m.541211 type:5prime_partial len:328 (+) c275015_g5_i1:1-984(+)
	-								RING/U-box superfamily protein	AT1G53820.1	c268240_g1_i1|m.413160 c268240_g1_i1|g.413160 ORF c268240_g1_i1|g.413160 c268240_g1_i1|m.413160 type:complete len:298 (+) c268240_g1_i1:179-1072(+)
	-								Receptor-like protein kinase-related family protein	AT1G63560.1	c290557_g1_i1|m.891691 c290557_g1_i1|g.891691 ORF c290557_g1_i1|g.891691 c290557_g1_i1|m.891691 type:5prime_partial len:282 (+) c290557_g1_i1:1-846(+)
	-								Zinc finger C-x8-C-x5-C-x3-H type family protein	AT1G29600.1	c283370_g3_i1|m.741410 c283370_g3_i1|g.741410 ORF c283370_g3_i1|g.741410 c283370_g3_i1|m.741410 type:complete len:392 (+) c283370_g3_i1:464-1639(+)
	-								Receptor-like protein kinase-related family protein	AT1G63570.1	c255231_g1_i1|m.317689 c255231_g1_i1|g.317689 ORF c255231_g1_i1|g.317689 c255231_g1_i1|m.317689 type:complete len:506 (+) c255231_g1_i1:130-1647(+)
	+	94	374	49.73	2e-120		17.37	199	Regulator of chromosome condensation (RCC1) family protein	AT1G27060.1	c264994_g1_i3|m.377412 c264994_g1_i3|g.377412 ORF c264994_g1_i3|g.377412 c264994_g1_i3|m.377412 type:5prime_partial len:425 (+) c264994_g1_i3:2-1276(+)	425
	-								Receptor-like protein kinase-related family protein	AT1G63580.1	c290557_g1_i1|m.891691 c290557_g1_i1|g.891691 ORF c290557_g1_i1|g.891691 c290557_g1_i1|m.891691 type:5prime_partial len:282 (+) c290557_g1_i1:1-846(+)
AGL56	-								AGAMOUS-like-56	AT1G60880.1	c265366_g2_i1|m.380855 c265366_g2_i1|g.380855 ORF c265366_g2_i1|g.380855 c265366_g2_i1|m.380855 type:5prime_partial len:242 (+) c265366_g2_i1:2-727(+)
	-								Glycosyl hydrolases family 32 protein	AT1G62660.1	c270482_g2_i2|m.448392 c270482_g2_i2|g.448392 ORF c270482_g2_i2|g.448392 c270482_g2_i2|m.448392 type:complete len:619 (+) c270482_g2_i2:224-2080(+)
	+	88	227	48.9	4e-71		54.13	928	PLAC8 family protein	AT1G11380.1	c255028_g1_i3|m.316876 c255028_g1_i3|g.316876 ORF c255028_g1_i3|g.316876 c255028_g1_i3|m.316876 type:complete len:252 (+) c255028_g1_i3:303-1058(+)	252
MEE9	-								maternal effect embryo arrest 9	AT1G60870.1
	+	83	480	38.75	5e-80	C3	6.22	154	5'-AMP-activated protein kinase-related	AT1G27070.1	c280702_g4_i1|m.674733 c280702_g4_i1|g.674733 ORF c280702_g4_i1|g.674733 c280702_g4_i1|m.674733 type:complete len:524 (+) c280702_g4_i1:200-1771(+)	524
AGL50	-								AGAMOUS-like 50	AT1G59810.1	c271686_g3_i1|m.470108 c271686_g3_i1|g.470108 ORF c271686_g3_i1|g.470108 c271686_g3_i1|m.470108 type:3prime_partial len:139 (+) c271686_g3_i1:514-927(+)
	-								Cullin family protein	AT1G59800.1	c257204_g1_i4|m.326207 c257204_g1_i4|g.326207 ORF c257204_g1_i4|g.326207 c257204_g1_i4|m.326207 type:complete len:745 (+) c257204_g1_i4:277-2511(+)
	+	79	395	42.03	1e-78		8.79	154	Remorin family protein	AT1G53860.1	c277736_g1_i1|m.601919 c277736_g1_i1|g.601919 ORF c277736_g1_i1|g.601919 c277736_g1_i1|m.601919 type:complete len:405 (+) c277736_g1_i1:616-1830(+)	405
STOP1	+	63	321	55.45	5e-120		42.91	970	C2H2 and C2HC zinc fingers superfamily protein	AT1G34370.2	c261090_g1_i1|m.347858 c261090_g1_i1|g.347858 ORF c261090_g1_i1|g.347858 c261090_g1_i1|m.347858 type:complete len:398 (+) c261090_g1_i1:312-1505(+)	398
PAE1, ATPAE1	-								20S proteasome alpha subunit E1	AT1G53850.1	c246163_g1_i2|m.283562 c246163_g1_i2|g.283562 ORF c246163_g1_i2|g.283562 c246163_g1_i2|m.283562 type:complete len:238 (+) c246163_g1_i2:116-829(+)
SYTE, ATSYTE, NTMC2TYPE2.1, NTMC2T2.1, SYT5	+	88	494	72.06	0		38.83	853	Calcium-dependent lipid-binding (CaLB domain) family protein	AT1G05500.1	c278805_g2_i4|m.627470 c278805_g2_i4|g.627470 ORF c278805_g2_i4|g.627470 c278805_g2_i4|m.627470 type:5prime_partial len:496 (+) c278805_g2_i4:1-1488(+)	496
	-								Cytochrome C oxidase copper chaperone (COX17)	AT1G53030.1	c262978_g1_i2|m.360588 c262978_g1_i2|g.360588 ORF c262978_g1_i2|g.360588 c262978_g1_i2|m.360588 type:complete len:69 (+) c262978_g1_i2:219-425(+)
	+	16	87	49.43	7e-15	M2	50.44	440	translation initiation factor 3 (IF-3) family protein	AT1G34360.1	c279338_g3_i1|m.640252 c279338_g3_i1|g.640252 ORF c279338_g3_i1|g.640252 c279338_g3_i1|m.640252 type:3prime_partial len:173 (+) c279338_g3_i1:237-752(+)	172
ATPME1, PME1	-								pectin methylesterase 1	AT1G53840.1	c287784_g6_i1|m.856645 c287784_g6_i1|g.856645 ORF c287784_g6_i1|g.856645 c287784_g6_i1|m.856645 type:complete len:573 (+) c287784_g6_i1:241-1959(+)
PAB3	+	93	630	54.76	0		196.9	6635	poly(A) binding protein 3	AT1G22760.1	c266813_g3_i1|m.395768 c266813_g3_i1|g.395768 ORF c266813_g3_i1|g.395768 c266813_g3_i1|m.395768 type:complete len:647 (+) c266813_g3_i1:78-2018(+)	647
	-								U2 snRNP auxilliary factor, large subunit, splicing factor	AT1G60900.1	c285443_g1_i5|m.795822 c285443_g1_i5|g.795822 ORF c285443_g1_i5|g.795822 c285443_g1_i5|m.795822 type:complete len:367 (+) c285443_g1_i5:1008-2108(+)
	-								Leucine-rich repeat protein kinase family protein	AT1G67510.1	c278108_g2_i1|m.610540 c278108_g2_i1|g.610540 ORF c278108_g2_i1|g.610540 c278108_g2_i1|m.610540 type:5prime_partial len:596 (+) c278108_g2_i1:1-1788(+)
	-								Metallo-hydrolase/oxidoreductase superfamily protein	AT1G29700.1
	-								Tetratricopeptide repeat (TPR)-like superfamily protein	AT1G29710.1	c273122_g1_i1|m.500287 c273122_g1_i1|g.500287 ORF c273122_g1_i1|g.500287 c273122_g1_i1|m.500287 type:complete len:615 (+) c273122_g1_i1:308-2152(+)
	-								RING/U-box superfamily protein	AT1G53010.1	c212248_g1_i1|m.206871 c212248_g1_i1|g.206871 ORF c212248_g1_i1|g.206871 c212248_g1_i1|m.206871 type:complete len:108 (+) c212248_g1_i1:112-435(+)
	+	57	566	72.97	0		22.45	724	RNA helicase, ATP-dependent, SK12/DOB1 protein	AT1G59760.1	c279450_g3_i7|m.642612 c279450_g3_i7|g.642612 ORF c279450_g3_i7|g.642612 c279450_g3_i7|m.642612 type:complete len:562 (+) c279450_g3_i7:1495-3180(+)	562
	+	93	551	68.6	0		22.05	501	Major facilitator superfamily protein	AT1G59740.1	c282908_g1_i3|m.730124 c282908_g1_i3|g.730124 ORF c282908_g1_i3|g.730124 c282908_g1_i3|m.730124 type:complete len:565 (+) c282908_g1_i3:152-1846(+)	565
EGL3, EGL1, ATMYC-2	-								basic helix-loop-helix (bHLH) DNA-binding superfamily protein	AT1G63650.1	c280569_g1_i9|m.671180 c280569_g1_i9|g.671180 ORF c280569_g1_i9|g.671180 c280569_g1_i9|m.671180 type:complete len:636 (+) c280569_g1_i9:225-2132(+)
ARF1	-								auxin response factor 1	AT1G59750.1	c280102_g1_i5|m.658675 c280102_g1_i5|g.658675 ORF c280102_g1_i5|g.658675 c280102_g1_i5|m.658675 type:complete len:631 (+) c280102_g1_i5:174-2066(+)
ATPS1, PS1	+	20	309	39.81	3e-55	C3	3.35	63	forkhead-associated (FHA) domain-containing protein	AT1G34355.1	c445407_g1_i1|m.1019003 c445407_g1_i1|g.1019003 ORF c445407_g1_i1|g.1019003 c445407_g1_i1|m.1019003 type:5prime_partial len:415 (+) c445407_g1_i1:3-1247(+)	415
ATPME2, PME2	-								pectin methylesterase 2	AT1G53830.1	c287784_g6_i1|m.856645 c287784_g6_i1|g.856645 ORF c287784_g6_i1|g.856645 c287784_g6_i1|m.856645 type:complete len:573 (+) c287784_g6_i1:241-1959(+)
	-								Major facilitator superfamily protein	AT1G04570.1	c260383_g1_i2|m.343467 c260383_g1_i2|g.343467 ORF c260383_g1_i2|g.343467 c260383_g1_i2|m.343467 type:complete len:502 (+) c260383_g1_i2:71-1576(+)
	+	83	125	60	3e-53	S4	4.88	29	unknown protein_ FUNCTIONS IN: molecular_function unknown_ INVOLVED IN: biological_process unknown_ LOCATED IN: endomembrane system_ EXPRESSED IN: 23 plant structures_ EXPRESSED DURING: 13 growth stages_ BEST Arabidopsis thaliana protein match is: unknown protein (TAIR:AT3G15358.1)_ Has 49 Blast hits to 49 proteins in 9 species: Archae - 0_ Bacteria - 0_ Metazoa - 0_ Fungi - 0_ Plants - 49_ Virus…	AT1G53035.1	c172503_g1_i1|m.153044 c172503_g1_i1|g.153044 ORF c172503_g1_i1|g.153044 c172503_g1_i1|m.153044 type:3prime_partial len:144 (+) c172503_g1_i1:144-572(+)	143
PDLP2	-								plasmodesmata-located protein 2	AT1G04520.1	c114924_g1_i1|m.93778 c114924_g1_i1|g.93778 ORF c114924_g1_i1|g.93778 c114924_g1_i1|m.93778 type:3prime_partial len:192 (+) c114924_g1_i1:92-664(+)
	-								NB-ARC domain-containing disease resistance protein	AT1G59780.1
	-								Tetratricopeptide repeat (TPR)-like superfamily protein	AT1G63630.1	c271774_g1_i1|m.472230 c271774_g1_i1|g.472230 ORF c271774_g1_i1|g.472230 c271774_g1_i1|m.472230 type:complete len:722 (+) c271774_g1_i1:127-2292(+)
ERD2, HSP70T-1	-								heat shock protein 70 (Hsp 70) family protein	AT1G56410.1	c272281_g2_i1|m.482822 c272281_g2_i1|g.482822 ORF c272281_g2_i1|g.482822 c272281_g2_i1|m.482822 type:complete len:651 (+) c272281_g2_i1:197-2149(+)
	+	97	705	56.6	0		42.73	1603	Protein kinase superfamily protein	AT1G53050.1	c249985_g1_i1|m.296737 c249985_g1_i1|g.296737 ORF c249985_g1_i1|g.296737 c249985_g1_i1|m.296737 type:complete len:721 (+) c249985_g1_i1:289-2451(+)	721
	-								Cullin family protein	AT1G59790.1	c257204_g1_i4|m.326207 c257204_g1_i4|g.326207 ORF c257204_g1_i4|g.326207 c257204_g1_i4|m.326207 type:complete len:745 (+) c257204_g1_i4:277-2511(+)
	-								GDSL-like Lipase/Acylhydrolase superfamily protein	AT1G29670.1	c259295_g1_i2|m.337178 c259295_g1_i2|g.337178 ORF c259295_g1_i2|g.337178 c259295_g1_i2|m.337178 type:complete len:363 (+) c259295_g1_i2:102-1190(+)
	-								GDSL-like Lipase/Acylhydrolase superfamily protein	AT1G29660.1	c259295_g1_i2|m.337178 c259295_g1_i2|g.337178 ORF c259295_g1_i2|g.337178 c259295_g1_i2|m.337178 type:complete len:363 (+) c259295_g1_i2:102-1190(+)
	-								F-box family protein	AT1G56400.1	c273934_g2_i2|m.517556 c273934_g2_i2|g.517556 ORF c273934_g2_i2|g.517556 c273934_g2_i2|m.517556 type:complete len:507 (+) c273934_g2_i2:241-1761(+)
	-								unknown protein_ BEST Arabidopsis thaliana protein match is: unknown protein (TAIR:AT1G55080.1)_ Has 28 Blast hits to 28 proteins in 10 species: Archae - 0_ Bacteria - 0_ Metazoa - 0_ Fungi - 0_ Plants - 28_ Viruses - 0_ Other Eukaryotes - 0 (source: NCBI BLink).	AT1G29580.1	c271511_g1_i4|m.466788 c271511_g1_i4|g.466788 ORF c271511_g1_i4|g.466788 c271511_g1_i4|m.466788 type:complete len:141 (+) c271511_g1_i4:160-582(+)
ARF22	-								auxin response factor 22	AT1G34390.1	c280102_g1_i5|m.658675 c280102_g1_i5|g.658675 ORF c280102_g1_i5|g.658675 c280102_g1_i5|m.658675 type:complete len:631 (+) c280102_g1_i5:174-2066(+)
	-								Protein of unknown function (DUF1264)	AT1G29680.1
	+	93	1052	46.58	0	S5	33.35	1628	P-loop nucleoside triphosphate hydrolases superfamily protein with CH (Calponin Homology) domain	AT1G63640.1	c284962_g2_i4|m.782405 c284962_g2_i4|g.782405 ORF c284962_g2_i4|g.782405 c284962_g2_i4|m.782405 type:complete len:1040 (+) c284962_g2_i4:595-3714(+)	1040
	-								Protein of unknown function (DUF616)	AT1G53040.1	c269748_g1_i5|m.436177 c269748_g1_i5|g.436177 ORF c269748_g1_i5|g.436177 c269748_g1_i5|m.436177 type:complete len:586 (+) c269748_g1_i5:500-2257(+)
TPR4	-								Tetratricopeptide repeat (TPR)-like superfamily protein	AT1G04530.1	c261118_g1_i3|m.348004 c261118_g1_i3|g.348004 ORF c261118_g1_i3|g.348004 c261118_g1_i3|m.348004 type:5prime_partial len:279 (+) c261118_g1_i3:2-838(+)
	+	82	153	65.36	7e-61		30.65	280	AWPM-19-like family protein	AT1G04560.1	c238030_g1_i1|m.260639 c238030_g1_i1|g.260639 ORF c238030_g1_i1|g.260639 c238030_g1_i1|m.260639 type:5prime_partial len:176 (+) c238030_g1_i1:2-529(+)	176
	-								Calcium-dependent lipid-binding (CaLB domain) family protein	AT1G04540.1	c269357_g1_i1|m.429160 c269357_g1_i1|g.429160 ORF c269357_g1_i1|g.429160 c269357_g1_i1|m.429160 type:5prime_partial len:293 (+) c269357_g1_i1:3-881(+)
CAD1	-								MAC/Perforin domain-containing protein	AT1G29690.1	c280972_g1_i4|m.681836 c280972_g1_i4|g.681836 ORF c280972_g1_i4|g.681836 c280972_g1_i4|m.681836 type:complete len:600 (+) c280972_g1_i4:484-2283(+)
	+	84	279	55.2	1e-102		24.18	325	Pseudouridine synthase family protein	AT1G56345.1	c169776_g1_i2|m.149488 c169776_g1_i2|g.149488 ORF c169776_g1_i2|g.149488 c169776_g1_i2|m.149488 type:complete len:295 (+) c169776_g1_i2:27-911(+)	295
	-								Tetratricopeptide repeat (TPR)-like superfamily protein	AT1G27110.1	c276260_g3_i3|m.568155 c276260_g3_i3|g.568155 ORF c276260_g3_i3|g.568155 c276260_g3_i3|m.568155 type:complete len:467 (+) c276260_g3_i3:178-1578(+)
	-								hydroxyproline-rich glycoprotein family protein	AT1G63540.1	c286284_g3_i5|m.817507 c286284_g3_i5|g.817507 ORF c286284_g3_i5|g.817507 c286284_g3_i5|m.817507 type:complete len:1013 (+) c286284_g3_i5:349-3387(+)
	-								RNA-binding S4 domain-containing protein	AT1G53120.1
	+	91	116	58.62	4e-42		57.04	250	unknown protein_ Has 32 Blast hits to 32 proteins in 16 species: Archae - 0_ Bacteria - 0_ Metazoa - 2_ Fungi - 0_ Plants - 28_ Viruses - 0_ Other Eukaryotes - 2 (source: NCBI BLink).	AT1G56260.1	c259864_g1_i2|m.340128 c259864_g1_i2|g.340128 ORF c259864_g1_i2|g.340128 c259864_g1_i2|m.340128 type:5prime_partial len:146 (+) c259864_g1_i2:1-438(+)	146
RPL4	+	80	227	66.08	9e-97	C3	12.08	149	ribosomal protein L4	AT1G07320.1	c260141_g2_i3|m.341789 c260141_g2_i3|g.341789 ORF c260141_g2_i3|g.341789 c260141_g2_i3|m.341789 type:5prime_partial len:284 (+) c260141_g2_i3:3-854(+)	284
	-								ARM repeat superfamily protein	AT1G59850.1	c273240_g5_i3|m.502638 c273240_g5_i3|g.502638 ORF c273240_g5_i3|g.502638 c273240_g5_i3|m.502638 type:complete len:644 (+) c273240_g5_i3:125-2056(+)
	-								unknown protein_ Has 38 Blast hits to 38 proteins in 3 species: Archae - 0_ Bacteria - 0_ Metazoa - 0_ Fungi - 0_ Plants - 38_ Viruses - 0_ Other Eukaryotes - 0 (source: NCBI BLink).	AT1G56270.1
	-								josephin protein-related	AT1G07300.1
	+	99	370	36.76	2e-44	C2	34.79	731	Calcium-dependent lipid-binding (CaLB domain) family protein	AT1G07310.1	c277864_g2_i1|m.604722 c277864_g2_i1|g.604722 ORF c277864_g2_i1|g.604722 c277864_g2_i1|m.604722 type:5prime_partial len:327 (+) c277864_g2_i1:2-982(+)	327
	-								ARM repeat superfamily protein	AT1G67530.1	c283637_g1_i6|m.748128 c283637_g1_i6|g.748128 ORF c283637_g1_i6|g.748128 c283637_g1_i6|m.748128 type:5prime_partial len:854 (+) c283637_g1_i6:3-2564(+)
	-								unknown protein_ BEST Arabidopsis thaliana protein match is: unknown protein (TAIR:AT3G50610.1)_ Has 55 Blast hits to 24 proteins in 6 species: Archae - 0_ Bacteria - 0_ Metazoa - 0_ Fungi - 0_ Plants - 55_ Viruses - 0_ Other Eukaryotes - 0 (source: NCBI BLink).	AT1G59835.1
	-								nodulin MtN21 /EamA-like transporter family protein	AT1G11460.1	c266984_g1_i1|m.397815 c266984_g1_i1|g.397815 ORF c266984_g1_i1|g.397815 c266984_g1_i1|m.397815 type:complete len:353 (+) c266984_g1_i1:371-1429(+)
	-								BEST Arabidopsis thaliana protein match is: proton pump interactor 2 (TAIR:AT3G15340.1)_ Has 9980 Blast hits to 7312 proteins in 825 species: Archae - 146_ Bacteria - 1301_ Metazoa - 3338_ Fungi - 830_ Plants - 588_ Viruses - 42_ Other Eukaryotes - 3735 (source: NCBI BLink).	AT1G53110.1	c268732_g1_i1|m.420477 c268732_g1_i1|g.420477 ORF c268732_g1_i1|g.420477 c268732_g1_i1|m.420477 type:complete len:624 (+) c268732_g1_i1:347-2218(+)
	+	19	130	67.69	1e-56		5.16	26	CwfJ-like family protein	AT1G56290.1	c263044_g3_i1|m.361039 c263044_g3_i1|g.361039 ORF c263044_g3_i1|g.361039 c263044_g3_i1|m.361039 type:5prime_partial len:130 (+) c263044_g3_i1:2-391(+)	130
NIK3	+	99	633	65.72	0	S1	20.07	508	NSP-interacting kinase 3	AT1G60800.1	c284806_g1_i3|m.778278 c284806_g1_i3|g.778278 ORF c284806_g1_i3|g.778278 c284806_g1_i3|m.778278 type:complete len:636 (+) c284806_g1_i3:640-2547(+)	636
	-								lectin protein kinase family protein	AT1G67520.1	c285269_g1_i3|m.790834 c285269_g1_i3|g.790834 ORF c285269_g1_i3|g.790834 c285269_g1_i3|m.790834 type:complete len:694 (+) c285269_g1_i3:26-2107(+)
CCB4	-								cofactor assembly of complex C	AT1G59840.1
GRI	-								Stigma-specific Stig1 family protein	AT1G53130.1
URE	+	58	486	69.34	0		57.73	524	urease	AT1G67550.1	c288132_g2_i2|m.864804 c288132_g2_i2|g.864804 ORF c288132_g2_i2|g.864804 c288132_g2_i2|m.864804 type:complete len:495 (+) c288132_g2_i2:191-1675(+)	495
	-								HSP20-like chaperones superfamily protein	AT1G59860.1	c283809_g9_i1|m.752663 c283809_g9_i1|g.752663 ORF c283809_g9_i1|g.752663 c283809_g9_i1|m.752663 type:5prime_partial len:159 (+) c283809_g9_i1:3-479(+)
UGT71C5	-								UDP-glucosyl transferase 71C5	AT1G07240.1	c255581_g1_i1|m.319092 c255581_g1_i1|g.319092 ORF c255581_g1_i1|g.319092 c255581_g1_i1|m.319092 type:5prime_partial len:486 (+) c255581_g1_i1:2-1459(+)
UGT71C4	-								UDP-glucosyl transferase 71C4	AT1G07250.1	c255581_g1_i1|m.319092 c255581_g1_i1|g.319092 ORF c255581_g1_i1|g.319092 c255581_g1_i1|m.319092 type:5prime_partial len:486 (+) c255581_g1_i1:2-1459(+)
UGT71C3	-								UDP-glucosyl transferase 71C3	AT1G07260.1	c255581_g1_i1|m.319092 c255581_g1_i1|g.319092 ORF c255581_g1_i1|g.319092 c255581_g1_i1|m.319092 type:5prime_partial len:486 (+) c255581_g1_i1:2-1459(+)
	-								Eukaryotic initiation factor 4E protein	AT1G29550.1	c250676_g1_i1|m.299271 c250676_g1_i1|g.299271 ORF c250676_g1_i1|g.299271 c250676_g1_i1|m.299271 type:complete len:229 (+) c250676_g1_i1:110-796(+)
	-								unknown protein_ BEST Arabidopsis thaliana protein match is: unknown protein (TAIR:AT2G34330.1)_ Has 10 Blast hits to 10 proteins in 2 species: Archae - 0_ Bacteria - 0_ Metazoa - 0_ Fungi - 0_ Plants - 10_ Viruses - 0_ Other Eukaryotes - 0 (source: NCBI BLink).	AT1G29540.1
	-								unknown protein_ BEST Arabidopsis thaliana protein match is: unknown protein (TAIR:AT1G16170.1)_ Has 30201 Blast hits to 17322 proteins in 780 species: Archae - 12_ Bacteria - 1396_ Metazoa - 17338_ Fungi - 3422_ Plants - 5037_ Viruses - 0_ Other Eukaryotes - 2996 (source: NCBI BLink).	AT1G79660.1
	-								unknown protein_ BEST Arabidopsis thaliana protein match is: unknown protein (TAIR:AT2G34310.3)_ Has 84 Blast hits to 78 proteins in 24 species: Archae - 2_ Bacteria - 4_ Metazoa - 9_ Fungi - 8_ Plants - 55_ Viruses - 0_ Other Eukaryotes - 6 (source: NCBI BLink).	AT1G29530.1
RIC3	-								ROP-interactive CRIB motif-containing protein 3	AT1G04450.1	c163992_g1_i2|m.141670 c163992_g1_i2|g.141670 ORF c163992_g1_i2|g.141670 c163992_g1_i2|m.141670 type:complete len:170 (+) c163992_g1_i2:348-857(+)
	-								AT hook motif DNA-binding family protein	AT1G63480.1	c266056_g1_i1|m.387513 c266056_g1_i1|g.387513 ORF c266056_g1_i1|g.387513 c266056_g1_i1|m.387513 type:complete len:365 (+) c266056_g1_i1:564-1658(+)
	-								unknown protein_ Has 0 Blast hits to 0 proteins in 0 species (source: NCBI BLink).	AT1G59885.1
	+	99	274	50.73	4e-96	M2	64.24	809	unknown protein_ FUNCTIONS IN: molecular_function unknown_ INVOLVED IN: biological_process unknown_ LOCATED IN: mitochondrion, plasma membrane, plastid, membrane_ EXPRESSED IN: 25 plant structures_ EXPRESSED DURING: 13 growth stages_ CONTAINS InterPro DOMAIN/s: Protein of unknown function DUF2343 (InterPro:IPR018786)_ Has 171 Blast hits to 171 proteins in 90 species: Archae - 0_ Bacteria - 0_ Met…	AT1G53760.1	c267564_g2_i3|m.404779 c267564_g2_i3|g.404779 ORF c267564_g2_i3|g.404779 c267564_g2_i3|m.404779 type:complete len:275 (+) c267564_g2_i3:192-1016(+)	275
GONST2	-								golgi nucleotide sugar transporter 2	AT1G07290.1	c282156_g2_i6|m.711514 c282156_g2_i6|g.711514 ORF c282156_g2_i6|g.711514 c282156_g2_i6|m.711514 type:complete len:399 (+) c282156_g2_i6:182-1378(+)
DRP5A	+	100	833	67.59	0	S5	2.9	115	Dynamin related protein 5A	AT1G53140.1	c258433_g1_i3|m.332586 c258433_g1_i3|g.332586 ORF c258433_g1_i3|g.332586 c258433_g1_i3|m.332586 type:5prime_partial len:846 (+) c258433_g1_i3:2-2539(+)	846
	+	78	396	56.82	7e-161		19.72	233.23	Cell division control, Cdc6	AT1G07270.1	c276478_g1_i8|m.573691 c276478_g1_i8|g.573691 ORF c276478_g1_i8|g.573691 c276478_g1_i8|m.573691 type:complete len:391 (+) c276478_g1_i8:219-1391(+)	391
	+	69	395	48.86	3e-100	C4	19.16	476	Tetratricopeptide repeat (TPR)-like superfamily protein	AT1G07280.1	c273112_g1_i1|m.500030 c273112_g1_i1|g.500030 ORF c273112_g1_i1|g.500030 c273112_g1_i1|m.500030 type:complete len:525 (+) c273112_g1_i1:73-1647(+)	525
	-								Ribosomal protein L14p/L23e family protein	AT1G04480.1	c256538_g1_i3|m.322941 c256538_g1_i3|g.322941 ORF c256538_g1_i3|g.322941 c256538_g1_i3|m.322941 type:complete len:141 (+) c256538_g1_i3:96-518(+)
	-								unknown protein_ Has 35333 Blast hits to 34131 proteins in 2444 species: Archae - 798_ Bacteria - 22429_ Metazoa - 974_ Fungi - 991_ Plants - 531_ Viruses - 0_ Other Eukaryotes - 9610 (source: NCBI BLink).	AT1G59865.1
	-								Protein of unknown function (DUF810)	AT1G04470.1	c270273_g2_i2|m.444740 c270273_g2_i2|g.444740 ORF c270273_g2_i2|g.444740 c270273_g2_i2|m.444740 type:complete len:1032 (+) c270273_g2_i2:278-3373(+)
PEN3, PDR8, ATPDR8, ABCG36, ATABCG36	-								ABC-2 and Plant PDR ABC-type transporter family protein	AT1G59870.1	c280551_g1_i1|m.670566 c280551_g1_i1|g.670566 ORF c280551_g1_i1|g.670566 c280551_g1_i1|m.670566 type:complete len:1440 (+) c280551_g1_i1:241-4560(+)
	-								Core-2/I-branching beta-1,6-N-acetylglucosaminyltransferase family protein	AT1G53100.1	c190679_g1_i1|m.177319 c190679_g1_i1|g.177319 ORF c190679_g1_i1|g.177319 c190679_g1_i1|m.177319 type:5prime_partial len:441 (+) c190679_g1_i1:3-1325(+)
PYM	+	94	199	51.76	7e-46		21.67	303	partner of Y14-MAGO	AT1G11400.1	c268071_g3_i5|m.411175 c268071_g3_i5|g.411175 ORF c268071_g3_i5|g.411175 c268071_g3_i5|m.411175 type:complete len:209 (+) c268071_g3_i5:326-952(+)	209
	-								Zinc finger C-x8-C-x5-C-x3-H type family protein	AT1G29560.1	c249666_g1_i2|m.295646 c249666_g1_i2|g.295646 ORF c249666_g1_i2|g.295646 c249666_g1_i2|m.295646 type:complete len:414 (+) c249666_g1_i2:374-1615(+)
SAR1, ATSAR1, ATSARA1B, ATSAR1B, SAR1B	-								secretion-associated RAS 1B	AT1G56330.1	c262336_g1_i1|m.355971 c262336_g1_i1|g.355971 ORF c262336_g1_i1|g.355971 c262336_g1_i1|m.355971 type:complete len:194 (+) c262336_g1_i1:294-875(+)
	-								leucine-rich repeat transmembrane protein kinase family protein	AT1G34420.1	c273274_g1_i1|m.503364 c273274_g1_i1|g.503364 ORF c273274_g1_i1|g.503364 c273274_g1_i1|m.503364 type:complete len:895 (+) c273274_g1_i1:361-3045(+)
UGT75B2, UGT2	-								UDP-glucosyl transferase 75B2	AT1G05530.1	c276012_g3_i1|m.562843 c276012_g3_i1|g.562843 ORF c276012_g3_i1|g.562843 c276012_g3_i1|m.562843 type:3prime_partial len:386 (+) c276012_g3_i1:85-1239(+)
	-								Protein of unknown function (DUF3527)	AT1G63520.1	c281819_g1_i1|m.703593 c281819_g1_i1|g.703593 ORF c281819_g1_i1|g.703593 c281819_g1_i1|m.703593 type:complete len:605 (+) c281819_g1_i1:135-1949(+)
BSU1	-								Serine/threonine protein phosphatase family protein	AT1G03445.1	c275705_g1_i6|m.555996 c275705_g1_i6|g.555996 ORF c275705_g1_i6|g.555996 c275705_g1_i6|m.555996 type:internal len:803 (+) c275705_g1_i6:3-2408(+)
	+	51	203	52.22	2e-66	C5	2.27	20	Leucine-rich repeat (LRR) family protein	AT1G03440.1	c290209_g1_i1|m.891330 c290209_g1_i1|g.891330 ORF c290209_g1_i1|g.891330 c290209_g1_i1|m.891330 type:5prime_partial len:219 (+) c290209_g1_i1:3-659(+)	219
	-								BEST Arabidopsis thaliana protein match is: hydroxyproline-rich glycoprotein family protein (TAIR:AT1G63540.1)_ Has 10212 Blast hits to 4024 proteins in 434 species: Archae - 1_ Bacteria - 1259_ Metazoa - 3608_ Fungi - 2247_ Plants - 291_ Viruses - 90_ Other Eukaryotes - 2716 (source: NCBI BLink).	AT1G63530.1
	-								Galactosyltransferase family protein	AT1G27120.1	c261040_g1_i1|m.347566 c261040_g1_i1|g.347566 ORF c261040_g1_i1|g.347566 c261040_g1_i1|m.347566 type:complete len:658 (+) c261040_g1_i1:239-2212(+)
	-								Zinc finger C-x8-C-x5-C-x3-H type family protein	AT1G29570.1	c246616_g1_i2|m.285130 c246616_g1_i2|g.285130 ORF c246616_g1_i2|g.285130 c246616_g1_i2|m.285130 type:complete len:443 (+) c246616_g1_i2:247-1575(+)
	+	89	562	65.48	0	C5	25.41	812	Protein kinase superfamily protein	AT1G11390.1	c281144_g1_i2|m.686338 c281144_g1_i2|g.686338 ORF c281144_g1_i2|g.686338 c281144_g1_i2|m.686338 type:complete len:656 (+) c281144_g1_i2:382-2349(+)	656
AHP5	-								histidine-containing phosphotransfer factor 5	AT1G03430.1	c265314_g1_i4|m.380378 c265314_g1_i4|g.380378 ORF c265314_g1_i4|g.380378 c265314_g1_i4|m.380378 type:complete len:151 (+) c265314_g1_i4:98-550(+)
AGD2	-								ARF-GAP domain 2	AT1G60860.1	c286273_g1_i11|m.817251 c286273_g1_i11|g.817251 ORF c286273_g1_i11|g.817251 c286273_g1_i11|m.817251 type:3prime_partial len:559 (+) c286273_g1_i11:440-2113(+)
	-								F-box family protein	AT1G53815.1
CRT1, CRT1a, AtCRT1a	+	81	343	83.38	0	S2	278.35	5855	calreticulin 1a	AT1G56340.1	c264725_g2_i3|m.374806 c264725_g2_i3|g.374806 ORF c264725_g2_i3|g.374806 c264725_g2_i3|m.374806 type:5prime_partial len:460 (+) c264725_g2_i3:1-1380(+)	460
	-								S-locus lectin protein kinase family protein	AT1G11410.1	c285269_g1_i3|m.790834 c285269_g1_i3|g.790834 ORF c285269_g1_i3|g.790834 c285269_g1_i3|m.790834 type:complete len:694 (+) c285269_g1_i3:26-2107(+)
	-								BEST Arabidopsis thaliana protein match is: Glycine-rich protein family (TAIR:AT5G49350.2)_ Has 60 Blast hits to 60 proteins in 12 species: Archae - 0_ Bacteria - 0_ Metazoa - 0_ Fungi - 0_ Plants - 60_ Viruses - 0_ Other Eukaryotes - 0 (source: NCBI BLink).	AT1G56320.1
SPA4	-								SPA1-related 4	AT1G53090.1	c285158_g10_i1|m.787599 c285158_g10_i1|g.787599 ORF c285158_g10_i1|g.787599 c285158_g10_i1|m.787599 type:5prime_partial len:343 (+) c285158_g10_i1:1-1029(+)
	-								Legume lectin family protein	AT1G53080.1	c275500_g1_i1|m.551602 c275500_g1_i1|g.551602 ORF c275500_g1_i1|g.551602 c275500_g1_i1|m.551602 type:complete len:701 (+) c275500_g1_i1:172-2274(+)
	+	69	161	78.88	7e-95	C2	48.1	447	plastid developmental protein DAG, putative	AT1G11430.1	c267523_g1_i3|m.404301 c267523_g1_i3|g.404301 ORF c267523_g1_i3|g.404301 c267523_g1_i3|m.404301 type:5prime_partial len:257 (+) c267523_g1_i3:2-772(+)	257
	-								Legume lectin family protein	AT1G53070.1	c275500_g1_i1|m.551602 c275500_g1_i1|g.551602 ORF c275500_g1_i1|g.551602 c275500_g1_i1|m.551602 type:complete len:701 (+) c275500_g1_i1:172-2274(+)
	-								BEST Arabidopsis thaliana protein match is: glycine-rich protein (TAIR:AT3G29075.1)_ Has 19337 Blast hits to 8589 proteins in 488 species: Archae - 26_ Bacteria - 641_ Metazoa - 7852_ Fungi - 2167_ Plants - 955_ Viruses - 616_ Other Eukaryotes - 7080 (source: NCBI BLink).	AT1G11440.1	c246180_g1_i1|m.283622 c246180_g1_i1|g.283622 ORF c246180_g1_i1|g.283622 c246180_g1_i1|m.283622 type:complete len:260 (+) c246180_g1_i1:89-868(+)
	-								unknown protein_ FUNCTIONS IN: molecular_function unknown_ INVOLVED IN: biological_process unknown_ LOCATED IN: mitochondrion_ Has 35333 Blast hits to 34131 proteins in 2444 species: Archae - 798_ Bacteria - 22429_ Metazoa - 974_ Fungi - 991_ Plants - 531_ Viruses - 0_ Other Eukaryotes - 9610 (source: NCBI BLink).	AT1G53785.1
ACLA-2	-								ATP-citrate lyase A-2	AT1G60810.1	c219512_g1_i1|m.220400 c219512_g1_i1|g.220400 ORF c219512_g1_i1|g.220400 c219512_g1_i1|m.220400 type:complete len:424 (+) c219512_g1_i1:114-1385(+)
	+	30	332	68.37	4e-159		25.89	839	transcription factor jumonji (jmjC) domain-containing protein	AT1G63490.1	c286335_g2_i4|m.818756 c286335_g2_i4|g.818756 ORF c286335_g2_i4|g.818756 c286335_g2_i4|m.818756 type:3prime_partial len:854 (+) c286335_g2_i4:212-2770(+)	853
	-								Chaperone DnaJ-domain superfamily protein	AT1G56300.1	c265929_g1_i4|m.386122 c265929_g1_i4|g.386122 ORF c265929_g1_i4|g.386122 c265929_g1_i4|m.386122 type:complete len:235 (+) c265929_g1_i4:506-1210(+)
	-								Legume lectin family protein	AT1G53060.1	c275500_g1_i1|m.551602 c275500_g1_i1|g.551602 ORF c275500_g1_i1|g.551602 c275500_g1_i1|m.551602 type:complete len:701 (+) c275500_g1_i1:172-2274(+)
ANAC006, NAC006	-								NAC domain containing protein 6	AT1G03490.1	c267004_g1_i2|m.398060 c267004_g1_i2|g.398060 ORF c267004_g1_i2|g.398060 c267004_g1_i2|m.398060 type:5prime_partial len:323 (+) c267004_g1_i2:3-971(+)
	-								Pseudouridine synthase family protein	AT1G78910.1	c276819_g2_i3|m.581008 c276819_g2_i3|g.581008 ORF c276819_g2_i3|g.581008 c276819_g2_i3|m.581008 type:complete len:324 (+) c276819_g2_i3:76-1047(+)
	-								Protein kinase protein with tetratricopeptide repeat domain	AT1G63500.1	c281317_g2_i3|m.690609 c281317_g2_i3|g.690609 ORF c281317_g2_i3|g.690609 c281317_g2_i3|m.690609 type:complete len:494 (+) c281317_g2_i3:310-1791(+)
	-								RNA-binding (RRM/RBD/RNP motifs) family protein	AT1G60830.1	c285443_g1_i5|m.795822 c285443_g1_i5|g.795822 ORF c285443_g1_i5|g.795822 c285443_g1_i5|m.795822 type:complete len:367 (+) c285443_g1_i5:1008-2108(+)
	-								Protein of unknown function (DUF295)	AT1G05540.1
	+	54	146	44.52	6e-30		5.64	48	Kinase interacting (KIP1-like) family protein	AT1G03470.1	c282971_g2_i2|m.731610 c282971_g2_i2|g.731610 ORF c282971_g2_i2|g.731610 c282971_g2_i2|m.731610 type:3prime_partial len:244 (+) c282971_g2_i2:489-1217(+)	243
ATDUF2, DUF2	-								DOMAIN OF UNKNOWN FUNCTION 724 2	AT1G11420.1	c279563_g2_i1|m.645470 c279563_g2_i1|g.645470 ORF c279563_g2_i1|g.645470 c279563_g2_i1|m.645470 type:5prime_partial len:519 (+) c279563_g2_i1:3-1559(+)
	+	92	543	49.91	0		67.75	759	Polynucleotidyl transferase, ribonuclease H-like superfamily protein	AT1G56310.1	c274339_g2_i6|m.527417 c274339_g2_i6|g.527417 ORF c274339_g2_i6|g.527417 c274339_g2_i6|m.527417 type:complete len:569 (+) c274339_g2_i6:111-1817(+)	569
LIN2, HEMF1, ATCPO-I	+	54	210	88.57	1e-143		5.81	57	Coproporphyrinogen III oxidase	AT1G03475.1	c266277_g1_i1|m.390031 c266277_g1_i1|g.390031 ORF c266277_g1_i1|g.390031 c266277_g1_i1|m.390031 type:5prime_partial len:211 (+) c266277_g1_i1:2-634(+)	211
ATH7, TH7	-								thioredoxin H-type 7	AT1G59730.1	c280702_g1_i2|m.674676 c280702_g1_i2|g.674676 ORF c280702_g1_i2|g.674676 c280702_g1_i2|m.674676 type:complete len:131 (+) c280702_g1_i2:88-480(+)
AGL55	-								AGAMOUS-like 55	AT1G60920.1	c265366_g2_i1|m.380855 c265366_g2_i1|g.380855 ORF c265366_g2_i1|g.380855 c265366_g2_i1|m.380855 type:5prime_partial len:242 (+) c265366_g2_i1:2-727(+)
	-								unknown protein_ BEST Arabidopsis thaliana protein match is: unknown protein (TAIR:AT1G31460.1)_ Has 901 Blast hits to 142 proteins in 59 species: Archae - 0_ Bacteria - 69_ Metazoa - 176_ Fungi - 29_ Plants - 28_ Viruses - 0_ Other Eukaryotes - 599 (source: NCBI BLink).	AT1G23270.1	c694621_g1_i1|m.1226284 c694621_g1_i1|g.1226284 ORF c694621_g1_i1|g.1226284 c694621_g1_i1|m.1226284 type:3prime_partial len:129 (+) c694621_g1_i1:56-439(+)
	-								hydroxyproline-rich glycoprotein family protein	AT1G56530.1
WRR4, ADR2	-								Disease resistance protein (TIR-NBS-LRR class)	AT1G56510.1
CW14	+	89	463	58.1	1e-179	C3	57.22	1320	Protein of unknown function (DUF1336)	AT1G59650.1	c274490_g1_i3|m.530424 c274490_g1_i3|g.530424 ORF c274490_g1_i3|g.530424 c274490_g1_i3|m.530424 type:complete len:523 (+) c274490_g1_i3:127-1695(+)	523
	+	95	529	60.68	0		12.67	312	Magnesium transporter CorA-like family protein	AT1G29820.1	c262286_g1_i1|m.355563 c262286_g1_i1|g.355563 ORF c262286_g1_i1|g.355563 c262286_g1_i1|m.355563 type:complete len:557 (+) c262286_g1_i1:305-1975(+)	557
	-								S-locus lectin protein kinase family protein	AT1G11280.1	c276998_g1_i1|m.585335 c276998_g1_i1|g.585335 ORF c276998_g1_i1|g.585335 c276998_g1_i1|m.585335 type:complete len:677 (+) c276998_g1_i1:75-2105(+)
	-								Disease resistance protein (TIR-NBS-LRR class) family	AT1G56540.1	c273047_g1_i2|m.498507 c273047_g1_i2|g.498507 ORF c273047_g1_i2|g.498507 c273047_g1_i2|m.498507 type:complete len:517 (+) c273047_g1_i2:196-1746(+)
	-								F-box associated ubiquitination effector family protein	AT1G59630.1
CW9	-								Disease resistance protein (CC-NBS-LRR class) family	AT1G59620.1
	-								unknown protein_ Has 2 Blast hits to 2 proteins in 1 species: Archae - 0_ Bacteria - 0_ Metazoa - 0_ Fungi - 0_ Plants - 2_ Viruses - 0_ Other Eukaryotes - 0 (source: NCBI BLink).	AT1G56555.1
	-								zinc ion binding	AT1G79110.1	c259882_g1_i2|m.340241 c259882_g1_i2|g.340241 ORF c259882_g1_i2|g.340241 c259882_g1_i2|m.340241 type:complete len:269 (+) c259882_g1_i2:111-917(+)
	-								unknown protein_ BEST Arabidopsis thaliana protein match is: unknown protein (TAIR:AT1G03240.1)_ Has 2 Blast hits to 2 proteins in 1 species: Archae - 0_ Bacteria - 0_ Metazoa - 0_ Fungi - 0_ Plants - 2_ Viruses - 0_ Other Eukaryotes - 0 (source: NCBI BLink).	AT1G03200.1
	-								Nucleoporin autopeptidase	AT1G59660.1	c286284_g3_i5|m.817507 c286284_g3_i5|g.817507 ORF c286284_g3_i5|g.817507 c286284_g3_i5|m.817507 type:complete len:1013 (+) c286284_g3_i5:349-3387(+)
ADL3, CF1, DRP2B, DL3	+	85	792	75.51	0		79.86	3716	dynamin-like 3	AT1G59610.1	c265865_g1_i4|m.385537 c265865_g1_i4|g.385537 ORF c265865_g1_i4|g.385537 c265865_g1_i4|m.385537 type:complete len:794 (+) c265865_g1_i4:250-2631(+)	794
RXGT1	-								RhamnoGalacturonan speci&#64257_c Xylosyltransferase 1	AT1G56550.1	c276762_g4_i4|m.579543 c276762_g4_i4|g.579543 ORF c276762_g4_i4|g.579543 c276762_g4_i4|m.579543 type:5prime_partial len:412 (+) c276762_g4_i4:2-1237(+)
RPL27A, RPL27AB	-								Ribosomal protein L18e/L15 superfamily protein	AT1G23290.1	c219386_g1_i1|m.220158 c219386_g1_i1|g.220158 ORF c219386_g1_i1|g.220158 c219386_g1_i1|m.220158 type:complete len:150 (+) c219386_g1_i1:20-469(+)
	+	99	299	57.53	2e-105		22.97	256	MAK16 protein-related	AT1G23280.1	c274702_g1_i4|m.534835 c274702_g1_i4|g.534835 ORF c274702_g1_i4|g.534835 c274702_g1_i4|m.534835 type:complete len:287 (+) c274702_g1_i4:199-1059(+)	287
GLIP2	-								GDSL-motif lipase 2	AT1G53940.1	c264918_g1_i2|m.376609 c264918_g1_i2|g.376609 ORF c264918_g1_i2|g.376609 c264918_g1_i2|m.376609 type:complete len:399 (+) c264918_g1_i2:159-1355(+)
	+	75	145	48.97	3e-43	C3	24.92	196	Transcriptional coactivator/pterin dehydratase	AT1G29810.1	c283218_g2_i3|m.737544 c283218_g2_i3|g.737544 ORF c283218_g2_i3|g.737544 c283218_g2_i3|m.737544 type:complete len:173 (+) c283218_g2_i3:3-521(+)	173
	+	26	116	30.17	1e-14	M5	1.69	6	FUNCTIONS IN: molecular_function unknown_ INVOLVED IN: mitosis_ LOCATED IN: plasma membrane_ EXPRESSED IN: cultured cell_ CONTAINS InterPro DOMAIN/s: Kinetochore protein Nuf2 (InterPro:IPR005549)_ Has 50972 Blast hits to 29793 proteins in 2070 species: Archae - 902_ Bacteria - 7404_ Metazoa - 23628_ Fungi - 4156_ Plants - 2312_ Viruses - 158_ Other Eukaryotes - 12412 (source: NCBI BLink).	AT1G61000.1	c143780_g2_i1|m.119513 c143780_g2_i1|g.119513 ORF c143780_g2_i1|g.119513 c143780_g2_i1|m.119513 type:complete len:132 (+) c143780_g2_i1:9-404(+)	132
ATGSTU15, GSTU15	-								glutathione S-transferase TAU 15	AT1G59670.1	c265252_g1_i1|m.379801 c265252_g1_i1|g.379801 ORF c265252_g1_i1|g.379801 c265252_g1_i1|m.379801 type:5prime_partial len:227 (+) c265252_g1_i1:1-681(+)
	-								protein serine/threonine kinases_protein kinases_ATP binding_sugar binding_kinases_carbohydrate binding	AT1G11300.1	c276998_g1_i1|m.585335 c276998_g1_i1|g.585335 ORF c276998_g1_i1|g.585335 c276998_g1_i1|m.585335 type:complete len:677 (+) c276998_g1_i1:75-2105(+)
	-								Haloacid dehalogenase-like hydrolase (HAD) superfamily protein	AT1G29770.1	c273585_g1_i2|m.509973 c273585_g1_i2|g.509973 ORF c273585_g1_i2|g.509973 c273585_g1_i2|m.509973 type:complete len:397 (+) c273585_g1_i2:432-1622(+)
	-								Caleosin-related family protein	AT1G23250.1	c215680_g1_i1|m.212912 c215680_g1_i1|g.212912 ORF c215680_g1_i1|g.212912 c215680_g1_i1|m.212912 type:complete len:192 (+) c215680_g1_i1:108-683(+)
VHA-A	+	99	619	91.44	0		54.06	1675	vacuolar ATP synthase subunit A	AT1G78900.1	c259246_g1_i2|m.336930 c259246_g1_i2|g.336930 ORF c259246_g1_i2|g.336930 c259246_g1_i2|m.336930 type:complete len:622 (+) c259246_g1_i2:211-2076(+)	622
	-								unknown protein_ BEST Arabidopsis thaliana protein match is: unknown protein (TAIR:AT5G23180.1)_ Has 29 Blast hits to 24 proteins in 2 species: Archae - 0_ Bacteria - 0_ Metazoa - 0_ Fungi - 0_ Plants - 29_ Viruses - 0_ Other Eukaryotes - 0 (source: NCBI BLink).	AT1G53935.1
	-								Glycine cleavage T-protein family	AT1G60990.1	c248012_g1_i1|m.289974 c248012_g1_i1|g.289974 ORF c248012_g1_i1|g.289974 c248012_g1_i1|m.289974 type:complete len:406 (+) c248012_g1_i1:121-1338(+)
	-								Caleosin-related family protein	AT1G23240.1	c215680_g1_i1|m.212912 c215680_g1_i1|g.212912 ORF c215680_g1_i1|g.212912 c215680_g1_i1|m.212912 type:complete len:192 (+) c215680_g1_i1:108-683(+)
	-								Ubiquitin-like superfamily protein	AT1G53930.1	c281575_g3_i1|m.697669 c281575_g3_i1|g.697669 ORF c281575_g3_i1|g.697669 c281575_g3_i1|m.697669 type:3prime_partial len:117 (+) c281575_g3_i1:146-493(+)
	+	52	304	49.34	2e-96		21.27	223	alpha/beta-Hydrolases superfamily protein	AT1G34340.1	c284192_g2_i3|m.762375 c284192_g2_i3|g.762375 ORF c284192_g2_i3|g.762375 c284192_g2_i3|m.762375 type:5prime_partial len:313 (+) c284192_g2_i3:2-940(+)	313
	+	99	615	73.5	0	S2	176.16	5965	S-adenosyl-L-methionine-dependent methyltransferases superfamily protein	AT1G26850.1	c271933_g1_i5|m.475405 c271933_g1_i5|g.475405 ORF c271933_g1_i5|g.475405 c271933_g1_i5|m.475405 type:complete len:614 (+) c271933_g1_i5:374-2215(+)	614
MMZ1, UEV1A	-								MMS ZWEI homologue 1	AT1G23260.1	c238666_g1_i1|m.262492 c238666_g1_i1|g.262492 ORF c238666_g1_i1|g.262492 c238666_g1_i1|m.262492 type:complete len:162 (+) c238666_g1_i1:197-682(+)
	+	44	172	61.63	6e-69	C5	13.65	70	S-adenosyl-L-methionine-dependent methyltransferases superfamily protein	AT1G29790.1	c255765_g1_i3|m.319834 c255765_g1_i3|g.319834 ORF c255765_g1_i3|g.319834 c255765_g1_i3|m.319834 type:5prime_partial len:180 (+) c255765_g1_i3:3-542(+)	180
	-								F-box family protein	AT1G59675.1
	+	87	446	67.71	0		37.04	950	RING/FYVE/PHD-type zinc finger family protein	AT1G29800.1	c266780_g2_i1|m.395426 c266780_g2_i1|g.395426 ORF c266780_g2_i1|g.395426 c266780_g2_i1|m.395426 type:complete len:537 (+) c266780_g2_i1:170-1780(+)	537
	-								Haloacid dehalogenase-like hydrolase (HAD) superfamily protein	AT1G29780.1	c273585_g1_i2|m.509973 c273585_g1_i2|g.509973 ORF c273585_g1_i2|g.509973 c273585_g1_i2|m.509973 type:complete len:397 (+) c273585_g1_i2:432-1622(+)
EDA1	-								F-box associated ubiquitination effector family protein	AT1G59680.1
RPF2	-								rna processing factor 2	AT1G62670.1	c276908_g3_i3|m.583371 c276908_g3_i3|g.583371 ORF c276908_g3_i3|g.583371 c276908_g3_i3|m.583371 type:complete len:644 (+) c276908_g3_i3:110-2041(+)
CRR22	+	85	686	55.25	0		11.95	237	Pentatricopeptide repeat (PPR) superfamily protein	AT1G11290.1	c283731_g2_i4|m.750722 c283731_g2_i4|g.750722 ORF c283731_g2_i4|g.750722 c283731_g2_i4|m.750722 type:complete len:687 (+) c283731_g2_i4:52-2112(+)	687
	-								arginine/serine-rich protein-related	AT1G79100.1	c275897_g2_i1|m.560243 c275897_g2_i1|g.560243 ORF c275897_g2_i1|g.560243 c275897_g2_i1|m.560243 type:3prime_partial len:300 (+) c275897_g2_i1:106-1002(+)
	+	71	377	39.79	2e-92		70.63	1621	Putative adipose-regulatory protein (Seipin)	AT1G29760.1	c269486_g1_i1|m.431403 c269486_g1_i1|g.431403 ORF c269486_g1_i1|g.431403 c269486_g1_i1|m.431403 type:complete len:495 (+) c269486_g1_i1:21-1505(+)	495
	-								MATE efflux family protein	AT1G23300.1	c270136_g2_i4|m.442267 c270136_g2_i4|g.442267 ORF c270136_g2_i4|g.442267 c270136_g2_i4|m.442267 type:5prime_partial len:535 (+) c270136_g2_i4:3-1607(+)
	-								WAPL (Wings apart-like protein regulation of heterochromatin) protein	AT1G61030.1	c274513_g2_i3|m.530797 c274513_g2_i3|g.530797 ORF c274513_g2_i3|g.530797 c274513_g2_i3|m.530797 type:complete len:950 (+) c274513_g2_i3:238-3087(+)
SVB	+	81	135	59.26	2e-53		124.07	1579	Protein of unknown function, DUF538	AT1G56580.1	c260645_g1_i1|m.344892 c260645_g1_i1|g.344892 ORF c260645_g1_i1|g.344892 c260645_g1_i1|m.344892 type:complete len:149 (+) c260645_g1_i1:49-495(+)	149
	-								F-box family protein	AT1G61060.1
	+	99	675	53.78	0		18.76	506	Protein of unknown function (DUF668)	AT1G34320.1	c279113_g2_i2|m.634834 c279113_g2_i2|g.634834 ORF c279113_g2_i2|g.634834 c279113_g2_i2|m.634834 type:complete len:653 (+) c279113_g2_i2:567-2525(+)	653
NRT1.5	+	96	599	58.93	0		380.65	10190	nitrate transporter 1.5	AT1G32450.1	c263825_g1_i1|m.367062 c263825_g1_i1|g.367062 ORF c263825_g1_i1|g.367062 c263825_g1_i1|m.367062 type:complete len:596 (+) c263825_g1_i1:254-2041(+)	596
	+	100	174	91.38	1e-119		68.47	752.9	Acyl-CoA N-acyltransferases (NAT) superfamily protein	AT1G03150.1	c267661_g8_i1|m.405929 c267661_g8_i1|g.405929 ORF c267661_g8_i1|g.405929 c267661_g8_i1|m.405929 type:complete len:175 (+) c267661_g8_i1:160-684(+)	175
TAR1	-								tryptophan aminotransferase related 1	AT1G23320.1	c280086_g2_i2|m.658156 c280086_g2_i2|g.658156 ORF c280086_g2_i2|g.658156 c280086_g2_i2|m.658156 type:complete len:500 (+) c280086_g2_i2:311-1810(+)
	-								Protein of unknown function (DUF1218)	AT1G61065.1	c267619_g1_i1|m.405366 c267619_g1_i1|g.405366 ORF c267619_g1_i1|g.405366 c267619_g1_i1|m.405366 type:complete len:174 (+) c267619_g1_i1:61-582(+)
LCR66, PDF2.4	-								low-molecular-weight cysteine-rich 66	AT1G61070.1
	-								F-box and associated interaction domains-containing protein	AT1G32430.1
WRKY71, ATWRKY71	-								WRKY DNA-binding protein 71	AT1G29860.1	c269599_g1_i2|m.433460 c269599_g1_i2|g.433460 ORF c269599_g1_i2|g.433460 c269599_g1_i2|m.433460 type:5prime_partial len:350 (+) c269599_g1_i2:3-1052(+)
	-								Protein of Unknown Function (DUF239)	AT1G23340.1	c276764_g4_i5|m.579723 c276764_g4_i5|g.579723 ORF c276764_g4_i5|g.579723 c276764_g4_i5|m.579723 type:complete len:418 (+) c276764_g4_i5:78-1331(+)
	-								unknown protein_ Has 0 Blast hits to 0 proteins in 0 species (source: NCBI BLink).	AT1G53970.1
	+	99	425	61.41	7e-172		119.34	1798	splicing factor Prp18 family protein	AT1G03140.1	c272578_g1_i1|m.488623 c272578_g1_i1|g.488623 ORF c272578_g1_i1|g.488623 c272578_g1_i1|m.488623 type:complete len:427 (+) c272578_g1_i1:149-1429(+)	427
PKp3	+	99	586	66.72	0	S4	60.32	1742	plastidial pyruvate kinase 3	AT1G32440.1	c271015_g1_i1|m.458049 c271015_g1_i1|g.458049 ORF c271015_g1_i1|g.458049 c271015_g1_i1|m.458049 type:5prime_partial len:612 (+) c271015_g1_i1:3-1838(+)	612
	-								Hydroxyproline-rich glycoprotein family protein	AT1G61080.1	c275248_g7_i3|m.546378 c275248_g7_i3|g.546378 ORF c275248_g7_i3|g.546378 c275248_g7_i3|m.546378 type:5prime_partial len:306 (+) c275248_g7_i3:1-918(+)
	-								unknown protein_ FUNCTIONS IN: molecular_function unknown_ INVOLVED IN: biological_process unknown_ LOCATED IN: endomembrane system_ BEST Arabidopsis thaliana protein match is: unknown protein (TAIR:AT3G31400.1)_ Has 4 Blast hits to 4 proteins in 1 species: Archae - 0_ Bacteria - 0_ Metazoa - 0_ Fungi - 0_ Plants - 4_ Viruses - 0_ Other Eukaryotes - 0 (source: NCBI BLink).	AT1G34315.1
	-								alpha/beta-Hydrolases superfamily protein	AT1G23330.1	c277808_g4_i3|m.603582 c277808_g4_i3|g.603582 ORF c277808_g4_i3|g.603582 c277808_g4_i3|m.603582 type:complete len:422 (+) c277808_g4_i3:115-1380(+)
FZL	-								FZO-like	AT1G03160.1
	-								alpha 1,4-glycosyltransferase family protein	AT1G61050.1
	-								alpha/beta-Hydrolases superfamily protein	AT1G29840.1	c273156_g1_i2|m.500977 c273156_g1_i2|g.500977 ORF c273156_g1_i2|g.500977 c273156_g1_i2|m.500977 type:complete len:268 (+) c273156_g1_i2:165-968(+)
	+	98	553	51.36	0		39.48	782	FUNCTIONS IN: molecular_function unknown_ INVOLVED IN: biological_process unknown_ LOCATED IN: cellular_component unknown_ EXPRESSED IN: 23 plant structures_ EXPRESSED DURING: 13 growth stages_ CONTAINS InterPro DOMAIN/s: Rgp1 (InterPro:IPR014848), Immunoglobulin E-set (InterPro:IPR014756)_ Has 144 Blast hits to 140 proteins in 61 species: Archae - 0_ Bacteria - 0_ Metazoa - 86_ Fungi - 10_ Plant…	AT1G50120.1	c280806_g1_i3|m.677666 c280806_g1_i3|g.677666 ORF c280806_g1_i3|g.677666 c280806_g1_i3|m.677666 type:complete len:549 (+) c280806_g1_i3:367-2013(+)	549
	-								Pentatricopeptide repeat (PPR) superfamily protein	AT1G62680.1	c276908_g3_i3|m.583371 c276908_g3_i3|g.583371 ORF c276908_g3_i3|g.583371 c276908_g3_i3|m.583371 type:complete len:644 (+) c276908_g3_i3:110-2041(+)
	+	86	537	75.23	0	C3	14.81	451	Plant neutral invertase family protein	AT1G56560.1	c275823_g1_i1|m.558549 c275823_g1_i1|g.558549 ORF c275823_g1_i1|g.558549 c275823_g1_i1|m.558549 type:complete len:607 (+) c275823_g1_i1:176-1996(+)	607
	-								FUNCTIONS IN: molecular_function unknown_ INVOLVED IN: response to cold_ LOCATED IN: nucleus_ BEST Arabidopsis thaliana protein match is: Plant transposase (Ptta/En/Spm family) (TAIR:AT1G40087.1)_ Has 10 Blast hits to 10 proteins in 3 species: Archae - 0_ Bacteria - 0_ Metazoa - 0_ Fungi - 0_ Plants - 10_ Viruses - 0_ Other Eukaryotes - 0 (source: NCBI BLink).	AT1G42700.1
LAS, SCL18	-								GRAS family transcription factor	AT1G55580.1	c281085_g2_i2|m.684977 c281085_g2_i2|g.684977 ORF c281085_g2_i2|g.684977 c281085_g2_i2|m.684977 type:complete len:523 (+) c281085_g2_i2:347-1915(+)
	-								F-box and associated interaction domains-containing protein	AT1G11270.1	c281603_g3_i1|m.698460 c281603_g3_i1|g.698460 ORF c281603_g3_i1|g.698460 c281603_g3_i1|m.698460 type:complete len:369 (+) c281603_g3_i1:49-1155(+)
CPSF73-I	+	50	349	85.39	0	M5	15.96	237	cleavage and polyadenylation specificity factor 73-I	AT1G61010.1	c281863_g1_i5|m.704660 c281863_g1_i5|g.704660 ORF c281863_g1_i5|g.704660 c281863_g1_i5|m.704660 type:3prime_partial len:350 (+) c281863_g1_i5:106-1152(+)	349
ATXPD, UVH6	+	73	557	83.84	0		13.64	276	RAD3-like DNA-binding helicase protein	AT1G03190.1	c270717_g1_i4|m.452834 c270717_g1_i4|g.452834 ORF c270717_g1_i4|g.452834 c270717_g1_i4|m.452834 type:complete len:560 (+) c270717_g1_i4:941-2620(+)	560
	+	81	219	37.44	6e-39		54.81	571	unknown protein_ Has 36 Blast hits to 36 proteins in 15 species: Archae - 0_ Bacteria - 0_ Metazoa - 3_ Fungi - 0_ Plants - 33_ Viruses - 0_ Other Eukaryotes - 0 (source: NCBI BLink).	AT1G03180.1	c284029_g5_i9|m.758357 c284029_g5_i9|g.758357 ORF c284029_g5_i9|g.758357 c284029_g5_i9|m.758357 type:complete len:230 (+) c284029_g5_i9:84-773(+)	230
	-								unknown protein_ Has 19 Blast hits to 19 proteins in 8 species: Archae - 0_ Bacteria - 0_ Metazoa - 0_ Fungi - 0_ Plants - 19_ Viruses - 0_ Other Eukaryotes - 0 (source: NCBI BLink).	AT1G32460.1
VIP5	+	100	674	52.67	0	C5	53.38	1863	plus-3 domain-containing protein	AT1G61040.1	c271743_g1_i2|m.471529 c271743_g1_i2|g.471529 ORF c271743_g1_i2|g.471529 c271743_g1_i2|m.471529 type:complete len:665 (+) c271743_g1_i2:233-2227(+)	665
	-								Tetratricopeptide repeat (TPR)-like superfamily protein	AT1G56570.1	c274083_g1_i1|m.520868 c274083_g1_i1|g.520868 ORF c274083_g1_i1|g.520868 c274083_g1_i1|m.520868 type:5prime_partial len:631 (+) c274083_g1_i1:1-1893(+)
GGT1, AOAT1, GGAT1	-								glutamate:glyoxylate aminotransferase	AT1G23310.1	c267963_g1_i1|m.409821 c267963_g1_i1|g.409821 ORF c267963_g1_i1|g.409821 c267963_g1_i1|m.409821 type:complete len:530 (+) c267963_g1_i1:36-1625(+)
	-								Protein of unknown function (DUF3049)	AT1G03170.1	c265142_g1_i5|m.378813 c265142_g1_i5|g.378813 ORF c265142_g1_i5|g.378813 c265142_g1_i5|m.378813 type:5prime_partial len:403 (+) c265142_g1_i5:3-1211(+)
	-								Single hybrid motif superfamily protein	AT1G32470.1	c254354_g1_i3|m.313947 c254354_g1_i3|g.313947 ORF c254354_g1_i3|g.313947 c254354_g1_i3|m.313947 type:complete len:157 (+) c254354_g1_i3:143-613(+)
	-								Papain family cysteine protease	AT1G29080.1	c259540_g1_i1|m.338381 c259540_g1_i1|g.338381 ORF c259540_g1_i1|g.338381 c259540_g1_i1|m.338381 type:5prime_partial len:352 (+) c259540_g1_i1:2-1057(+)
	-								Ubiquitin-like superfamily protein	AT1G53950.1	c281575_g4_i1|m.697670 c281575_g4_i1|g.697670 ORF c281575_g4_i1|g.697670 c281575_g4_i1|m.697670 type:internal len:153 (+) c281575_g4_i1:2-457(+)
	-								C2H2-like zinc finger protein	AT1G04445.1
GLIP5	+	95	369	42.82	1e-94	S1	70.89	1025	GDSL-motif lipase 5	AT1G53920.1	c264918_g1_i2|m.376609 c264918_g1_i2|g.376609 ORF c264918_g1_i2|g.376609 c264918_g1_i2|m.376609 type:complete len:399 (+) c264918_g1_i2:159-1355(+)	399
	-								Leucine-rich repeat transmembrane protein kinase	AT1G29740.1	c287593_g1_i5|m.851627 c287593_g1_i5|g.851627 ORF c287593_g1_i5|g.851627 c287593_g1_i5|m.851627 type:complete len:981 (+) c287593_g1_i5:113-3055(+)
ATISA2, ISA2, DBE1, BE2	+	91	821	48.11	0	C2	6.16	238	debranching enzyme 1	AT1G03310.2	c276231_g2_i1|m.567564 c276231_g2_i1|g.567564 ORF c276231_g2_i1|g.567564 c276231_g2_i1|m.567564 type:complete len:833 (+) c276231_g2_i1:139-2637(+)	833
	+	89	277	50.18	1e-83	S2	133.55	2284	Protein of unknown function (DUF1664)	AT1G27000.1	c264106_g1_i1|m.369234 c264106_g1_i1|g.369234 ORF c264106_g1_i1|g.369234 c264106_g1_i1|m.369234 type:complete len:300 (+) c264106_g1_i1:202-1101(+)	300
	+	100	148	56.08	2e-53		10.29	84	Dynein light chain type 1 family protein	AT1G23220.1	c264351_g1_i1|m.371182 c264351_g1_i1|g.371182 ORF c264351_g1_i1|g.371182 c264351_g1_i1|m.371182 type:complete len:150 (+) c264351_g1_i1:253-702(+)	150
	-								Protein of unknown function (DUF581)	AT1G53885.1	c253812_g1_i1|m.311806 c253812_g1_i1|g.311806 ORF c253812_g1_i1|g.311806 c253812_g1_i1|m.311806 type:internal len:170 (+) c253812_g1_i1:1-507(+)
	-								Protein kinase superfamily protein	AT1G26970.1	c268478_g1_i1|m.416720 c268478_g1_i1|g.416720 ORF c268478_g1_i1|g.416720 c268478_g1_i1|m.416720 type:complete len:431 (+) c268478_g1_i1:275-1567(+)
KDR	-								basic helix-loop-helix (bHLH) DNA-binding superfamily protein	AT1G26945.1
SNRK2-10, SNRK2.10, SRK2B	-								SNF1-related protein kinase 2.10	AT1G60940.1	c257464_g1_i2|m.327657 c257464_g1_i2|g.327657 ORF c257464_g1_i2|g.327657 c257464_g1_i2|m.327657 type:3prime_partial len:338 (+) c257464_g1_i2:348-1358(+)
sks14	-								SKU5 similar 14	AT1G55560.1	c283870_g1_i2|m.754187 c283870_g1_i2|g.754187 ORF c283870_g1_i2|g.754187 c283870_g1_i2|m.754187 type:5prime_partial len:588 (+) c283870_g1_i2:2-1765(+)
AtGH9B6, GH9B6	-								glycosyl hydrolase 9B6	AT1G23210.1	c273243_g2_i1|m.502669 c273243_g2_i1|g.502669 ORF c273243_g2_i1|g.502669 c273243_g2_i1|m.502669 type:complete len:498 (+) c273243_g2_i1:112-1605(+)
GCS1, KNF	+	100	859	57.39	0		72.13	2901	glucosidase 1	AT1G67490.1	c277025_g1_i1|m.586057 c277025_g1_i1|g.586057 ORF c277025_g1_i1|g.586057 c277025_g1_i1|m.586057 type:complete len:859 (+) c277025_g1_i1:47-2623(+)	859
	-								DNAJ heat shock family protein	AT1G59725.1	c260793_g1_i1|m.345821 c260793_g1_i1|g.345821 ORF c260793_g1_i1|g.345821 c260793_g1_i1|m.345821 type:complete len:344 (+) c260793_g1_i1:187-1218(+)
AtHB23, HB23	-								homeobox protein 23	AT1G26960.1	c247940_g1_i1|m.289704 c247940_g1_i1|g.289704 ORF c247940_g1_i1|g.289704 c247940_g1_i1|m.289704 type:complete len:276 (+) c247940_g1_i1:421-1248(+)
	-								Pentatricopeptide repeat (PPR) superfamily protein	AT1G79080.1	c261865_g1_i2|m.352931 c261865_g1_i2|g.352931 ORF c261865_g1_i2|g.352931 c261865_g1_i2|m.352931 type:internal len:632 (+) c261865_g1_i2:3-1895(+)
	-								unknown protein_ Has 1038 Blast hits to 683 proteins in 112 species: Archae - 4_ Bacteria - 14_ Metazoa - 318_ Fungi - 117_ Plants - 86_ Viruses - 8_ Other Eukaryotes - 491 (source: NCBI BLink).	AT1G03320.1
	+	100	93	91.4	1e-59		67.27	668	Small nuclear ribonucleoprotein family protein	AT1G03330.1	c258576_g1_i2|m.333388 c258576_g1_i2|g.333388 ORF c258576_g1_i2|g.333388 c258576_g1_i2|m.333388 type:complete len:94 (+) c258576_g1_i2:294-575(+)	94
	+	73	101	56.44	9e-34	C5	18.01	176	SNARE-associated protein-related	AT1G79070.1	c265797_g1_i5|m.384933 c265797_g1_i5|g.384933 ORF c265797_g1_i5|g.384933 c265797_g1_i5|m.384933 type:3prime_partial len:145 (+) c265797_g1_i5:235-666(+)	144
ATATG18G, ATG18G	-								homolog of yeast autophagy 18 (ATG18) G	AT1G03380.1	c282243_g2_i2|m.713371 c282243_g2_i2|g.713371 ORF c282243_g2_i2|g.713371 c282243_g2_i2|m.713371 type:complete len:551 (+) c282243_g2_i2:224-1876(+)
RECQL4B, ATRECQ4B, RECQ4B	-								RECQ helicase L4B	AT1G60930.1	c282765_g1_i2|m.726389 c282765_g1_i2|g.726389 ORF c282765_g1_i2|g.726389 c282765_g1_i2|m.726389 type:complete len:1211 (+) c282765_g1_i2:652-4284(+)
	-								Expressed protein	AT1G56415.1
	-								HXXXD-type acyl-transferase family protein	AT1G03390.1	c262593_g1_i1|m.357728 c262593_g1_i1|g.357728 ORF c262593_g1_i1|g.357728 c262593_g1_i1|m.357728 type:5prime_partial len:444 (+) c262593_g1_i1:1-1332(+)
	-								Eukaryotic translation initiation factor 2B (eIF-2B) family protein	AT1G53880.1	c267002_g1_i1|m.398040 c267002_g1_i1|g.398040 ORF c267002_g1_i1|g.398040 c267002_g1_i1|m.398040 type:5prime_partial len:426 (+) c267002_g1_i1:2-1279(+)
	-								thioredoxin family protein	AT1G52990.1	c264602_g1_i3|m.373582 c264602_g1_i3|g.373582 ORF c264602_g1_i3|g.373582 c264602_g1_i3|m.373582 type:complete len:164 (+) c264602_g1_i3:68-559(+)
	-								Leucine-rich repeat transmembrane protein kinase	AT1G29730.1	c287593_g1_i5|m.851627 c287593_g1_i5|g.851627 ORF c287593_g1_i5|g.851627 c287593_g1_i5|m.851627 type:complete len:981 (+) c287593_g1_i5:113-3055(+)
KDSB	+	99	299	71.91	3e-158		15.42	147	Nucleotide-diphospho-sugar transferases superfamily protein	AT1G53000.1	c278050_g2_i2|m.609164 c278050_g2_i2|g.609164 ORF c278050_g2_i2|g.609164 c278050_g2_i2|m.609164 type:5prime_partial len:314 (+) c278050_g2_i2:3-944(+)	314
	+	90	339	59	1e-142		28.61	770	Galactose oxidase/kelch repeat superfamily protein	AT1G67480.1	c272490_g1_i12|m.486807 c272490_g1_i12|g.486807 ORF c272490_g1_i12|g.486807 c272490_g1_i12|m.486807 type:complete len:384 (+) c272490_g1_i12:618-1769(+)	384
	+	62	113	74.34	7e-55		33.73	335	unknown protein_ BEST Arabidopsis thaliana protein match is: unknown protein (TAIR:AT1G12530.1)_ Has 58 Blast hits to 58 proteins in 16 species: Archae - 0_ Bacteria - 2_ Metazoa - 0_ Fungi - 0_ Plants - 54_ Viruses - 0_ Other Eukaryotes - 2 (source: NCBI BLink).	AT1G56420.1	c260408_g3_i2|m.343596 c260408_g3_i2|g.343596 ORF c260408_g3_i2|g.343596 c260408_g3_i2|m.343596 type:complete len:159 (+) c260408_g3_i2:192-668(+)	159
	+	99	1034	62.77	0		21.65	720	C2 calcium/lipid-binding and GRAM domain containing protein	AT1G03370.1	c285222_g1_i5|m.789541 c285222_g1_i5|g.789541 ORF c285222_g1_i5|g.789541 c285222_g1_i5|m.789541 type:complete len:1031 (+) c285222_g1_i5:645-3737(+)	1031
	-								unknown protein_ BEST Arabidopsis thaliana protein match is: unknown protein (TAIR:AT4G02920.1)_ Has 44 Blast hits to 41 proteins in 13 species: Archae - 0_ Bacteria - 1_ Metazoa - 0_ Fungi - 0_ Plants - 43_ Viruses - 0_ Other Eukaryotes - 0 (source: NCBI BLink).	AT1G03340.1
	-								unknown protein_ BEST Arabidopsis thaliana protein match is: unknown protein (TAIR:AT1G27030.1)_ Has 514 Blast hits to 514 proteins in 175 species: Archae - 0_ Bacteria - 311_ Metazoa - 0_ Fungi - 0_ Plants - 65_ Viruses - 0_ Other Eukaryotes - 138 (source: NCBI BLink).	AT1G27020.1	c271640_g1_i1|m.469207 c271640_g1_i1|g.469207 ORF c271640_g1_i1|g.469207 c271640_g1_i1|m.469207 type:complete len:376 (+) c271640_g1_i1:62-1189(+)
ATNAS4, NAS4	+	27	87	55.17	3e-28		3.4	5	nicotianamine synthase 4	AT1G56430.1	c399147_g1_i1|m.984109 c399147_g1_i1|g.984109 ORF c399147_g1_i1|g.984109 c399147_g1_i1|m.984109 type:internal len:92 (+) c399147_g1_i1:3-275(+)	91
PBG1	+	92	226	77.88	2e-129		170.82	2513	20S proteasome beta subunit G1	AT1G56450.1	c265796_g1_i2|m.384918 c265796_g1_i2|g.384918 ORF c265796_g1_i2|g.384918 c265796_g1_i2|m.384918 type:complete len:245 (+) c265796_g1_i2:96-830(+)	245
	+	98	494	38.06	4e-75	S5	31.39	445	BSD domain-containing protein	AT1G03350.1	c276860_g2_i1|m.581985 c276860_g2_i1|g.581985 ORF c276860_g2_i1|g.581985 c276860_g2_i1|m.581985 type:5prime_partial len:501 (+) c276860_g2_i1:1-1503(+)	501
	-								Plant invertase/pectin methylesterase inhibitor superfamily protein	AT1G23205.1	c260775_g1_i1|m.345703 c260775_g1_i1|g.345703 ORF c260775_g1_i1|g.345703 c260775_g1_i1|m.345703 type:5prime_partial len:202 (+) c260775_g1_i1:3-608(+)
ATRRP4, RRP4	+	98	315	60.32	6e-133	M4	17.42	225	ribosomal RNA processing 4	AT1G03360.1	c278229_g1_i3|m.613176 c278229_g1_i3|g.613176 ORF c278229_g1_i3|g.613176 c278229_g1_i3|m.613176 type:complete len:311 (+) c278229_g1_i3:230-1162(+)	311
	-								F-box associated ubiquitination effector family protein	AT1G59690.1
	-								Protein kinase superfamily protein	AT1G67470.1	c276850_g2_i1|m.581740 c276850_g2_i1|g.581740 ORF c276850_g2_i1|g.581740 c276850_g2_i1|m.581740 type:3prime_partial len:338 (+) c276850_g2_i1:1252-2262(+)
	-								unknown protein_ Has 9 Blast hits to 9 proteins in 2 species: Archae - 0_ Bacteria - 0_ Metazoa - 0_ Fungi - 0_ Plants - 9_ Viruses - 0_ Other Eukaryotes - 0 (source: NCBI BLink).	AT1G59722.1
	-								unknown protein_ BEST Arabidopsis thaliana protein match is: unknown protein (TAIR:AT1G69760.1)_ Has 47 Blast hits to 47 proteins in 13 species: Archae - 0_ Bacteria - 0_ Metazoa - 0_ Fungi - 7_ Plants - 34_ Viruses - 0_ Other Eukaryotes - 6 (source: NCBI BLink).	AT1G26920.1
	+	64	281	54.45	1e-96	S2	18.37	208	Eukaryotic aspartyl protease family protein	AT1G03220.1	c272312_g1_i1|m.483578 c272312_g1_i1|g.483578 ORF c272312_g1_i1|g.483578 c272312_g1_i1|m.483578 type:internal len:308 (+) c272312_g1_i1:2-922(+)	307
	-								Galactose oxidase/kelch repeat superfamily protein	AT1G26930.1	c249528_g1_i1|m.295049 c249528_g1_i1|g.295049 ORF c249528_g1_i1|g.295049 c249528_g1_i1|m.295049 type:complete len:421 (+) c249528_g1_i1:378-1640(+)
	-								Eukaryotic aspartyl protease family protein	AT1G03230.1	c272312_g1_i1|m.483578 c272312_g1_i1|g.483578 ORF c272312_g1_i1|g.483578 c272312_g1_i1|m.483578 type:internal len:308 (+) c272312_g1_i1:2-922(+)
	+	100	177	76.27	2e-95		119.59	1385	SNARE-like superfamily protein	AT1G60970.1	c263518_g1_i5|m.364594 c263518_g1_i5|g.364594 ORF c263518_g1_i5|g.364594 c263518_g1_i5|m.364594 type:complete len:178 (+) c263518_g1_i5:198-731(+)	178
MLO2, ATMLO2, PMR2	-								Seven transmembrane MLO family protein	AT1G11310.1	c250595_g1_i3|m.298904 c250595_g1_i3|g.298904 ORF c250595_g1_i3|g.298904 c250595_g1_i3|m.298904 type:complete len:575 (+) c250595_g1_i3:153-1877(+)
	+	43	185	42.16	2e-41		18.91	67	unknown protein_ FUNCTIONS IN: molecular_function unknown_ INVOLVED IN: biological_process unknown_ LOCATED IN: mitochondrion, plastid_ EXPRESSED IN: 7 plant structures_ EXPRESSED DURING: C globular stage, F mature embryo stage, petal differentiation and expansion stage, E expanded cotyledon stage, D bilateral stage_ Has 46 Blast hits to 46 proteins in 14 species: Archae - 0_ Bacteria - 2_ Metazo…	AT1G11320.1	c264864_g1_i3|m.376045 c264864_g1_i3|g.376045 ORF c264864_g1_i3|g.376045 c264864_g1_i3|m.376045 type:complete len:190 (+) c264864_g1_i3:125-694(+)	190
	+	88	200	75	2e-112	S1	94.2	1273	Cyclophilin-like peptidyl-prolyl cis-trans isomerase family protein	AT1G26940.1	c280422_g5_i2|m.667247 c280422_g5_i2|g.667247 ORF c280422_g5_i2|g.667247 c280422_g5_i2|m.667247 type:complete len:231 (+) c280422_g5_i2:73-765(+)	231
	+	99	299	48.83	2e-95		64.34	588	Phenazine biosynthesis PhzC/PhzF protein	AT1G03210.1	c287880_g2_i6|m.859220 c287880_g2_i6|g.859220 ORF c287880_g2_i6|g.859220 c287880_g2_i6|m.859220 type:complete len:301 (+) c287880_g2_i6:50-952(+)	301
	+	57	942	60.93	0	M5	16.69	486	CONTAINS InterPro DOMAIN/s: Mediator complex subunit Med23 (InterPro:IPR021629)_ Has 187 Blast hits to 184 proteins in 67 species: Archae - 0_ Bacteria - 0_ Metazoa - 135_ Fungi - 0_ Plants - 43_ Viruses - 0_ Other Eukaryotes - 9 (source: NCBI BLink).	AT1G23230.1	c286679_g1_i4|m.828509 c286679_g1_i4|g.828509 ORF c286679_g1_i4|g.828509 c286679_g1_i4|m.828509 type:3prime_partial len:911 (+) c286679_g1_i4:70-2799(+)	910
RPL10B	-								Ribosomal protein L16p/L10e family protein	AT1G26910.1	c264498_g1_i1|m.372612 c264498_g1_i1|g.372612 ORF c264498_g1_i1|g.372612 c264498_g1_i1|m.372612 type:5prime_partial len:225 (+) c264498_g1_i1:3-677(+)
	-								General transcription factor 2-related zinc finger protein	AT1G42710.1	c288440_g1_i1|m.871727 c288440_g1_i1|g.871727 ORF c288440_g1_i1|g.871727 c288440_g1_i1|m.871727 type:internal len:142 (+) c288440_g1_i1:1-423(+)
FEZ, ANAC009	-								NAC (No Apical Meristem) domain transcriptional regulator superfamily protein	AT1G26870.1	c267545_g1_i3|m.404595 c267545_g1_i3|g.404595 ORF c267545_g1_i3|g.404595 c267545_g1_i3|m.404595 type:complete len:288 (+) c267545_g1_i3:77-940(+)
SCRL5	-								SCR-like 5	AT1G60987.1
RAP2.12	+	100	395	38.73	3e-47		106.97	2566	related to AP2 12	AT1G53910.1	c275888_g1_i2|m.560043 c275888_g1_i2|g.560043 ORF c275888_g1_i2|g.560043 c275888_g1_i2|m.560043 type:complete len:371 (+) c275888_g1_i2:141-1253(+)	371
	+	98	117	87.18	9e-68	M2	405.3	3331	Ribosomal protein L34e superfamily protein	AT1G26880.1	c603312_g1_i1|m.1148504 c603312_g1_i1|g.1148504 ORF c603312_g1_i1|g.1148504 c603312_g1_i1|m.1148504 type:complete len:120 (+) c603312_g1_i1:166-525(+)	120
	-								FBD, F-box and Leucine Rich Repeat domains containing protein	AT1G26890.1	c261385_g1_i1|m.349777 c261385_g1_i1|g.349777 ORF c261385_g1_i1|g.349777 c261385_g1_i1|m.349777 type:5prime_partial len:520 (+) c261385_g1_i1:1-1560(+)
SCRL6	-								SCR-like 6	AT1G60985.1
ATGA20OX4, GA20OX4	-								gibberellin 20-oxidase 4	AT1G60980.1	c158998_g2_i1|m.134693 c158998_g2_i1|g.134693 ORF c158998_g2_i1|g.134693 c158998_g2_i1|m.134693 type:5prime_partial len:233 (+) c158998_g2_i1:2-700(+)
	-								Pentatricopeptide repeat (PPR) superfamily protein	AT1G26900.1	c280204_g9_i2|m.661242 c280204_g9_i2|g.661242 ORF c280204_g9_i2|g.661242 c280204_g9_i2|m.661242 type:5prime_partial len:672 (+) c280204_g9_i2:3-2018(+)
	-								unknown protein_ BEST Arabidopsis thaliana protein match is: unknown protein (TAIR:AT1G03200.1)_ Has 2 Blast hits to 2 proteins in 1 species: Archae - 0_ Bacteria - 0_ Metazoa - 0_ Fungi - 0_ Plants - 2_ Viruses - 0_ Other Eukaryotes - 0 (source: NCBI BLink).	AT1G03240.1
sks12	-								SKU5 similar 12	AT1G55570.1	c283870_g1_i2|m.754187 c283870_g1_i2|g.754187 ORF c283870_g1_i2|g.754187 c283870_g1_i2|m.754187 type:5prime_partial len:588 (+) c283870_g1_i2:2-1765(+)
	+	40	228	46.93	5e-57		43.75	1101	unknown protein_ BEST Arabidopsis thaliana protein match is: unknown protein (TAIR:AT4G02880.2)_ Has 13587 Blast hits to 10183 proteins in 1114 species: Archae - 257_ Bacteria - 2402_ Metazoa - 5637_ Fungi - 960_ Plants - 675_ Viruses - 54_ Other Eukaryotes - 3602 (source: NCBI BLink).	AT1G03290.1	c280705_g6_i3|m.674795 c280705_g6_i3|g.674795 ORF c280705_g6_i3|g.674795 c280705_g6_i3|m.674795 type:complete len:553 (+) c280705_g6_i3:148-1806(+)	553
	-								Minichromosome maintenance (MCM2/3/5) family protein	AT1G67460.1	c269587_g1_i5|m.433166 c269587_g1_i5|g.433166 ORF c269587_g1_i5|g.433166 c269587_g1_i5|m.433166 type:complete len:486 (+) c269587_g1_i5:335-1792(+)
	+	96	257	61.48	7e-89	C4	127.02	1828	Adenine nucleotide alpha hydrolases-like superfamily protein	AT1G11360.1	c221950_g2_i2|m.225687 c221950_g2_i2|g.225687 ORF c221950_g2_i2|g.225687 c221950_g2_i2|m.225687 type:complete len:263 (+) c221950_g2_i2:113-901(+)	263
ATDUF1, DUF1	-								DOMAIN OF UNKNOWN FUNCTION 724 1	AT1G03300.1
	+	100	300	57.67	4e-114	M4	46.67	917	Protein of unknown function (DUF569)	AT1G59710.1	c275015_g5_i1|m.541211 c275015_g5_i1|g.541211 ORF c275015_g5_i1|g.541211 c275015_g5_i1|m.541211 type:5prime_partial len:328 (+) c275015_g5_i1:1-984(+)	328
ATGSTU16, GSTU16	-								glutathione S-transferase TAU 16	AT1G59700.1	c265252_g1_i1|m.379801 c265252_g1_i1|g.379801 ORF c265252_g1_i1|g.379801 c265252_g1_i1|m.379801 type:5prime_partial len:227 (+) c265252_g1_i1:1-681(+)
CRR28	-								Tetratricopeptide repeat (TPR)-like superfamily protein	AT1G59720.1	c280204_g9_i2|m.661242 c280204_g9_i2|g.661242 ORF c280204_g9_i2|g.661242 c280204_g9_i2|m.661242 type:5prime_partial len:672 (+) c280204_g9_i2:3-2018(+)
	-								haloacid dehalogenase-like hydrolase family protein	AT1G56500.1	c265660_g2_i1|m.383483 c265660_g2_i1|g.383483 ORF c265660_g2_i1|g.383483 c265660_g2_i1|m.383483 type:complete len:251 (+) c265660_g2_i1:204-956(+)
	+	97	791	43.62	0		63.96	1619	FUNCTIONS IN: molecular_function unknown_ INVOLVED IN: biological_process unknown_ LOCATED IN: cellular_component unknown_ EXPRESSED IN: 25 plant structures_ EXPRESSED DURING: 15 growth stages_ CONTAINS InterPro DOMAIN/s: Topoisomerase II-associated protein PAT1 (InterPro:IPR019167)_ BEST Arabidopsis thaliana protein match is: Topoisomerase II-associated protein PAT1 (TAIR:AT3G22270.1)_ Has 30201…	AT1G79090.1	c282989_g2_i1|m.732208 c282989_g2_i1|g.732208 ORF c282989_g2_i1|g.732208 c282989_g2_i1|m.732208 type:5prime_partial len:754 (+) c282989_g2_i1:3-2264(+)	754
	+	76	388	56.19	2e-130		15.23	282	Transcription factor TFIIE, alpha subunit	AT1G03280.1	c271471_g1_i2|m.466037 c271471_g1_i2|g.466037 ORF c271471_g1_i2|g.466037 c271471_g1_i2|m.466037 type:5prime_partial len:389 (+) c271471_g1_i2:3-1169(+)	389
CBRLK1, SD1-13, RKS2	-								S-domain-1 13	AT1G11350.1	c276998_g1_i1|m.585335 c276998_g1_i1|g.585335 ORF c276998_g1_i1|g.585335 c276998_g1_i1|m.585335 type:complete len:677 (+) c276998_g1_i1:75-2105(+)
IRT3, ATIRT3	-								iron regulated transporter 3	AT1G60960.1	c270420_g2_i6|m.447230 c270420_g2_i6|g.447230 ORF c270420_g2_i6|g.447230 c270420_g2_i6|m.447230 type:complete len:395 (+) c270420_g2_i6:247-1431(+)
FED A, ATFD2	-								2Fe-2S ferredoxin-like superfamily protein	AT1G60950.1	c251510_g1_i1|m.302207 c251510_g1_i1|g.302207 ORF c251510_g1_i1|g.302207 c251510_g1_i1|m.302207 type:complete len:153 (+) c251510_g1_i1:119-577(+)
	-								S-locus lectin protein kinase family protein	AT1G11340.1	c285269_g1_i3|m.790834 c285269_g1_i3|g.790834 ORF c285269_g1_i3|g.790834 c285269_g1_i3|m.790834 type:complete len:694 (+) c285269_g1_i3:26-2107(+)
	-								CBS domain-containing protein with a domain of unknown function (DUF21)	AT1G03270.1	c280617_g2_i10|m.672501 c280617_g2_i10|g.672501 ORF c280617_g2_i10|g.672501 c280617_g2_i10|m.672501 type:complete len:503 (+) c280617_g2_i10:106-1614(+)
	+	89	251	63.35	8e-113	S1	62.85	1014	SNARE associated Golgi protein family	AT1G03260.1	c263076_g1_i1|m.361236 c263076_g1_i1|g.361236 ORF c263076_g1_i1|g.361236 c263076_g1_i1|m.361236 type:complete len:275 (+) c263076_g1_i1:267-1091(+)	275
	-								Eukaryotic translation initiation factor 2B (eIF-2B) family protein	AT1G53900.1	c267002_g1_i1|m.398040 c267002_g1_i1|g.398040 ORF c267002_g1_i1|g.398040 c267002_g1_i1|m.398040 type:5prime_partial len:426 (+) c267002_g1_i1:2-1279(+)
ATGSTU13, GST12, GSTU13	-								glutathione S-transferase tau 13	AT1G27130.1	c265252_g1_i1|m.379801 c265252_g1_i1|g.379801 ORF c265252_g1_i1|g.379801 c265252_g1_i1|m.379801 type:5prime_partial len:227 (+) c265252_g1_i1:1-681(+)
	-								AWPM-19-like family protein	AT1G29520.1	c193658_g1_i1|m.181388 c193658_g1_i1|g.181388 ORF c193658_g1_i1|g.181388 c193658_g1_i1|m.181388 type:5prime_partial len:161 (+) c193658_g1_i1:1-483(+)
AT-E1 ALPHA, E1 ALPHA	+	99	394	77.92	0	M3	115.69	2360	pyruvate dehydrogenase complex E1 alpha subunit	AT1G59900.1	c264390_g1_i1|m.371526 c264390_g1_i1|g.371526 ORF c264390_g1_i1|g.371526 c264390_g1_i1|m.371526 type:complete len:393 (+) c264390_g1_i1:140-1318(+)	393
ATPUP14, PUP14	-								purine permease 14	AT1G19770.1	c265003_g1_i2|m.377507 c265003_g1_i2|g.377507 ORF c265003_g1_i2|g.377507 c265003_g1_i2|m.377507 type:complete len:409 (+) c265003_g1_i2:109-1335(+)
ATERD2, AERD2, ERD2	-								ER lumen protein retaining receptor family protein	AT1G29330.1	c261323_g3_i1|m.349408 c261323_g3_i1|g.349408 ORF c261323_g3_i1|g.349408 c261323_g3_i1|m.349408 type:complete len:216 (+) c261323_g3_i1:248-895(+)
	-								P-loop containing nucleoside triphosphate hydrolases superfamily protein	AT1G53390.1	c264514_g1_i1|m.372793 c264514_g1_i1|g.372793 ORF c264514_g1_i1|g.372793 c264514_g1_i1|m.372793 type:complete len:1106 (+) c264514_g1_i1:201-3518(+)
	-								Serine protease inhibitor (SERPIN) family protein	AT1G63280.1	c605476_g1_i1|m.1150821 c605476_g1_i1|g.1150821 ORF c605476_g1_i1|g.1150821 c605476_g1_i1|m.1150821 type:5prime_partial len:406 (+) c605476_g1_i1:1-1218(+)
	+	76	140	55	5e-48	M1	39.72	470	Lojap-related protein	AT1G67620.1	c271125_g4_i2|m.459843 c271125_g4_i2|g.459843 ORF c271125_g4_i2|g.459843 c271125_g4_i2|m.459843 type:5prime_partial len:206 (+) c271125_g4_i2:2-619(+)	206
	-								Cysteine/Histidine-rich C1 domain family protein	AT1G62030.1
	-								Aldolase-type TIM barrel family protein	AT1G63290.1	c274969_g1_i3|m.540130 c274969_g1_i3|g.540130 ORF c274969_g1_i3|g.540130 c274969_g1_i3|m.540130 type:internal len:230 (+) c274969_g1_i3:3-689(+)
	-								Transducin/WD40 repeat-like superfamily protein	AT1G19750.1	c284686_g6_i3|m.775085 c284686_g6_i3|g.775085 ORF c284686_g6_i3|g.775085 c284686_g6_i3|m.775085 type:complete len:308 (+) c284686_g6_i3:324-1247(+)
ERS2	-								ethylene response sensor 2	AT1G04310.1	c276702_g2_i4|m.578217 c276702_g2_i4|g.578217 ORF c276702_g2_i4|g.578217 c276702_g2_i4|m.578217 type:complete len:755 (+) c276702_g2_i4:491-2755(+)
	-								F-box associated ubiquitination effector family protein	AT1G53360.1
	-								unknown protein_ FUNCTIONS IN: molecular_function unknown_ INVOLVED IN: biological_process unknown_ LOCATED IN: chloroplast_ CONTAINS InterPro DOMAIN/s: Protein of unknown function DUF688 (InterPro:IPR007789)_ BEST Arabidopsis thaliana protein match is: unknown protein (TAIR:AT1G71970.1)_ Has 44 Blast hits to 44 proteins in 8 species: Archae - 0_ Bacteria - 0_ Metazoa - 0_ Fungi - 0_ Plants - 44_…	AT1G22680.1
ATTRX4, ATH4	-								Thioredoxin superfamily protein	AT1G19730.1	c216679_g1_i1|m.214913 c216679_g1_i1|g.214913 ORF c216679_g1_i1|g.214913 c216679_g1_i1|m.214913 type:complete len:116 (+) c216679_g1_i1:201-548(+)
	+	88	416	50.48	3e-140		22.65	445	Transducin/WD40 repeat-like superfamily protein	AT1G29320.1	c252324_g2_i2|m.305283 c252324_g2_i2|g.305283 ORF c252324_g2_i2|g.305283 c252324_g2_i2|m.305283 type:complete len:445 (+) c252324_g2_i2:108-1442(+)	445
	+	99	1066	33.77	7e-150	M5	13.44	616	Myosin heavy chain-related protein	AT1G63300.1	c282810_g1_i1|m.727678 c282810_g1_i1|g.727678 ORF c282810_g1_i1|g.727678 c282810_g1_i1|m.727678 type:complete len:959 (+) c282810_g1_i1:194-3070(+)	959
	+	100	1226	77.32	0	M3	114.55	7067	Coatomer, alpha subunit	AT1G62020.1	c257421_g1_i1|m.327415 c257421_g1_i1|g.327415 ORF c257421_g1_i1|g.327415 c257421_g1_i1|m.327415 type:complete len:1216 (+) c257421_g1_i1:408-4055(+)	1216
	-								F-box and associated interaction domains-containing protein	AT1G53370.1
	+	96	446	43.95	2e-103	M5	13.71	324	Plant protein of unknown function (DUF641)	AT1G53380.1	c274927_g1_i1|m.539221 c274927_g1_i1|g.539221 ORF c274927_g1_i1|g.539221 c274927_g1_i1|m.539221 type:complete len:442 (+) c274927_g1_i1:176-1501(+)	442
	-								ATP-dependent protease La (LON) domain protein	AT1G19740.1	c247319_g1_i1|m.287514 c247319_g1_i1|g.287514 ORF c247319_g1_i1|g.287514 c247319_g1_i1|m.287514 type:complete len:281 (+) c247319_g1_i1:71-913(+)
ATNAP10, NAP10	+	98	225	75.11	3e-124	M4	6.7	167	non-intrinsic ABC protein 10	AT1G63270.1	c273160_g7_i1|m.501037 c273160_g7_i1|g.501037 ORF c273160_g7_i1|g.501037 c273160_g7_i1|m.501037 type:complete len:226 (+) c273160_g7_i1:107-784(+)	226
	+	96	110	75.45	3e-62		182	1531	Ubiquitin domain-containing protein	AT1G53400.1	c239468_g1_i1|m.264744 c239468_g1_i1|g.264744 ORF c239468_g1_i1|g.264744 c239468_g1_i1|m.264744 type:complete len:115 (+) c239468_g1_i1:218-562(+)	115
	-								Leucine-rich repeat transmembrane protein kinase	AT1G53430.1	c287593_g1_i5|m.851627 c287593_g1_i5|g.851627 ORF c287593_g1_i5|g.851627 c287593_g1_i5|m.851627 type:complete len:981 (+) c287593_g1_i5:113-3055(+)
	-								MBOAT (membrane bound O-acyl transferase) family protein	AT1G34520.1	c266093_g1_i2|m.387967 c266093_g1_i2|g.387967 ORF c266093_g1_i2|g.387967 c266093_g1_i2|m.387967 type:complete len:351 (+) c266093_g1_i2:99-1151(+)
ATCNGC8, CNGC8	-								cyclic nucleotide gated channel 8	AT1G19780.1	c276527_g1_i7|m.574545 c276527_g1_i7|g.574545 ORF c276527_g1_i7|g.574545 c276527_g1_i7|m.574545 type:complete len:725 (+) c276527_g1_i7:414-2588(+)
UNE1	-								Plant protein of unknown function (DUF641)	AT1G29300.1	c274927_g1_i1|m.539221 c274927_g1_i1|g.539221 ORF c274927_g1_i1|g.539221 c274927_g1_i1|m.539221 type:complete len:442 (+) c274927_g1_i1:176-1501(+)
	+	46	371	73.05	0		22.37	391	DEA(D/H)-box RNA helicase family protein	AT1G63250.1	c285244_g3_i7|m.790230 c285244_g3_i7|g.790230 ORF c285244_g3_i7|g.790230 c285244_g3_i7|m.790230 type:complete len:372 (+) c285244_g3_i7:1077-2192(+)	372
	-								Domain of unknown function (DUF313)	AT1G05615.1
CLE14	-								CLAVATA3/ESR-RELATED 14	AT1G63245.1
	-								P-loop containing nucleoside triphosphate hydrolases superfamily protein	AT1G04280.1	c282832_g1_i3|m.728389 c282832_g1_i3|g.728389 ORF c282832_g1_i3|g.728389 c282832_g1_i3|m.728389 type:internal len:518 (+) c282832_g1_i3:2-1552(+)
APS2	-								ADP-glucose pyrophosphorylase small subunit 2	AT1G05610.1	c285093_g1_i2|m.785989 c285093_g1_i2|g.785989 ORF c285093_g1_i2|g.785989 c285093_g1_i2|m.785989 type:complete len:532 (+) c285093_g1_i2:97-1692(+)
	-								F-box family protein	AT1G67623.1
	-								SecY protein transport family protein	AT1G29310.1	c264432_g1_i1|m.371903 c264432_g1_i1|g.371903 ORF c264432_g1_i1|g.371903 c264432_g1_i1|m.371903 type:complete len:476 (+) c264432_g1_i1:221-1648(+)
	-								Leucine-rich repeat transmembrane protein kinase	AT1G53420.1	c287593_g1_i5|m.851627 c287593_g1_i5|g.851627 ORF c287593_g1_i5|g.851627 c287593_g1_i5|m.851627 type:complete len:981 (+) c287593_g1_i5:113-3055(+)
	+	100	155	50.97	8e-53		30.95	378	Thioesterase superfamily protein	AT1G04290.1	c262157_g1_i1|m.354701 c262157_g1_i1|g.354701 ORF c262157_g1_i1|g.354701 c262157_g1_i1|m.354701 type:complete len:153 (+) c262157_g1_i1:256-714(+)	153
	-								MBOAT (membrane bound O-acyl transferase) family protein	AT1G34500.1	c266093_g1_i2|m.387967 c266093_g1_i2|g.387967 ORF c266093_g1_i2|g.387967 c266093_g1_i2|m.387967 type:complete len:351 (+) c266093_g1_i2:99-1151(+)
	-								MBOAT (membrane bound O-acyl transferase) family protein	AT1G34490.1	c266093_g1_i2|m.387967 c266093_g1_i2|g.387967 ORF c266093_g1_i2|g.387967 c266093_g1_i2|m.387967 type:complete len:351 (+) c266093_g1_i2:99-1151(+)
	-								Peroxidase superfamily protein	AT1G34510.1	c270622_g2_i2|m.451185 c270622_g2_i2|g.451185 ORF c270622_g2_i2|g.451185 c270622_g2_i2|m.451185 type:5prime_partial len:314 (+) c270622_g2_i2:3-944(+)
	+	95	483	40.17	1e-119	C4	3.72	82	Tetratricopeptide repeat (TPR)-like superfamily protein	AT1G05600.1	c216586_g1_i1|m.214693 c216586_g1_i1|g.214693 ORF c216586_g1_i1|g.214693 c216586_g1_i1|m.214693 type:5prime_partial len:521 (+) c216586_g1_i1:1-1563(+)	521
	-								NAD(P)-linked oxidoreductase superfamily protein	AT1G60690.1	c285797_g1_i2|m.804848 c285797_g1_i2|g.804848 ORF c285797_g1_i2|g.804848 c285797_g1_i2|m.804848 type:complete len:351 (+) c285797_g1_i2:105-1157(+)
	-								unknown protein_ FUNCTIONS IN: molecular_function unknown_ INVOLVED IN: biological_process unknown_ LOCATED IN: chloroplast_ BEST Arabidopsis thaliana protein match is: unknown protein (TAIR:AT3G23170.1)_ Has 74 Blast hits to 74 proteins in 6 species: Archae - 0_ Bacteria - 0_ Metazoa - 0_ Fungi - 0_ Plants - 74_ Viruses - 0_ Other Eukaryotes - 0 (source: NCBI BLink).	AT1G04330.1
	-								unknown protein_ FUNCTIONS IN: molecular_function unknown_ INVOLVED IN: biological_process unknown_ LOCATED IN: endomembrane system_ BEST Arabidopsis thaliana protein match is: unknown protein (TAIR:AT1G62080.1)_ Has 163 Blast hits to 56 proteins in 10 species: Archae - 0_ Bacteria - 4_ Metazoa - 109_ Fungi - 6_ Plants - 37_ Viruses - 0_ Other Eukaryotes - 7 (source: NCBI BLink).	AT1G62000.1
	-								2-oxoglutarate (2OG) and Fe(II)-dependent oxygenase superfamily protein	AT1G04380.1	c264846_g1_i1|m.375863 c264846_g1_i1|g.375863 ORF c264846_g1_i1|g.375863 c264846_g1_i1|m.375863 type:complete len:374 (+) c264846_g1_i1:36-1157(+)
	-								CCT motif family protein	AT1G07050.1	c268446_g1_i2|m.416140 c268446_g1_i2|g.416140 ORF c268446_g1_i2|g.416140 c268446_g1_i2|m.416140 type:complete len:311 (+) c268446_g1_i2:178-1110(+)
ATERF14, ERF14	-								Ethylene-responsive element binding factor 14	AT1G04370.1	c262442_g1_i1|m.356716 c262442_g1_i1|g.356716 ORF c262442_g1_i1|g.356716 c262442_g1_i1|m.356716 type:5prime_partial len:227 (+) c262442_g1_i1:2-682(+)
	-								RING/U-box superfamily protein	AT1G04360.1	c143667_g1_i1|m.119423 c143667_g1_i1|g.119423 ORF c143667_g1_i1|g.119423 c143667_g1_i1|m.119423 type:internal len:238 (+) c143667_g1_i1:1-711(+)
	+	36	83	38.55	9e-13		48.15	553	unknown protein_ Has 30 Blast hits to 30 proteins in 10 species: Archae - 0_ Bacteria - 0_ Metazoa - 0_ Fungi - 0_ Plants - 30_ Viruses - 0_ Other Eukaryotes - 0 (source: NCBI BLink).	AT1G07060.1	c280091_g7_i4|m.658385 c280091_g7_i4|g.658385 ORF c280091_g7_i4|g.658385 c280091_g7_i4|m.658385 type:complete len:194 (+) c280091_g7_i4:654-1235(+)	194
	-								Mitochondrial transcription termination factor family protein	AT1G61960.1	c270394_g1_i2|m.446749 c270394_g1_i2|g.446749 ORF c270394_g1_i2|g.446749 c270394_g1_i2|m.446749 type:complete len:442 (+) c270394_g1_i2:112-1437(+)
RIC2	-								ROP-interactive CRIB motif-containing protein 2	AT1G27380.2	c255826_g1_i4|m.320074 c255826_g1_i4|g.320074 ORF c255826_g1_i4|g.320074 c255826_g1_i4|m.320074 type:5prime_partial len:319 (+) c255826_g1_i4:2-958(+)
MSRB1, ATMSRB1	-								methionine sulfoxide reductase B 1	AT1G53670.1	c223919_g1_i2|m.229719 c223919_g1_i2|g.229719 ORF c223919_g1_i2|g.229719 c223919_g1_i2|m.229719 type:5prime_partial len:145 (+) c223919_g1_i2:2-436(+)
	-								Ribosomal protein L35Ae family protein	AT1G07070.1	c251599_g1_i1|m.302538 c251599_g1_i1|g.302538 ORF c251599_g1_i1|g.302538 c251599_g1_i1|m.302538 type:complete len:113 (+) c251599_g1_i1:136-474(+)
LSH6	+	71	140	75.71	1e-72	C4	39.84	370	Protein of unknown function (DUF640)	AT1G07090.1	c259235_g2_i1|m.336888 c259235_g2_i1|g.336888 ORF c259235_g2_i1|g.336888 c259235_g2_i1|m.336888 type:complete len:209 (+) c259235_g2_i1:111-737(+)	209
WAG1, PK3AT	-								WAG 1	AT1G53700.1	c288469_g4_i2|m.872391 c288469_g4_i2|g.872391 ORF c288469_g4_i2|g.872391 c288469_g4_i2|m.872391 type:complete len:642 (+) c288469_g4_i2:135-2060(+)
F2KP, ATF2KP, FKFBP	+	99	741	70.99	0		103.39	3490	fructose-2,6-bisphosphatase	AT1G07110.1	c275977_g9_i5|m.562073 c275977_g9_i5|g.562073 ORF c275977_g9_i5|g.562073 c275977_g9_i5|m.562073 type:complete len:747 (+) c275977_g9_i5:164-2404(+)	747
	+	80	296	66.89	9e-151	C3	31.64	601	unknown protein_ INVOLVED IN: biological_process unknown_ LOCATED IN: chloroplast_ EXPRESSED IN: 24 plant structures_ EXPRESSED DURING: 14 growth stages_ BEST Arabidopsis thaliana protein match is: unknown protein (TAIR:AT1G27030.1)_ Has 540 Blast hits to 538 proteins in 187 species: Archae - 0_ Bacteria - 333_ Metazoa - 0_ Fungi - 0_ Plants - 67_ Viruses - 0_ Other Eukaryotes - 140 (source: NCBI…	AT1G07040.1	c271640_g1_i1|m.469207 c271640_g1_i1|g.469207 ORF c271640_g1_i1|g.469207 c271640_g1_i1|m.469207 type:complete len:376 (+) c271640_g1_i1:62-1189(+)	376
CPK19	-								calcium-dependent protein kinase 19	AT1G61950.1	c266614_g1_i1|m.393697 c266614_g1_i1|g.393697 ORF c266614_g1_i1|g.393697 c266614_g1_i1|m.393697 type:5prime_partial len:493 (+) c266614_g1_i1:1-1479(+)
ATGSTU28, GSTU28	-								glutathione S-transferase TAU 28	AT1G53680.1	c275977_g10_i3|m.562071 c275977_g10_i3|g.562071 ORF c275977_g10_i3|g.562071 c275977_g10_i3|m.562071 type:5prime_partial len:235 (+) c275977_g10_i3:2-706(+)
	-								DNA directed RNA polymerase, 7 kDa subunit	AT1G53690.1	c246266_g1_i2|m.283931 c246266_g1_i2|g.283931 ORF c246266_g1_i2|g.283931 c246266_g1_i2|m.283931 type:complete len:52 (+) c246266_g1_i2:172-327(+)
SPL10	-								squamosa promoter binding protein-like 10	AT1G27370.1	c288143_g2_i5|m.865169 c288143_g2_i5|g.865169 ORF c288143_g2_i5|g.865169 c288143_g2_i5|m.865169 type:5prime_partial len:417 (+) c288143_g2_i5:1-1251(+)
	-								Thioredoxin superfamily protein	AT1G07080.1	c273883_g3_i3|m.516259 c273883_g3_i3|g.516259 ORF c273883_g3_i3|g.516259 c273883_g3_i3|m.516259 type:3prime_partial len:106 (+) c273883_g3_i3:184-498(+)
ATPPC1, PEPC1, ATPEPC1, PPC1	+	100	967	86.87	0		76.07	3309	phosphoenolpyruvate carboxylase 1	AT1G53310.1	c257720_g1_i4|m.329042 c257720_g1_i4|g.329042 ORF c257720_g1_i4|g.329042 c257720_g1_i4|m.329042 type:complete len:966 (+) c257720_g1_i4:157-3054(+)	966
	-								Mitochondrial transcription termination factor family protein	AT1G61970.1	c270394_g1_i2|m.446749 c270394_g1_i2|g.446749 ORF c270394_g1_i2|g.446749 c270394_g1_i2|m.446749 type:complete len:442 (+) c270394_g1_i2:112-1437(+)
	-								Mitochondrial transcription termination factor family protein	AT1G61980.1	c270394_g1_i2|m.446749 c270394_g1_i2|g.446749 ORF c270394_g1_i2|g.446749 c270394_g1_i2|m.446749 type:complete len:442 (+) c270394_g1_i2:112-1437(+)
	+	98	321	57.94	3e-130	S2	20.34	195	unknown protein_ INVOLVED IN: biological_process unknown_ LOCATED IN: endomembrane system_ EXPRESSED IN: 8 plant structures_ EXPRESSED DURING: 4 anthesis, F mature embryo stage, petal differentiation and expansion stage, E expanded cotyledon stage, D bilateral stage_ BEST Arabidopsis thaliana protein match is: unknown protein (TAIR:AT5G09580.1)_ Has 201 Blast hits to 201 proteins in 75 species: A…	AT1G53345.1	c271544_g1_i4|m.467291 c271544_g1_i4|g.467291 ORF c271544_g1_i4|g.467291 c271544_g1_i4|m.467291 type:5prime_partial len:335 (+) c271544_g1_i4:1-1005(+)	335
	-								Gibberellin-regulated family protein	AT1G22690.1	c445175_g1_i1|m.1018745 c445175_g1_i1|g.1018745 ORF c445175_g1_i1|g.1018745 c445175_g1_i1|m.1018745 type:complete len:111 (+) c445175_g1_i1:71-403(+)
	-								Cysteine/Histidine-rich C1 domain family protein	AT1G53340.1
	-								Pentatricopeptide repeat (PPR-like) superfamily protein	AT1G19720.1	c283731_g2_i4|m.750722 c283731_g2_i4|g.750722 ORF c283731_g2_i4|g.750722 c283731_g2_i4|m.750722 type:complete len:687 (+) c283731_g2_i4:52-2112(+)
	-								Kinase-related protein of unknown function (DUF1296)	AT1G29350.1	c279199_g2_i1|m.637020 c279199_g2_i1|g.637020 ORF c279199_g2_i1|g.637020 c279199_g2_i1|m.637020 type:complete len:879 (+) c279199_g2_i1:144-2780(+)
	-								unknown protein_ BEST Arabidopsis thaliana protein match is: unknown protein (TAIR:AT2G20362.1)_ Has 78 Blast hits to 77 proteins in 11 species: Archae - 0_ Bacteria - 0_ Metazoa - 0_ Fungi - 0_ Plants - 78_ Viruses - 0_ Other Eukaryotes - 0 (source: NCBI BLink).	AT1G63310.1
ATSIRB, SIRB	+	51	114	67.54	5e-56		39.5	521	sirohydrochlorin ferrochelatase B	AT1G50170.1	c284855_g3_i6|m.779604 c284855_g3_i6|g.779604 ORF c284855_g3_i6|g.779604 c284855_g3_i6|m.779604 type:complete len:120 (+) c284855_g3_i6:1278-1637(+)	120
PUB17, ATPUB17	+	73	531	46.14	1e-144		45.81	1097	plant U-box 17	AT1G29340.1	c252498_g1_i1|m.306158 c252498_g1_i1|g.306158 ORF c252498_g1_i1|g.306158 c252498_g1_i1|m.306158 type:3prime_partial len:546 (+) c252498_g1_i1:114-1748(+)	545
	-								Disease resistance protein (CC-NBS-LRR class) family	AT1G53350.1
	-								Mitochondrial transcription termination factor family protein	AT1G62010.1	c270394_g1_i2|m.446749 c270394_g1_i2|g.446749 ORF c270394_g1_i2|g.446749 c270394_g1_i2|m.446749 type:complete len:442 (+) c270394_g1_i2:112-1437(+)
	-								Pentatricopeptide repeat (PPR) superfamily protein	AT1G53330.1	c271774_g1_i1|m.472230 c271774_g1_i1|g.472230 ORF c271774_g1_i1|g.472230 c271774_g1_i1|m.472230 type:complete len:722 (+) c271774_g1_i1:127-2292(+)
	-								HR-like lesion-inducing protein-related	AT1G04340.1	c196816_g1_i2|m.185622 c196816_g1_i2|g.185622 ORF c196816_g1_i2|g.185622 c196816_g1_i2|m.185622 type:complete len:158 (+) c196816_g1_i2:157-630(+)
	+	98	905	33.81	2e-105		65.33	2876	Kinase-related protein of unknown function (DUF1296)	AT1G29370.1	c279199_g2_i1|m.637020 c279199_g2_i1|g.637020 ORF c279199_g2_i1|g.637020 c279199_g2_i1|m.637020 type:complete len:879 (+) c279199_g2_i1:144-2780(+)	879
	-								2-oxoglutarate (2OG) and Fe(II)-dependent oxygenase superfamily protein	AT1G04350.1	c264846_g1_i1|m.375863 c264846_g1_i1|g.375863 ORF c264846_g1_i1|g.375863 c264846_g1_i1|m.375863 type:complete len:374 (+) c264846_g1_i1:36-1157(+)
	-								Mitochondrial transcription termination factor family protein	AT1G61990.1	c270394_g1_i2|m.446749 c270394_g1_i2|g.446749 ORF c270394_g1_i2|g.446749 c270394_g1_i2|m.446749 type:complete len:442 (+) c270394_g1_i2:112-1437(+)
	-								F-box associated ubiquitination effector family protein	AT1G53325.1
	-								BEST Arabidopsis thaliana protein match is: Polynucleotidyl transferase, ribonuclease H-like superfamily protein (TAIR:AT2G04420.1)_ Has 34 Blast hits to 34 proteins in 2 species: Archae - 0_ Bacteria - 0_ Metazoa - 0_ Fungi - 0_ Plants - 34_ Viruses - 0_ Other Eukaryotes - 0 (source: NCBI BLink).	AT1G50160.1
AtTLP7, TLP7	+	89	336	68.75	1e-166	M3	60.23	791	tubby like protein 7	AT1G53320.1	c279935_g2_i6|m.654109 c279935_g2_i6|g.654109 ORF c279935_g2_i6|g.654109 c279935_g2_i6|m.654109 type:complete len:373 (+) c279935_g2_i6:123-1241(+)	373
	+	90	147	74.83	4e-77	C3	96.55	975	Acid phosphatase/vanadium-dependent haloperoxidase-related protein	AT1G67600.1	c185302_g1_i1|m.169122 c185302_g1_i1|g.169122 ORF c185302_g1_i1|g.169122 c185302_g1_i1|m.169122 type:complete len:172 (+) c185302_g1_i1:119-634(+)	172
	-								unknown protein_ Has 31 Blast hits to 31 proteins in 20 species: Archae - 0_ Bacteria - 0_ Metazoa - 20_ Fungi - 2_ Plants - 3_ Viruses - 0_ Other Eukaryotes - 6 (source: NCBI BLink).	AT1G29355.1
	+	90	410	38.78	4e-54	S5	25.29	561	unknown protein_ BEST Arabidopsis thaliana protein match is: unknown protein (TAIR:AT3G12970.1)_ Has 3011 Blast hits to 958 proteins in 192 species: Archae - 0_ Bacteria - 193_ Metazoa - 479_ Fungi - 286_ Plants - 158_ Viruses - 8_ Other Eukaryotes - 1887 (source: NCBI BLink).	AT1G56020.1	c268209_g1_i1|m.412898 c268209_g1_i1|g.412898 ORF c268209_g1_i1|g.412898 c268209_g1_i1|m.412898 type:complete len:417 (+) c268209_g1_i1:131-1381(+)	417
	-								NB-ARC domain-containing disease resistance protein	AT1G50180.1
	+	82	488	63.32	0	M4	22.8	510	O-fucosyltransferase family protein	AT1G76270.1	c269774_g2_i4|m.436573 c269774_g2_i4|g.436573 ORF c269774_g2_i4|g.436573 c269774_g2_i4|m.436573 type:complete len:551 (+) c269774_g2_i4:113-1765(+)	551
ATPMEPCRA, PMEPCRA	-								methylesterase PCR A	AT1G11580.1	c287784_g6_i1|m.856645 c287784_g6_i1|g.856645 ORF c287784_g6_i1|g.856645 c287784_g6_i1|m.856645 type:complete len:573 (+) c287784_g6_i1:241-1959(+)
	+	74	279	46.95	5e-73		18.26	218	RNA-binding (RRM/RBD/RNP motifs) family protein	AT1G17640.1	c272299_g1_i2|m.483310 c272299_g1_i2|g.483310 ORF c272299_g1_i2|g.483310 c272299_g1_i2|m.483310 type:3prime_partial len:320 (+) c272299_g1_i2:207-1163(+)	319
	-								SBP (S-ribonuclease binding protein) family protein	AT1G60610.1	c263615_g1_i3|m.365324 c263615_g1_i3|g.365324 ORF c263615_g1_i3|g.365324 c263615_g1_i3|m.365324 type:complete len:342 (+) c263615_g1_i3:310-1335(+)
	+	58	114	51.75	7e-32		6.59	46	unknown protein_ FUNCTIONS IN: molecular_function unknown_ INVOLVED IN: biological_process unknown_ LOCATED IN: chloroplast_ EXPRESSED IN: 13 plant structures_ EXPRESSED DURING: 4 anthesis, C globular stage, 4 leaf senescence stage, petal differentiation and expansion stage_ BEST Arabidopsis thaliana protein match is: unknown protein (TAIR:AT2G30230.1)_ Has 180 Blast hits to 180 proteins in 14 sp…	AT1G29195.1	c45111_g1_i1|m.35647 c45111_g1_i1|g.35647 ORF c45111_g1_i1|g.35647 c45111_g1_i1|m.35647 type:complete len:154 (+) c45111_g1_i1:67-528(+)	154
UGE3	-								UDP-D-glucose/UDP-D-galactose 4-epimerase 3	AT1G63180.1	c253408_g1_i1|m.309978 c253408_g1_i1|g.309978 ORF c253408_g1_i1|g.309978 c253408_g1_i1|m.309978 type:complete len:354 (+) c253408_g1_i1:228-1289(+)
	-								Cystatin/monellin superfamily protein	AT1G63190.1
	-								Cystatin/monellin superfamily protein	AT1G63200.1
	-								Pentatricopeptide repeat (PPR-like) superfamily protein	AT1G17630.1	c250005_g1_i1|m.296812 c250005_g1_i1|g.296812 ORF c250005_g1_i1|g.296812 c250005_g1_i1|m.296812 type:3prime_partial len:720 (+) c250005_g1_i1:59-2215(+)
	-								unknown protein_ Has 26 Blast hits to 18 proteins in 3 species: Archae - 0_ Bacteria - 0_ Metazoa - 0_ Fungi - 0_ Plants - 24_ Viruses - 0_ Other Eukaryotes - 2 (source: NCBI BLink).	AT1G76230.1
	-								Arabidopsis protein of unknown function (DUF241)	AT1G76220.1
	-								Protease-associated (PA) RING/U-box zinc finger family protein	AT1G22670.1	c274192_g2_i4|m.523679 c274192_g2_i4|g.523679 ORF c274192_g2_i4|g.523679 c274192_g2_i4|m.523679 type:complete len:456 (+) c274192_g2_i4:270-1637(+)
	-								Arabidopsis protein of unknown function (DUF241)	AT1G76240.1
EMB2756	+	87	671	50.67	0		67.84	2098	Protein of unknown function (DUF616)	AT1G34550.1	c267051_g1_i2|m.398585 c267051_g1_i2|g.398585 ORF c267051_g1_i2|g.398585 c267051_g1_i2|m.398585 type:5prime_partial len:700 (+) c267051_g1_i2:1-2100(+)	700
DWA2	-								DWD (DDB1-binding WD40 protein) hypersensitive to ABA 2	AT1G76260.1	c277232_g2_i6|m.590095 c277232_g2_i6|g.590095 ORF c277232_g2_i6|g.590095 c277232_g2_i6|m.590095 type:complete len:353 (+) c277232_g2_i6:64-1122(+)
	-								unknown protein_ INVOLVED IN: biological_process unknown_ LOCATED IN: endomembrane system_ EXPRESSED IN: 6 plant structures_ EXPRESSED DURING: 4 anthesis, petal differentiation and expansion stage_ Has 74 Blast hits to 74 proteins in 16 species: Archae - 0_ Bacteria - 0_ Metazoa - 1_ Fungi - 0_ Plants - 69_ Viruses - 0_ Other Eukaryotes - 4 (source: NCBI BLink).	AT1G76250.1
	-								Pectin lyase-like superfamily protein	AT1G05650.1	c277255_g1_i2|m.590741 c277255_g1_i2|g.590741 ORF c277255_g1_i2|g.590741 c277255_g1_i2|m.590741 type:5prime_partial len:319 (+) c277255_g1_i2:3-959(+)
	-								Protein phosphatase 2C family protein	AT1G48040.1	c278590_g1_i1|m.622134 c278590_g1_i1|g.622134 ORF c278590_g1_i1|g.622134 c278590_g1_i1|m.622134 type:complete len:385 (+) c278590_g1_i1:296-1450(+)
	-								Zinc finger, C3HC4 type (RING finger) family protein	AT1G63170.1	c273107_g1_i6|m.499867 c273107_g1_i6|g.499867 ORF c273107_g1_i6|g.499867 c273107_g1_i6|m.499867 type:complete len:383 (+) c273107_g1_i6:338-1486(+)
	-								unknown protein_ Has 4478 Blast hits to 355 proteins in 82 species: Archae - 0_ Bacteria - 29_ Metazoa - 379_ Fungi - 125_ Plants - 120_ Viruses - 25_ Other Eukaryotes - 3800 (source: NCBI BLink).	AT1G06930.1	c276409_g6_i1|m.571947 c276409_g6_i1|g.571947 ORF c276409_g6_i1|g.571947 c276409_g6_i1|m.571947 type:complete len:172 (+) c276409_g6_i1:198-713(+)
ATTIC110, TIC110	+	99	1006	59.44	0	M4	42.88	1642	translocon at the inner envelope membrane of chloroplasts 110	AT1G06950.1	c283556_g2_i3|m.746130 c283556_g2_i3|g.746130 ORF c283556_g2_i3|g.746130 c283556_g2_i3|m.746130 type:complete len:999 (+) c283556_g2_i3:108-3104(+)	999
	-								Thioredoxin superfamily protein	AT1G48070.1
	-								RING/U-box superfamily protein	AT1G53490.1
MUM4, RHM2, ATRHM2, ATMUM4	-								NAD-dependent epimerase/dehydratase family protein	AT1G53500.1	c278745_g1_i8|m.625809 c278745_g1_i8|g.625809 ORF c278745_g1_i8|g.625809 c278745_g1_i8|m.625809 type:complete len:675 (+) c278745_g1_i8:246-2270(+)
SHY2, IAA3	+	95	188	54.26	7e-58		19.79	259	AUX/IAA transcriptional regulator family protein	AT1G04240.1	c267427_g1_i1|m.403168 c267427_g1_i1|g.403168 ORF c267427_g1_i1|g.403168 c267427_g1_i1|m.403168 type:complete len:202 (+) c267427_g1_i1:248-853(+)	202
	-								FUNCTIONS IN: molecular_function unknown_ INVOLVED IN: biological_process unknown_ LOCATED IN: endomembrane system_ BEST Arabidopsis thaliana protein match is: Putative endonuclease or glycosyl hydrolase (TAIR:AT4G20480.1)_ Has 152 Blast hits to 136 proteins in 9 species: Archae - 0_ Bacteria - 0_ Metazoa - 0_ Fungi - 0_ Plants - 152_ Viruses - 0_ Other Eukaryotes - 0 (source: NCBI BLink).	AT1G06925.1
	-								calcium-dependent lipid-binding family protein	AT1G48090.1	c285335_g1_i1|m.792620 c285335_g1_i1|g.792620 ORF c285335_g1_i1|g.792620 c285335_g1_i1|m.792620 type:complete len:4331 (+) c285335_g1_i1:237-13229(+)
ATOFP4, OFP4	-								ovate family protein 4	AT1G06920.1	c267574_g2_i1|m.404883 c267574_g2_i1|g.404883 ORF c267574_g2_i1|g.404883 c267574_g2_i1|m.404883 type:5prime_partial len:93 (+) c267574_g2_i1:2-280(+)
	-								SAUR-like auxin-responsive protein family	AT1G19830.1	c256828_g1_i1|m.324187 c256828_g1_i1|g.324187 ORF c256828_g1_i1|g.324187 c256828_g1_i1|m.324187 type:complete len:109 (+) c256828_g1_i1:348-674(+)
	-								F-box and associated interaction domains-containing protein	AT1G48060.1
AXR3, IAA17	-								AUX/IAA transcriptional regulator family protein	AT1G04250.1	c287105_g9_i2|m.839926 c287105_g9_i2|g.839926 ORF c287105_g9_i2|g.839926 c287105_g9_i2|m.839926 type:complete len:291 (+) c287105_g9_i2:281-1153(+)
KU80, ATKU80	+	77	524	54.58	0		33.16	503	Ku80 family protein	AT1G48050.1	c285613_g2_i3|m.800116 c285613_g2_i3|g.800116 ORF c285613_g2_i3|g.800116 c285613_g2_i3|m.800116 type:3prime_partial len:530 (+) c285613_g2_i3:209-1795(+)	529
RPS15	-								cytosolic ribosomal protein S15	AT1G04270.1	c269332_g1_i2|m.428862 c269332_g1_i2|g.428862 ORF c269332_g1_i2|g.428862 c269332_g1_i2|m.428862 type:complete len:152 (+) c269332_g1_i2:132-587(+)
	-								AMP-dependent synthetase and ligase family protein	AT1G76290.1	c269998_g1_i1|m.440122 c269998_g1_i1|g.440122 ORF c269998_g1_i1|g.440122 c269998_g1_i1|m.440122 type:complete len:548 (+) c269998_g1_i1:69-1712(+)
	-								Pectin lyase-like superfamily protein	AT1G05660.1	c277255_g1_i2|m.590741 c277255_g1_i2|g.590741 ORF c277255_g1_i2|g.590741 c277255_g1_i2|m.590741 type:5prime_partial len:319 (+) c277255_g1_i2:3-959(+)
MPI7, MPIP7, PRA1.D	-								CAMV movement protein interacting protein 7	AT1G04260.1	c447248_g1_i1|m.1020962 c447248_g1_i1|g.1020962 ORF c447248_g1_i1|g.1020962 c447248_g1_i1|m.1020962 type:complete len:201 (+) c447248_g1_i1:200-802(+)
	-								Protein of unknown function (DUF1184)	AT1G34560.1
RFC2	+	47	155	87.1	5e-95	C4	5.78	37	replication factor C 2	AT1G63160.1	c204971_g1_i1|m.196287 c204971_g1_i1|g.196287 ORF c204971_g1_i1|g.196287 c204971_g1_i1|m.196287 type:internal len:201 (+) c204971_g1_i1:1-600(+)	200
	-								Plant invertase/pectin methylesterase inhibitor superfamily	AT1G11590.1	c287784_g6_i1|m.856645 c287784_g6_i1|g.856645 ORF c287784_g6_i1|g.856645 c287784_g6_i1|m.856645 type:complete len:573 (+) c287784_g6_i1:241-1959(+)
	-								Tetratricopeptide repeat (TPR)-like superfamily protein	AT1G63150.1	c276908_g3_i3|m.583371 c276908_g3_i3|g.583371 ORF c276908_g3_i3|g.583371 c276908_g3_i3|m.583371 type:complete len:644 (+) c276908_g3_i3:110-2041(+)
	-								unknown protein_ Has 460 Blast hits to 413 proteins in 106 species: Archae - 5_ Bacteria - 12_ Metazoa - 152_ Fungi - 46_ Plants - 43_ Viruses - 2_ Other Eukaryotes - 200 (source: NCBI BLink).	AT1G63240.1
	-								Cystatin/monellin superfamily protein	AT1G63205.1
ATRPAC43, RPAC43	+	94	363	63.09	2e-170		96.43	1888	RNA polymerase I subunit 43	AT1G60620.1	c284860_g2_i9|m.779782 c284860_g2_i9|g.779782 ORF c284860_g2_i9|g.779782 c284860_g2_i9|m.779782 type:complete len:368 (+) c284860_g2_i9:269-1372(+)	368
B5 #5, ATCB5LP, CB5LP	+	61	74	74.32	4e-40	S5	24.85	168	cytochrome B5-like protein	AT1G60660.1	c265631_g1_i3|m.383201 c265631_g1_i3|g.383201 ORF c265631_g1_i3|g.383201 c265631_g1_i3|m.383201 type:complete len:117 (+) c265631_g1_i3:192-542(+)	117
CHX14, ATCHX14	-								cation/hydrogen exchanger 14	AT1G06970.1	c525606_g1_i1|m.1084914 c525606_g1_i1|g.1084914 ORF c525606_g1_i1|g.1084914 c525606_g1_i1|m.1084914 type:complete len:833 (+) c525606_g1_i1:264-2762(+)
	+	55	247	61.94	1e-115		6.84	74	unknown protein_ BEST Arabidopsis thaliana protein match is: unknown protein (TAIR:AT3G14830.2)_ Has 71 Blast hits to 71 proteins in 12 species: Archae - 0_ Bacteria - 0_ Metazoa - 0_ Fungi - 0_ Plants - 71_ Viruses - 0_ Other Eukaryotes - 0 (source: NCBI BLink).	AT1G53450.1	c263183_g1_i1|m.361970 c263183_g1_i1|g.361970 ORF c263183_g1_i1|g.361970 c263183_g1_i1|m.361970 type:5prime_partial len:251 (+) c263183_g1_i1:2-754(+)	251
CYP94D1	-								cytochrome P450, family 94, subfamily D, polypeptide 1	AT1G34540.1	c257348_g1_i1|m.327077 c257348_g1_i1|g.327077 ORF c257348_g1_i1|g.327077 c257348_g1_i1|m.327077 type:5prime_partial len:529 (+) c257348_g1_i1:1-1587(+)
	-								Oligosaccharyltransferase complex/magnesium transporter family protein	AT1G11560.1	c277501_g1_i3|m.596437 c277501_g1_i3|g.596437 ORF c277501_g1_i3|g.596437 c277501_g1_i3|m.596437 type:5prime_partial len:362 (+) c277501_g1_i3:2-1087(+)
	-								unknown protein_ FUNCTIONS IN: molecular_function unknown_ INVOLVED IN: biological_process unknown_ LOCATED IN: endomembrane system_ EXPRESSED IN: sepal, male gametophyte, carpel_ EXPRESSED DURING: 4 anthesis_ BEST Arabidopsis thaliana protein match is: unknown protein (TAIR:AT2G30230.1)_ Has 159 Blast hits to 159 proteins in 13 species: Archae - 0_ Bacteria - 0_ Metazoa - 0_ Fungi - 0_ Plants - …	AT1G06980.1	c45111_g1_i1|m.35647 c45111_g1_i1|g.35647 ORF c45111_g1_i1|g.35647 c45111_g1_i1|m.35647 type:complete len:154 (+) c45111_g1_i1:67-528(+)
AVP2, AVPL1, AtVHP2_1, VHP2_1, VP2	-								vacuolar H+-pyrophosphatase 2	AT1G78920.1	c266993_g1_i5|m.397930 c266993_g1_i5|g.397930 ORF c266993_g1_i5|g.397930 c266993_g1_i5|m.397930 type:complete len:801 (+) c266993_g1_i5:438-2840(+)
AT5PTASE13, 5PTASE13	-								Endonuclease/exonuclease/phosphatase family protein	AT1G05630.1	c266574_g1_i2|m.393257 c266574_g1_i2|g.393257 ORF c266574_g1_i2|g.393257 c266574_g1_i2|m.393257 type:complete len:1210 (+) c266574_g1_i2:348-3977(+)
	-								GDSL-like Lipase/Acylhydrolase superfamily protein	AT1G06990.1	c275995_g2_i9|m.562493 c275995_g2_i9|g.562493 ORF c275995_g2_i9|g.562493 c275995_g2_i9|m.562493 type:complete len:378 (+) c275995_g2_i9:12-1145(+)
ATEXO70B2, EXO70B2	-								exocyst subunit exo70 family protein B2	AT1G07000.1	c268193_g2_i2|m.412752 c268193_g2_i2|g.412752 ORF c268193_g2_i2|g.412752 c268193_g2_i2|m.412752 type:complete len:608 (+) c268193_g2_i2:122-1945(+)
	+	96	314	65.29	3e-135		11.39	183	Mitochondrial substrate carrier family protein	AT1G07030.1	c276219_g3_i1|m.567364 c276219_g3_i1|g.567364 ORF c276219_g3_i1|g.567364 c276219_g3_i1|m.567364 type:complete len:322 (+) c276219_g3_i1:199-1164(+)	322
	+	99	344	70.35	0		63.05	1074	NAD(P)-linked oxidoreductase superfamily protein	AT1G60680.1	c285797_g1_i2|m.804848 c285797_g1_i2|g.804848 ORF c285797_g1_i2|g.804848 c285797_g1_i2|m.804848 type:complete len:351 (+) c285797_g1_i2:105-1157(+)	351
	-								Tetratricopeptide repeat (TPR)-like superfamily protein	AT1G63230.1	c285877_g2_i1|m.807083 c285877_g2_i1|g.807083 ORF c285877_g2_i1|g.807083 c285877_g2_i1|m.807083 type:complete len:747 (+) c285877_g2_i1:261-2501(+)
	-								RNA-binding (RRM/RBD/RNP motifs) family protein with retrovirus zinc finger-like domain	AT1G60650.1	c282344_g3_i3|m.715934 c282344_g3_i3|g.715934 ORF c282344_g3_i3|g.715934 c282344_g3_i3|m.715934 type:complete len:305 (+) c282344_g3_i3:49-963(+)
	-								Leucine-rich repeat transmembrane protein kinase	AT1G53440.1	c287593_g1_i5|m.851627 c287593_g1_i5|g.851627 ORF c287593_g1_i5|g.851627 c287593_g1_i5|m.851627 type:complete len:981 (+) c287593_g1_i5:113-3055(+)
URH2	+	99	318	69.81	2e-163		50.84	939	uridine-ribohydrolase 2	AT1G05620.1	c270583_g1_i8|m.450417 c270583_g1_i8|g.450417 ORF c270583_g1_i8|g.450417 c270583_g1_i8|m.450417 type:complete len:347 (+) c270583_g1_i8:96-1136(+)	347
	-								Mitochondrial substrate carrier family protein	AT1G07025.1	c276219_g3_i1|m.567364 c276219_g3_i1|g.567364 ORF c276219_g3_i1|g.567364 c276219_g3_i1|m.567364 type:complete len:322 (+) c276219_g3_i1:199-1164(+)
	+	98	160	38.75	5e-24		57.91	649	unknown protein_ Has 39 Blast hits to 39 proteins in 17 species: Archae - 0_ Bacteria - 0_ Metazoa - 6_ Fungi - 3_ Plants - 28_ Viruses - 0_ Other Eukaryotes - 2 (source: NCBI BLink).	AT1G07020.1	c242797_g1_i1|m.273826 c242797_g1_i1|g.273826 ORF c242797_g1_i1|g.273826 c242797_g1_i1|m.273826 type:complete len:166 (+) c242797_g1_i1:213-710(+)	166
	-								RNA-binding (RRM/RBD/RNP motifs) family protein	AT1G06960.1	c252407_g1_i1|m.305725 c252407_g1_i1|g.305725 ORF c252407_g1_i1|g.305725 c252407_g1_i1|m.305725 type:complete len:225 (+) c252407_g1_i1:147-821(+)
	-								Disease resistance protein (TIR-NBS class)	AT1G17610.1
	-								unknown protein_ FUNCTIONS IN: molecular_function unknown_ INVOLVED IN: biological_process unknown_ LOCATED IN: endomembrane system_ Has 18 Blast hits to 18 proteins in 5 species: Archae - 0_ Bacteria - 0_ Metazoa - 0_ Fungi - 0_ Plants - 18_ Viruses - 0_ Other Eukaryotes - 0 (source: NCBI BLink).	AT1G29290.1
	-								Protein of unknown function (DUF688)	AT1G29240.1	c281355_g2_i4|m.691810 c281355_g2_i4|g.691810 ORF c281355_g2_i4|g.691810 c281355_g2_i4|m.691810 type:complete len:306 (+) c281355_g2_i4:180-1097(+)
	-								Alba DNA/RNA-binding protein	AT1G29250.1	c216133_g1_i1|m.213825 c216133_g1_i1|g.213825 ORF c216133_g1_i1|g.213825 c216133_g1_i1|m.213825 type:complete len:131 (+) c216133_g1_i1:173-565(+)
	-								Transcription elongation factor Spt6	AT1G63210.1	c285252_g1_i2|m.790351 c285252_g1_i2|g.790351 ORF c285252_g1_i2|g.790351 c285252_g1_i2|m.790351 type:3prime_partial len:1353 (+) c285252_g1_i2:1051-5106(+)
CIPK18, SnRK3.20, ATWL1, WL1, ATCIPK18	-								CBL-interacting protein kinase 18	AT1G29230.1	c262944_g1_i1|m.360376 c262944_g1_i1|g.360376 ORF c262944_g1_i1|g.360376 c262944_g1_i1|m.360376 type:complete len:476 (+) c262944_g1_i1:92-1519(+)
	+	99	278	41.73	1e-52		107.14	1768	Late embryogenesis abundant (LEA) hydroxyproline-rich glycoprotein family	AT1G17620.1	c196450_g1_i1|m.185143 c196450_g1_i1|g.185143 ORF c196450_g1_i1|g.185143 c196450_g1_i1|m.185143 type:complete len:264 (+) c196450_g1_i1:212-1003(+)	264
	-								Ankyrin repeat family protein	AT1G05640.1	c274324_g1_i3|m.527044 c274324_g1_i3|g.527044 ORF c274324_g1_i3|g.527044 c274324_g1_i3|m.527044 type:complete len:565 (+) c274324_g1_i3:707-2401(+)
ATMRD1, MRD1	-								mto 1 responding down 1	AT1G53480.1
TGD1	+	75	261	76.63	4e-144	C5	4.59	84	trigalactosyldiacylglycerol 1	AT1G19800.2	c223392_g1_i1|m.228565 c223392_g1_i1|g.228565 ORF c223392_g1_i1|g.228565 c223392_g1_i1|m.228565 type:complete len:331 (+) c223392_g1_i1:86-1078(+)	331
	+	89	131	61.83	3e-51	S5	159.6	1447	Calcium-dependent lipid-binding (CaLB domain) family protein	AT1G63220.1	c287526_g8_i2|m.850019 c287526_g8_i2|g.850019 ORF c287526_g8_i2|g.850019 c287526_g8_i2|m.850019 type:complete len:132 (+) c287526_g8_i2:162-557(+)	132
	-								unknown protein_ BEST Arabidopsis thaliana protein match is: unknown protein (TAIR:AT2G40435.1)_ Has 98 Blast hits to 98 proteins in 15 species: Archae - 0_ Bacteria - 0_ Metazoa - 0_ Fungi - 0_ Plants - 98_ Viruses - 0_ Other Eukaryotes - 0 (source: NCBI BLink).	AT1G29270.1
SRS7	-								SHI-related sequence 7	AT1G19790.1	c259004_g1_i1|m.335676 c259004_g1_i1|g.335676 ORF c259004_g1_i1|g.335676 c259004_g1_i1|m.335676 type:complete len:256 (+) c259004_g1_i1:429-1196(+)
WRKY65, ATWRKY65	+	86	229	44.1	9e-48	C3	7.25	68	WRKY DNA-binding protein 65	AT1G29280.1	c242682_g2_i2|m.273486 c242682_g2_i2|g.273486 ORF c242682_g2_i2|g.273486 c242682_g2_i2|m.273486 type:5prime_partial len:288 (+) c242682_g2_i2:1-864(+)	288
	-								Leucine-rich repeat protein kinase family protein	AT1G60630.1	c279638_g1_i1|m.647259 c279638_g1_i1|g.647259 ORF c279638_g1_i1|g.647259 c279638_g1_i1|m.647259 type:complete len:615 (+) c279638_g1_i1:353-2197(+)
	-								Disease resistance protein (TIR-NBS class)	AT1G17615.1
	+	19	59	62.71	6e-19	C4	4.24	37	BEST Arabidopsis thaliana protein match is: Ran BP2/NZF zinc finger-like superfamily protein (TAIR:AT1G70650.2)_ Has 485 Blast hits to 413 proteins in 88 species: Archae - 11_ Bacteria - 27_ Metazoa - 119_ Fungi - 17_ Plants - 101_ Viruses - 2_ Other Eukaryotes - 208 (source: NCBI BLink).	AT1G53460.1	c254350_g1_i2|m.313920 c254350_g1_i2|g.313920 ORF c254350_g1_i2|g.313920 c254350_g1_i2|m.313920 type:3prime_partial len:210 (+) c254350_g1_i2:27-653(+)	209
PEX7, ATPEX7	+	99	316	72.78	0		7.42	121	peroxin 7	AT1G29260.1	c263092_g1_i1|m.361330 c263092_g1_i1|g.361330 ORF c263092_g1_i1|g.361330 c263092_g1_i1|m.361330 type:5prime_partial len:326 (+) c263092_g1_i1:1-978(+)	326
MSL4	+	70	641	52.26	0	S3	253.96	6826	mechanosensitive channel of small conductance-like 4	AT1G53470.1	c288517_g3_i1|m.873368 c288517_g3_i1|g.873368 ORF c288517_g3_i1|g.873368 c288517_g3_i1|m.873368 type:5prime_partial len:629 (+) c288517_g3_i1:1-1887(+)	629
	+	15	51	49.02	3e-12		80.99	900	unknown protein_ Has 42416 Blast hits to 22533 proteins in 1340 species: Archae - 32_ Bacteria - 6461_ Metazoa - 16431_ Fungi - 3749_ Plants - 1747_ Viruses - 284_ Other Eukaryotes - 13712 (source: NCBI BLink).	AT1G60640.1	c261746_g1_i2|m.352192 c261746_g1_i2|g.352192 ORF c261746_g1_i2|g.352192 c261746_g1_i2|m.352192 type:5prime_partial len:247 (+) c261746_g1_i2:1-741(+)	247
ORC6, ATORC6	+	96	283	60.42	4e-115		28.76	538	origin recognition complex protein 6	AT1G26840.1	c270809_g1_i2|m.454727 c270809_g1_i2|g.454727 ORF c270809_g1_i2|g.454727 c270809_g1_i2|m.454727 type:complete len:290 (+) c270809_g1_i2:352-1221(+)	290
SPL11	-								squamosa promoter-like 11	AT1G27360.1	c288143_g2_i5|m.865169 c288143_g2_i5|g.865169 ORF c288143_g2_i5|g.865169 c288143_g2_i5|m.865169 type:5prime_partial len:417 (+) c288143_g2_i5:1-1251(+)
	-								SMAD/FHA domain-containing protein	AT1G60700.1	c280304_g3_i3|m.664312 c280304_g3_i3|g.664312 ORF c280304_g3_i3|g.664312 c280304_g3_i3|m.664312 type:complete len:732 (+) c280304_g3_i3:152-2347(+)
CYCB1_5, CYC3	-								CYCLIN B1_5	AT1G34460.1	c272236_g1_i2|m.481815 c272236_g1_i2|g.481815 ORF c272236_g1_i2|g.481815 c272236_g1_i2|m.481815 type:5prime_partial len:380 (+) c272236_g1_i2:3-1142(+)
CRY2, FHA, AT-PHH1, PHH1, ATCRY2	-								cryptochrome 2	AT1G04400.2	c277450_g3_i2|m.595109 c277450_g3_i2|g.595109 ORF c277450_g3_i2|g.595109 c277450_g3_i2|m.595109 type:complete len:463 (+) c277450_g3_i2:74-1462(+)
	-								unknown protein_ INVOLVED IN: biological_process unknown_ LOCATED IN: chloroplast_ EXPRESSED IN: 23 plant structures_ EXPRESSED DURING: 15 growth stages_ BEST Arabidopsis thaliana protein match is: unknown protein (TAIR:AT5G27290.1)_ Has 436 Blast hits to 436 proteins in 83 species: Archae - 0_ Bacteria - 153_ Metazoa - 0_ Fungi - 0_ Plants - 160_ Viruses - 0_ Other Eukaryotes - 123 (source: NCBI…	AT1G56180.1
	-								Actin-binding FH2 (formin homology 2) family protein	AT1G59910.1	c265509_g1_i1|m.382073 c265509_g1_i1|g.382073 ORF c265509_g1_i1|g.382073 c265509_g1_i1|m.382073 type:5prime_partial len:514 (+) c265509_g1_i1:1-1542(+)
ATERF-8, ATERF8, ERF8	-								ethylene response factor 8	AT1G53170.1	c258989_g1_i1|m.335619 c258989_g1_i1|g.335619 ORF c258989_g1_i1|g.335619 c258989_g1_i1|m.335619 type:complete len:194 (+) c258989_g1_i1:190-771(+)
	-								Phosphoglycerate kinase family protein	AT1G56190.1	c270125_g1_i1|m.442078 c270125_g1_i1|g.442078 ORF c270125_g1_i1|g.442078 c270125_g1_i1|m.442078 type:complete len:402 (+) c270125_g1_i1:133-1338(+)
	-								MADS-box family protein	AT1G59920.1
NPC1	+	96	516	72.48	0	M5	373.24	10003	non-specific phospholipase C1	AT1G07230.1	c270436_g1_i2|m.447456 c270436_g1_i2|g.447456 ORF c270436_g1_i2|g.447456 c270436_g1_i2|m.447456 type:complete len:539 (+) c270436_g1_i2:165-1781(+)	539
	-								FAD/NAD(P)-binding oxidoreductase family protein	AT1G63390.1	c270672_g1_i3|m.452027 c270672_g1_i3|g.452027 ORF c270672_g1_i3|g.452027 c270672_g1_i3|m.452027 type:5prime_partial len:467 (+) c270672_g1_i3:2-1402(+)
emb1303	-								embryo defective 1303	AT1G56200.1	c266371_g12_i4|m.390988 c266371_g12_i4|g.390988 ORF c266371_g12_i4|g.390988 c266371_g12_i4|m.390988 type:complete len:170 (+) c266371_g12_i4:164-673(+)
	-								Pentatricopeptide repeat (PPR) superfamily protein	AT1G63400.1	c276908_g3_i3|m.583371 c276908_g3_i3|g.583371 ORF c276908_g3_i3|g.583371 c276908_g3_i3|m.583371 type:complete len:644 (+) c276908_g3_i3:110-2041(+)
PSB27	-								photosystem II family protein	AT1G03600.1
	-								MADS-box family protein	AT1G59930.1
SPL4	+	77	134	54.48	7e-42		8.11	67	squamosa promoter binding protein-like 4	AT1G53160.2	c260137_g1_i1|m.341761 c260137_g1_i1|g.341761 ORF c260137_g1_i1|g.341761 c260137_g1_i1|m.341761 type:complete len:167 (+) c260137_g1_i1:186-686(+)	167
	-								Heavy metal transport/detoxification superfamily protein	AT1G56210.1	c263801_g1_i2|m.366848 c263801_g1_i2|g.366848 ORF c263801_g1_i2|g.366848 c263801_g1_i2|m.366848 type:complete len:258 (+) c263801_g1_i2:76-849(+)
	-								HEAT/U-box domain-containing protein	AT1G56040.1	c261064_g1_i1|m.347699 c261064_g1_i1|g.347699 ORF c261064_g1_i1|g.347699 c261064_g1_i1|m.347699 type:complete len:618 (+) c261064_g1_i1:90-1943(+)
	-								Lactate/malate dehydrogenase family protein	AT1G04410.1	c262440_g1_i1|m.356704 c262440_g1_i1|g.356704 ORF c262440_g1_i1|g.356704 c262440_g1_i1|m.356704 type:complete len:332 (+) c262440_g1_i1:145-1140(+)
	-								unknown protein_ FUNCTIONS IN: molecular_function unknown_ INVOLVED IN: biological_process unknown_ LOCATED IN: cellular_component unknown_ EXPRESSED IN: 13 plant structures_ EXPRESSED DURING: 6 growth stages_ BEST Arabidopsis thaliana protein match is: unknown protein (TAIR:AT3G15115.1)_ Has 58 Blast hits to 56 proteins in 22 species: Archae - 0_ Bacteria - 0_ Metazoa - 6_ Fungi - 4_ Plants - 29…	AT1G53180.1
ARR3	-								response regulator 3	AT1G59940.1	c265459_g1_i1|m.381718 c265459_g1_i1|g.381718 ORF c265459_g1_i1|g.381718 c265459_g1_i1|m.381718 type:complete len:177 (+) c265459_g1_i1:411-941(+)
	-								Arabidopsis thaliana protein of unknown function (DUF821)	AT1G07220.1	c272554_g2_i5|m.488067 c272554_g2_i5|g.488067 ORF c272554_g2_i5|g.488067 c272554_g2_i5|m.488067 type:complete len:541 (+) c272554_g2_i5:115-1737(+)
	+	70	272	62.5	2e-116		5.77	55	Protein phosphatase 2C family protein	AT1G07160.1	c258427_g1_i2|m.332535 c258427_g1_i2|g.332535 ORF c258427_g1_i2|g.332535 c258427_g1_i2|m.332535 type:5prime_partial len:293 (+) c258427_g1_i2:3-881(+)	293
	-								Protein of unknown function (DUF803)	AT1G34470.1	c262338_g1_i1|m.355979 c262338_g1_i1|g.355979 ORF c262338_g1_i1|g.355979 c262338_g1_i1|m.355979 type:complete len:341 (+) c262338_g1_i1:284-1306(+)
	-								PHF5-like protein	AT1G07170.1	c281394_g1_i4|m.692789 c281394_g1_i4|g.692789 ORF c281394_g1_i4|g.692789 c281394_g1_i4|m.692789 type:complete len:111 (+) c281394_g1_i4:249-581(+)
ATNDI1, NDA1	-								alternative NAD(P)H dehydrogenase 1	AT1G07180.1	c280146_g1_i3|m.659953 c280146_g1_i3|g.659953 ORF c280146_g1_i3|g.659953 c280146_g1_i3|m.659953 type:5prime_partial len:447 (+) c280146_g1_i3:2-1342(+)
MAPKKK13	-								mitogen-activated protein kinase kinase kinase 13	AT1G07150.1	c265057_g1_i1|m.377979 c265057_g1_i1|g.377979 ORF c265057_g1_i1|g.377979 c265057_g1_i1|m.377979 type:3prime_partial len:417 (+) c265057_g1_i1:91-1338(+)
SIRANBP	-								Pleckstrin homology (PH) domain superfamily protein	AT1G07140.1	c239985_g1_i1|m.266154 c239985_g1_i1|g.266154 ORF c239985_g1_i1|g.266154 c239985_g1_i1|m.266154 type:complete len:208 (+) c239985_g1_i1:219-842(+)
HAP13	+	100	428	88.32	0	M5	35.24	1687	Clathrin adaptor complexes medium subunit family protein	AT1G60780.1	c283491_g1_i2|m.744511 c283491_g1_i2|g.744511 ORF c283491_g1_i2|g.744511 c283491_g1_i2|m.744511 type:complete len:429 (+) c283491_g1_i2:193-1479(+)	429
	-								NAD(P)-linked oxidoreductase superfamily protein	AT1G59960.1	c274733_g1_i3|m.535486 c274733_g1_i3|g.535486 ORF c274733_g1_i3|g.535486 c274733_g1_i3|m.535486 type:5prime_partial len:343 (+) c274733_g1_i3:3-1031(+)
	-								SAUR-like auxin-responsive protein family	AT1G29460.1	c258590_g1_i1|m.333457 c258590_g1_i1|g.333457 ORF c258590_g1_i1|g.333457 c258590_g1_i1|m.333457 type:complete len:105 (+) c258590_g1_i1:197-511(+)
	-								unknown protein_ BEST Arabidopsis thaliana protein match is: unknown protein (TAIR:AT4G05095.1)_ Has 28 Blast hits to 28 proteins in 2 species: Archae - 0_ Bacteria - 0_ Metazoa - 0_ Fungi - 0_ Plants - 28_ Viruses - 0_ Other Eukaryotes - 0 (source: NCBI BLink).	AT1G34440.1
	+	44	282	36.17	1e-34		12.76	182	unknown protein_ Has 21 Blast hits to 21 proteins in 9 species: Archae - 0_ Bacteria - 2_ Metazoa - 0_ Fungi - 0_ Plants - 19_ Viruses - 0_ Other Eukaryotes - 0 (source: NCBI BLink).	AT1G53200.1	c272240_g1_i1|m.481930 c272240_g1_i1|g.481930 ORF c272240_g1_i1|g.481930 c272240_g1_i1|m.481930 type:complete len:401 (+) c272240_g1_i1:373-1575(+)	401
	-								NAD(P)-linked oxidoreductase superfamily protein	AT1G59950.1	c274733_g1_i3|m.535486 c274733_g1_i3|g.535486 ORF c274733_g1_i3|g.535486 c274733_g1_i3|m.535486 type:5prime_partial len:343 (+) c274733_g1_i3:3-1031(+)
	-								RING/U-box superfamily protein	AT1G53190.1	c263582_g3_i6|m.365055 c263582_g3_i6|g.365055 ORF c263582_g3_i6|g.365055 c263582_g3_i6|m.365055 type:complete len:547 (+) c263582_g3_i6:316-1956(+)
	-								BTB/POZ domain-containing protein	AT1G04390.1
	-								Protein kinase superfamily protein	AT1G22720.1	c263882_g1_i2|m.367566 c263882_g1_i2|g.367566 ORF c263882_g1_i2|g.367566 c263882_g1_i2|m.367566 type:internal len:322 (+) c263882_g1_i2:2-964(+)
TBL2	-								Plant protein of unknown function (DUF828)	AT1G60790.1	c266559_g1_i2|m.393119 c266559_g1_i2|g.393119 ORF c266559_g1_i2|g.393119 c266559_g1_i2|m.393119 type:5prime_partial len:798 (+) c266559_g1_i2:3-2396(+)
	+	79	213	50.23	4e-50	M2	24.01	304	Ribosomal protein S18	AT1G07210.1	c253219_g1_i3|m.309155 c253219_g1_i3|g.309155 ORF c253219_g1_i3|g.309155 c253219_g1_i3|m.309155 type:complete len:258 (+) c253219_g1_i3:71-844(+)	258
	-								BEST Arabidopsis thaliana protein match is: lon protease 1 (TAIR:AT5G26860.1)_ Has 106 Blast hits to 106 proteins in 47 species: Archae - 0_ Bacteria - 34_ Metazoa - 0_ Fungi - 11_ Plants - 56_ Viruses - 0_ Other Eukaryotes - 5 (source: NCBI BLink).	AT1G07190.1	c282617_g1_i7|m.722255 c282617_g1_i7|g.722255 ORF c282617_g1_i7|g.722255 c282617_g1_i7|m.722255 type:complete len:971 (+) c282617_g1_i7:253-3165(+)
	-								Pentatricopeptide repeat (PPR) superfamily protein	AT1G11470.1
UGT1, UGT75B1	-								UDP-glucosyltransferase 75B1	AT1G05560.1	c276012_g3_i1|m.562843 c276012_g3_i1|g.562843 ORF c276012_g3_i1|g.562843 c276012_g3_i1|m.562843 type:3prime_partial len:386 (+) c276012_g3_i1:85-1239(+)
	-								SAUR-like auxin-responsive protein family	AT1G29450.1	c258590_g1_i1|m.333457 c258590_g1_i1|g.333457 ORF c258590_g1_i1|g.333457 c258590_g1_i1|m.333457 type:complete len:105 (+) c258590_g1_i1:197-511(+)
	-								Protein phosphatase 2C family protein	AT1G03590.1	c221330_g1_i1|m.224402 c221330_g1_i1|g.224402 ORF c221330_g1_i1|g.224402 c221330_g1_i1|m.224402 type:complete len:453 (+) c221330_g1_i1:513-1871(+)
	-								Protein of unknown function (DUF567)	AT1G63410.1	c15508_g1_i2|m.12559 c15508_g1_i2|g.12559 ORF c15508_g1_i2|g.12559 c15508_g1_i2|m.12559 type:5prime_partial len:263 (+) c15508_g1_i2:2-790(+)
CKL13	-								casein kinase like 13	AT1G04440.1	c274206_g2_i5|m.523989 c274206_g2_i5|g.523989 ORF c274206_g2_i5|g.523989 c274206_g2_i5|m.523989 type:complete len:473 (+) c274206_g2_i5:309-1727(+)
	-								unknown protein_ Has 20 Blast hits to 20 proteins in 8 species: Archae - 0_ Bacteria - 7_ Metazoa - 0_ Fungi - 0_ Plants - 7_ Viruses - 0_ Other Eukaryotes - 6 (source: NCBI BLink).	AT1G29480.1
	-								valyl-tRNA synthetase / valine--tRNA ligase-related	AT1G27160.1	c286093_g7_i4|m.812903 c286093_g7_i4|g.812903 ORF c286093_g7_i4|g.812903 c286093_g7_i4|m.812903 type:complete len:970 (+) c286093_g7_i4:156-3065(+)
	-								transmembrane receptors_ATP binding	AT1G27170.1	c278016_g2_i1|m.608429 c278016_g2_i1|g.608429 ORF c278016_g2_i1|g.608429 c278016_g2_i1|m.608429 type:complete len:546 (+) c278016_g2_i1:431-2068(+)
AtPP2-B14, PP2-B14	-								phloem protein 2-B14	AT1G56250.1	c258833_g1_i2|m.334796 c258833_g1_i2|g.334796 ORF c258833_g1_i2|g.334796 c258833_g1_i2|m.334796 type:complete len:339 (+) c258833_g1_i2:158-1174(+)
HMA5	+	95	943	72.43	0	C4	41.94	1043	heavy metal atpase 5	AT1G63440.1	c282694_g3_i2|m.724354 c282694_g3_i2|g.724354 ORF c282694_g3_i2|g.724354 c282694_g3_i2|m.724354 type:5prime_partial len:1016 (+) c282694_g3_i2:3-3050(+)	1016
	-								disease resistance protein (TIR-NBS-LRR class), putative	AT1G27180.1	c278016_g2_i1|m.608429 c278016_g2_i1|g.608429 ORF c278016_g2_i1|g.608429 c278016_g2_i1|m.608429 type:complete len:546 (+) c278016_g2_i1:431-2068(+)
	+	100	470	47.87	8e-144	C4	20.92	609	Protein of unknown function (DUF3537)	AT1G67570.1	c251225_g1_i1|m.301072 c251225_g1_i1|g.301072 ORF c251225_g1_i1|g.301072 c251225_g1_i1|m.301072 type:5prime_partial len:469 (+) c251225_g1_i1:2-1408(+)	469
	-								SAUR-like auxin-responsive protein family	AT1G29490.1	c258590_g1_i1|m.333457 c258590_g1_i1|g.333457 ORF c258590_g1_i1|g.333457 c258590_g1_i1|m.333457 type:complete len:105 (+) c258590_g1_i1:197-511(+)
RHS8	-								root hair specific 8	AT1G63450.1	c273137_g1_i1|m.500520 c273137_g1_i1|g.500520 ORF c273137_g1_i1|g.500520 c273137_g1_i1|m.500520 type:complete len:575 (+) c273137_g1_i1:277-2001(+)
	-								SAUR-like auxin-responsive protein family	AT1G29500.1	c258590_g1_i1|m.333457 c258590_g1_i1|g.333457 ORF c258590_g1_i1|g.333457 c258590_g1_i1|m.333457 type:complete len:105 (+) c258590_g1_i1:197-511(+)
SAUR68	+	69	100	42	1e-19	C5	77.5	721	SAUR-like auxin-responsive protein family	AT1G29510.1	c258590_g1_i1|m.333457 c258590_g1_i1|g.333457 ORF c258590_g1_i1|g.333457 c258590_g1_i1|m.333457 type:complete len:105 (+) c258590_g1_i1:197-511(+)	105
	+	73	280	50	6e-66	C5	76.37	2053	AT hook motif DNA-binding family protein	AT1G63470.1	c266056_g1_i1|m.387513 c266056_g1_i1|g.387513 ORF c266056_g1_i1|g.387513 c266056_g1_i1|m.387513 type:complete len:365 (+) c266056_g1_i1:564-1658(+)	365
LOX6	-								PLAT/LH2 domain-containing lipoxygenase family protein	AT1G67560.1	c274034_g2_i6|m.519724 c274034_g2_i6|g.519724 ORF c274034_g2_i6|g.519724 c274034_g2_i6|m.519724 type:5prime_partial len:937 (+) c274034_g2_i6:1-2811(+)
	-								Leucine-rich repeat protein kinase family protein	AT1G27190.1	c273489_g1_i1|m.507912 c273489_g1_i1|g.507912 ORF c273489_g1_i1|g.507912 c273489_g1_i1|m.507912 type:5prime_partial len:638 (+) c273489_g1_i1:2-1915(+)
ATGSTU14, GST13, GSTU14	-								glutathione S-transferase tau 14	AT1G27140.1	c265252_g1_i1|m.379801 c265252_g1_i1|g.379801 ORF c265252_g1_i1|g.379801 c265252_g1_i1|m.379801 type:5prime_partial len:227 (+) c265252_g1_i1:1-681(+)
RAB7, ATRABG3B, RAB75, RABG3B	+	100	205	78.05	3e-118	M3	68.24	750	RAB GTPase homolog G3B	AT1G22740.1	c261203_g3_i1|m.348518 c261203_g3_i1|g.348518 ORF c261203_g3_i1|g.348518 c261203_g3_i1|m.348518 type:5prime_partial len:266 (+) c261203_g3_i1:2-799(+)	266
	+	98	460	54.78	8e-176		27.24	408	Tetratricopeptide repeat (TPR)-like superfamily protein	AT1G27150.1	c276260_g3_i3|m.568155 c276260_g3_i3|g.568155 ORF c276260_g3_i3|g.568155 c276260_g3_i3|m.568155 type:complete len:467 (+) c276260_g3_i3:178-1578(+)	467
GPX8, ATGPX8	-								glutathione peroxidase 8	AT1G63460.1	c254987_g1_i3|m.316672 c254987_g1_i3|g.316672 ORF c254987_g1_i3|g.316672 c254987_g1_i3|m.316672 type:complete len:171 (+) c254987_g1_i3:248-760(+)
	-								P-loop containing nucleoside triphosphate hydrolases superfamily protein	AT1G50140.1	c281312_g1_i11|m.690495 c281312_g1_i11|g.690495 ORF c281312_g1_i11|g.690495 c281312_g1_i11|m.690495 type:complete len:986 (+) c281312_g1_i11:251-3208(+)
	-								HXXXD-type acyl-transferase family protein	AT1G03495.1	c260084_g1_i1|m.341435 c260084_g1_i1|g.341435 ORF c260084_g1_i1|g.341435 c260084_g1_i1|m.341435 type:5prime_partial len:457 (+) c260084_g1_i1:3-1373(+)
	-								Domain of unknown function (DUF23)	AT1G27200.1	c244145_g1_i1|m.277449 c244145_g1_i1|g.277449 ORF c244145_g1_i1|g.277449 c244145_g1_i1|m.277449 type:complete len:577 (+) c244145_g1_i1:273-2003(+)
	-								S-adenosyl-L-methionine-dependent methyltransferases superfamily protein	AT1G29470.1	c201594_g1_i1|m.191858 c201594_g1_i1|g.191858 ORF c201594_g1_i1|g.191858 c201594_g1_i1|m.191858 type:complete len:849 (+) c201594_g1_i1:252-2798(+)
	-								Secretory carrier membrane protein (SCAMP) family protein	AT1G03550.1	c264209_g1_i1|m.370003 c264209_g1_i1|g.370003 ORF c264209_g1_i1|g.370003 c264209_g1_i1|m.370003 type:complete len:289 (+) c264209_g1_i1:200-1066(+)
	+	94	577	52.34	0	M5	18.36	537	Pentatricopeptide repeat (PPR-like) superfamily protein	AT1G03540.1	c277115_g1_i1|m.587817 c277115_g1_i1|g.587817 ORF c277115_g1_i1|g.587817 c277115_g1_i1|m.587817 type:complete len:606 (+) c277115_g1_i1:139-1956(+)	606
	+	76	293	50.85	9e-81		4.29	47.3	Remorin family protein	AT1G67590.1	c268225_g2_i1|m.413009 c268225_g2_i1|g.413009 ORF c268225_g2_i1|g.413009 c268225_g2_i1|m.413009 type:internal len:302 (+) c268225_g2_i1:1-903(+)	301
EMB3003	+	99	468	71.37	0	C5	46.76	1144	2-oxoacid dehydrogenases acyltransferase family protein	AT1G34430.1	c83805_g1_i1|m.67398 c83805_g1_i1|g.67398 ORF c83805_g1_i1|g.67398 c83805_g1_i1|m.67398 type:complete len:474 (+) c83805_g1_i1:156-1577(+)	474
	+	38	287	47.74	2e-70		40.78	651	Protein of unknown function (DUF1399)	AT1G56230.1	c276334_g1_i2|m.569952 c276334_g1_i2|g.569952 ORF c276334_g1_i2|g.569952 c276334_g1_i2|m.569952 type:3prime_partial len:280 (+) c276334_g1_i2:914-1750(+)	279
	-								P-loop containing nucleoside triphosphate hydrolases superfamily protein	AT1G55550.1	c272116_g1_i2|m.479250 c272116_g1_i2|g.479250 ORF c272116_g1_i2|g.479250 c272116_g1_i2|m.479250 type:complete len:727 (+) c272116_g1_i2:259-2439(+)
	+	91	610	53.28	0		6.78	235	Pentatricopeptide repeat (PPR-like) superfamily protein	AT1G03560.1	c274873_g1_i1|m.538204 c274873_g1_i1|g.538204 ORF c274873_g1_i1|g.538204 c274873_g1_i1|m.538204 type:5prime_partial len:622 (+) c274873_g1_i1:2-1867(+)	622
	-								NAD(P)-linked oxidoreductase superfamily protein	AT1G04420.1	c264903_g1_i3|m.376434 c264903_g1_i3|g.376434 ORF c264903_g1_i3|g.376434 c264903_g1_i3|m.376434 type:5prime_partial len:366 (+) c264903_g1_i3:3-1100(+)
ATNAF1, NAF1	-								nuclear assembly factor 1	AT1G03530.1
	-								paired amphipathic helix repeat-containing protein	AT1G27220.1	c268713_g6_i1|m.420265 c268713_g6_i1|g.420265 ORF c268713_g6_i1|g.420265 c268713_g6_i1|m.420265 type:3prime_partial len:154 (+) c268713_g6_i1:96-554(+)
	+	84	651	49.77	0		101.13	3482	Protein kinase superfamily protein	AT1G67580.1	c272590_g1_i11|m.488957 c272590_g1_i11|g.488957 ORF c272590_g1_i11|g.488957 c272590_g1_i11|m.488957 type:complete len:661 (+) c272590_g1_i11:279-2261(+)	661
	+	97	416	52.64	9e-150	M4	11.22	196	Tetratricopeptide repeat (TPR)-like superfamily protein	AT1G03510.1	c230559_g2_i1|m.242793 c230559_g2_i1|g.242793 ORF c230559_g2_i1|g.242793 c230559_g2_i1|m.242793 type:5prime_partial len:428 (+) c230559_g2_i1:3-1286(+)	428
	-								Arabidopsis thaliana protein of unknown function (DUF821)	AT1G63420.1	c272554_g2_i5|m.488067 c272554_g2_i5|g.488067 ORF c272554_g2_i5|g.488067 c272554_g2_i5|m.488067 type:complete len:541 (+) c272554_g2_i5:115-1737(+)
	-								ARM repeat superfamily protein	AT1G27210.1	c273240_g5_i3|m.502638 c273240_g5_i3|g.502638 ORF c273240_g5_i3|g.502638 c273240_g5_i3|m.502638 type:complete len:644 (+) c273240_g5_i3:125-2056(+)
	+	99	625	71.84	0	S3	217.09	7756	S-adenosyl-L-methionine-dependent methyltransferases superfamily protein	AT1G04430.1	c268959_g1_i1|m.423801 c268959_g1_i1|g.423801 ORF c268959_g1_i1|g.423801 c268959_g1_i1|m.423801 type:complete len:619 (+) c268959_g1_i1:359-2215(+)	619
AtPP2-B13, PP2-B13	-								phloem protein 2-B13	AT1G56240.1	c258833_g1_i2|m.334796 c258833_g1_i2|g.334796 ORF c258833_g1_i2|g.334796 c258833_g1_i2|m.334796 type:complete len:339 (+) c258833_g1_i2:158-1174(+)
	-								MA3 domain-containing protein	AT1G22730.1	c257820_g1_i1|m.329501 c257820_g1_i1|g.329501 ORF c257820_g1_i1|g.329501 c257820_g1_i1|m.329501 type:complete len:708 (+) c257820_g1_i1:447-2570(+)
	+	96	437	62.47	0	M2	18.54	240	Core-2/I-branching beta-1,6-N-acetylglucosaminyltransferase family protein	AT1G03520.1	c277109_g1_i1|m.587693 c277109_g1_i1|g.587693 ORF c277109_g1_i1|g.587693 c277109_g1_i1|m.587693 type:complete len:449 (+) c277109_g1_i1:460-1806(+)	449
	-								Ribosome associated membrane protein RAMP4	AT1G27350.1	c222067_g2_i1|m.225924 c222067_g2_i1|g.225924 ORF c222067_g2_i1|g.225924 c222067_g2_i1|m.225924 type:complete len:70 (+) c222067_g2_i1:102-311(+)
	-								SAUR-like auxin-responsive protein family	AT1G29440.1	c258590_g1_i1|m.333457 c258590_g1_i1|g.333457 ORF c258590_g1_i1|g.333457 c258590_g1_i1|m.333457 type:complete len:105 (+) c258590_g1_i1:197-511(+)
	-								SAUR-like auxin-responsive protein family	AT1G29430.1	c258590_g1_i1|m.333457 c258590_g1_i1|g.333457 ORF c258590_g1_i1|g.333457 c258590_g1_i1|m.333457 type:complete len:105 (+) c258590_g1_i1:197-511(+)
	-								Domain of unknown function (DUF966)	AT1G05577.1	c287070_g6_i2|m.839059 c287070_g6_i2|g.839059 ORF c287070_g6_i2|g.839059 c287070_g6_i2|m.839059 type:complete len:326 (+) c287070_g6_i2:66-1043(+)
ATCYP59, CYP59	+	15	75	78.67	5e-35		2.21	5	cyclophilin 59	AT1G53720.1	c274349_g2_i1|m.527679 c274349_g2_i1|g.527679 ORF c274349_g2_i1|g.527679 c274349_g2_i1|m.527679 type:5prime_partial len:80 (+) c274349_g2_i1:3-242(+)	80
	+	60	175	25.14	7e-11		6.52	237	RNA-directed DNA polymerase (reverse transcriptase)-related family protein	AT1G60720.1	c282501_g15_i1|m.719868 c282501_g15_i1|g.719868 ORF c282501_g15_i1|g.719868 c282501_g15_i1|m.719868 type:complete len:262 (+) c282501_g15_i1:1212-1997(+)	262
	-								Protein of unknown function (DUF1218)	AT1G11500.1	c230447_g1_i1|m.242606 c230447_g1_i1|g.242606 ORF c230447_g1_i1|g.242606 c230447_g1_i1|m.242606 type:complete len:117 (+) c230447_g1_i1:268-618(+)
TTL1	-								tetratricopetide-repeat thioredoxin-like 1	AT1G53300.1	c278464_g1_i1|m.619091 c278464_g1_i1|g.619091 ORF c278464_g1_i1|g.619091 c278464_g1_i1|m.619091 type:complete len:668 (+) c278464_g1_i1:455-2458(+)
	-								Nodulin MtN21 /EamA-like transporter family protein	AT1G60050.1	c254426_g1_i1|m.314293 c254426_g1_i1|g.314293 ORF c254426_g1_i1|g.314293 c254426_g1_i1|m.314293 type:complete len:384 (+) c254426_g1_i1:258-1409(+)
	+	80	319	61.13	3e-124		14.45	240	Serine/threonine-protein kinase WNK (With No Lysine)-related	AT1G60060.1	c270054_g1_i1|m.440928 c270054_g1_i1|g.440928 ORF c270054_g1_i1|g.440928 c270054_g1_i1|m.440928 type:complete len:325 (+) c270054_g1_i1:154-1128(+)	325
	-								zinc finger (C2H2 type) family protein	AT1G11490.1	c262185_g1_i1|m.354930 c262185_g1_i1|g.354930 ORF c262185_g1_i1|g.354930 c262185_g1_i1|m.354930 type:complete len:462 (+) c262185_g1_i1:227-1612(+)
	+	98	354	64.41	8e-164	S5	28.69	480	Galactosyltransferase family protein	AT1G53290.1	c266985_g1_i1|m.397820 c266985_g1_i1|g.397820 ORF c266985_g1_i1|g.397820 c266985_g1_i1|m.397820 type:5prime_partial len:395 (+) c266985_g1_i1:3-1187(+)	395
ATNAT7, NAT7	-								nucleobase-ascorbate transporter 7	AT1G60030.1	c273014_g1_i6|m.497812 c273014_g1_i6|g.497812 ORF c273014_g1_i6|g.497812 c273014_g1_i6|m.497812 type:complete len:534 (+) c273014_g1_i6:444-2045(+)
	+	100	618	35.11	2e-61		40.6	1035	eukaryotic translation initiation factor-related	AT1G11480.1	c259035_g1_i3|m.335866 c259035_g1_i3|g.335866 ORF c259035_g1_i3|g.335866 c259035_g1_i3|m.335866 type:complete len:569 (+) c259035_g1_i3:98-1804(+)	569
	-								Pentatricopeptide repeat (PPR) superfamily protein	AT1G63320.1	c254858_g1_i1|m.316165 c254858_g1_i1|g.316165 ORF c254858_g1_i1|g.316165 c254858_g1_i1|m.316165 type:5prime_partial len:198 (+) c254858_g1_i1:2-595(+)
	-								Cysteine/Histidine-rich C1 domain family protein	AT1G34480.1
	-								unknown protein_ FUNCTIONS IN: molecular_function unknown_ INVOLVED IN: anaerobic respiration_ LOCATED IN: endomembrane system_ EXPRESSED IN: 17 plant structures_ EXPRESSED DURING: 9 growth stages_ BEST Arabidopsis thaliana protein match is: unknown protein (TAIR:AT2G31945.1)_ Has 63 Blast hits to 63 proteins in 10 species: Archae - 0_ Bacteria - 0_ Metazoa - 0_ Fungi - 0_ Plants - 63_ Viruses - …	AT1G05575.1	c237826_g1_i1|m.260010 c237826_g1_i1|g.260010 ORF c237826_g1_i1|g.260010 c237826_g1_i1|m.260010 type:complete len:73 (+) c237826_g1_i1:113-331(+)
AGL49	-								AGAMOUS-like 49	AT1G60040.1	c271686_g3_i1|m.470108 c271686_g3_i1|g.470108 ORF c271686_g3_i1|g.470108 c271686_g3_i1|m.470108 type:3prime_partial len:139 (+) c271686_g3_i1:514-927(+)
	-								FUNCTIONS IN: molecular_function unknown_ INVOLVED IN: biological_process unknown_ LOCATED IN: endomembrane system_ BEST Arabidopsis thaliana protein match is: Plant thionin family protein (TAIR:AT1G53282.1)_ Has 35333 Blast hits to 34131 proteins in 2444 species: Archae - 798_ Bacteria - 22429_ Metazoa - 974_ Fungi - 991_ Plants - 531_ Viruses - 0_ Other Eukaryotes - 9610 (source: NCBI BLink).	AT1G53285.1
	-								Leucine-rich repeat transmembrane protein kinase	AT1G56140.1	c279700_g2_i6|m.648784 c279700_g2_i6|g.648784 ORF c279700_g2_i6|g.648784 c279700_g2_i6|m.648784 type:internal len:890 (+) c279700_g2_i6:2-2668(+)
ATCHX23, CHX23	-								cation/H+ exchanger 23	AT1G05580.1	c262810_g1_i1|m.359315 c262810_g1_i1|g.359315 ORF c262810_g1_i1|g.359315 c262810_g1_i1|m.359315 type:complete len:823 (+) c262810_g1_i1:56-2524(+)
	-								DNA-binding storekeeper protein-related transcriptional regulator	AT1G11510.1	c274297_g3_i1|m.526270 c274297_g3_i1|g.526270 ORF c274297_g3_i1|g.526270 c274297_g3_i1|m.526270 type:5prime_partial len:385 (+) c274297_g3_i1:3-1157(+)
AHK3, HK3	+	92	953	62.43	0		31.19	897	histidine kinase 3	AT1G27320.1	c282672_g1_i7|m.723825 c282672_g1_i7|g.723825 ORF c282672_g1_i7|g.723825 c282672_g1_i7|m.723825 type:complete len:973 (+) c282672_g1_i7:806-3724(+)	973
	-								FUNCTIONS IN: molecular_function unknown_ INVOLVED IN: biological_process unknown_ LOCATED IN: chloroplast envelope_ EXPRESSED IN: inflorescence meristem, petal, leaf whorl, flower_ EXPRESSED DURING: 4 anthesis, petal differentiation and expansion stage_ BEST Arabidopsis thaliana protein match is: Tetratricopeptide repeat (TPR)-like superfamily protein (TAIR:AT4G18570.1)_ Has 288 Blast hits to 26…	AT1G07120.1	c275248_g7_i3|m.546378 c275248_g7_i3|g.546378 ORF c275248_g7_i3|g.546378 c275248_g7_i3|m.546378 type:5prime_partial len:306 (+) c275248_g7_i3:1-918(+)
NTF2A	-								nuclear transport factor 2A	AT1G27310.1	c530065_g1_i1|m.1089569 c530065_g1_i1|g.1089569 ORF c530065_g1_i1|g.1089569 c530065_g1_i1|m.1089569 type:complete len:124 (+) c530065_g1_i1:146-517(+)
	-								Sulfite exporter TauE/SafE family protein	AT1G11540.1	c245558_g1_i1|m.281566 c245558_g1_i1|g.281566 ORF c245558_g1_i1|g.281566 c245558_g1_i1|m.281566 type:5prime_partial len:235 (+) c245558_g1_i1:1-705(+)
	+	97	66	81.82	1e-33		1029.39	4795	Ribosome associated membrane protein RAMP4	AT1G27330.1	c222067_g2_i1|m.225924 c222067_g2_i1|g.225924 ORF c222067_g2_i1|g.225924 c222067_g2_i1|m.225924 type:complete len:70 (+) c222067_g2_i1:102-311(+)	70
XTH8	-								xyloglucan endotransglucosylase/hydrolase 8	AT1G11545.1	c227936_g1_i1|m.238354 c227936_g1_i1|g.238354 ORF c227936_g1_i1|g.238354 c227936_g1_i1|m.238354 type:complete len:295 (+) c227936_g1_i1:88-972(+)
	-								Galactose oxidase/kelch repeat superfamily protein	AT1G27340.1	c252284_g1_i1|m.305088 c252284_g1_i1|g.305088 ORF c252284_g1_i1|g.305088 c252284_g1_i1|m.305088 type:complete len:408 (+) c252284_g1_i1:100-1323(+)
	-								Tetratricopeptide repeat (TPR)-like superfamily protein	AT1G22700.1	c282017_g1_i4|m.708365 c282017_g1_i4|g.708365 ORF c282017_g1_i4|g.708365 c282017_g1_i4|m.708365 type:complete len:911 (+) c282017_g1_i4:312-3044(+)
	+	89	392	61.73	2e-171	M3	22.31	359	Class I glutamine amidotransferase-like superfamily protein	AT1G53280.1	c282256_g3_i2|m.713676 c282256_g3_i2|g.713676 ORF c282256_g3_i2|g.713676 c282256_g3_i2|m.713676 type:5prime_partial len:426 (+) c282256_g3_i2:2-1279(+)	426
ATCXXS1, CXXS1	+	92	108	57.41	6e-46		59.3	476	C-terminal cysteine residue is changed to a serine 1	AT1G11530.1	c258506_g1_i1|m.332984 c258506_g1_i1|g.332984 ORF c258506_g1_i1|g.332984 c258506_g1_i1|m.332984 type:complete len:122 (+) c258506_g1_i1:124-489(+)	122
	-								glycine-rich protein	AT1G07135.1
	+	99	530	47.74	1e-174	S2	31.84	529	Calcineurin-like metallo-phosphoesterase superfamily protein	AT1G53710.1	c284228_g2_i3|m.763343 c284228_g2_i3|g.763343 ORF c284228_g2_i3|g.763343 c284228_g2_i3|m.763343 type:complete len:517 (+) c284228_g2_i3:275-1825(+)	517
	-								pliceosome associated protein-related	AT1G11520.1	c280149_g1_i8|m.660039 c280149_g1_i8|g.660039 ORF c280149_g1_i8|g.660039 c280149_g1_i8|m.660039 type:complete len:590 (+) c280149_g1_i8:116-1885(+)
HEXO2, ATHEX3	+	20	117	59.83	2e-43		2.15	6	beta-hexosaminidase 2	AT1G05590.1	c139706_g1_i1|m.116437 c139706_g1_i1|g.116437 ORF c139706_g1_i1|g.116437 c139706_g1_i1|m.116437 type:internal len:122 (+) c139706_g1_i1:2-364(+)	121
STN1, ATSTN1	+	73	116	43.97	1e-31	M4	2.23	7	Nucleic acid-binding, OB-fold-like protein	AT1G07130.1	c297415_g1_i1|m.898518 c297415_g1_i1|g.898518 ORF c297415_g1_i1|g.898518 c297415_g1_i1|m.898518 type:5prime_partial len:119 (+) c297415_g1_i1:1-357(+)	119
ATB2	-								NAD(P)-linked oxidoreductase superfamily protein	AT1G60710.1	c285797_g1_i2|m.804848 c285797_g1_i2|g.804848 ORF c285797_g1_i2|g.804848 c285797_g1_i2|m.804848 type:complete len:351 (+) c285797_g1_i2:105-1157(+)
	+	44	96	27.08	2e-13		39.11	305	unknown protein_ Has 54 Blast hits to 54 proteins in 19 species: Archae - 0_ Bacteria - 0_ Metazoa - 11_ Fungi - 6_ Plants - 34_ Viruses - 0_ Other Eukaryotes - 3 (source: NCBI BLink).	AT1G27300.1	c245586_g2_i2|m.281671 c245586_g2_i2|g.281671 ORF c245586_g2_i2|g.281671 c245586_g2_i2|m.281671 type:5prime_partial len:175 (+) c245586_g2_i2:1-525(+)	175
	+	81	839	57.81	0		31.26	725	Leucine-rich repeat transmembrane protein kinase	AT1G56130.1	c279700_g2_i6|m.648784 c279700_g2_i6|g.648784 ORF c279700_g2_i6|g.648784 c279700_g2_i6|m.648784 type:internal len:890 (+) c279700_g2_i6:2-2668(+)	889
	+	96	289	62.28	2e-126		8.92	153	3'-5'-exoribonuclease family protein	AT1G60080.1	c281603_g9_i2|m.698489 c281603_g9_i2|g.698489 ORF c281603_g9_i2|g.698489 c281603_g9_i2|m.698489 type:5prime_partial len:348 (+) c281603_g9_i2:3-1046(+)	348
	-								Pentatricopeptide repeat (PPR) superfamily protein	AT1G63330.1	c276908_g3_i3|m.583371 c276908_g3_i3|g.583371 ORF c276908_g3_i3|g.583371 c276908_g3_i3|m.583371 type:complete len:644 (+) c276908_g3_i3:110-2041(+)
	-								ABC-2 type transporter family protein	AT1G53270.1	c208410_g1_i1|m.200653 c208410_g1_i1|g.200653 ORF c208410_g1_i1|g.200653 c208410_g1_i1|m.200653 type:3prime_partial len:211 (+) c208410_g1_i1:362-991(+)
	+	88	533	53.47	0	M2	22.07	306.63	DEA(D/H)-box RNA helicase family protein	AT1G59990.1	c281963_g1_i4|m.707134 c281963_g1_i4|g.707134 ORF c281963_g1_i4|g.707134 c281963_g1_i4|m.707134 type:complete len:580 (+) c281963_g1_i4:66-1805(+)	580
	-								Paired amphipathic helix (PAH2) superfamily protein	AT1G27240.1	c281471_g1_i1|m.694771 c281471_g1_i1|g.694771 ORF c281471_g1_i1|g.694771 c281471_g1_i1|m.694771 type:complete len:1204 (+) c281471_g1_i1:318-3929(+)
	-								RING/U-box superfamily protein	AT1G56030.1	c261064_g1_i1|m.347699 c261064_g1_i1|g.347699 ORF c261064_g1_i1|g.347699 c261064_g1_i1|m.347699 type:complete len:618 (+) c261064_g1_i1:90-1943(+)
	-								Paired amphipathic helix (PAH2) superfamily protein	AT1G27250.1	c281471_g1_i1|m.694771 c281471_g1_i1|g.694771 ORF c281471_g1_i1|g.694771 c281471_g1_i1|m.694771 type:complete len:1204 (+) c281471_g1_i1:318-3929(+)
RPT1A	+	100	426	95.54	0		82.05	1904	regulatory particle triple-A 1A	AT1G53750.1	c285419_g10_i2|m.795116 c285419_g10_i2|g.795116 ORF c285419_g10_i2|g.795116 c285419_g10_i2|m.795116 type:complete len:426 (+) c285419_g10_i2:146-1423(+)	426
CALS1, GSL06, ATGSL6, ATGSL06, GSL6	-								callose synthase 1	AT1G05570.1	c286695_g1_i5|m.829045 c286695_g1_i5|g.829045 ORF c286695_g1_i5|g.829045 c286695_g1_i5|m.829045 type:complete len:1947 (+) c286695_g1_i5:225-6065(+)
AML5, ML5	+	94	783	54.53	0		76.37	3040	MEI2-like protein 5	AT1G29400.1	c282406_g1_i4|m.717477 c282406_g1_i4|g.717477 ORF c282406_g1_i4|g.717477 c282406_g1_i4|m.717477 type:complete len:847 (+) c282406_g1_i4:377-2917(+)	847
	-								Paired amphipathic helix (PAH2) superfamily protein	AT1G27260.1	c268713_g6_i1|m.420265 c268713_g6_i1|g.420265 ORF c268713_g6_i1|g.420265 c268713_g6_i1|m.420265 type:3prime_partial len:154 (+) c268713_g6_i1:96-554(+)
ATDJC39, ARL2	-								ARG1-like 2	AT1G59980.1	c278426_g1_i3|m.618186 c278426_g1_i3|g.618186 ORF c278426_g1_i3|g.618186 c278426_g1_i3|m.618186 type:complete len:416 (+) c278426_g1_i3:384-1631(+)
RFO1, WAKL22	-								Wall-associated kinase family protein	AT1G79670.1	c263882_g1_i2|m.367566 c263882_g1_i2|g.367566 ORF c263882_g1_i2|g.367566 c263882_g1_i2|m.367566 type:internal len:322 (+) c263882_g1_i2:2-964(+)
	+	99	582	58.93	0	C3	76.82	2255	sodium/calcium exchanger family protein / calcium-binding EF hand family protein	AT1G53210.1	c265298_g1_i1|m.380168 c265298_g1_i1|g.380168 ORF c265298_g1_i1|g.380168 c265298_g1_i1|m.380168 type:5prime_partial len:621 (+) c265298_g1_i1:3-1865(+)	621
	-								SAUR-like auxin-responsive protein family	AT1G29420.1	c258590_g1_i1|m.333457 c258590_g1_i1|g.333457 ORF c258590_g1_i1|g.333457 c258590_g1_i1|m.333457 type:complete len:105 (+) c258590_g1_i1:197-511(+)
	+	97	477	56.6	0	C5	3.91	93	Tetratricopeptide repeat (TPR)-like superfamily protein	AT1G60770.1	c264502_g1_i2|m.372664 c264502_g1_i2|g.372664 ORF c264502_g1_i2|g.372664 c264502_g1_i2|m.372664 type:complete len:483 (+) c264502_g1_i2:38-1486(+)	483
	-								Paired amphipathic helix (PAH2) superfamily protein	AT1G27270.1	c268713_g6_i1|m.420265 c268713_g6_i1|g.420265 ORF c268713_g6_i1|g.420265 c268713_g6_i1|m.420265 type:3prime_partial len:154 (+) c268713_g6_i1:96-554(+)
	+	98	289	61.94	1e-115		21.39	368	NAD(P)-binding Rossmann-fold superfamily protein	AT1G63380.1	c263942_g1_i1|m.367929 c263942_g1_i1|g.367929 ORF c263942_g1_i1|g.367929 c263942_g1_i1|m.367929 type:complete len:296 (+) c263942_g1_i1:115-1002(+)	296
	-								Plant invertase/pectin methylesterase inhibitor superfamily protein	AT1G60760.1
NRPB10, NRPD10, NRPE10	-								RNA polymerases N / 8 kDa subunit	AT1G11475.1	c205376_g1_i2|m.196825 c205376_g1_i2|g.196825 ORF c205376_g1_i2|g.196825 c205376_g1_i2|m.196825 type:5prime_partial len:96 (+) c205376_g1_i2:3-290(+)
	-								Matrixin family protein	AT1G59970.1	c267075_g1_i1|m.398911 c267075_g1_i1|g.398911 ORF c267075_g1_i1|g.398911 c267075_g1_i1|m.398911 type:complete len:359 (+) c267075_g1_i1:75-1151(+)
	-								NAD(P)-linked oxidoreductase superfamily protein	AT1G60750.1	c285797_g1_i2|m.804848 c285797_g1_i2|g.804848 ORF c285797_g1_i2|g.804848 c285797_g1_i2|m.804848 type:complete len:351 (+) c285797_g1_i2:105-1157(+)
	-								Flavin-binding monooxygenase family protein	AT1G63370.1	c270672_g1_i3|m.452027 c270672_g1_i3|g.452027 ORF c270672_g1_i3|g.452027 c270672_g1_i3|m.452027 type:5prime_partial len:467 (+) c270672_g1_i3:2-1402(+)
	-								Thioredoxin superfamily protein	AT1G60740.1	c250242_g1_i2|m.297662 c250242_g1_i2|g.297662 ORF c250242_g1_i2|g.297662 c250242_g1_i2|m.297662 type:complete len:161 (+) c250242_g1_i2:51-533(+)
	-								Paired amphipathic helix (PAH2) superfamily protein	AT1G27280.1	c281471_g1_i1|m.694771 c281471_g1_i1|g.694771 ORF c281471_g1_i1|g.694771 c281471_g1_i1|m.694771 type:complete len:1204 (+) c281471_g1_i1:318-3929(+)
	-								Disease resistance protein (CC-NBS-LRR class) family	AT1G63350.1
ATMYB72, MYB72	-								myb domain protein 72	AT1G56160.1	c222717_g1_i1|m.227263 c222717_g1_i1|g.227263 ORF c222717_g1_i1|g.227263 c222717_g1_i1|m.227263 type:3prime_partial len:161 (+) c222717_g1_i1:121-600(+)
	-								RNA-binding (RRM/RBD/RNP motifs) family protein	AT1G60000.1	c269524_g1_i1|m.432054 c269524_g1_i1|g.432054 ORF c269524_g1_i1|g.432054 c269524_g1_i1|m.432054 type:5prime_partial len:373 (+) c269524_g1_i1:1-1119(+)
	-								Carbohydrate-binding X8 domain superfamily protein	AT1G29380.1	c244455_g1_i1|m.278426 c244455_g1_i1|g.278426 ORF c244455_g1_i1|g.278426 c244455_g1_i1|m.278426 type:complete len:230 (+) c244455_g1_i1:151-840(+)
	-								unknown protein_ Has 4 Blast hits to 4 proteins in 1 species: Archae - 0_ Bacteria - 0_ Metazoa - 0_ Fungi - 0_ Plants - 4_ Viruses - 0_ Other Eukaryotes - 0 (source: NCBI BLink).	AT1G53265.1
	-								Flavin-containing monooxygenase family protein	AT1G63340.1	c270672_g1_i3|m.452027 c270672_g1_i3|g.452027 ORF c270672_g1_i3|g.452027 c270672_g1_i3|m.452027 type:5prime_partial len:467 (+) c270672_g1_i3:2-1402(+)
	-								unknown protein_ FUNCTIONS IN: molecular_function unknown_ INVOLVED IN: N-terminal protein myristoylation_ LOCATED IN: cellular_component unknown_ EXPRESSED IN: 22 plant structures_ EXPRESSED DURING: 13 growth stages_ BEST Arabidopsis thaliana protein match is: unknown protein (TAIR:AT1G10530.1)_ Has 185 Blast hits to 185 proteins in 18 species: Archae - 0_ Bacteria - 0_ Metazoa - 0_ Fungi - 3_ P…	AT1G60010.1	c239056_g1_i1|m.263539 c239056_g1_i1|g.263539 ORF c239056_g1_i1|g.263539 c239056_g1_i1|m.263539 type:3prime_partial len:145 (+) c239056_g1_i1:134-565(+)
	+	89	98	55.1	4e-33	M4	34.67	304	SAUR-like auxin-responsive protein family	AT1G56150.1	c139770_g1_i1|m.116502 c139770_g1_i1|g.116502 ORF c139770_g1_i1|g.116502 c139770_g1_i1|m.116502 type:complete len:123 (+) c139770_g1_i1:128-496(+)	123
	-								Disease resistance protein (CC-NBS-LRR class) family	AT1G63360.1	c277913_g1_i3|m.605893 c277913_g1_i3|g.605893 ORF c277913_g1_i3|g.605893 c277913_g1_i3|m.605893 type:complete len:1127 (+) c277913_g1_i3:225-3605(+)
COR414-TM1, COR413IM1, COR413-TM1	+	77	173	48.55	2e-48	C2	24.07	253	COLD REGULATED 314 INNER MEMBRANE 1	AT1G29395.1	c258080_g1_i1|m.330754 c258080_g1_i1|g.330754 ORF c258080_g1_i1|g.330754 c258080_g1_i1|m.330754 type:complete len:207 (+) c258080_g1_i1:62-682(+)	207
	+	92	135	44.44	1e-22		43.47	510	unknown protein_ Has 44 Blast hits to 44 proteins in 12 species: Archae - 0_ Bacteria - 0_ Metazoa - 0_ Fungi - 0_ Plants - 44_ Viruses - 0_ Other Eukaryotes - 0 (source: NCBI BLink).	AT1G27290.1	c272512_g12_i2|m.487315 c272512_g12_i2|g.487315 ORF c272512_g12_i2|g.487315 c272512_g12_i2|m.487315 type:complete len:139 (+) c272512_g12_i2:177-593(+)	139
	-								LOCATED IN: endomembrane system_ BEST Arabidopsis thaliana protein match is: cobalt ion binding (TAIR:AT3G15000.1)_ Has 32763 Blast hits to 18534 proteins in 929 species: Archae - 22_ Bacteria - 2420_ Metazoa - 15140_ Fungi - 5401_ Plants - 5313_ Viruses - 485_ Other Eukaryotes - 3982 (source: NCBI BLink).	AT1G53260.1	c249788_g1_i1|m.296047 c249788_g1_i1|g.296047 ORF c249788_g1_i1|g.296047 c249788_g1_i1|m.296047 type:5prime_partial len:559 (+) c249788_g1_i1:1-1677(+)
TCP3	+	92	369	43.09	9e-63		15.9	457	TEOSINTE BRANCHED 1, cycloidea and PCF transcription factor 3	AT1G53230.1	c271276_g1_i1|m.462540 c271276_g1_i1|g.462540 ORF c271276_g1_i1|g.462540 c271276_g1_i1|m.462540 type:complete len:305 (+) c271276_g1_i1:827-1741(+)	305
mMDH1	+	94	323	79.88	0	M4	85.56	1442	Lactate/malate dehydrogenase family protein	AT1G53240.1	c259635_g1_i1|m.338824 c259635_g1_i1|g.338824 ORF c259635_g1_i1|g.338824 c259635_g1_i1|m.338824 type:complete len:349 (+) c259635_g1_i1:124-1170(+)	349
HAP5B, ATHAP5B, NF-YC2	+	87	189	65.08	1e-75		67.35	1060	nuclear factor Y, subunit C2	AT1G56170.1	c268117_g2_i1|m.411750 c268117_g2_i1|g.411750 ORF c268117_g2_i1|g.411750 c268117_g2_i1|m.411750 type:complete len:254 (+) c268117_g2_i1:252-1013(+)	254
SUC2, SUT1, ATSUC2	-								sucrose-proton symporter 2	AT1G22710.1	c270602_g2_i1|m.450851 c270602_g2_i1|g.450851 ORF c270602_g2_i1|g.450851 c270602_g2_i1|m.450851 type:complete len:538 (+) c270602_g2_i1:124-1737(+)
	-								unknown protein_ BEST Arabidopsis thaliana protein match is: unknown protein (TAIR:AT1G53800.1)_ Has 11909 Blast hits to 7704 proteins in 757 species: Archae - 51_ Bacteria - 1338_ Metazoa - 4550_ Fungi - 987_ Plants - 464_ Viruses - 24_ Other Eukaryotes - 4495 (source: NCBI BLink).	AT1G53250.1
	+	100	266	63.91	1e-124		28.52	445	Glutathione S-transferase family protein	AT1G77290.1	c256082_g1_i2|m.321083 c256082_g1_i2|g.321083 ORF c256082_g1_i2|g.321083 c256082_g1_i2|m.321083 type:complete len:266 (+) c256082_g1_i2:273-1070(+)	266
	+	89	371	60.65	2e-152	C3	5.84	115	Ubiquitin carboxyl-terminal hydrolase family protein	AT1G79120.1	c257226_g1_i1|m.326313 c257226_g1_i1|g.326313 ORF c257226_g1_i1|g.326313 c257226_g1_i1|m.326313 type:5prime_partial len:396 (+) c257226_g1_i1:1-1188(+)	396
	-								F-box and associated interaction domains-containing protein	AT1G32420.1	c281603_g3_i1|m.698460 c281603_g3_i1|g.698460 ORF c281603_g3_i1|g.698460 c281603_g3_i1|m.698460 type:complete len:369 (+) c281603_g3_i1:49-1155(+)
	-								Subtilase family protein	AT1G66220.1	c275444_g2_i4|m.550426 c275444_g2_i4|g.550426 ORF c275444_g2_i4|g.550426 c275444_g2_i4|m.550426 type:complete len:768 (+) c275444_g2_i4:190-2493(+)
	-								Domain of unknown function DUF220	AT1G23660.1	c282942_g1_i2|m.731028 c282942_g1_i2|g.731028 ORF c282942_g1_i2|g.731028 c282942_g1_i2|m.731028 type:complete len:296 (+) c282942_g1_i2:295-1182(+)
	-								unknown protein_ Has 1 Blast hits to 1 proteins in 1 species: Archae - 0_ Bacteria - 0_ Metazoa - 0_ Fungi - 0_ Plants - 1_ Viruses - 0_ Other Eukaryotes - 0 (source: NCBI BLink).	AT1G23650.1
MYB20, AtMYB20	+	38	108	91.67	3e-71		3.45	11	myb domain protein 20	AT1G66230.1	c94886_g1_i1|m.79365 c94886_g1_i1|g.79365 ORF c94886_g1_i1|g.79365 c94886_g1_i1|m.79365 type:3prime_partial len:109 (+) c94886_g1_i1:69-392(+)	108
[truncated: 25,731 more rows]

## Sheet: Table S4
Table S4. List of 1-1 orthologs between Arabidopsis thaliana and Epipogium roseum
[truncated: 27,417 more rows]

## Sheet: Table S5
Table S5. List of 1-1 orthologs between Arabidopsis thaliana and Hypopitys monotropa
[truncated: 27,417 more rows]

## Sheet: Table S6
Table S6. Complete list of GO terms for which the fractions of genes differed significantly among Epipogium, Hypopitys monotropa and their photosynthetic relatives.
Orchidaceae
[truncated: 128 more rows]

## Sheet: Table S7
Table S7. Detailed statistics of the transcriptome assemblies
Epipogium aphyllum
[truncated: 63 more rows]

## Sheet: Table S8
Table S8. Analysis of the completeness of the assemblies.
Orchidaceae
[truncated: 12 more rows]

## Sheet: Table S9
Table S9. Proportions of genes whose products are targeted to various organelles relative to the total numbers of genes in the species according to TargetP analysis.
[truncated: 14 more rows]

[truncated: 3 more sheets: Table S10, Table S11, Table S12]
