# Supplementary material for: RNA-seq highlights parallel and contrasting patterns in the evolution of the nuclear genome of fully mycoheterotrophic plants
Source: BMC Genomics. 2018 Aug 9;19:602. doi: 10.1186/s12864-018-4968-3 (PMC6085651; doi:10.1186/s12864-018-4968-3)
Supplement: Supplementary file 2 — Longest open reading frames from major isoforms of the transcripts of Epipogium aphyllum, after removal of low-coverage transcripts and contamination. FASTA-headers were created by TransDecoder. (ZIP 7027 kb) [file 12864_2018_4968_MOESM2_ESM.zip]

Archive with 1 entries (1 files):
- Epipogium_aphyllum_ORFs.fasta
