# Supplementary material for: RNA-seq highlights parallel and contrasting patterns in the evolution of the nuclear genome of fully mycoheterotrophic plants
Source: BMC Genomics. 2018 Aug 9;19:602. doi: 10.1186/s12864-018-4968-3 (PMC6085651; doi:10.1186/s12864-018-4968-3)
Supplement: Supplementary file 2 — Longest open reading frames from major isoforms of the transcripts of Epipogium aphyllum, after removal of low-coverage transcripts and contamination. FASTA-headers were created by TransDecoder. (ZIP 7027 kb) [file 12864_2018_4968_MOESM2_ESM.zip › Epipogium_aphyllum_ORFs.fasta]

>c100192_g1_i1|m.83358 c100192_g1_i1|g.83358  ORF c100192_g1_i1|g.83358 c100192_g1_i1|m.83358 type:5prime_partial len:49 (+) c100192_g1_i1:3-149(+)
GGGTCTCGATGGCTGTTCAAAATAAAGAAAAGTGTTGATGGGACAGTTTTCAGGCACACA
GCTCGCCTTGTTGCTCAAAGTTTTAACCAAAGTATGGGACTGACTATACTTAGACATTCA
GTCTTGTTGCAAAGATACCTACGATAA
>c100266_g1_i1|m.83402 c100266_g1_i1|g.83402  ORF c100266_g1_i1|g.83402 c100266_g1_i1|m.83402 type:5prime_partial len:49 (+) c100266_g1_i1:2-148(+)
GCTCTCTCGACCACCGAAGCAAAATACATTGTTGTCACTGAAGGTTACAAGGAACTTCTC
TGGCTGAAGATGTTACTCGGGGAAATCGGAATCAGGCAAGAACAAATGACTTTGTCCTGC
GATAGCAGTCAGTTATCCATCTATTGA
>c100465_g1_i1|m.83522 c100465_g1_i1|g.83522  ORF c100465_g1_i1|g.83522 c100465_g1_i1|m.83522 type:3prime_partial len:33 (+) c100465_g1_i1:59-154(+)
ATGATCCAGCTCAAAAATGAACTACATTCAATAACGATGAAGGACAAACCAATGAATCAA
TATCTGACAGATATCAAGAGCATTATAGATGGGATC
>c100477_g1_i2|m.83537 c100477_g1_i2|g.83537  ORF c100477_g1_i2|g.83537 c100477_g1_i2|m.83537 type:internal len:51 (+) c100477_g1_i2:1-150(+)
CTAAAGATGAAAGATCACATGCAAGTGATGTTTCTGCTTGCTACTCTGTCCGCATCATGG
GAAGTCTTCAGGGTATCTCTTCCCAATTCAACGCCTCTCGGTATAGTTTGGCAGGACTCT
GCTTTAAGAGGTATTCTCAATGAGGAGATG
>c100487_g1_i1|m.83547 c100487_g1_i1|g.83547  ORF c100487_g1_i1|g.83547 c100487_g1_i1|m.83547 type:internal len:55 (+) c100487_g1_i1:2-163(+)
AAAAATGAGCTCCATTCTATCTCAATGCGAGATAAAACTATGCAACGACATATCACCGAA
ATTAAAGCCAAGATCGACAACATTACTACTGCAGGGGCCACGATCAACAATTATCATATA
ATCCTTCATACCCTTAACAGTCTACCCCCAACATATCAAGCA
>c100508_g1_i1|m.83563 c100508_g1_i1|g.83563  ORF c100508_g1_i1|g.83563 c100508_g1_i1|m.83563 type:internal len:39 (+) c100508_g1_i1:2-115(+)
GGTGCCTTATTGGCCCAACTAAATGAAGACGGTAAAGAGAACGCGTTCTATTATATTAGC
CGGCGTTTTTGCCCCCCTGAGATGAACTACCCTCTGAATGAGAAACATTGTCTA
>c100525_g1_i1|m.83572 c100525_g1_i1|g.83572  ORF c100525_g1_i1|g.83572 c100525_g1_i1|m.83572 type:internal len:60 (+) c100525_g1_i1:3-179(+)
GAGAGAAAACACAGGCATATCACCGAGATGATCATATCACTTCTCCTAAATGCCCATCAT
CCCGACAAGTTCTGGGCAGACACCCTCTTAACATCCACATATCTTATTAACTTAATGCCT
TCAAATAACACTCACAACAAATCACCGCTTGAAATCCTATTCCACCCTCAACCAAAC
>c100529_g1_i1|m.83575 c100529_g1_i1|g.83575  ORF c100529_g1_i1|g.83575 c100529_g1_i1|m.83575 type:internal len:84 (+) c100529_g1_i1:3-251(+)
TATTCTAGAAGAAACCAAACTCATCAATCTGATGAAGTTTGCACATCTCGTTATCCCCTC
AGCCTGCATCACTCACTTCATATTCCCCTTGAACCGAAATCTTACAAAGAACCATTAAAC
CAACCTCACTGGAAGAATGCTGTGTTAGATGAGTTAATGACTCTTTACTCTCAACACACC
TATGATCTTGTTCCTTCCCCTCTATTCAATGTCGTTGGGTCAAGAAGGATATACAAATTA
AAGACAAAT
>c10062_g1_i1|m.7691 c10062_g1_i1|g.7691  ORF c10062_g1_i1|g.7691 c10062_g1_i1|m.7691 type:internal len:43 (+) c10062_g1_i1:3-128(+)
TATGCTGGTGATATTGATAGGCTTTGGTCAACGACTGATTATGTATTCACTGTTGCAGGT
GGACCTGTTGGGTGGCGTTATACGCTTCAGAAAATAGTTGCACTATCAACAACGGAGGCG
GAATAC
>c100737_g1_i1|m.83683 c100737_g1_i1|g.83683  ORF c100737_g1_i1|g.83683 c100737_g1_i1|m.83683 type:internal len:65 (+) c100737_g1_i1:3-194(+)
AAACTCATTAGTCTGGAGGATAACTCAAAGCTTATTGTGACTCCTTCAGTTGATGAGGTT
AAAAACTCTCTTTTTAGCATAAAATCTTCATCAACTGCAGGAGCTGATGGGTTTTTTGTT
AAATTCTTTACACATTTCTGGGATACAATTAAGGATGACGTTATGGTTGGTGTTTTATAT
TTTTTTAAAGGT
>c100852_g1_i1|m.83750 c100852_g1_i1|g.83750  ORF c100852_g1_i1|g.83750 c100852_g1_i1|m.83750 type:3prime_partial len:50 (+) c100852_g1_i1:58-204(+)
ATGCTATCGTGCAACCCATCAAAAACACCTGCAAGCAACAACATTCCAATCACAAACAAC
AACAACAAGAATGATCCTTCTGAATTCAAAGGACTAATCGGATCACTACATAATCTTACC
GTAACAAGACCTGACATATCTCTGGCG
>c100948_g1_i1|m.83812 c100948_g1_i1|g.83812  ORF c100948_g1_i1|g.83812 c100948_g1_i1|m.83812 type:internal len:80 (+) c100948_g1_i1:3-239(+)
GACAACGTCTTTCGACACCAGAGGGGAAGAAACTTGGAAGTCTACGTTGATGATATGTTA
GTGAAAAGCTCTGAAGACGAGGCACATCTTGAAGAACTCGTCGAAACATTTCTAAACTTG
AGGCGCTACGGTGTTAAGCTCAACCCCGTGAAATGCATCTTCGGCGCTCGTTATGGTAAG
TTCATGGGTTTCCAAATCTCCAGTCAGGGAATCACAGTGAACATGGATAAGGTAAAA
>c101277_g1_i1|m.84017 c101277_g1_i1|g.84017  ORF c101277_g1_i1|g.84017 c101277_g1_i1|m.84017 type:3prime_partial len:61 (+) c101277_g1_i1:740-919(+)
ATGCCCATTGAGAACTCGGGGAATGACTATCTTCCAACATCTGCTCGTAAGCTTTTACTT
AATCAAATTCTTCATACACTAAATGTCTTCCACAATCTTCTCTCCATTCATAAACTTAAT
TCTGATAATAATTGTTCTTTTGTGTTCAACACTGGGGATACGCCATTAAGGATCTTCAAA
>c101350_g1_i1|m.84054 c101350_g1_i1|g.84054  ORF c101350_g1_i1|g.84054 c101350_g1_i1|m.84054 type:5prime_partial len:149 (+) c101350_g1_i1:3-449(+)
GGACGTTTCATGAAAAACTCCATGGGAGGAAAAGAGCAGCGAGCCGTCCGAGCATCAAGT
GACGAGGCTGAATTGCCGGAGCATATCACCGGCTGTGATGACACCACCAGCACTTCTTCC
TTCACTGCTGGAAAATACTACGAGTGCATCTTCTGCCGGAGAGGCTTTTCCACCGCCCAA
GCGCTCGGCGGCCACATGAACATTCATAGAAGAGATCGCCCAAGAATTCGCCCTGCGGTG
GCGCCACCGCCTGCGAGTCATCCTTACTTGAGAGACCAACGACATCAGACCATACACGTG
GCCGTTCCGCCGGAAAACTACGTCGTCTTTTTTCCCGAGTCTTCTTCTTCGGCAGAAATA
AGGAGTCAGAAAAACTGGCCACCGGAGGAGGAAGGGGACTTGGATTTGGAGCTTCGTTTA
GGCCAAAGCGGTAGACATGGAAATTAA
>c101468_g1_i1|m.84135 c101468_g1_i1|g.84135  ORF c101468_g1_i1|g.84135 c101468_g1_i1|m.84135 type:5prime_partial len:160 (+) c101468_g1_i1:1-480(+)
GCCATGTCTCGGAGATCGGAGATTATCGCCGTCGATCTGGAAGAAGACGGTATTCCCACT
GCGCACAGCGGAGTTGTTGATTTTCCTGGTAAGACCGATTCCGGCGAAGCTTCGACTGTT
GATAAGGGATCTGAGGGAGAATGCTCCCCGGAGGCCACTCCGATCAAGCATGGATCCATG
GAAATCTCTGAAATCACGAATACTTCTTGCAAGGAAACGGCAAGCGAAGGATATCTTGAT
CTCTTATTGGAGGCCGCTCGGCAGGTCTCCGGCGATCATTGGAATGACGAGAAACCATCG
GAATCGTCTCCCTCTCCGCAGGAATCTGAACCTAGGAAGCGATCGAAGAGGAAGGAGACT
GCAGCTAAAATGGAGCCGATCGTACGGTCGAAGCGGGGCAGAACCCAGGCGTTACCGTTG
CGATATCGTGATTCAGTTCTCGAGCCATGGAGGAAGGCTCCTACGGTGTTCCGCAGGTAA
>c101526_g1_i1|m.84176 c101526_g1_i1|g.84176  ORF c101526_g1_i1|g.84176 c101526_g1_i1|m.84176 type:internal len:62 (+) c101526_g1_i1:3-185(+)
TTTCTTATCGGACCAGGGAAGGTGCACTGGGAGGCATTTAAGTGGATACTGAGTCATGTG
AAGGGAACACTTAACCCATGGCTGAATTTGGGGGGAGCCGATCAAATTTTGATCAGTTCC
TCGGATTATGATATGGCTGTTTACCCGGACGCCCGAAGTTCTATCTCGGGATACCTTATG
TGT
>c10153_g1_i1|m.7740 c10153_g1_i1|g.7740  ORF c10153_g1_i1|g.7740 c10153_g1_i1|m.7740 type:internal len:59 (+) c10153_g1_i1:3-176(+)
GAAGAAGAATTCCAAGCCATACTATCTCAACAAACATGGAAACTCATTCCAAAACCACGC
AATCAAAATATTTTAGGATGCAAATGGACATATAAAACAAAAACTTCGGAAAATGGCAAA
CCATTCAGATTCGAAGGCCATCTTATGGTTCAAGGGTTCAAACAAAAAGATGAC
>c101670_g1_i1|m.84256 c101670_g1_i1|g.84256  ORF c101670_g1_i1|g.84256 c101670_g1_i1|m.84256 type:internal len:61 (+) c101670_g1_i1:2-181(+)
CACATCATTCGCTACTTAAAGGGCATGATCTCATATGGTATCCCACTGGAAAAAGGAACG
TCTCCTCTCACAGCTTACTCAAACTTAGACTGGGCTGGAGATCCTACAGAGAGAGTGCAC
AACAGTCTTTTGCATATTCTACGGAGGGATCGCATTTCCTGGGGTAAAGAAGCAGAGCAC
>c10176_g1_i1|m.7760 c10176_g1_i1|g.7760  ORF c10176_g1_i1|g.7760 c10176_g1_i1|m.7760 type:internal len:58 (+) c10176_g1_i1:2-172(+)
TCTTGCAATATTTTTGACAAAGTGTGTAAGAGGATCATTGATATTGAAAGTTGTGAAAAT
ATGGTCTCCAAAGTAGAAATTGAGAAATTACGGCTAAAGTCATATCAACATCCCAGAACT
TACACGCTATCATGGCTCAACAAGGAAAATGAAATAATTGTTGCTCAATGG
>c101786_g1_i1|m.84322 c101786_g1_i1|g.84322  ORF c101786_g1_i1|g.84322 c101786_g1_i1|m.84322 type:5prime_partial len:41 (+) c101786_g1_i1:3-125(+)
GACTTCTTGGCCGAGTTTGATTTTGATCTCGAGTACAAACCAGGAAAAAGAAATGATATT
GCAGATGCACTTAGTAGAAGAGCAGAGTTGCTAACTTATCTTATGCGGAAAGGCCTCTTA
TGA
>c101799_g1_i1|m.84336 c101799_g1_i1|g.84336  ORF c101799_g1_i1|g.84336 c101799_g1_i1|m.84336 type:5prime_partial len:42 (+) c101799_g1_i1:1-126(+)
TTCTTCACCCTCATTTCTCAACACCATGTTGTCGGATGGGCGGTTATGAACTCCGTTGAC
CATTCCCATGGAGGTGGTGAAGGTAAATCGCATATTGATAGAAAAAAACCTGCAACCCCT
TGGTGA
>c101812_g1_i1|m.84345 c101812_g1_i1|g.84345  ORF c101812_g1_i1|g.84345 c101812_g1_i1|m.84345 type:internal len:52 (+) c101812_g1_i1:1-153(+)
TATGATCAAAATTTTTCCCCAGTATCCAGATTAGAAGCCATCCGATTATTCCTTGCATAT
GCTATACACAAAGGGTTCAAGGTATATCAAATGGATGTTAAATCAGCCTTCTTAAATGGT
AATCTTATAGAGGAGGTATATATGGATCAGCCC
>c101861_g1_i1|m.84390 c101861_g1_i1|g.84390  ORF c101861_g1_i1|g.84390 c101861_g1_i1|m.84390 type:complete len:133 (+) c101861_g1_i1:286-684(+)
ATGGCATTTTGCAGTAAACTTGGTGGCTTTATTAGGCAAGGTGTTACCAGGCCAGCTCCC
ATAATGCATATGCTCAATGCCATCCGCTGTGCCTCCAACAAGCTTTTTATAGGCGGCCTC
TCTTTCGGCACAGATGACATGTCACTTAAGGACGCATTCAACTCCTTTGGAACAGTTGTT
GAAGCAAAGGTCATTACTGATAGAGATTCTGGAAGGTCTAGAGGATTTGGCTTTGTAAGC
TTTGAAGATGAAGATTCTGCTAAAAGCGCTATGTCAAGCATGGATGGCAAGGAGCTTGAT
GGCCGAAGCATTCGAGTGAGCCTTGCAAATGATAGGCCTTCAGGTGGGTTTCGTGGTGGC
TTCGGTGGTGGCTTCGGTGGTGGCTCAGGTGGCTATTAA
>c102071_g1_i1|m.84543 c102071_g1_i1|g.84543  ORF c102071_g1_i1|g.84543 c102071_g1_i1|m.84543 type:complete len:85 (+) c102071_g1_i1:146-400(+)
ATGCGGATGCTCAAATGGTCTCTTTATTTTGATTTTAAGAATGAGCTGCCTTTCAAGTCG
GTCTGGATCCAATTCCCCAAACCCAAAATGCTTTTTATGAAAACGCAAACTCTTACGATA
TTAGGCAACATTTTGGGAATAATTTGCACACCAAAATTATCACTCTCGAGGCCTTCTTTG
GTTTGTGTTCTTGGGGAAATGAACATCTCTGTAGTATTTGATGGCCAAGCATGGACTAGA
GCCGGTGAGGTTTGA
>c10207_g1_i1|m.7791 c10207_g1_i1|g.7791  ORF c10207_g1_i1|g.7791 c10207_g1_i1|m.7791 type:internal len:48 (+) c10207_g1_i1:2-142(+)
TCATGTGAAGCCGAATATGTTGTTGTTGCCGCTTGTATATGCCACACTGTGTGGCTGAAG
AAACTGATGAGCTCCCTCGGGATTGAAAATGAAGGGCTGATCAAGATAAATATTGATAAC
CGATCGACGATTGAATTGATA
>c102175_g1_i1|m.84615 c102175_g1_i1|g.84615  ORF c102175_g1_i1|g.84615 c102175_g1_i1|m.84615 type:internal len:45 (+) c102175_g1_i1:2-133(+)
TGTCAAATTTGTAATAAGCCAGGGCATTCAACAACTAAGTGTTGGCATAAAAGCAACTTG
AAATATAGTTCAGACAAAGGATCATCATATCAAGCGTTTCGACTTCAATTTCCATCCCAT
TCTCCAGCCTCT
>c102209_g1_i1|m.84639 c102209_g1_i1|g.84639  ORF c102209_g1_i1|g.84639 c102209_g1_i1|m.84639 type:internal len:47 (+) c102209_g1_i1:2-139(+)
AAGGGGATTGTCATATCTCAAAGGAAATATCTTATTGATCTCCTTCATGAGACTAATCTC
CTAAAGTGCAAACCTTGCACTACCCCTATGATTCTCAACAACAAATTGAGGCATGAAGAA
GGCAATTTGCTAAAAGAT
>c102226_g2_i1|m.84649 c102226_g2_i1|g.84649  ORF c102226_g2_i1|g.84649 c102226_g2_i1|m.84649 type:internal len:49 (+) c102226_g2_i1:1-144(+)
TTCTTGCACGGAAGCCTTCAGGAGACAATGAACATGAGTCAACCTCTGGGGTTTGCAGAC
ACTACTCGCCCCAACCACATGTGTCTCCTGCAAATAGCACTTTATGGTCTCAAACGGGCC
CCTAGGGAATGGTTCAAAACATTC
>c102241_g1_i1|m.84665 c102241_g1_i1|g.84665  ORF c102241_g1_i1|g.84665 c102241_g1_i1|m.84665 type:5prime_partial len:143 (+) c102241_g1_i1:1-429(+)
AAGTATGATTTATCAAGCTACTTCTCAGTGAAAGTTAGATCCATAGATGGTTTTCAAGGA
AGTGAGGAAGATGTTATTATTTTCTCCACTGTAAGATCCAATAAAAGCGGATCAGTTGGC
TTTGTAGCAAATGCCCAGAGAACAAATGTGGCTCTTACAAGAGCTAAACACTGTTTGTGG
ATTTTGGGGCATGAACCAACCTTAAATAGCAATGATAATATCTGGTCTACAATAATCAGA
GATGCAAAAAAGAGAGACTGCTTCCACAGTGCAGATGATGATAGAGACCTTTGTGATATT
ATAATGAAGGCATGCGCCGAATTTGATGAGTTGAGCTCATTTTCTAATATAGATTCCCTG
CAAATAAACAAGGCGAAGAAATATAACCGGCCGTCTGGCTCGAATTTGCGGCTAGGGTTT
GCTCCATGA
>c102290_g1_i1|m.84697 c102290_g1_i1|g.84697  ORF c102290_g1_i1|g.84697 c102290_g1_i1|m.84697 type:complete len:34 (+) c102290_g1_i1:107-208(+)
ATGTGTTCCGACTCTCGATGGACCTATCGTACGAAATTCGATGAAAAAGGTAATACCACT
TGCCATAAAGCCAAGCTTGTTTCCGAGGGATACAAACAATGA
>c102394_g1_i1|m.84757 c102394_g1_i1|g.84757  ORF c102394_g1_i1|g.84757 c102394_g1_i1|m.84757 type:3prime_partial len:69 (+) c102394_g1_i1:96-299(+)
ATGAACAGAATAACCTCATCCACAACAAATAACTCCTTCCCACATCAACTCATGTACAAG
CACAGTCCTCCAATTGTTCATCTTCGCATTTTTGACTATTTATGCTATCCCCTCATAAAA
CTATCATCGAAATTCAAACCCAAGTTCCTTGCCTGCATATTTCTCAGATGCGCCTCAAAT
CAAAAGGGCTACACCTGCTACAAT
>c102408_g1_i1|m.84770 c102408_g1_i1|g.84770  ORF c102408_g1_i1|g.84770 c102408_g1_i1|m.84770 type:internal len:95 (+) c102408_g1_i1:3-284(+)
GTTCAAGCTCTTTCAAACAACTCCGTCTTCCACTCTCCTACAAAACATATTGAAATTGAT
CGACAATATGTACGAGACTGCGTCAAAGAAATCAAACTACTCGTTCATCGCATCAGCACA
AAAAAACAAATCGTTGATATCTTCACAAAACACCTTATTGCCAAGCAATTCCACTATCTT
CGTAACAAATTGGTCGTCTCCTCACCATGCATCAATTTGAGGGGGATTATTAACCAAATG
CACAATTACGAACGCGTGAACCTCACGCACGTGAGCAGAAAT
>c102429_g2_i1|m.84790 c102429_g2_i1|g.84790  ORF c102429_g2_i1|g.84790 c102429_g2_i1|m.84790 type:5prime_partial len:91 (+) c102429_g2_i1:1-273(+)
GCCGTGACCGCATTGTCTAGAACATTGGCATGGTTTCAAAGACAGATTCTTGATACTGGC
ATTAAGCCATGGAGGATTGATATTATAACTGGATGGGGTCGGCGGAGCAGGGTTACAGGC
GCTTCTTTGGTTAGGCTGGCTGTGGAGGAACTGCTCCTTCTCTTTCAGTTTCCGCTGACT
GCCAATAGCAATTATGGGTGCTTTGTTGGGTGTGGTGAGCCTCTGAATGAATGGCTTTTG
AACTCTTATGTGGAAAGAATGCATTTGTTGTAG
>c102480_g1_i1|m.84817 c102480_g1_i1|g.84817  ORF c102480_g1_i1|g.84817 c102480_g1_i1|m.84817 type:internal len:41 (+) c102480_g1_i1:1-120(+)
CGTCATTTAAAAAAGAGCTCTGGTTCTTGGAGTATGTGCGTGGACTTGAAGAAGTTGAAT
GATCCGTGCCCAAAAGACCTATACCCTCTATCAAACCTCGAATCCATGGCCCGACCCCTC
>c102512_g1_i1|m.84839 c102512_g1_i1|g.84839  ORF c102512_g1_i1|g.84839 c102512_g1_i1|m.84839 type:internal len:68 (+) c102512_g1_i1:2-202(+)
ACTATATTTACCACCTTTCGTAAGGAGAAATTATTTGTTAACATCAAAAAGTGCACATTC
TTAGTGAATTATGTAGTATTTTTAGGATATATTGTGATCTCGGATGGCATCCAAGTGGAC
CCTGAAAAGGTTAGAGTCATTAAAGAATGGTATGAACCTAAGAACATTAGAGATATGTGG
AGTTTCCATGGATTAGCAACA
>c102640_g1_i1|m.84935 c102640_g1_i1|g.84935  ORF c102640_g1_i1|g.84935 c102640_g1_i1|m.84935 type:internal len:35 (+) c102640_g1_i1:2-103(+)
CTGCAGACCAATGGGCAGGCCGATGCCGCCAACAAGCAGATCATACACTTGATGAGGAAT
AAGATAGATGATAAGCCAGGAATTTGGCCTGATGAACTTCCA
>c102683_g1_i1|m.84984 c102683_g1_i1|g.84984  ORF c102683_g1_i1|g.84984 c102683_g1_i1|m.84984 type:internal len:79 (+) c102683_g1_i1:1-234(+)
AATGTTATGTGTGAAAGAACATTGAAACTCCTAGAGATTCTGCTAGATCGTCTCGATCCA
ACAACAATGAATCTCAAAGGGTTCGACGAGACTCACGAAAGGATGTCGGGGTCGTTCGTC
CTCACCCTCCAATTCAGAGTCGATTTTGTGACGCATGCTCAGTTCCAGGTGATACGTTCG
CCGAGTACTTACAACTTGCTAGTAGGAAGATCATGGATTCACGAGCATTTAGCG
>c102748_g1_i1|m.85022 c102748_g1_i1|g.85022  ORF c102748_g1_i1|g.85022 c102748_g1_i1|m.85022 type:5prime_partial len:221 (+) c102748_g1_i1:1-663(+)
CAAGCTGTTGGCTGCTTTGATGAAATGATTGCCGCTGGCTGCTTGCCAGATGTTGCGACC
TACACTTGTTTACTAGTTGGATTTGGAAATGCTCGGCAGATGAATAAGGTTTCAAGCTTG
CTCGCAGAGATGAGACTGAAGGGATGCCCGCCAGATGCTCGAACTTATAACGCTATCATA
AAACTGATGACCAACAGAAATATGCCAGATGATGCTGCTAGAATATACAAAAAGTTGATC
AAGAATGGGTTTGAGCCTACCCTTCACACTTACAATATGATGATGAAGTCTTATTTTCAT
GCAAACAATTACAGCATGGGCTGTGCAGTCTGGGAGGAAATGCTTACCAAGGGGATTTGC
CCTGATGTTAACTCTTTTAATGTTTTTATTGGTGGGCATATACGCCATGGGAGGCCTGAA
GAAGCTCTTAAGTGCATAGAAGAGATGGTTAACAAGGGGATGAGTGTCCCCCAGGTGGAC
TATAATAAGTTGGCTGCAGACTTCTCTAGGGTTGGGAGGCCTGATGTGCTCAGTGAGCTT
GCACAAAAAATGAATTTTAGTGGGAAGTTTGAGGCATCAAATTCATTGAACTATTGGTCT
GAGAGAATGAAGAAGAGAGTTAAAAGAAGAGGACCTAACCAATATGGGCTCAGATTTTTC
TAA
>c102775_g1_i1|m.85037 c102775_g1_i1|g.85037  ORF c102775_g1_i1|g.85037 c102775_g1_i1|m.85037 type:internal len:45 (+) c102775_g1_i1:3-134(+)
GCGGCATATAATATCAACACATACCTCAGACTAATAAAGCAACTCAGCGAGGAGGAAGTA
AAACTGGATGATGAACTACATTGTTTGTTCGTGTTAGGAACTCTGCCGGACTCATGGGAG
ATGTTTCGGGTT
>c102833_g1_i1|m.85060 c102833_g1_i1|g.85060  ORF c102833_g1_i1|g.85060 c102833_g1_i1|m.85060 type:5prime_partial len:93 (+) c102833_g1_i1:1-279(+)
GTGTTTTTTCTGAGGACGATGAACTTTTGTGCAGAGATCTCCGCATTGGATCCAGACGAG
TATATTTCTGAGGCGAAGATGAAGAGACACATTATTAGGGGTTTGTGGAAGGAGTATTTA
TCATTTGTAACATCAGTACTGAGATGGGCTACTAAACCGTCTCTGATGGAGTTGGAGAAT
CTATTTTCTTCTCAAGAGAGCTTGGCTAGACGAATGGTACGGGTTTCTATTTCTGGTGAA
GACAGTTATACTCTTTACACTGGGAAGAAGAAGAACTGA
>c102842_g1_i1|m.85068 c102842_g1_i1|g.85068  ORF c102842_g1_i1|g.85068 c102842_g1_i1|m.85068 type:internal len:486 (+) c102842_g1_i1:3-1457(+)
CTGTTCAAACGAATTATAGTTTCCTCCTTCATCTTTGCGCTCATTTTCAGCCCTTCATCA
GTTAAACAGGTCATCTCTTTGGGCATCAACTATGGACAAGTAGCTAACAATCTCCCCTCC
CCCGAACATGTCCTCCGCCTTCTTAGCTTTCTTCGTGTCACCAAGACGCGGATATACGAC
ACGAACCCGGAGGTCCTCGCGGCCTTCGCCAACTCCGGCATAGAAGTTATAGTTACCGTA
CCCAACGAGTCCGTCGTCAATCTCACCGAGCCATCTCGAGCCGCCCGATGGATCTCCGAC
AACATCTGCCCGTTCATTCCCGGCACAAAGATCACCGGCATAGCCGTCGGCAACGAGGTC
TTCACCGGACAAGATGCGGCGGTGACGAACAGCATCGTCGCCGCCATGTGGGGGCTCCAC
AATGCCCTCGCCGACGTCGGCCTCGATGGCGTTGTTCGAGTTTCAACCGCCAATTCACTA
GCTGTGCTGGGCAGCTCGTCCCCGCCGTCGCTCGGGTCATTCCGGCCCGAGCTAGTTGGG
ACGATGGAGCCATTCTTGAGATTCTTGGAAGATACCGGGTCGCCTTTCTGGGTCAATGCG
TACCCCTACTTCGCCTACAAGGAAAACCCGGAGCAGGTGCCACTAGATTTCGTGTTGTTT
AACTCGGGTTCGACACTTTTGGACACGAACACGGAATTGAAGTATGACAACATGCTCTAC
GCTCAGGTAGATGCCGTTATATTCGCGCTCGCAAAGCTAGGCTACGGCGGAATAGAGGTG
AGGGTCTCTGAAACTGGCTGGCCCTCTAAAGGAGACCAAGACGAGATCGGCGCCACCGCC
ACCAACGCCATGGCCTACAACAAGAACTTAGTAGCGAGGCAGCTCGACAACGAGGGCACG
CCCCTCCGCCCCACTTCAAGGCTGGAAATCTACCTCTTCGCTTTGTTCAACGAGAACTTG
AAACCCGGCCCTACTTCCGAGAGGAATTACGGACTCTACCACCCCGACGGCACGATGTCC
TACAACATCGGACTCGTCGCCGCGACATCAGCCGCCTCCCTGTCCGCCTTCGATTCTTCG
GGTTCTCGTCGGATTCATGGAAATCTACCTCTTCGCTTTGTTCAACGAGAACTTGAAACC
CGGCCCTACTTCCGAGAGGAATTACGGACTCTACCACCCCGACGGCACGATGTCCTACAA
CATCGGACTCGTCGCCGCGACATCAGCCGCCTCCCTGTCCGCCTTCGATTCTTCGGGTTC
TCGTCGGATTCATGGGGGCATATCAGAATGTTTGTGGTTTTGGGTTATTATACTAACGTT
AACCTATCATATAAGATGGGCATTTTCGTAAATAAAAGCTCTCTTTCTTTTTTTCTTCCA
ACAAGTCGACACGTGGCAGTTCTAGAACAAAAGTACAGGCGTAATTATAAGCAGTCGTGG
AAGGATATGAGGGGA
>c102933_g1_i1|m.85131 c102933_g1_i1|g.85131  ORF c102933_g1_i1|g.85131 c102933_g1_i1|m.85131 type:3prime_partial len:41 (+) c102933_g1_i1:19-138(+)
ATGCCCAGGGACCTTTACCCCTTGCCCAACCTCGAGGCCATGATACGCTCAGCTTCAGGT
TATCACCGCGATAGTTTCGTAGATGCCTTCTCAGGACACCATCAGATCCCAATGGAAGAG
>c10295_g1_i1|m.7895 c10295_g1_i1|g.7895  ORF c10295_g1_i1|g.7895 c10295_g1_i1|m.7895 type:internal len:62 (+) c10295_g1_i1:1-183(+)
CGATGGATTCCGAGGAGGACCGGTCGGGATCAAAAGCCGCGGGCGGGTTGGGTTTCGGTT
CTCGTTGGGCCCGAGAAAGAGAAGCACCTTGTTCCGACGGACAGAATAAATCATCTGCTC
TTCCGTCGACTCCTAGATGAGGCGACGGAGGAGTACGGTTACGCTACAAAGGGGCCACTC
GAA
>c1029_g1_i1|m.641 c1029_g1_i1|g.641  ORF c1029_g1_i1|g.641 c1029_g1_i1|m.641 type:complete len:112 (+) c1029_g1_i1:348-683(+)
ATGCAAACTCCAAAAGGCAAACATGCTCCTAGAGAGTGGTTCAACAATATTACTCATTTT
TTATTCAAACACAACTTTTACCAGAGTCAATCCGACCCAACTCTCTTCTTAAATAAGAGA
ACCTGTAACCCCCTTTTTTTACTGCTATATGTTGACGATATTCTAATCACTGGCAACAAC
TCCTCTGCCATTCAAAATATTATCAAGGCTATGACAAACTCTTTTAGCATCAAAAATTTA
TGGTTTTCAAATATATTTTTGGGCTTTCAGCTTCAATATACACACCCTATACAACCAAAC
TCTTCAATACTCATCCAGACATCGAACTGGCAGTGA
>c10302_g1_i1|m.7905 c10302_g1_i1|g.7905  ORF c10302_g1_i1|g.7905 c10302_g1_i1|m.7905 type:complete len:52 (+) c10302_g1_i1:45-200(+)
ATGAACGCTCTCAACAAAGTGATTACTCAATTGCGGAGCATATATGTGAAAATTGATGAA
GAAGATCAAGCGGTCATGTATCTGTCCTTGCTGCCAAAGTCCTATGAACATATGGTGATG
ACAGTTCTCTATGACAAAGACAAGTTGAAGATGTAG
>c10304_g1_i1|m.7907 c10304_g1_i1|g.7907  ORF c10304_g1_i1|g.7907 c10304_g1_i1|m.7907 type:5prime_partial len:125 (+) c10304_g1_i1:1-375(+)
AAGAAGAAGAAGAAGAAGAAGACGAAGGTGCTCGACGCAGGCAGGCTATGGAGAAAATAC
TCGAGCTTAATCGAACCACTACTCATCTTCAAGAGCTTTAAGGAGAACAGAGCACTGCGA
CGAAATCAGGACTCCTTCTCCGGCGACTGTAATCCGCGGGAAGGCGGATGGCGGCGGCTG
TGGAGGGGGGAATTCTCAGCTCCGGCGTCGTTTCGAACATCGCCGGCGAACAGCGGCCTT
CTCGTCGCGCAGCCGAGCATGTTATCTTCATCTGATGAGAGCAGTGCGGAGGAGTTGCAG
AATGATATTCAGTCGGCCATTTTACACTGCAAGAACTCTGTTGCTGTTAAGGAGGAGACT
CTGTTTAGTATTTAA
>c103057_g1_i1|m.85235 c103057_g1_i1|g.85235  ORF c103057_g1_i1|g.85235 c103057_g1_i1|m.85235 type:complete len:280 (+) c103057_g1_i1:160-999(+)
ATGTCTAGGGCTAGCGCCTCAAGAACACCTAATTCTAAAATCCATAATAAAATTGCCGGT
GGATCGCGTTATCCAAACGGTAACCCTTTTGATTCTGATTCTGACACCGAACAAAAAACC
AAATCAACAAGAGCTTCTTCCGCTCCGGCGATCAATCGACCAATTCAAAGAGGCATCCGA
TCTAATTATAACGGCTTTAGGAGCGATTCCGATGATTTTGAGGGCCAAACGGTCCAAGAA
CTCGAGAAATATGCGGTTAATCAGGCCGAGGAGACTACTCAGAAAATAAACGCATCTTTG
AAGGTTGCCGAAGAGATTAGAGAAGTTTCTTCGAGGACTCTCGTAAATCTTCACCAACAA
GGCGAGCAAATTACCCGCACCCACCAGACCGCAATCAACATTGATCAAGATCTAAGCAGG
GGAGAAAAGCTCCTCGGAAGTCTCGGCGGACTCTTTAAAAAAACATGGAAGCCGAAGAAA
AGCCGCGACATAAAGGGTCCTATGCTCACAAGAGATGATTCGTTCATAAGAACAAATAAT
CGTGTCGAGCAAAGGCAAAAGCTCGGGCTAGAATCTCCCCGTTCCCGGTCGAATCCTCGG
CAATATAACGACGAGCCTTCATCGGCACTAGAAAGAGTAGAGGTTGAGAAAGGAAAACAA
GAAGATGGACTTTCAGACTTAAGCAACATATTGGGTGAACTCAAAACAATGGCACAAGAC
ATGGGATCTGAAATTGATAGGCAAAACAAGGCTCTGGATCACATGCAAGAGGATGTGCAG
GAGCTTAACTACAGAGTCGAAGGGGCGAATGCGAGAGCTCGTCGCCTTCTCGGGAGATAG
>c103064_g1_i1|m.85244 c103064_g1_i1|g.85244  ORF c103064_g1_i1|g.85244 c103064_g1_i1|m.85244 type:internal len:44 (+) c103064_g1_i1:1-129(+)
TTGGAGCAACCACCGGGGTTCGTTACTCAAGGGGGGCGTGCCCATGTCCGCCGGTTAAAG
AAATACTTATACGGCCTCAAACAATCTCCACGTGCTTTGTTTGGCAGATTCAGCACTGTC
ATCCTCCAA
>c103119_g1_i1|m.85270 c103119_g1_i1|g.85270  ORF c103119_g1_i1|g.85270 c103119_g1_i1|m.85270 type:internal len:43 (+) c103119_g1_i1:1-126(+)
CCAGTGTTTCATTCTCGCACAAAGTACATTGGTGTTGATCATCATTTTAGTAGGGACCGT
GTTCGTGACAGACAAATTATAGTGTACCATGTCGCATCCTCTGAGCAGCCAGCAAATCTT
TTAACT
>c103119_g2_i1|m.85271 c103119_g2_i1|g.85271  ORF c103119_g2_i1|g.85271 c103119_g2_i1|m.85271 type:internal len:53 (+) c103119_g2_i1:3-158(+)
GAGTACCGTTCACTATCTACCATCGCTACAGATATTCTGTGGTTAAAAAGGTTTCTTGCG
GAAGTCAATCTCTCACAACTTCAGCCAACCACATTATTTAGCGACAGTATATCAGCCCAA
GCACTCACCAATGATCCAGTGTTTCATTCTCGCACA
>c103262_g1_i1|m.85379 c103262_g1_i1|g.85379  ORF c103262_g1_i1|g.85379 c103262_g1_i1|m.85379 type:3prime_partial len:180 (+) c103262_g1_i1:182-718(+)
ATGCCGTCTCGCTGCCGCCGGGCTATTGAAGCCTGCACGCCTGCATGCTGTATAATCCAA
CGCAATCTGCACGATGATGGGAGAGACAGTATAATCTCAACCAGATCTTCTAGTTCTAAT
TTCGCCCTATCCGCCATTTCCGCCCTTTTCCCAAACTCCCGATTCACTAACCATGAATCA
CTTCCTTCCTTACAAGAAGCTTTCACAGTCTTCTCTTCGGCTTTCCCATACTACTCGGAA
AGCATGATCGAGGGCGACATCATTCGTGATAGAGAGTATCCGCACCTGTCCGATCGGATA
TGCCTCGACTACAGCGGCGTCGGACTCTTCTCCCATTTCCAGCTGCATAACAGCTCCTCT
TCGCGATCCCCGTCGCCTTTCTTCACCATTTCTTACAAATCGGTGAGTCTCAAGTTTGAA
GTGCAGTACGGCGAGCAGGACGCCGGCATCGAATCATCTATAAAAAACAGCATCATGAAT
TTCCTCAAAATCTCAACAGATAACTACGCTATGATTTCGACAGCGAACAGAACCACG
>c103276_g1_i1|m.85392 c103276_g1_i1|g.85392  ORF c103276_g1_i1|g.85392 c103276_g1_i1|m.85392 type:internal len:133 (+) c103276_g1_i1:1-396(+)
AGCTACATACCAAACCCACCCCCACCTCTACTTCCAGATCATCCTCAAGATGCTCAAAAC
CAAATCTCACCCGAAATCACCACCACTCGCCAAATCACCTACACAAGAACAAACATGCCA
CCCAACAGATACCCCATCTGCCTCCTTCACCCTAGTCCACCAGATCCCCCAAACTACAAA
ACAGCAGCACAGGAAACTCAATGGCGACAAGCAATGCAAGAGGAAATTCATGATCTTCAC
AATCAAGCAACCTGGAGTCTTGTTCCTCGCCCTGCAAACCAAAACGTGCTCGGCTGCAGA
TGGACCTACCACACAAAGCATGATACAAATGGCAAAATAACTCGCTACAAAATAAGACTT
GTAGCACAGGACTACAAACAACAACACGTCATCGAC
>c103529_g1_i1|m.85555 c103529_g1_i1|g.85555  ORF c103529_g1_i1|g.85555 c103529_g1_i1|m.85555 type:internal len:90 (+) c103529_g1_i1:1-267(+)
GAGTTAAATTCCCTTGAGGCAAACGATACGTGGGACATTGTTCCCCTGTCGGGAGGCAAG
AAAGCTATCGGTTATCAATGGGTCTTCATAGATAAAGTACTTCCAGATGGAACCATTGCT
CGCCTTAAATCTCGCCTGACCGCCAAAGGTTATACACAAATGTATGGCATTGATTTCTCT
GAAACGTTCTCTCCATTATCAAAGATGACGTATATTCACCTTTTGATTACCCTTGCTGCA
TCTCGCCAGTGGTCCCTACATCAATTG
>c10357_g1_i2|m.7966 c10357_g1_i2|g.7966  ORF c10357_g1_i2|g.7966 c10357_g1_i2|m.7966 type:complete len:66 (+) c10357_g1_i2:178-375(+)
ATGTTGTTTATCTTGTTTGGCAAAAAAGTTTTTTGGAACGTTATAAAACATTGTACTGGT
ATTTTTACTGGCAGAGTGGACTCCATGGTGGTTGATATTGCGGCCCCTGCTAATTGGGTG
AAGATAAATGTGAGAAGAGCGGAAGATTGCTATGAAGTCTATGCTTTAGTTCCAGGACTA
CTGCGTGAAGAGGTATGA
>c103647_g1_i1|m.85648 c103647_g1_i1|g.85648  ORF c103647_g1_i1|g.85648 c103647_g1_i1|m.85648 type:complete len:145 (+) c103647_g1_i1:156-590(+)
ATGGAAAGAGAGGAGAAGCGAGTCAGGCTATTCGGATTTGACTTGGAACCACAAAGGAGC
CCTTTTACCGAGAGCCAATCTGGTGAGGACAGAAAGTATGCGTGCCAGTTCTGTCTGAAA
GAATTCACAAACTCTCAGGCGTTGGGAGGCCATCAAAATGCCCATAAGAAGGAGAGGATG
AAGAGGAAGAGGCTCGAATTACAGGCGAGAAAAGCCAGCATCAATTTCTACCTTCAGCCC
TTTGTAAAAAGCCCTAGTTTAGACTACGGCAGTGCTGTTCCATTGATCTTTGTCGCCTCC
TCCAAGCCATCAGTGCTGAAGGCTCACGATTTTGGTAATCAGAATTCAATGACCGGTTTC
AACGGATTAGATCTGAGGCTTGGGCTAAATGTGCGGTCGGGATTCTGCAACTCTTCTTCT
GAGAGTAAAGTGTGA
>c103722_g1_i1|m.85694 c103722_g1_i1|g.85694  ORF c103722_g1_i1|g.85694 c103722_g1_i1|m.85694 type:internal len:40 (+) c103722_g1_i1:3-119(+)
AAGGCTCGCTTGGTCGCCAAAAGCTACACTCAATTTTATGGAGTTGATTACTCTGAAATC
TTCTCCCTAGTTGCGAAAATGACATTAATCCGCATCTTGATCTCTCTTGCTGCCTCG
>c103774_g1_i1|m.85738 c103774_g1_i1|g.85738  ORF c103774_g1_i1|g.85738 c103774_g1_i1|m.85738 type:internal len:79 (+) c103774_g1_i1:3-236(+)
GGCTGTTCCAGACACATGACTATAATAAGGAGTTTGTTTCAAAACTATGCCCAAGTTAAA
GATGGACACAAGGTGATATTCGAAGGTTCAAACAAAGGAATAAATATAGGCTTTGGTATG
GTAATCAATGGAATAGTTTCTTTCAAAGAGGTAGCTTATATTGAGGCATTGAACCATAAT
CTCATCAGCATTAGCCATCTATGTAATAAGGGCAATGCCATTGAGTTCAATATG
>c10393_g2_i1|m.8000 c10393_g2_i1|g.8000  ORF c10393_g2_i1|g.8000 c10393_g2_i1|m.8000 type:5prime_partial len:56 (+) c10393_g2_i1:2-169(+)
AATGAGGTTATTGGAGGAGGCCACAGCAAAAATGGGATTGAAAAAATGCTGGAAGAATCT
CCGATAACTGTTGGTGGGACGAGGGAGAGGATAATGAAAAGCATAGAGTTACTAAAGGAA
TCGAAGGAAGTTGTGGCTAAGATAATGGACATGCTAAATTCAAACTAA
>c103955_g1_i1|m.85833 c103955_g1_i1|g.85833  ORF c103955_g1_i1|g.85833 c103955_g1_i1|m.85833 type:5prime_partial len:57 (+) c103955_g1_i1:2-172(+)
GAAACGGCATCGCATGACAAAAGGCAAGAGTGGCATGGAGCCATGAAGTTTGAGATGGAT
TCTTTTCGGAAGAACTCTACTTATGAACTTGCCGATCTTCCCATGGATAAAAAGGTGCTA
CCCTGCAAGTTGGTGTACCTACTGAAGAGTGAGGCGGATGGCTTGGCTTGA
>c103996_g1_i1|m.85871 c103996_g1_i1|g.85871  ORF c103996_g1_i1|g.85871 c103996_g1_i1|m.85871 type:5prime_partial len:54 (+) c103996_g1_i1:2-163(+)
CAACATTATATTGAAAGCCTTCTACAGGTAGCTAAAATGTTTGATGCAAATCCCGTGTGT
ACAACAATGGTACTAGATAGTGAATTGCAACACAACAATGACACTCATTCTACTGATGCA
ACCCACTACCAAAGCATGATTTCAGCACTTCAGTATCTCTAG
>c104043_g1_i1|m.85918 c104043_g1_i1|g.85918  ORF c104043_g1_i1|g.85918 c104043_g1_i1|m.85918 type:internal len:46 (+) c104043_g1_i1:1-135(+)
CGGTATTTCTTAGGCATTGAAGTTACCCCTAGCCACAAAGGCATAGCCTTATACCAAAGG
AACTATATCATTGACATTCTCCAGGAAACTAATCTTATTTATTGCGAGCCTTGTACTACA
CCCATGATTCTGAAT
>c104096_g1_i1|m.85956 c104096_g1_i1|g.85956  ORF c104096_g1_i1|g.85956 c104096_g1_i1|m.85956 type:internal len:62 (+) c104096_g1_i1:2-184(+)
GAAGCCAGAAAAATCTTAGGTATGGAGATCCGGAGGGGTAAGGAAGCTAGAAAGTTATCG
CTTTGTCAGAGAGCATACATTGAAATGGTACCAATGATGTTTAAGATTGATGATACTAGA
AAATCCACAAGCATACTTCTAGCCCCTCACTTCCGTTTGAGTGCCGACTTATGCCGAAAG
ACG
>c10409_g1_i1|m.8021 c10409_g1_i1|g.8021  ORF c10409_g1_i1|g.8021 c10409_g1_i1|m.8021 type:3prime_partial len:33 (+) c10409_g1_i1:57-152(+)
ATGGTGCCAGCTCAGTCACTAGAGGAAGTGTCTTACTTCATTGGCTTTATCGATGACATA
TTGAGAAAAGTTTGGGTCTTTCTCTTGAAAATTAAA
>c104127_g1_i1|m.85980 c104127_g1_i1|g.85980  ORF c104127_g1_i1|g.85980 c104127_g1_i1|m.85980 type:internal len:125 (+) c104127_g1_i1:1-372(+)
TTCGGACTTAATCGGCTGCTCCGGCATCGGCCTGACAGGATAATAGGCTACGCGGCACCC
GAGCAGGCCTGCGGGAGCTTGATGGTGAGTGAGAAGTGCGATGTTTATGGCTTTGGGGTG
ATGCTGTTGGAGCTTGTGACTGGGCGGAAGGCGGTGGAGAATGGGGACGAAGATGAGAGG
GTGATGTTGGTTGATGAAGTGAGGGTCGTGATTGAGAGGGGTGGGGTTGAGGAGTGCGTG
GACGGGAAGATGCTAGGGTTTGTGGAAGAGGAGGCTGTGCCATTGTTAAAGCTAGGGCTG
GTGTGCGCATCCCAGATACCTTCGAATAGGCCGACAATGGCGGAGGTGCTGAAGATACTT
GAGGTTATTAAG
>c104267_g1_i2|m.86057 c104267_g1_i2|g.86057  ORF c104267_g1_i2|g.86057 c104267_g1_i2|m.86057 type:5prime_partial len:83 (+) c104267_g1_i2:3-251(+)
GCCATAAGAACGATAACAAACCCCATAGACATCAATGACTTCTACACTCTTCTATGCAGC
GATGAGAAGGACATTGCAAACGACACGATCAAGGAGCTACAAAACATAAACATTAATGAC
AATCATGAAGCTAATTTCATGACCAATGCTCGCGGCCGCAGTAGAGGCAGAAGAGAGCGT
TCTATGTCTCAAGCCAATTGCGGTAGGGGAGAAAGAAATCAAAGACAACATGAGTACATC
TCATGTTAG
>c104358_g2_i1|m.86132 c104358_g2_i1|g.86132  ORF c104358_g2_i1|g.86132 c104358_g2_i1|m.86132 type:5prime_partial len:180 (+) c104358_g2_i1:2-541(+)
CCGGACATTGCTTTTGCAGTCAACAAAGCATGTGAGGCGATGCAAACTCTCACACTCAGG
GACTATGTGGGATTAAAGCACATATTCAGATATCTTCAAGACTCCTCTTCTCTTGGGGTG
CCTATTAATATGATGTACGGTCCTTGCACGTCATACATCGATGCAGATTGGGCTAGGGAC
AGTATTGACCGAAAATTAACTACTAGGTACTGCATTTTCTATGCAGGGAATCTTATTGCA
TGGTCAGTAAAGAAACAACCCACTGTTGCTCGCTCATATATGGAGGAATATCAGTTTCTA
TCTATCTTGGCTACAAACATAATATGGCTAAGAAGGTTACTATCAGAATTCAACATGCTA
GAGAAGCGTCTTACATCACTATTCTCAGATAATTTGTATACTCTGGCGTTAACTAATAAC
CATGTCTTCTATTATCACACAGAGCATTTTGATTTCATCATCATTACATTAGAGGCCGTG
TTCAAAATAAGGAAATTGTGGTTAATCTTGCATCATATGAACAACCGGCAAATGTTTTGA
>c10448_g1_i1|m.8051 c10448_g1_i1|g.8051  ORF c10448_g1_i1|g.8051 c10448_g1_i1|m.8051 type:internal len:115 (+) c10448_g1_i1:1-342(+)
GCCTATTTTCTAATAAATCGCATGCCTTCATCAATCCTAGATCGGAAATTGCCATTCTCC
ATTTTATTTCCGTCATCATCCTTATATCCTCTTATGCCACGATTATTTGAATGCATATAT
TTTGTCAATGATCATCGTCCCCAAGTTTCTAAACTTGTCTTGAGATTTCTTAAATATATA
TTTCTTGGGTATACTTGTCATCATAAAGGTTATCATTACTACTCCACATATTTGAGATGT
TTGGTGTCATCTGACATCATTACCCATGTACGTCAATTGAAGAGGTCCCTATACATATTG
AAGCAAGCCCCACAAGATTTGTTTGGTCGATTTAGCATCGTG
>c104530_g1_i1|m.86232 c104530_g1_i1|g.86232  ORF c104530_g1_i1|g.86232 c104530_g1_i1|m.86232 type:internal len:57 (+) c104530_g1_i1:1-168(+)
CATCAACTTACAGGTGACGGGTCCAAGCTCTCATATCTGCAGAAGTATGATGGAATTGAT
GCTATTGTGACAGCGGACAATACAGTTCATCTAGTGGAGCATAAATGGATTATCTCGTTG
AAGAGTGTATATCATATGCCGGGCATGAAGAAATATTTATTTTTGGTG
>c104568_g1_i1|m.86261 c104568_g1_i1|g.86261  ORF c104568_g1_i1|g.86261 c104568_g1_i1|m.86261 type:internal len:50 (+) c104568_g1_i1:3-149(+)
AAATTGATGGGATCACCGAAGATCGACGAAGATAACCTGATCATTGTTTATGTTGATAAC
AAATTGGCGATCGAGCTCGAAAAGAATCTCGTTCATCATGAACACACTAAACACATTGAT
ACGAGGTTTCACTTCATTCGTGAAAAG
>c104577_g1_i1|m.86271 c104577_g1_i1|g.86271  ORF c104577_g1_i1|g.86271 c104577_g1_i1|m.86271 type:3prime_partial len:54 (+) c104577_g1_i1:43-201(+)
ATGCTGAATCGTAAGCTACAACTCAACAACATTCTTCATTCTCTTGAAGCGTTTAATAAT
CTACTATCTGTTCATAAGCTGATTATTGATAATTTTTGTTCTACTTTATTTGATATGGGT
GGCTATACAATCAATGACCTATCCAACAACCAAATCATC
>c10463_g1_i1|m.8069 c10463_g1_i1|g.8069  ORF c10463_g1_i1|g.8069 c10463_g1_i1|m.8069 type:5prime_partial len:73 (+) c10463_g1_i1:3-221(+)
AAAAAGGTGTTGAAGAGATTTGGAGTGGACGATTCCACCAAATCTATCAGTGTACCTCTC
GCGTCTCATTTTAAATTAAGTAGTAAAATGTGCCCGAAGGATGATGATGAAAGGAAGGAG
ATGCGCATAGATCCATATGCTAGTGTTGTCGGGAGTCTGATGTATGTGATGGTGTGTATA
AGACCAGACCTGGCACACGCAGTAGGATCTATTAGCTAG
>c104770_g1_i1|m.86432 c104770_g1_i1|g.86432  ORF c104770_g1_i1|g.86432 c104770_g1_i1|m.86432 type:complete len:295 (+) c104770_g1_i1:172-1056(+)
ATGGTTGGAAGGCCTAGTTATTCTCTACTCCCACTAGAGTGTTGTAAAATATTGCACCTG
GTTAGGCACGCAGAAGGTATACATAATGTGGAAGGTGAAAAGGATTTTAGTGCATACTTG
TCTGAAGAATTTTTTGATGCCCCTCTTACCCAAAAAGGGTGGGATCAAGTTGACAAATTA
CGTGATTATGTGATTACAAGTGGACTTTCTAAGAAAATTGATCTAGTTATCACTTCCCCT
TTGTTGAGAACTATGCAAACTGCTGTTGGGGTTTTTGGAGGTGAACCTTTTTCAGATAGA
GCTAAAGGAAACACCTTAATGGTTGAAAATGCAGGCAATAGTAACCGTCCAGCTATTTCA
AGTTTGAATGGTCTGTCCTTTATAGCTGTTGAGGATTGCAGGGAGCTTTTGGGTGTTTAC
CCATGTGACCGGAGAAGAAGAGTAAGTGAATATCGGACACTTTTCCCTGCAATTGATTTC
TCACTGGTTGAAATTAATGAAGATACCTTATGGAAATGTGGTGTAGAAGAGACGGATGAA
GAAATTGCAATTAGGGGAATGAATTTTATTGATTGGTTATGGACTCGAAAAGAGAAAGAA
ATTGCAATCGTTTCTCATCGTGATTTTTTGCTCCATATGCTAAAAATTTTTGCAAAAGAT
TTGCCTTCTATAATCGAAGATGAAATCTGCAAATTGTTTGAGAATTGTGAGCTCCGTTCA
ATGATAATAATAGCTGATAAAAGTTTACTTGGCTTCAGAACTGATTGTATCATTCTTAAT
GAGGAGTTGATTCATGGAGACCCTGATCTTCTGAAGGCACATAAGAAGCTTCAGAATGGA
AGTAATAGTCACTATTCTCAAAGTTCTTTTAATTCTGATATTTAA
>c104857_g1_i2|m.86493 c104857_g1_i2|g.86493  ORF c104857_g1_i2|g.86493 c104857_g1_i2|m.86493 type:internal len:74 (+) c104857_g1_i2:3-221(+)
GCGTGGAATCAGAAACTAACGACAACTATAATAAAATTCAGTTTTACAAATACCATGAAT
GATCAGTCCATGTTTGTCTTCCGAAAGGGAAAATATTGGTTGCTCTTCCGTGTATATGTT
GATGATGTTCTGTTAACCGGAACACGCGATTGTCTCATTCAAAAATTAATTGACTACATT
TCCTACATATCCTTCATTAGAGACATGGGGCAGTGTTCT
>c104895_g1_i1|m.86542 c104895_g1_i1|g.86542  ORF c104895_g1_i1|g.86542 c104895_g1_i1|m.86542 type:complete len:47 (+) c104895_g1_i1:97-237(+)
ATGGCACGCGATTTGCTAATGCCTCCGGTGCCTATAATATCATCGGAGTCTCTTTTTAGT
GAAGGTTGTCAGATTTTGAGTAATTGGAGATCAAGACTACAACCAATTATCCTATACGAT
CTTATTTGCCTCAAATATTAG
>c10492_g1_i1|m.8104 c10492_g1_i1|g.8104  ORF c10492_g1_i1|g.8104 c10492_g1_i1|m.8104 type:complete len:48 (+) c10492_g1_i1:75-218(+)
ATGTTGGCAATGGCAAACAACTCAGGCTTTCATGCCATAACCAAGTACATTGAGATAGAT
TGCAACTATATAGGCTATTATACCAAAAATGAAGAAGCAGTAGTTTCTCATATTAGCTCT
GTTAATCAGATGCAGACGTCCTAA
>c104945_g1_i1|m.86588 c104945_g1_i1|g.86588  ORF c104945_g1_i1|g.86588 c104945_g1_i1|m.86588 type:internal len:46 (+) c104945_g1_i1:3-137(+)
AGCTTCTTGCCGACGAAGAAAGTGGTGGAAGACATGACGAGCTGCGGTGCGGTGAAGAAG
CTGTTGAGTCTGATCCATGTTGATGGCCAGTCGTCGACTAAGGATAAGGCGTTGAAGATG
ATGAGGATGCACGGA
>c10498_g1_i1|m.8108 c10498_g1_i1|g.8108  ORF c10498_g1_i1|g.8108 c10498_g1_i1|m.8108 type:5prime_partial len:90 (+) c10498_g1_i1:1-270(+)
CTGCCGTACCCAATCCGTAGACGTCAATTTTCTATTAAACTTGTCTACGCAATGACGATA
AATAAATCTCAAGGGCAGACATTGCAGCACGTGGGGATTGCCTTCATAAAAGAAATTTTC
TCGCATGGCCAATTATATGTTACTTTTTCGCGTGCAACGAATCCCCAAAATATATCAGTT
CTTCTTCAAAATTCGTCTGTGCAACGAATCCCCAAAATATATCAGTTCTTCTTCAAAATT
CGTCTGTGCAACAATCAACAAACATCATGA
>c105095_g1_i1|m.86725 c105095_g1_i1|g.86725  ORF c105095_g1_i1|g.86725 c105095_g1_i1|m.86725 type:3prime_partial len:70 (+) c105095_g1_i1:227-433(+)
ATGACTATTGGTTGTAAATGGATATTTACTATCAAGGTTCATCCAGATAACATTGTGACT
AGTCTTAACACTAGACTTGTTATCAAAGACTATGCTCAAATGTCTTGTATTGAATATTAT
AAAACAATGTTAAATGTTGTAAAGATCACATCCATTTACCTTATTATTTTAGTAGCAATT
TTCAATAGTTGGAGGCTTCACCAACTA
>c105127_g1_i1|m.86746 c105127_g1_i1|g.86746  ORF c105127_g1_i1|g.86746 c105127_g1_i1|m.86746 type:internal len:42 (+) c105127_g1_i1:1-123(+)
CTTTATGGCGCAGAATGTTGGCCAAAAAATGAGAAATATAAAACTAAGTTACTTGTTGCA
GAGATGAGGCTGCTTAGTAGGTTGAGCGACATTATCTTGAAGGACAAAATGAGAATTATT
ATA
>c10518_g1_i2|m.8135 c10518_g1_i2|g.8135  ORF c10518_g1_i2|g.8135 c10518_g1_i2|m.8135 type:3prime_partial len:83 (+) c10518_g1_i2:280-525(+)
ATGAGTTCTCCGTTACCGTACTCTCCCATCATCACACATTCTCCGTCCATCGCTGGCGTC
TCCGCCAATTCCGCCGCCACTTCGCCCTGCGCCGCCTGCAAATTCCTCCGCCGGAAATGC
CTTCCGGAGTGCGTCTTCGCCCCGCACTTTCTCGCCGACCAGCCTCAAAAATTCATCAGC
GTGCACCGCGTGTTCGGAGCGAGCAACGTCACTAAACTCCTCCGCGAAATCCCCCCGCAG
GACCGT
>c105288_g1_i1|m.86869 c105288_g1_i1|g.86869  ORF c105288_g1_i1|g.86869 c105288_g1_i1|m.86869 type:internal len:39 (+) c105288_g1_i1:2-115(+)
GCTATTTTAAGTGTCCCACCAGAAGAAGGGTCACTACTATCCATAATTCTTAAGACCATG
AATGCCAAGAGGACAATTGAAATAGGTGTGTTCACTGGCTACTCTCTTCTTGTC
>c105306_g1_i1|m.86880 c105306_g1_i1|g.86880  ORF c105306_g1_i1|g.86880 c105306_g1_i1|m.86880 type:5prime_partial len:42 (+) c105306_g1_i1:2-127(+)
GCCATTATTGATGTTCAAATGGGTGAGCTGACTATGCAGGTGCATTATGAAAAGGTCACA
TTCAATGTGTTCAAAGCCATAAATTTCCCAAATGATGTCAAAGAATGTTCTGCTTTTTTT
GTGTAA
>c105335_g1_i1|m.86901 c105335_g1_i1|g.86901  ORF c105335_g1_i1|g.86901 c105335_g1_i1|m.86901 type:internal len:34 (+) c105335_g1_i1:1-99(+)
ACTCATCATGGACACTATGAATTTCTAGTCACGCCCTTCGAGTTGGCAAATGCCCCGTCC
ACAGTCCAAGCTTTCATGAATGAAATATTCAGGGCTCAA
>c105341_g1_i1|m.86908 c105341_g1_i1|g.86908  ORF c105341_g1_i1|g.86908 c105341_g1_i1|m.86908 type:internal len:39 (+) c105341_g1_i1:1-114(+)
TCCGGGTACCATCAGATCCCAATGAAAGAGAAAGATGAGCCGTCCGTTAGCTTCATCACT
CGTGAATGGACTTTTTGCTACAAAGTCATACCTTTCGGGTTGAAGAATGCATGT
>c105361_g1_i1|m.86923 c105361_g1_i1|g.86923  ORF c105361_g1_i1|g.86923 c105361_g1_i1|m.86923 type:complete len:844 (+) c105361_g1_i1:149-2680(+)
ATGGTGAAGTTCACATCTGAAGAGATCCGAAGGATTATGGATCTTAAGCATAATATTCGA
AACATGTCTGTTATTGCTCATGTTGATCATGGGAAATCCACTCTGACTGACTCCCTTGTT
GCCGCGGCGGGCATCATCGCACAGGAGACTGCCGGAGATGTTCGAATGACCGATACTCGT
CAAGATGAAGCGGATCGAGGTATCACCATCAAATCGACCGGCATCTCCCTTTACTATGTA
ATGGAGCCTGAATCTCTGAAGAACTTTACTGGGGAGAGGTCTGGCAACGAGTATCTCATC
AATCTCATCGATTCACCGGGGCACGTCGATTTCTCCTCTGAGGTCACCGCCGCACTGCGA
ATTACCGATGGCGCCCTTGTTGTCGTCGATTGCGTCGAAGGTGTCTGCGTCCAGACCGAA
ACCGTTTTGCGTCAAGCATTGGGAGAGAGAATACGGCCTGTTCTCACCGTCAACAAGATG
GACCGATGTTTTCTGGAGCTCCAGGTGGAAGGCGAAGAAGCGTATCAGACCTTCCAGCGT
GTTATCGAAAGTGCGAACGTCATCATGGCTACTTACGAAGATCCTCTTCTCGGCGACGTT
CAGGTCTACCCGGAGAAAGGAACAGTCGCCTTCTCGGCCGGTCTCCACGGCTGGGCTTTT
ACTCTCACCAACTTCGCCAAAATGTACGCCTCAAAGTTTGGGGTCGACGAGAGCAAAATG
ATGGAACGTCTTTGGGGTGAGAATTTCTTCGACCCTGCCACGAAGAAATGGACGGCTAAG
AACACCGGCTCGCCTACCTGCAAGCGCGGTTTTGTCCAATTCTGCTACGAGCCGATCAAG
CAGATTATCAAAACTTGCATCAATGATCAGAAGGAGAAGCTCTGGCCCATGCTGGCGAAG
CTCGGCGTGGTGATGAAATCTGATGAGAAGGATCTCATTGGAAAGCCGTTGATGAAGCGC
GTGATGCAGACATGGCTTCCGGCGAGCAGCGCACTTCTCGAGATGATGATTTTTCATCTT
CCGTCTCCATCGAAGGCCCAGAGATATCGTGTTGAGAATCTTTACGAGGGCCCGCTCGAC
GACCAGTACGCCAATGCTATCAGGAACTGCGATCCTGACGGCCCGTTGATGCTCTACGTT
TCGAAGATGATTCCGGCCTCAGATAAGGGCAGGTTCTTTGCTTTTGGCCGGGTTTTCGCC
GGCAAAGTTTCGACCGGGCTGAAGGTGAGAATCATGGGTCCGAACTATGTACCTGGGCAG
AAGAAGGATTTATATGTAAAAAGTGTTCAGAGGACCGTAATCTGGATGGGCAAGAGACAG
GAGTCAGTGGAGGATGTGCCCTGCGGCAACACGGTCGCCCTGGTCGGACTCGATCAGTTC
ATCACGAAAAATGCAACTTTAACAAACGAAAAGGAGGTCGACGCGCACCCCATCCGTGCC
ATGAAATTTTCCGTATCCCCCGTGGTCCGTGTCGCCGTGACCTGCAAGGTTGCCTCCGAC
CTCCCCAAGCTCGTCGAAGGCCTAAAGCGCCTTGCGAAATCCGACCCTATGGTCATCTGC
ACGATCGAGGAATCTGGGGAGCACATCATTGCCGGCGCCGGCGAGCTCCACCTCGAGATC
TGTCTCAAAGATCTACAGGATGATTTCATGGGCGGCGCCGAGATCTCCGTCTCGGACCCG
GTCGTCTCCTTCCGCGAAACGGTCCTCGAGAAGTCGTGCCGAACGGTGATGAGCAAGTCG
CCAAACAAACACAACCGGCTCTACATGGAGGCCCGGCCGTTGGAAGAAGGGCTCGCCGAG
GCGATCGACGACGGCCGCATCGGCCAGCGTGATGATCCGAAGGTCCGGGCGAAGATCCTT
TCCGAAGAGTTCGGGTGGGACAAAGACTTGGCAAAGAAGATCTGGTGCTTTGGTCCCGAA
ACAACCGGCCCTAACATGGTAGTCGACATGTGTAAAGGAGTGCAGTATCTGAACGAAATC
AAGGATTCTGTCGTGGCCGGATTCCAATGGGCATCAAAAGAGGGCGTCCTCGCAGAAGAG
AACATGCGCGGGATCTGCTTCGAAGTGTGCGACGTCGTGCTGCACGCCGACGCCATCCAC
AGGGGCGGCGGTCAGGTCATTCCGACGGCGCGCCGGGTCATTTACGCTTCCCAGCTGACT
GCGAAACCCAGGATTCTGGAGCCCGTATATCTCGTCGAAATACAAGCTCCGGAGCAGGCC
CTGGGCGGAATCTACGGAGTCCTGAACCAGAAAAGAGGGCACGTTTTCGAAGAAATGCAG
AGGCTGGGCACCCCGCTGTACAACATCAAGGCGTATCTGCCGGTTGTCGAGTCGTTCGGA
TTCTCAACGGCGCTCAGGGCGGCGACCTCCGGCCAGGCCTTCCCGCAGTGCGTGTTCGAT
CATTGGGACATGATGTCGGCGGACCCGCTCGAGGCGACGTCACAGGCGGGGCAGCTGGTT
GCCGAGATCAGGAAGAGGAAAGGGCTTAAGGAGCAGATGACGCCGCTCTCCGAGTTCGAA
GATAAGCTTTAA
>c105393_g1_i1|m.86955 c105393_g1_i1|g.86955  ORF c105393_g1_i1|g.86955 c105393_g1_i1|m.86955 type:3prime_partial len:41 (+) c105393_g1_i1:2-121(+)
ATGTGGACCGTTCTGGAGTCTTCTTATCGGGGAGATCAGAAGGTCGGGCAAATGCGTTTG
CAACTGCTCCTATCACATTTCGAGACCCTCTCGATGACGGAGTCTGAGGGGATTGAAGAT
>c105471_g1_i1|m.87009 c105471_g1_i1|g.87009  ORF c105471_g1_i1|g.87009 c105471_g1_i1|m.87009 type:5prime_partial len:49 (+) c105471_g1_i1:2-148(+)
GACGATGACTTCATTATTCTCCTACTGCATGTGGATAACATGCTTGTCATCGACAGAGAT
CGGATTAAGATCGCTCAGCTCAAGGTGAAACTCAGCCAGAAATTTGAGACGAAGGTTCCG
GGCGTTGCTCAAAAGATCCTCGGATGA
>c105523_g1_i1|m.87036 c105523_g1_i1|g.87036  ORF c105523_g1_i1|g.87036 c105523_g1_i1|m.87036 type:internal len:140 (+) c105523_g1_i1:1-417(+)
TGGACATTAATGATAGGGAGGTATTTCGATAATGGGAGGATAAAGGAGGGTCTGGAGCTC
TTTTCATGTATGCTCAATATCAATATTCGACCTAATGACTTCACCTTTGCCTCCATTTTG
GATGCTTGCTCAGAGCTCGCTGACGAAGGGCTAGGAAGAGAAGTCCAAGGTCAGATGACT
AGAGTAGGGTTCGACCCCTCATCATTTGCTGCGAGCGCCGTTTTGCATATGTACTGCAAA
TGCGGAAACATCGAGAAGGCCAACATTCTCTTCGAAAGAATGCCAAACCCTGATATAGTT
TCATGGACTTCATTGATCTCTGGGCTCGCTCAGAACGGCCAACCTAGAGATGCGCTGCGG
CATTACGAATTACTGCTTGAATCTGGAATTAAACCGGATCAGATCACCTTCGTCGGG
>c105605_g1_i1|m.87107 c105605_g1_i1|g.87107  ORF c105605_g1_i1|g.87107 c105605_g1_i1|m.87107 type:internal len:37 (+) c105605_g1_i1:2-109(+)
GAAAATCCCCGCCAGCATGTAGCTCAGTTTGAAGCTACCTGTGGGAATACTGACGGTAAT
GACACCCTACTCCTGAGACAATTCCTCAACAGTTTGGCAGGAACTGCT
>c105696_g1_i1|m.87183 c105696_g1_i1|g.87183  ORF c105696_g1_i1|g.87183 c105696_g1_i1|m.87183 type:3prime_partial len:38 (+) c105696_g1_i1:128-238(+)
ATGCCGACAATGCGTATCCTCTTCCCCATAGCCGCAAACAACAACTACCATATCAATCAA
CTGGACGTATCAAACGCATTCCTCTATGGCCACCTAAGCAAAACCGTTTAC
>c105701_g1_i1|m.87186 c105701_g1_i1|g.87186  ORF c105701_g1_i1|g.87186 c105701_g1_i1|m.87186 type:internal len:56 (+) c105701_g1_i1:3-167(+)
CCTATGTCTAGTTGTAGTGACCATAGTTGCAAGAGCAGGGATGCCATATCTCAGATGAGA
ACCATGCAGTTCATTGCCCACATAAACCTAATATTTGATCAAAGAAGATCTGTCATTCAT
GCACAAACAAAGATCCCATCTTGGGATGAGGCCATATCTGCAATG
>c105919_g1_i1|m.87299 c105919_g1_i1|g.87299  ORF c105919_g1_i1|g.87299 c105919_g1_i1|m.87299 type:internal len:45 (+) c105919_g1_i1:2-133(+)
TTCATCCTTGGGATCCAAGCAACCAAAACGATTGAAAGATTTTTTATATCCCAAGAATCA
TATGCTACGGAGATACTGAAGAAGTTCGGAATGTGGAACAACAATGCTTTAAGTACTCCA
ATGGAGACATCC
>c105928_g1_i1|m.87306 c105928_g1_i1|g.87306  ORF c105928_g1_i1|g.87306 c105928_g1_i1|m.87306 type:internal len:57 (+) c105928_g1_i1:1-168(+)
GAAACATTCTCCCATGTTGCCAAGGTGACTTCCATTTGTATTTTGACTACATTAGTTCCT
TCTCACACATGGCCCATGCATCAATTGGACGTGAAAAATGTCTTTCTTCATGACGATCTG
CAAGAGAAAGTCTACATACAACAGTCATCGGGGTTTACTACTCAAGGG
>c105943_g1_i1|m.87313 c105943_g1_i1|g.87313  ORF c105943_g1_i1|g.87313 c105943_g1_i1|m.87313 type:internal len:111 (+) c105943_g1_i1:3-332(+)
GGGATTTTTATATCAATATGGGTTAGCAGAAGACTAAGAAAACATATTCAAAACTTGAAG
GTGTTTACAGTTGGAGTTGGTGCCATGGGATATATGGGCAACAAGGGATCTATCTCAGTT
AGCATGTCCATATACCAAACATCATTTTGCTTTATATGTTCCCACTTATCGTCTGGTGAA
GAACACGGAGACGAGCTTCGTCGGAATGCTGATGTAGAAGAGATTCACAGAAAAACTATA
TTTAAGGGCTTAACTAAAAGAATAAAAGATCATGAAAGGATCATCTGGTTTGGAGACTTA
AATTACCGCATCAATTTGCCTTATGAAAGA
>c105947_g1_i1|m.87317 c105947_g1_i1|g.87317  ORF c105947_g1_i1|g.87317 c105947_g1_i1|m.87317 type:5prime_partial len:59 (+) c105947_g1_i1:2-178(+)
AAGGAGGCAAACATGGAAATTAAAATGTTGCATGTCTATGAGGACTCCCAACTTATCTTT
CCACAAATATTAGAAAAAGAAAAAATAAACAAACTTGAGTTGCCTCTTCTTCACAAAAAG
GCGGCCCTCAAACTCTTAAAACAAATGTCTGATGTGACTTTTACAAAAGCGACATGA
>c1059_g1_i1|m.671 c1059_g1_i1|g.671  ORF c1059_g1_i1|g.671 c1059_g1_i1|m.671 type:5prime_partial len:79 (+) c1059_g1_i1:1-237(+)
GATCGATTCCTTTCATGCCGGCCGATCGGCATGGCGAAGAACAGTAAAATGATCATTATC
GCTCTGTGCCATGTTCTGAGAGAGAGCTTTCAGATTTACGCAGATATATGCGAAATAATC
GCTCTCCTCCTCGACCGATTCTTCTACATGGAGTACCTGGACTGTTCGAAATCCTTCGAA
TGTCTCGCAGCTGCTAGCAAACAAATCGACGAGCTCGCCTCGTTCTATGATGTGTAA
>c106095_g1_i1|m.87424 c106095_g1_i1|g.87424  ORF c106095_g1_i1|g.87424 c106095_g1_i1|m.87424 type:internal len:68 (+) c106095_g1_i1:1-201(+)
ATTAGTCTTGGCCTACCTTTAAATCGTGGCATCGATAGTTTACAAGCCTATGCAGATACT
GATTGGGCTGGTGATCACATCGATAGAAAACCTACATCTGAATTTTGTGAATTTTATGGA
GGAAATCTCATTTCGTGGTCTGTGAAGAAACAACAGACAGTTTCAAAGCCAACGACTGGA
GCTGAATACCGATCTTTGTCA
>c106177_g2_i1|m.87502 c106177_g2_i1|g.87502  ORF c106177_g2_i1|g.87502 c106177_g2_i1|m.87502 type:3prime_partial len:121 (+) c106177_g2_i1:297-656(+)
ATGGGTATTCGGCATCATCGTACTTGTCCAAAGTCCCATGAGTTGAATGTTGTAGCCGAG
ATGACAAATCCAACTATGACGGAGAGGGTTCGGTGTATGCATCATCAGTCTGGCATCAGA
AAGATGTTATGGGAAATGAAGACCAGACAGTGTGTGCTCATTGGGTATGGTCGTGATGGA
TTTGGATATAAGTTCTATTTTTTGATAGAACAAAAATTGGTGCGATGCCTAGATTTAATA
TTCATAGAGGACAAGAGAACTGCTGACATTGTTCATAATCCACCATTCATTGGTTATGGC
GTGGAGAGAATTGAAGGTCATCCCAATCCAAGCTTACTTGTAGAGGAATATAGCAAAAAA
>c106262_g1_i1|m.87570 c106262_g1_i1|g.87570  ORF c106262_g1_i1|g.87570 c106262_g1_i1|m.87570 type:internal len:96 (+) c106262_g1_i1:2-286(+)
ATCGGTCACGTCCCCAGAGAGGAAAACACAATCGCAGACGCTCTCTCAAAGCATAGGTGC
CCGTACTCCACGGAGCCATCGGTATTTCTCCATCCTTCGATCGACGCAACTAAAAGTTTG
GCGGTGGTTGAAGCTGCATCCTGGTTTGACCTGATCAAAGCATTCCTCGAAGGAGGCGCC
CTGTCGTCCGACCGAGAGAAAGCTAGGTCAACCAATACGAAGGCAGCCAGATACTTCCTA
CAAGAGAGAATTATTTTTCGTAGATCTTTCCCCGGCTTGATCCTG
>c106268_g1_i1|m.87574 c106268_g1_i1|g.87574  ORF c106268_g1_i1|g.87574 c106268_g1_i1|m.87574 type:internal len:45 (+) c106268_g1_i1:2-133(+)
AATAAGAAGCAAAATTCAGTAGCCATCTCCATAGCAGAATTTGAGTACATATTTGCAAGT
AGATATTGTGCACAACTGCTTTGGATCCAGCATCAATTAGAAGATTGTAACATGAGGCTC
AGAAGAACCCAG
>c106274_g1_i1|m.87577 c106274_g1_i1|g.87577  ORF c106274_g1_i1|g.87577 c106274_g1_i1|m.87577 type:internal len:40 (+) c106274_g1_i1:2-118(+)
GCAACTTCTGAGGTTCTATGGATTTCCTATTTGCTACGCCAACTTAGTATCGAATGCTCT
CAACCTATGATCATCTGGTGTGACAATGAGGCTGTAATTCATATTGCTTCAAATCAT
>c106317_g1_i1|m.87611 c106317_g1_i1|g.87611  ORF c106317_g1_i1|g.87611 c106317_g1_i1|m.87611 type:complete len:72 (+) c106317_g1_i1:528-743(+)
ATGCACATGTCTCAACCTCCAGGTTTCTCATACGCTAGCTACCCAGATCATGTATTCTTA
CTCAAGAAAGCGATCTACAACCTAAAACAAGGGCCACGTGAATGGTCTAACACATTCACA
TCATTTTCGTTGACCCGCCAATTCAAACAAAGCCCATTCGATCCAAACATCTTTGTCAAG
AAAACCAACATTCAACACTTCTCTTACTATATGTAG
>c10636_g1_i1|m.8255 c10636_g1_i1|g.8255  ORF c10636_g1_i1|g.8255 c10636_g1_i1|m.8255 type:5prime_partial len:124 (+) c10636_g1_i1:2-373(+)
TTAAATTACCACACTGTTGCTGCCATGACCAAGTCAGCCCCACCGGTGTTAAACCAGTCC
ATGGAAGCACTAGACAAGAAGATTACTTATTTTGTGAATGATTTGAACTATCCCCTGGAG
ATGCTAGCCACTTTCCCTACCTTTTTATGCTACAATATAGATAAGATAAAGTTGAGATTT
TCCATGTTTAACTGGCTCAAAGAAAATGAACCAAGCTTGTTGGCAAATAGCAAGAAAAAG
ATTAGTTCTAAGATTGCCTTGAGCACTGTTCTTGCCTGCTCAGATGAAAGATTTTTTAAG
TATTTTGTAAGTCAGCACCCAAAGGGTCCAGAGGAATGGGAAAAGCTGCAAAGATCATTC
CATTCAAAGTGA
>c106477_g1_i1|m.87716 c106477_g1_i1|g.87716  ORF c106477_g1_i1|g.87716 c106477_g1_i1|m.87716 type:3prime_partial len:98 (+) c106477_g1_i1:482-772(+)
ATGGAGTTAGAAACAATTGAAGGTCTTTGGCAGAATCTAAAGCAACTGTACATATCAAAT
ATGCAAACCAATAAGTTGTACCTTAAGAAGCAGTTGTACAACTTGATGATGTTTGAAAGG
ACCGACCTATTAAAGCATGTGTATGCTCTTAACAAGATGATTACTCATTTGCAGAGTATG
CACTTGAAGATCGACGAGGAGGATCAGCCGATTATGCTCTTGTTTTTGCTGCCAAAGTCA
TTTGATCATTTGGTGACGACCGTGCTCTACAGCAATGATGCGCTGAATATG
>c106675_g1_i1|m.87834 c106675_g1_i1|g.87834  ORF c106675_g1_i1|g.87834 c106675_g1_i1|m.87834 type:internal len:201 (+) c106675_g1_i1:1-600(+)
GCAGAGCATTGTGCTTCTATGGTGGATGTTTTGGGCCGCTCCGGTAACCTGGAGGAAGCC
GAGGAATTTATAAGAAGCATGCCTGTGAAACCCAATTCCATGGTTTGGCTGGCCTTGCTC
GGAGCTTGTAGAGTGCACCGGAGTGTTGAACTTGCCCAGAAAACTGCAAACAAGATCTTT
GATTTAGACCCAAATAACAGCGCTGCTTATGTGTTACTGTCGAACATATACGCTTCTGTT
GGCAGATGGAATGAAGTGGCAAAAGTTCGAGTTTTGATGCGTTCTCGTGGGATCGTAAAG
GCTCCCGGGTCGAGTTGGATTACCATTAACGAAGTTCGATATGATTTTGTAAGTGCGGAT
AGGTCCAATCCCCTGATGCCTGATATTGACAGAATGTTGGATTATTTGGATGAAAAGCTC
AAGGAGCTTGGACATGTATGTGAGAAAACTTTTGCATTACATGATGTGGATGATGAGCAA
AAAGAGCATTCATTGAAGTATCATAGCGAGAAGCTTGCGGTTGCCTTCGGTCTTCTAGTT
ACTGTAAATGGGAGCACGATAAGGGTTATGAAGAACCTGCGGGTATGCGGCGACTGCCAT
>c106823_g1_i1|m.87944 c106823_g1_i1|g.87944  ORF c106823_g1_i1|g.87944 c106823_g1_i1|m.87944 type:internal len:50 (+) c106823_g1_i1:3-149(+)
CAAATCTACATTGCCCAACCTTCAAGATTCGTCAATCCTGACTCACCCCACCACATTCGC
CTATTAAAAAAGACCATCTATGGACTAAATCTAGCTCCCCATAGATGGTTCAAAACCTTC
ACTAAATTCTTATTAAATCACCACTTC
>c10683_g1_i1|m.8315 c10683_g1_i1|g.8315  ORF c10683_g1_i1|g.8315 c10683_g1_i1|m.8315 type:internal len:104 (+) c10683_g1_i1:1-309(+)
CACAACCCCACCAATCATGATTGGAAATGTGTAAAATTAATACCTCATTATCTCAAAAGC
ACTATAGACCTCTCCTACAACAATCGACCGATTCAAAATTGGTGTCTTCTTACTTTCTGT
GGTGTAGACTGGGCAGGATACAAGCTGGATAGCAAGTCTACAACTGGATATCTAGTGTAC
ATTAACAAAATACTACGCTCTTGGTCATCAAAAAAATTACCTACTATTGCAAGGTCAAGC
ACAGAATATGAATATAAAGCCCTAGCAAACGCCACTGCAAAATGCCTATGGATCTCGGCA
TTATTCAAG
>c107036_g1_i1|m.88067 c107036_g1_i1|g.88067  ORF c107036_g1_i1|g.88067 c107036_g1_i1|m.88067 type:internal len:67 (+) c107036_g1_i1:3-200(+)
TTTGTTTTAGTATGTGTAGATTATTTTCCTAAATGGATTGAAGCTATCGTTCTGGCGAAC
CAAACGTCTGAGTCTGTATGTAGGTTTCTTTGGGGACATATCTTAACCAGGTTCGGGATC
CCCCTCGCTATCATCATTGACAATGGTCAGCAATTCACTTCCGAGAAGCTCAAAGATTTT
TGTGCAGACAAGGGAGTA
>c107043_g1_i1|m.88078 c107043_g1_i1|g.88078  ORF c107043_g1_i1|g.88078 c107043_g1_i1|m.88078 type:internal len:47 (+) c107043_g1_i1:2-139(+)
TGGCTCGCAAACGTCGTTCCGGTTAATAAAAAGAATGGGTCCATCCGAGTTTGCATCGAT
TTCCGAGATATTAATAAGGCTTTCCCTAAAGATGATTTCCCCTTGCCTGTCCCCAAAATG
TTAGTGGACATCGCGTCT
>c10704_g1_i1|m.8329 c10704_g1_i1|g.8329  ORF c10704_g1_i1|g.8329 c10704_g1_i1|m.8329 type:5prime_partial len:61 (+) c10704_g1_i1:2-184(+)
ATTGAGGTACCTGGTTTTTCATTTAGCCTTGATGGCAAATTTTATAGGACGGTGGTGAGA
CTTTCTATGCTTTATAAAGCAGAAAGTTGGCCAGAAACAGACAAGCATAAAGCAAAGTTA
AGTGTTTTAGGGATGAGAATGCTTAAGTGGATGATTGACTTTACCCTAAGGAAAAAAATA
TAA
>c107088_g1_i1|m.88105 c107088_g1_i1|g.88105  ORF c107088_g1_i1|g.88105 c107088_g1_i1|m.88105 type:5prime_partial len:32 (+) c107088_g1_i1:2-97(+)
TTAGTTATGGATGCTCTTACTCAGCATTTTTTGGAGGATGTACCTCTGTGCATTGTTATT
GTGGATGATATCCTCCTTGCTGATAATTCTAGATAA
>c10708_g1_i1|m.8330 c10708_g1_i1|g.8330  ORF c10708_g1_i1|g.8330 c10708_g1_i1|m.8330 type:internal len:53 (+) c10708_g1_i1:2-157(+)
ATTCTCCTCCCTCCGCACCTAAACTTCATCATATCAAATCTAAAGAATATTGTCAATTCC
CCTCTCACCATTGATAATTATCCTCTTTGGAAAACTCAAACTCTTAAAATCCTTCAAGCC
AATGGTCTCTCTGAATACCTCGACGGCTCCACTCCC
>c107126_g1_i1|m.88116 c107126_g1_i1|g.88116  ORF c107126_g1_i1|g.88116 c107126_g1_i1|m.88116 type:internal len:72 (+) c107126_g1_i1:2-214(+)
GGGTTTCGTAAAAGCCCGGGATGCAGTTGGGTTGAGATAGAGGGCAAAATTCATGGATTT
AAAGGCGGTGATAACTCTCATCCCCAATCTCCAGCAATCCATGAAAAACTTGCAGATCTG
TTTGTTGAGATTAGGAAGATCGGTTATAAGGCTGATACTAGTTTTGTGGTGCATGATTTG
GAAGAGGAGGAGAAGGAGTATGCCCTAGTTCAT
>c107144_g1_i1|m.88135 c107144_g1_i1|g.88135  ORF c107144_g1_i1|g.88135 c107144_g1_i1|m.88135 type:3prime_partial len:62 (+) c107144_g1_i1:183-365(+)
ATGGTTAACAACAAGGCATCTAGGATTGAGGGGATCACTGCCTCGTTCTTTGAGGACTTT
TGGGGCACAACTAGGCATGACCAGATTCAAACAGTCCAATTCTCTACTACCTCCAAAATG
CCTGCAAGTTGGAAGCACACCTTTGTTATTCTTATTCCAAAGACAGAAAATGCTAGTCGT
CCG
>c107250_g1_i1|m.88195 c107250_g1_i1|g.88195  ORF c107250_g1_i1|g.88195 c107250_g1_i1|m.88195 type:5prime_partial len:46 (+) c107250_g1_i1:1-138(+)
CTTGGTCGGGTCGAAAAGTCAAAAAAATACATGAGAGAGTTTGGTTGCAATACTTCCGTC
CATGTGCCCATGGACGAGAGGACTAAGCTTGATCAAAAAACAAGAGAACTCTGTAGGCCG
AGTGGAAGGCAATCATGA
>c1072_g1_i1|m.683 c1072_g1_i1|g.683  ORF c1072_g1_i1|g.683 c1072_g1_i1|m.683 type:3prime_partial len:55 (+) c1072_g1_i1:51-212(+)
ATGGTTTGCCGTCTGAGAAAGAGCCTCTACGGCCTGAAGAAAGCACCTCGACAATGCTAC
AGGAAATTTGAGAGCTACGTGGTCCAACTCGGATACACCAGAACCGAGGCAGACCAATGT
GTATTCATCCGAAAGTGGTTGGACGATGACTTCATCATTCTC
>c107322_g1_i1|m.88244 c107322_g1_i1|g.88244  ORF c107322_g1_i1|g.88244 c107322_g1_i1|m.88244 type:3prime_partial len:65 (+) c107322_g1_i1:51-242(+)
ATGACTTGTGACAATTCTCATGATTCTAATGCTCTTGTGACCCAGATCTCCTCTTCTCTC
AAATTCATGACGAGCAACCTTAGAAACATCGTCCATACACCTCTAACTGTTGAAAAGTAT
CCTATATGGCGATCCCAAGTGCTTAAAATCTTCACAATTAACAATCTTAATGGTTACCTC
ACAGGATCCACT
>c107395_g1_i1|m.88296 c107395_g1_i1|g.88296  ORF c107395_g1_i1|g.88296 c107395_g1_i1|m.88296 type:complete len:67 (+) c107395_g1_i1:82-282(+)
ATGCTACTGGGAAATTGTGTTCCTCAACACCAAATTGAGTCGTATGTTACATATGTCTTG
TTACCATCTCAGTCTCAAGACTTTGTTGCCTCTTTAAAAGCCATCCTGATTCCAAAAAGA
CTTATTAATACTCTTGCTCACCATAAATGTCATGATGCTATGGAAGGAGAAATTCTCAGT
CTCAAAATCAATGACAAATGA
>c107467_g1_i1|m.88349 c107467_g1_i1|g.88349  ORF c107467_g1_i1|g.88349 c107467_g1_i1|m.88349 type:internal len:59 (+) c107467_g1_i1:2-175(+)
TTTTTTGTTGGCTCTAGGGCTGATATTGCTACTAAGAATTATATTAGAAATACCATTGGC
ATCAGTAAAGGCAACTTTCCTTTTACCTATCTTGGTGTTCCTATCTATAGTGGTCATTTT
AGCAAGGATCTGCTCCTTCCACTATTTGGGAAAATCACAGCTAGACTTGCTAAC
>c107579_g1_i1|m.88427 c107579_g1_i1|g.88427  ORF c107579_g1_i1|g.88427 c107579_g1_i1|m.88427 type:internal len:41 (+) c107579_g1_i1:2-121(+)
CGAAGATATGGAGTAAAGTTGAATTCTGCCAAGTGTGTGTTCGGGGCATATGCTGGCAAG
TTCCTAGGGTACGGAATCTCCGACGATGGAATCTTCGTCAACATGGATAAGGTGAGAGCC
>c107612_g1_i1|m.88451 c107612_g1_i1|g.88451  ORF c107612_g1_i1|g.88451 c107612_g1_i1|m.88451 type:internal len:42 (+) c107612_g1_i1:2-124(+)
TTTCATGCCTTAGATCGCACTCTTAGGGATGCTTATGGCAATGATTTTGTTTTCGGTGGA
ATTACTACTGTTATGTCCGGTGATTTTCGTCAAGTATTGCCTGTAGTGCCTAAAGGATTA
CGA
>c107612_g2_i1|m.88452 c107612_g2_i1|g.88452  ORF c107612_g2_i1|g.88452 c107612_g2_i1|m.88452 type:internal len:44 (+) c107612_g2_i1:1-129(+)
TATCTTGAAAATGTTATATTATCTTCGATCAGATCACGCGGCAGAATAGCAATTGCTGTT
GCTTCCTCTGGAATCGCTTCTCTACTCCTCGAAAAAGGGCGTACATCACACTCAAGATTT
AAAATACCA
>c107674_g1_i1|m.88490 c107674_g1_i1|g.88490  ORF c107674_g1_i1|g.88490 c107674_g1_i1|m.88490 type:internal len:58 (+) c107674_g1_i1:3-173(+)
CCATCGATTTGTGAGACGATCGGTGATTTAATTCTGCTTGACGACCAACTACTTGATGCC
CCCAGCGATATGGAGGAGGGAGTCACTTATACTATCGATGAACAGAGGGAAGTGAACTTA
GGAACTGAATCTGATCTAAAGCACACATTTGTCAGTGCGTCATATCCCGAG
>c107706_g1_i1|m.88508 c107706_g1_i1|g.88508  ORF c107706_g1_i1|g.88508 c107706_g1_i1|m.88508 type:internal len:78 (+) c107706_g1_i1:1-231(+)
GTTTCCTCTTATTTCTCAATCAAAATTTGTCAGAAATTTAGAAATAATGATTCTCTGTGG
GCATCTTTCATGACTAGCAAGTACTGTAATTCCTCTTTTATGATGAAAATGGCTGATTCT
GCAACTTGGAAATATTCACTGTCGCATAGACAAGCACACATTCTTGGTTCTAAAATTGGA
ACAAACATCAAGCTCAGCTCAAAAATTGTTATTGATCACTTCCGGATTCAT
>c107904_g1_i1|m.88637 c107904_g1_i1|g.88637  ORF c107904_g1_i1|g.88637 c107904_g1_i1|m.88637 type:5prime_partial len:51 (+) c107904_g1_i1:3-155(+)
TTATTGGAAACAAATACCTTCTTACACAGAAAACTCAATGAAACCGTGTACATGAATCAA
TCTCCTGGATACATCAATCCTAATCACCCACACCATGTTTGCTTACTTAAGAAGATGATA
TATGGCCAAAGCTGGCCCCTCATGAATGGTTGA
>c1079_g1_i1|m.698 c1079_g1_i1|g.698  ORF c1079_g1_i1|g.698 c1079_g1_i1|m.698 type:5prime_partial len:66 (+) c1079_g1_i1:1-198(+)
CTTATAACACCTTCACTACTTTCCTACTCCAACCCATCTCTCTTCATCTGGAAACACTCA
GATGAGTACAACCTCCTTCTCTTCTATGTTGATAATATTCTCATAGTAGGTACTCACCCC
TCCATCATCAATAATTGCATCAAATCCATGTCCGAACAACTCCACATCAAAAACCCGGGC
AGACACAATATACTCTAA
>c10804_g1_i1|m.8420 c10804_g1_i1|g.8420  ORF c10804_g1_i1|g.8420 c10804_g1_i1|m.8420 type:5prime_partial len:119 (+) c10804_g1_i1:1-357(+)
CCAGGACTATGCCAAGGATTTCACAAATTTGTTCTTATAAATTCCAAACATTTTCGACAA
GGACTCCCTTTTCAACTTCATGGATGTGCTACAATCTTGGGCCAAGACGGGACTAAGATG
GAGAGGGTGCAGAACCTCGCAACGGTCATAACCGTAGCTGAAAGCCTCATTGACTACACA
ATAGATTTATACCCGAAGCCCAAAGACAAGAAGGCCGGCCAACCAAAGACTGGAGGAGAA
GCTAGTCAAGCCAGAGAAGGAAACGAAATGGAGCAAAGGGGAAAAGACAACAAGAAATGG
GCAAAGCAAAGGGGAGTCAAAACCCCAACGCACCAGATGTTTCTTATGCAGAGGTGA
>c108201_g1_i2|m.88805 c108201_g1_i2|g.88805  ORF c108201_g1_i2|g.88805 c108201_g1_i2|m.88805 type:3prime_partial len:68 (+) c108201_g1_i2:24-224(+)
ATGAAATGTGAAAAGGAAATCATGAAAGCTGTTTTCCAACTGAACCCCCAAAAAACTACA
GGTCCAGATGGATATGTGGCTTCCTTTTACCAACACTGCTGGAAGATTATTAAAGGGGAT
GTAATGGATGCTATTCACCTATGCTATGAAGGAGGGAAATTACCAAAGTACTTTAAGTAC
ACCACACATGCTCTTATTCCA
>c108218_g1_i1|m.88810 c108218_g1_i1|g.88810  ORF c108218_g1_i1|g.88810 c108218_g1_i1|m.88810 type:internal len:148 (+) c108218_g1_i1:2-442(+)
GAAACGAAATATAGAGCGGGAGAGCGCGTTGTGGCGAAGGTTTTAAAGATCGATGAAGAA
AGGCAGCGAATATGTCTTGGAATGAAGCATTCATATATAATAGGCGTCGATAATGCGGCA
ATGGGTGGCATGTCTTCGGCAAAGCAAGAAGATCTTTTGTGTATCAAATATATAAATGAC
GAAGAAGATGATAGCGCCTCTGCCATTCTCTCACAGGCTGAGTCGAGGGCTTTTGTCCTG
CCATTACAAGTATCTCTTGATGATTTCGAGAATTCTAAGATGGAGAGCGATATTAATGAG
AACCAAAGTGATACTAAAAAGACCATGAATGTTGACAATAGAAGAGATAGGCGCATGACG
AAAAAGGAGAAGCAAGAGAGAGAACTTGCCATACACGAGTCAGAGGAGAGACGCCTGCAG
AATGATACACCGAAAACTGTT
>c10824_g1_i1|m.8443 c10824_g1_i1|g.8443  ORF c10824_g1_i1|g.8443 c10824_g1_i1|m.8443 type:internal len:45 (+) c10824_g1_i1:2-133(+)
AAATTTGCTACTCTAATGAGGGGTAAATTTGAGAGGAGCATCTTGGGAGAATTGAAGTTA
TTTCTAGGACTTCAAGTGAAACAAAGTGATGATGGAACTTTCATATCCCAATCCAAATTC
ATTAAGGAACTT
>c1082_g1_i1|m.703 c1082_g1_i1|g.703  ORF c1082_g1_i1|g.703 c1082_g1_i1|m.703 type:5prime_partial len:65 (+) c1082_g1_i1:1-195(+)
AAGCAATCTCTCTCAATCTCTCTCTCTCTCTCTCTCTCGCCTCTTCTGAATCTGAGAATC
TCAGCAATGGCAGAATTTGAGAAGCAGTTTAAGGAAAGGGCTAAGGAGATCAGAGATCTG
ATGAAGAAAGGGATGAAGGTAGTAGGCGATTCTTGCAAGAAGGGTTGGAATAAGATCCGT
AAGATCAGAAGCTGA
>c108342_g1_i1|m.88882 c108342_g1_i1|g.88882  ORF c108342_g1_i1|g.88882 c108342_g1_i1|m.88882 type:internal len:49 (+) c108342_g1_i1:1-144(+)
GCTAATGTGGCCATGGCAATGAATGGTGGGCAGGATGGTGCACAAATTGCAATATCTGGA
TGTTATGCTGGGCCTATATTCAACACACTAGCTGGGTTGGGTTTGTCATTGGTGGTGTCT
TCTTGGGCAGTGCATCCTAAGCCA
>c108401_g1_i1|m.88929 c108401_g1_i1|g.88929  ORF c108401_g1_i1|g.88929 c108401_g1_i1|m.88929 type:internal len:38 (+) c108401_g1_i1:1-111(+)
ATCAATCCTCAATACAAAGATTGGATGTGTGCCGATCAGAATCTGGGAGCTGCTATGTAC
TCTAACATTTCATCAAGCATTCTCACACACATACTTCACCTCACCCACTGT
>c108433_g1_i1|m.88945 c108433_g1_i1|g.88945  ORF c108433_g1_i1|g.88945 c108433_g1_i1|m.88945 type:internal len:54 (+) c108433_g1_i1:2-160(+)
CATCCACATGTGTCTAATAACTTGAATTTTTACCCTTATTTCAAAGAAGCTTTGAGAGCG
ATTGACGGCGCACACATTCGAGCGATTGCATCGCTCGAATCTCAGAATCTGTATAGAAAT
CACAAAAGTTTTGCGTCTCAAAATGTTATAGCGGCGGTT
>c108476_g1_i1|m.88964 c108476_g1_i1|g.88964  ORF c108476_g1_i1|g.88964 c108476_g1_i1|m.88964 type:internal len:88 (+) c108476_g1_i1:2-262(+)
ATCAACGCTCTATGGAGGGCTCTCACCAAAGACAAAATTGAAGTGATTAGAAAAGTAACT
CCTGGAATACTGGAAGGGTCACATATACTTGAAGGTGATGGCAATGGCAATATCGCCCTT
GGCTCACTCCTGCATGTTACCTTCGGCCCTGATGTGCCTAATATTGAGTCCTTCACGGAA
AAAATTGTAGAATTTGATGAGATCAATCACATTCTTAGCTTTCTTGGTATTGAAGGAGGG
TATATGAAAAAGGGATTTAGC
>c108502_g1_i1|m.88976 c108502_g1_i1|g.88976  ORF c108502_g1_i1|g.88976 c108502_g1_i1|m.88976 type:internal len:91 (+) c108502_g1_i1:1-270(+)
GCTAGGGTTCTTATTGAGATAGATGTGTCTGTTTCTCTGCCTAGCAAAATCTGGATTGGC
TCAGAATCTAATGGTTTTGTGCAGGATGTTATCTATGAGAATCTTCGCTCCTTCTGTTCT
GGATGTAAAAAATTGGGACACATAATTAAGGACTGTGCTGCTAAATCTGTTGTTGCTGCT
CCTGTAGATTCTTTTATGCAGGTTAAGAGAAAGGGTAAGAAAAATACCTTCTCATATTCA
CTAATGCTTCTAGATATGCTATCAAATTTA
>c108586_g1_i1|m.89022 c108586_g1_i1|g.89022  ORF c108586_g1_i1|g.89022 c108586_g1_i1|m.89022 type:internal len:72 (+) c108586_g1_i1:2-214(+)
ATTCATCGTATTAGCTATCCCTACTCCCAGCAAAATGGTCTTGCCAAGCACAATCATATG
CACTTGATTGAGACCATGCATGCGCTTAAGATTACTACATGTCTCCCAAATATATGCTGG
ACTGATGCTATTATTACAACTATATATCTCATAAATCTATTACCTGTTCAAAACTTCAAC
AATTATTCCCCTCATGAAATTCTCTATAATTCT
>c108594_g1_i1|m.89026 c108594_g1_i1|g.89026  ORF c108594_g1_i1|g.89026 c108594_g1_i1|m.89026 type:internal len:49 (+) c108594_g1_i1:1-144(+)
AACCAACACTCTTATATTCTAACATGTCATGCATTACAAATATGGGAGAGATTGGTCGAG
CAAAGATTACGGCGCTATACAAAAATATCTCAAAGCCAATTTGGTTTCATGCCCTGTAGG
TTTACTATGGAAGCTATTCATTTG
>c108597_g1_i1|m.89030 c108597_g1_i1|g.89030  ORF c108597_g1_i1|g.89030 c108597_g1_i1|m.89030 type:internal len:41 (+) c108597_g1_i1:3-122(+)
TGGATTCTCACTCCTTGCCCTCCCAACCAAATTCTAGGATCCAAATGGACATATATAACC
AAATATTCAGAGAATGAAACTCCTGCACTTTACAAAGCCAGCTTAGTGGCCCAAGGATTC
>c108612_g1_i1|m.89043 c108612_g1_i1|g.89043  ORF c108612_g1_i1|g.89043 c108612_g1_i1|m.89043 type:internal len:44 (+) c108612_g1_i1:2-130(+)
ATCGGGCATTTCCCAGCAGGTTCTCGCCAAAGGAAGTTTGTGCTAGTTGCTGTTGGCTAC
TTCACAAAGTGGATTGAGGATGTTGCACTCCCTGCCCAGATGGCTGATGCGGTGTGCAAA
TTCCTGTGG
>c108683_g1_i1|m.89081 c108683_g1_i1|g.89081  ORF c108683_g1_i1|g.89081 c108683_g1_i1|m.89081 type:internal len:52 (+) c108683_g1_i1:3-155(+)
AAGCAACAAATTGTTGCAAGATCAACCACTAAGGCTGAGTATCGGGTGTTATCTATGCCA
GCAATGGATATAATTTGGCTAAGTTGCTTACTTGAAGATTTTGGCTTAAAGCAGCATCAA
CCAAATCATCTCTACACTGATAACATTTCGGCT
>c108685_g2_i1|m.89082 c108685_g2_i1|g.89082  ORF c108685_g2_i1|g.89082 c108685_g2_i1|m.89082 type:internal len:56 (+) c108685_g2_i1:1-165(+)
GAGCTCCGTAGCATTTGTCATGAATCTTCTTTACCACCAAAAGTTCCCTCATCTTGTTTT
TCCAGAAAGAGTAAAACGCAAACTATGCGACTTCTGCTGCTTACTACAGTAAATTGCAAC
TGGAACCTGCATCAACTGGATGCATCAAATACATTTCTGAATGGT
>c108722_g1_i1|m.89116 c108722_g1_i1|g.89116  ORF c108722_g1_i1|g.89116 c108722_g1_i1|m.89116 type:internal len:56 (+) c108722_g1_i1:3-167(+)
CAACATCTAATCTCGATCTACCCATCACCAAAGGAGCTCACTCTCTCTGCCTACACAAAA
GCCGACTGGGCGGGTGACAATGCTGACAGAAAATCTATGTCTAAGTACTGCAATTTCTTG
GATAACCTCATTTCATGGGGAGCAAAGAAGCAAAAGACAGTGGCC
>c108727_g1_i1|m.89120 c108727_g1_i1|g.89120  ORF c108727_g1_i1|g.89120 c108727_g1_i1|m.89120 type:internal len:61 (+) c108727_g1_i1:1-180(+)
TGGCGGATGTGCGTGGACTTCAAAAGGGGCAACGACGCATGCCCATGGGGTCTGTATCAT
CCTTCGAACCTGCAGGCCATGGCGCGCTCCGCCTATGGGTTCCGCCGGTACAATTTCTTG
GTCGCTTTCTCGGGTTATCATCAAATTCCCATGGAGGAGCGGGACGAGCCTTATGTGAGC
>c108746_g1_i1|m.89143 c108746_g1_i1|g.89143  ORF c108746_g1_i1|g.89143 c108746_g1_i1|m.89143 type:5prime_partial len:164 (+) c108746_g1_i1:1-492(+)
AGCGCGGCAAACAGCAATCTCCCTGGACCGGGTTCAAGCCTGGCCGGTCTAATCTCCGTC
TTCGCCTCAAAAAATTTAACCCCTCGCGACATGACCGCCCTGTCCGGTGCCCACACCATC
GGCCTCGCGCGCTGCGTCACCTTCCGTTCGCACATCTACAACGACATCAACATCTCACCG
TCCTTCGCCGCACTTCGAAAGCGCAACTGTCCGGTTTCCGGTTCAGACAACAACCTAGCC
CCGCTCGATATTCAGACCCCGACCCGGTTCGGACCGGATTTTTACCAGAACTTGGTCGCT
TCTCGAGGCCTCCTTCATTCTGATCAGGAGCTCTTCAATAATGGCAGTCAGGATTCGTTG
GTCAGGCAATATAGCAGAAACTCTGCTCTGTTCTTCAGTGATTTTGCTGCTGCTATGCTC
AAGATGGGCGCGCTTAGTCCCTCTTCGGGGAGTATCGGTCAGATTCGTTTGAACTGTAGG
AGGATTAATTAG
>c108772_g1_i1|m.89159 c108772_g1_i1|g.89159  ORF c108772_g1_i1|g.89159 c108772_g1_i1|m.89159 type:5prime_partial len:82 (+) c108772_g1_i1:1-246(+)
GGCTCTTTTAAATCCTATAGTGGTATTAGACAAGGGGATCCCTTATCCCCAACTCTCTAC
CTAATTATGAATGAATACCTATCTAGGGGTTTAAATAACATGTTTGTTACCAAACCCTAT
CTCAAATTCAAGATGGTGAGGGGATTCTCTATATCCCACCTCAACTTTGCTGATGATCTT
TTAATCTTTACAAATGGCTCAAAACCTGCTATTGATGCCATCTCTAATTTCTTGGAGAGG
TACTAG
>c108800_g1_i2|m.89178 c108800_g1_i2|g.89178  ORF c108800_g1_i2|g.89178 c108800_g1_i2|m.89178 type:3prime_partial len:77 (+) c108800_g1_i2:103-330(+)
ATGGAGTGTCAAAAACAGAAGAAAGTCAACAAATCCTCCACCGAAGCCGAATATATATCA
CTCTCTATAGCTGCCGTGGAAATCATCTGCCTTCGTCGCCTCCTAACAGAATTCAACTGC
ACTCTAACAGAACCAACAATGCTGCACTGCGACAACATAGTTGTTATCACGCTTACCTAC
AACCCAGTGTTCAACGTGCGAATGAAGCATATTGAGGTGGATCATCAC
>c108844_g1_i1|m.89212 c108844_g1_i1|g.89212  ORF c108844_g1_i1|g.89212 c108844_g1_i1|m.89212 type:5prime_partial len:66 (+) c108844_g1_i1:1-198(+)
GCGATCGCCTCGGGTCGTAACAAAACCCTGCAAAGTCAAAAGACATGGAGTCTTGTCCCA
CATCCAGCAAACCAGAATGTGCTAGGCTCTAGATGGACCTACCACACCAAATATGGCGAA
CAATGTCAAATTAAGCGCTGCAAAACCATACTGGTAGCTCAGGGTCACAAAAAAAATTTC
GACATCGACTACACGTAA
>c10898_g1_i1|m.8522 c10898_g1_i1|g.8522  ORF c10898_g1_i1|g.8522 c10898_g1_i1|m.8522 type:internal len:114 (+) c10898_g1_i1:1-339(+)
CATCATCGAAGCACTCCGATTCTCACAGCGTACACAGACGCCGACTGGACTGGTGATATT
CATGACAGAAATTCCACATCTGGGCACTGCATCTTTCTCGGAAAATCTCTCATCTCCTGG
GAAGCAAAGAAGCAAAAGACGATGGTAATATCTACAGAGGCCGAGTACAAATCTTTATCA
TCAGCAGCCACCGATATCATCTGGGTTCAGCAATTACTTCTAGATTTTGATATTCAGTTC
TCTCCCCCAACCACACTATACTGTGACAACACAGCAACACAAGCAATGTCAACAAATTCC
GTCTTTCACGCTCGTACTAAACACATCGAGATCGACCAA
>c109191_g1_i1|m.89436 c109191_g1_i1|g.89436  ORF c109191_g1_i1|g.89436 c109191_g1_i1|m.89436 type:internal len:152 (+) c109191_g1_i1:3-455(+)
CGCATGTCAAACCGCGTCTCTCCTTCTTCTTCTCCGGCAATGGAAGGAGGAGAGGATCGT
CTGAACGACGAACCCTCCGTCTGCACTGACCCAGCCGGAGATGAACCGGGCACTTCAACC
GGTTCAGCCCGGTTCTACGAGTGCGTCTTCTGCAAGCGAGGCTTCACCACCGCGCAAGCT
CTCGGCGGCCATATGAACATCCACCGCCGGGACCGGACCCGCATCCGGTCCGCCGGACCC
TCCCATTCCGGTTCGAATAGACCGGACGATTCCTATCATCCCTACCATCGTTCTCAGCGA
CTCACCTCCCATCACGCCGTTGACACCTCCTCAACCTACACCGTTTACTTTCCGTCATCG
CCTACGTCGGCGAGAGAGGTGGCGCCGCCGCATATCTCGCCGGAGAAGAGGATCGCCGGC
GACGAGCTTTGTCTTGGGCTGGGCGGGTCAGGC
>c109311_g1_i1|m.89513 c109311_g1_i1|g.89513  ORF c109311_g1_i1|g.89513 c109311_g1_i1|m.89513 type:internal len:50 (+) c109311_g1_i1:2-148(+)
CATGTATGTGAGCTGCAAAAGACCATTTATGGCATTAAACAAGTTTCCAGAGGGTGGTTT
GATACCTTCACTTCTCTCCTTTTATCAGAAAACTTCACGCAAAGCAAAGCTGGCAACTCT
CTATTCACCAGTCACATAAATCAGCAC
>c109311_g2_i1|m.89515 c109311_g2_i1|g.89515  ORF c109311_g2_i1|g.89515 c109311_g2_i1|m.89515 type:internal len:38 (+) c109311_g2_i1:2-112(+)
GACATATCCAATGCATTTCTCCACAGGAAGCTACATGAAAAAGTGTTTATGTCTCAACCA
AAGGGATTCATCAATCCTCAATTCCCCAACCATGTATGTGAGCTGCAAAAG
>c109371_g1_i1|m.89552 c109371_g1_i1|g.89552  ORF c109371_g1_i1|g.89552 c109371_g1_i1|m.89552 type:internal len:47 (+) c109371_g1_i1:2-139(+)
CCTTTAAAGTGCGCCTTTGGCGTATCTTCTGGGAAATTCCTGAGTTTTGTGGTGCGTCAC
AGTGGCATCGAAATCGACCCATCCAAAATAACGGCGATAAATGAAATACCGCCGCTAAAA
ACTTTGAAGCAGCTACGC
>c1094_g1_i1|m.712 c1094_g1_i1|g.712  ORF c1094_g1_i1|g.712 c1094_g1_i1|m.712 type:internal len:47 (+) c1094_g1_i1:2-139(+)
ATCAGGTTAAACAATGGCAGTGTAGACAGGATTTCTGATGTGTACCTTGTGCCTAGCATG
AAGACAAACATTCTTAGCCTTGGACAATTACTGGAGAAAGGCTATGAGATACAACTGAAA
GACATGGAAATGAAATTG
>c109504_g1_i1|m.89614 c109504_g1_i1|g.89614  ORF c109504_g1_i1|g.89614 c109504_g1_i1|m.89614 type:internal len:90 (+) c109504_g1_i1:2-268(+)
GAAACCATCTACATGGCTCAACCACCGGGCTTCACAAGAAAAACTCAACCCAATCACGTA
TGTCACCTCAAAAAGACCATCCATGGACTTAAGCAAGCTCCCAAGGAATGGTTCACCACG
TTCACAAACTTTCTCCTTCACCTCAAATTCACCCAAAGTGCTTTTGACCCTGCCCTCTTC
ATCCAAAGAACCAGCTCTCGACAACTCTACCTCCTTCTTTACGTCGATGATATCCTTCTC
CATATAACAACTCCTCTGCGATTACAA
>c109523_g1_i1|m.89635 c109523_g1_i1|g.89635  ORF c109523_g1_i1|g.89635 c109523_g1_i1|m.89635 type:internal len:61 (+) c109523_g1_i1:3-182(+)
CCCATCCGGCAATTAGATTTTGACAATGCAATCCTAAATGGAAAAATTGGTGAAATTATC
TACATGGAGCAACCCACTTGCTTTGTCTCAACCACCAACCCACAACATGTATGTAAGTTT
CATAATGCCCTCTATGACCTAAAACAATCTCCCATGACTTGGTACCAAAAACTCTCAAAA
>c109660_g1_i1|m.89723 c109660_g1_i1|g.89723  ORF c109660_g1_i1|g.89723 c109660_g1_i1|m.89723 type:5prime_partial len:59 (+) c109660_g1_i1:3-179(+)
AAACATGTGGAGGTCGATTACCATTTCGTCCGAGACCTTGTAACTCGAAAACTACTAGAG
GTAAAACACATTCCAGCCTCTAATCAAATTGCGGACATTCTCACAACCTCTATCGAATTC
AGCATTTCAACAAATTTCTCATGTACCGCTGATCCAGAACTTGAGAGGGGCTGTTAA
>c109713_g1_i1|m.89758 c109713_g1_i1|g.89758  ORF c109713_g1_i1|g.89758 c109713_g1_i1|m.89758 type:3prime_partial len:60 (+) c109713_g1_i1:37-213(+)
ATGGATATCATATGTGTCATATGTGGCGATAAAATAAATGCAAAATATCTTAAATATGAG
AGGAAAATGTGTTTTATGTCACAAATAAAATGGTTACCAAAAGACCACCCATATAAAAAG
AAAAAAAGTGCATTTCATGGGTGTGTCGAGATAGGGAGCGAACCAAAACCAATACCA
>c10977_g1_i1|m.8597 c10977_g1_i1|g.8597  ORF c10977_g1_i1|g.8597 c10977_g1_i1|m.8597 type:5prime_partial len:50 (+) c10977_g1_i1:2-151(+)
TCTCATGACAAAAAGGCACTGCTGAGCATATGGTTTTTCAAATTGAAGACGGATAACGAC
GGTGGTGTTCGGCAGAAGTCTAGGTTGATGGTTAAGGGTTTTAGCCTTCGGGAGGGGTAT
ATTATTCTGAAATATTTGCCGTGGTTGTAA
>c10979_g1_i1|m.8598 c10979_g1_i1|g.8598  ORF c10979_g1_i1|g.8598 c10979_g1_i1|m.8598 type:internal len:49 (+) c10979_g1_i1:1-144(+)
AGATATCTAAAGGGTTCTCCTAATATGGGTCTTTGGTATCCTAGGAACACTAACTTTGAA
CTAATAGGCTATCCAGATTTAGATTTTGCAGGTTCAAAGGAAGGCAGGAAAAACACCTCA
GGAACGTGCCAATTCCTAGGTGAA
>c1097_g1_i1|m.715 c1097_g1_i1|g.715  ORF c1097_g1_i1|g.715 c1097_g1_i1|m.715 type:5prime_partial len:168 (+) c1097_g1_i1:1-504(+)
GTTGCCTCGTTCGGATATTTTGCTGCTCGCACTTCCTGCACACAACTATGGAGATTTGTT
CCCTCGAATGCGGCTCTTTCGTTTGATATTAATACTGGAAGCGAAGCAAAATATGAAAGT
TTCATGAATGAACTAAAACTATTTCTTGAGAAAGAAGGGGCTTTATATGATTCTTCTCCA
TGCAGTGTACAGCTTAGTTTTCTCCTCAAAGAAGGCATTGCTCTCCGAAAATTAACCAAT
AAAGCATGTACTATACAAGAAGTTCGAGGACTGCAAAATGTCAAAGTGATCGACTATCGT
GAAAATTGCTCGAGGAAAAGAAAGCGGAATATTCCGGATGGGATTTACGAAGGGATAGGC
TTACTGCAGAATGGTTTGAAGGCTGTGAGCAATGCTCTTTGTCAACCTGACTCTGTCGAA
CTCAGGGAAGAATTTTCTGGTCATATTTCATGTCTCAGTGAAATCATTGCCAACATTGTC
AGTATATCTAATACCCATATATAA
>c109919_g1_i1|m.89912 c109919_g1_i1|g.89912  ORF c109919_g1_i1|g.89912 c109919_g1_i1|m.89912 type:internal len:133 (+) c109919_g1_i1:1-396(+)
CAGGGACAGTGCAGTGAAGGTGAGATGGAGAGCGCATTTTTTCTGCTTGAATCAATGGAA
CTCGGTGGTTTAGTTCCTGATCAACATATATATTCGATTATAATACATGGGTTATGCAAG
CAGGGGAGAACTGAAGAAGCTGTTTTTCTGTTAGATTTAGTGAAAGACAAAGGTCTAAGG
GCAAATGAGGTGATCTATAATGTGCTAATAGATGGGCTATGCAAAGTTGGTAAGATAGAT
AGTGCTCGACTGGTTATGGATAAAATGGTTTCTGACGGCTGGTTACTGGATATGTTTACC
TACAGTTCTCTGATAGATTATATTTGTAAAGAAGGTAGACTGCATCAAGCATGGCCATTA
TTTTGCGACATGCTTAAGAGGGGGATAGAACCTACA
>c109919_g2_i1|m.89913 c109919_g2_i1|g.89913  ORF c109919_g2_i1|g.89913 c109919_g2_i1|m.89913 type:internal len:210 (+) c109919_g2_i1:1-627(+)
CTTAAGAGGGGGATAGAACCTACGACCGCTACATTTACGATTCTTCTTGATTGCGTATTG
AAAGAAGGGAAACACGAAGATGCCAAGAAATTATTGGACAAAATGCGCTCTTCAGGATGC
GAACCTAATGCTTTCACATACACTGTGTTTATTCGCGCCTATTGTAGCGAAGGAAGGATG
GAAAAGGCGGAAAATGTTATTACTGAAATGAAAAAAATGGCAGTAGCACCTGACTTGACT
ACCTACACCACCTTGATGGATGGTTATGGAAGTTCAGGGTGTTTGGATAGAGTTTTTTGT
TTATTGAAAGAATTGATCGATTCTGAATGCCAACCTGATTATTTCACTTACTCTTCTATA
TTGAAGTTTCTTTTTAAGAGGAAGCTAGGTGAGTTTAGTTCTAATGACATTGTTGATATA
TGGAAACTAGTGAAAATGGACACTATTCAGGAGCTCTTTAAGGAGATGATGAAGTATAAA
TGCTATCCTGATCTTGTCACTTATAATGGAATCATTTCGGGCTTTTGCAAAGAAGGAAGA
TTGGAAGAGGCTAATCTGCTCTTCACTCAGATGACAGAAAGAGGCTTGTCTCCAGATGAA
GAAACCTATACTTATTTCATTAATGGC
>c109964_g1_i1|m.89940 c109964_g1_i1|g.89940  ORF c109964_g1_i1|g.89940 c109964_g1_i1|m.89940 type:complete len:262 (+) c109964_g1_i1:71-856(+)
ATGGGCAGAGTGATCAGAGCTCAAAGAAAAGGCGCGGGCTCTGTTTTCCGATCGCATACC
CACCATCGAAAAGGCCCAGCTCGCTTCCGAAGCTTGGATTTCAGCGAGCGCAATGGATAT
CTTAAAGGTGTGGTTACCGACATCATCCATGATCCTGGTCGTGGAGCTCCCCTCGCTCGC
GTTACTTTCCGACATCCCTTCCGTTATAAGCACCAGAAAGAGCTCTTCATCGCTGCAGAA
GGCATGTACACCGGTCAGTTTCTGTACTGCGGTCGCAAAGCTTCTCTAATGGTTGGAAAT
GTTCTCCCACTTCGCTCCATCCCTGAAGGTGCCGTCGTTTGCAACGTTGAGCACCATGTC
GGAGATCGTGGAGTGCTCGCTAGGGCATCTGGAGATTACGCTATTGTAATCAGCCATAAT
CCTGACAATGGAACCAGCAGGATTAAGCTCCCATCTGGTGCGAAGAAGATAGTCCCGAGC
AGCTGCCGCGCCATGATCGGGCAGGTTTCCGGTGGCGGTCGAACAGAGAAGCCTCTTCTG
AAAGCAGGAAATGCATATCACAAATATAGGGTGAAGAGAAATTGCTGGCCCAAGGTCCGC
GGTGTTGCAATGAACCCAGTTGAGCATCCCCATGGAGGTGGAAACCACCAACACATTGGC
CACGCCTCCACTGTTCGCCGCGACGCTCCTCCCGGGCAGAAAGTCGGTCTCATTGCAGCA
AGGCGAACTGGGCGGCTCCGTGGACAAGCTGCTGCTACTGCCTCAAAAGCAGAGAAGGGC
TCTTAG
>c109994_g1_i1|m.89964 c109994_g1_i1|g.89964  ORF c109994_g1_i1|g.89964 c109994_g1_i1|m.89964 type:5prime_partial len:44 (+) c109994_g1_i1:2-133(+)
AACAAATGTGTTACGCAGGAAGTAGATGACAACGGTAAGATCGCGGTCTCTCTCTCCAAA
GACCTAATGGTCATCATTGCCAACGCTCTAAAAGGAATCTGCAACCATCAGTTTGGCACA
TGGAGCTTTTAA
>c110043_g1_i1|m.89997 c110043_g1_i1|g.89997  ORF c110043_g1_i1|g.89997 c110043_g1_i1|m.89997 type:internal len:43 (+) c110043_g1_i1:2-127(+)
CATCAAGGATCAACTTTAAGCTCATATCTTTTTACCTTATTTAGAGATGCTCTCACCTGT
ATATTTTGTAGGAGGATGTTTTGGTGCATGGATAATATTCTTCTTACTAACAAGTTTAAA
GAGAGG
>c110097_g1_i1|m.90048 c110097_g1_i1|g.90048  ORF c110097_g1_i1|g.90048 c110097_g1_i1|m.90048 type:3prime_partial len:77 (+) c110097_g1_i1:128-355(+)
ATGCTTGCAGAAACTGTTGTTCCAAGGGAAGACTTCATCTCCGAGGGGAAGAAGGTTGGA
ACAGAAGGATTTTCTAGGCTATGGCACCAACGGCCTGAACACATCAGTGTGAAGGGAATG
TCTACTATGGCATCCAGTCTGATGGTGGAAGGTGTGCCAGTGTGTTCATCTAACTTTGGA
TTCTGTGAGCATTGCCTGCATGACAAACATAATCGGGTCATTTTTCAA
>c110124_g1_i1|m.90068 c110124_g1_i1|g.90068  ORF c110124_g1_i1|g.90068 c110124_g1_i1|m.90068 type:internal len:45 (+) c110124_g1_i1:2-133(+)
GATATGACGAGGAAAACTTGGGTCTACATGATCGCTGCAAAGAGCAATGCATTCTCCTGT
TTTAAAATTTTTAAGAAGCTGGTGGAGATGAGGTCTGGATGTAATATTCAGTGTCTCAGA
ACTAATAAAGGC
>c110160_g1_i1|m.90093 c110160_g1_i1|g.90093  ORF c110160_g1_i1|g.90093 c110160_g1_i1|m.90093 type:internal len:52 (+) c110160_g1_i1:1-153(+)
TTCATCAAAGAAAAATTGAGCAGTGGGCTATTGGAACTGAGCCATGTATCGTCTAAAGAT
CAGGTTGCGAATTGTCTGACAAAAGGGCTCGGTCTGGCTGAGATGATGAGAAGTTGTGAC
AAGATGAGATTAGTGGATATCTATCGTCCATCT
>c110167_g1_i1|m.90098 c110167_g1_i1|g.90098  ORF c110167_g1_i1|g.90098 c110167_g1_i1|m.90098 type:5prime_partial len:66 (+) c110167_g1_i1:1-198(+)
CACCAATTGGGACTGTCGAAGACATTTTTGAGAGAGACACTTCAGGTTGCAGTATATTTA
CTTAATATGCTGCTTAGTGTGCCGATGTGTTTTGAAGTTTCTAAGAATATTTGGCTGGAA
GAAGAAGTCAGCTTTGATTATTTGCGAGTGCGCCGCTGCAAAGCTTTTGCTCACATAGGA
GGAGTTGAACGGTCCTAA
>c110215_g1_i1|m.90149 c110215_g1_i1|g.90149  ORF c110215_g1_i1|g.90149 c110215_g1_i1|m.90149 type:complete len:102 (+) c110215_g1_i1:125-430(+)
ATGCACCGACATCTGGAACATCCTAGAGAAATGCCTTCAATACTACAATTTTTCCAGAGT
AATCCAACTCAAAAACAAACTTCACTCTATCCCAATGAAGGACAAGTCTATGCAAAAATA
GTTAACGGAGGTCAACACGTTGATGATATTATTGCCGCATGGGCAATGGTCGACAATAAA
TGCATTTTCTTGTACACCTTGAACAGTCTTTCACCAGCATACCAACCATTCAAGACTGGC
ATTCGAACAAAACTAGAGCCCCTGAATATAAATGATTTCTACACACTTTATACAGTGAAG
AAGTAA
>c11022_g1_i1|m.8632 c11022_g1_i1|g.8632  ORF c11022_g1_i1|g.8632 c11022_g1_i1|m.8632 type:3prime_partial len:79 (+) c11022_g1_i1:105-338(+)
ATGACAATGTTTCTTCACGTGAACCTAGAAGAAGATATTTATGTTGATCAGCATGAACGC
TTTTCCCAAGCAAGAGCCGAAGACAAAGTCTGTCGGATGAAACACTCCCTCAATGGCTTG
ATGCAAGCTACGAGATCTTGGAACATAAGGTTTTATACCTTCAAGTTGAGCATCGGCTAC
AGCAGGAGCGAGTACGATAAGTGTTTCGTTCAAAAAACTGCTGATAGGAAACCT
>c110295_g1_i1|m.90197 c110295_g1_i1|g.90197  ORF c110295_g1_i1|g.90197 c110295_g1_i1|m.90197 type:complete len:66 (+) c110295_g1_i1:309-506(+)
ATGGTCGTGAGATCGACAAAGCTTTATGATGCAAGGTGTTGGCCCCAAAAAAATAAGCAT
AAAACCAAGCTAAAGCTTACAAAGATGAGAATGTCTAGGTGGATGAGTGGGTTTATCCAC
AAGGACAAAACAAGAGATGACAATATTCTTACAAAGGTAGAGTTTTCTAAGGCGTTGTTA
AGAAATATAAAAAAATGA
>c110298_g1_i1|m.90202 c110298_g1_i1|g.90202  ORF c110298_g1_i1|g.90202 c110298_g1_i1|m.90202 type:internal len:47 (+) c110298_g1_i1:1-138(+)
AATGAAGACGTAATTCTATACACGCTTAATGGTCTGCCTACATCGTATGAGTTCTTCAAG
ACATCTATTCACACCCGTCTTGACCCTCTTGATATCAAAGAGTTCTATGCATTACTTTGC
AGCGAGGAAACAAATTTG
>c110313_g1_i1|m.90224 c110313_g1_i1|g.90224  ORF c110313_g1_i1|g.90224 c110313_g1_i1|m.90224 type:internal len:94 (+) c110313_g1_i1:1-279(+)
ATATCACCGTGCATCCTCCCTCACATCCCCCATCTCGCTCAATGCTATGAGATCTGGAAC
ACCCTCGAAAGGTGCCTCCAATCCTCAAATTGCTCAAAATTCATCCAGCTTAAAAACAAA
CTTCACTACCTCTTCATGCATGACAAATCAATGCCACAATATCTATCGAAAATCAAACAC
ACGGTAGACTGCATCACCACCGCGGGAGCGACCATAGGCATAAAGGATGTTATATTATAC
ACGCTAAACGGCCTATCACCATCGTATCAAGCGTTCAAA
>c110328_g1_i1|m.90234 c110328_g1_i1|g.90234  ORF c110328_g1_i1|g.90234 c110328_g1_i1|m.90234 type:5prime_partial len:49 (+) c110328_g1_i1:3-149(+)
TTGCTTTTTGTCAGAACTGATGGTGGTGGTGTGTTCGTTAATAAAAAGTTTGAGATTATT
CTCATAAAAGTTGGAATAGTACAACTACTAAGTTGTCCCTACACACATCAGCAGAATGAT
CTTGCTGAAAGGAAGCACAGACACTGA
>c11033_g1_i1|m.8641 c11033_g1_i1|g.8641  ORF c11033_g1_i1|g.8641 c11033_g1_i1|m.8641 type:3prime_partial len:55 (+) c11033_g1_i1:175-336(+)
ATGGAGAGGGGGAAATACAATGCTAAACTCACCAAAATTCTTCGAAAGTTCGGAATAACC
CATCAGTATTTTTGTCCATACATGCCTGAGCAAAATGGGGTGGCCGAGCGAAAGCATATA
CACATCGTTGAAACTATGAGGACACTTATGCTCTCTGTCGAC
>c110404_g1_i1|m.90281 c110404_g1_i1|g.90281  ORF c110404_g1_i1|g.90281 c110404_g1_i1|m.90281 type:complete len:33 (+) c110404_g1_i1:580-678(+)
ATGGCTCAATCACAAGGTTTTGTAGACCCCAACACCCCACATCATGTCTGCCTCTTTTGC
AAAACCATCTACGGCCTCAAACAGGCTCCTCTTGAATAG
>c110426_g1_i1|m.90297 c110426_g1_i1|g.90297  ORF c110426_g1_i1|g.90297 c110426_g1_i1|m.90297 type:internal len:51 (+) c110426_g1_i1:2-151(+)
GATTCTACTGCTTATCATAAGTTAATTGTTGAAGAACAAATTTTCAAGTTCCTTGAAGGC
CTTAAATCCGAGTATGATCATGTTCACACCCGTATTCTTGGTATGAATTCATTACCTTCT
CTTCAAGAGGCATTTCCTTATATACAGAAC
>c110435_g1_i1|m.90300 c110435_g1_i1|g.90300  ORF c110435_g1_i1|g.90300 c110435_g1_i1|m.90300 type:complete len:52 (+) c110435_g1_i1:60-215(+)
ATGCTCGAGGAATTCAAAGCTCTGGAATCACCAGGAACATGGATCCTTGTACCCAGATCA
ACATCTCAGAACATAATTGGCTTGCGATGGACTTTCAAGACAAAGATCAACACAGATGGG
ACAATCTTTAGATTCAAAGGCAAACTCACCGCGTAG
>c110495_g1_i1|m.90362 c110495_g1_i1|g.90362  ORF c110495_g1_i1|g.90362 c110495_g1_i1|m.90362 type:5prime_partial len:35 (+) c110495_g1_i1:1-105(+)
AAGAAGGCTATCTATGGTTTAAAGAAAGCACCTAGGGAATGGCTTACTACCTTTACAAAC
TTCCTCTTTCAACAAAACAAATTTGATCCTGCCTTGATTATTTGA
>c110543_g1_i1|m.90400 c110543_g1_i1|g.90400  ORF c110543_g1_i1|g.90400 c110543_g1_i1|m.90400 type:5prime_partial len:167 (+) c110543_g1_i1:1-501(+)
ATCGGGGTCCGAAATGCCCTGATCCAATGCGATTCCTTGTTGGTGGTCATGCAAGTACAA
TGTGTGTACTCTGCAAAGGATCTTTCTCTGAAGAAATATCCGACGTTGGCACTCCGCCTC
CTTGAGGCTGTGCCAAGATGGAGCATTGAGCACGTGCCAAGAGAGCATAAAACAAATGCT
GATGCCCTATCAAAGCATGGATATCCTTACAGTACCAGCACCCGAGAACTGCCAAGGCCC
TCGACTGAAGATGAGGGAGTTTGCTTCATCGAGCAAACCAACTACTGGACGACTCCAAAC
ATGGCTTATTTAGAAGGCCGAGATGTTCAATTGCACGGCGCAACCCTTAGGTATTTAAGA
CTCAAGGCCGCCAGTTATTATTTGAAAGCGGCCAACTCTACTGAAGATCACACTCCGGGA
TCAATCTCTAGTGCGTCACATGGGAGATTGGTAGAAACATTCTTCTGGAGGTACATAACG
GAGATTGTGGGGCGCATTTAG
>c110568_g1_i1|m.90415 c110568_g1_i1|g.90415  ORF c110568_g1_i1|g.90415 c110568_g1_i1|m.90415 type:complete len:136 (+) c110568_g1_i1:66-473(+)
ATGGTGAAGTTTCTCAAGCCCGGCAAGGCCGTTATCCTCTTAAACGGCCGATTCGCCGGC
AGGAAGGCGGTCATCATCCGATCATTCGATGAAGGTACTCGCGACCGTCCTTACGGACAT
TGCCTTGTTGCAGGTATCGCCAAGTATCCTAAGAAGGTTATCCGCAAAGATTCGGCCAAG
AAGACGGCTAAGAAGTCGAGGGTGAAGGCATTCCTCAAGGTTGTTAATTACACCCACATC
ATGCCCACCAGATACACCCTAGACGTTGATCTCAAAGACGTTGTATCTCTCGAAGCACTC
CAATCACGGGATAAGAAGGTAACTGCTTCAAAGGAGACTAAGGCTAGGCTGGAAGAGCGA
TTTAAAACTGGGAAGAATCGTTGGTTCTTCACGAAGTTGAGGTTTTAG
>c110570_g1_i1|m.90417 c110570_g1_i1|g.90417  ORF c110570_g1_i1|g.90417 c110570_g1_i1|m.90417 type:complete len:48 (+) c110570_g1_i1:316-459(+)
ATGTGGGCTCTCTCTCTGGCACTTCTTAAATTAAATCCCTTCTCCGCCTACTCAAATTCG
GCCAATACTCCAATCTCTCATTTACTATTTGAGGATGATCTATTGATTTTCTTGAACGGC
GAAAAGAATCAATCAAGGACCTAA
>c110624_g1_i1|m.90464 c110624_g1_i1|g.90464  ORF c110624_g1_i1|g.90464 c110624_g1_i1|m.90464 type:internal len:208 (+) c110624_g1_i1:2-622(+)
TTGGGCCGAGCTGGGCGTTTGAATGATGCTCATAGAATTATTCAAAATATGCCATTGAAG
CCAGATGCTGGTGTTTGGGGTTCGCTTCTTGCTGCTTGCAGGATCCATGGAAATTTAGAG
CTCGGCAGATTGGCTTCAGCTAGCCTATTTGAAATTGCACCTGACAATGTTGGTTACTAT
GTCTTATTATCCAATCTATATGCTAAAAATGGGCAATGGAAAGGCGTTAATCAAGTAAGA
TCTCTTGCAAAACAGAGAGGGCTGTCAAAAACGCCTGGATGGAGTTCCATTGAGGTAAAT
AATACCATCAATCTATTTTTCACAGGAAATCAGTCCCATCCCCGTTATGAAGAGATACAC
AAAGAGCTGATCGAGTTGCTGGCAAAAATGAAGGACTTGGGCTATGTTCCTGACTACAGT
TTTGTCCTGCAAGATATCGAAGATGATGAAAAGGAGCATATTTTAACAAGCCATAGTGAG
AGATTGGCTATAGCATTTGGCATTATAAGCACACCACCTGAAAGTCGTCTTACTATTTTT
AAAAATTTGCGGGTTTGTGGAGACTGCCATAATGCTACTAAATATATATCTGCGATTACA
AAAAGGGATATAATTGTGAGA
>c11064_g1_i1|m.8678 c11064_g1_i1|g.8678  ORF c11064_g1_i1|g.8678 c11064_g1_i1|m.8678 type:internal len:35 (+) c11064_g1_i1:1-102(+)
GAGTTAAAGATGGATACAATAGGGAAACTGAGGCTGTGGTGTGATAATAAGTCCGCAATC
TGCATTGCTAATAATCCAGTTCATCAAAGAAAAATTAAGCAG
>c110704_g1_i1|m.90523 c110704_g1_i1|g.90523  ORF c110704_g1_i1|g.90523 c110704_g1_i1|m.90523 type:internal len:51 (+) c110704_g1_i1:2-151(+)
TGTCTGGTGGGAAAGTTTTTTGCTGGTACACCTGCCCTTTCGTCTCTCAGGGCCTTTCTT
AAGCGTCTGTCTTTACTTGCTCCTGTTTCGGTAGATCATCTTGATGAGCGTCATGTTCTG
CTTCGATTCTCGTCGGATCTCGATTATTGC
>c110725_g1_i1|m.90544 c110725_g1_i1|g.90544  ORF c110725_g1_i1|g.90544 c110725_g1_i1|m.90544 type:3prime_partial len:69 (+) c110725_g1_i1:94-297(+)
ATGCAGAGTCTCCATTTGTCCATGTGGATCAATTTCCCCAACATGAGAATCCATCTGTTT
AATCATCAAAATCTCTTTTCTTTGGATGCCATTTCTAGTTGTCCTCTTAAGGTGGACCCA
TCAACGGCTAACCTAAGACGGCCATTGGTAGCCAGAATATTTGCGGAGCTAGACATTACA
AAAAATTATGAGAACAAAATATGG
>c110725_g2_i1|m.90546 c110725_g2_i1|g.90546  ORF c110725_g2_i1|g.90546 c110725_g2_i1|m.90546 type:complete len:116 (+) c110725_g2_i1:167-514(+)
ATGCCAGTGCTTATGGAGTATAGCAGCAGGAACTATCAGAACGCCGTTGTTGGCGATGGT
GGGCCACCGAACATGGACATTTCAAAATACTTCCCACAAAGGTATCAGAATTCACTAGAT
GATGATTGTGGCAACAAGCAGTTAATCAAAAATTCAACATTTCAAGGGAAACCCGCAGTA
ATACAATCGAATGAAAAAATAGGCGTTCTTGCGAGGCCGTTCCGATTTGCTATTATTGGA
AAGTTTAAAAATAACAGACCATCGATAGATCTAATAAGGACATTCTTTGTTGATATGAAG
CTAGCAACTTCTCAATTGTCGCTTTCAACTATAAGCATGCCATCATAA
>c110796_g1_i1|m.90598 c110796_g1_i1|g.90598  ORF c110796_g1_i1|g.90598 c110796_g1_i1|m.90598 type:complete len:34 (+) c110796_g1_i1:29-130(+)
ATGCCAAGACACTTGGATGAGGAGATTCGAGAGATTAAAAAGAATGATACTTGGAGTGTC
ATCAAACTACCTGTCGAGAAGAAAGAGATCGGCGTGAAGTGA
>c110813_g1_i1|m.90609 c110813_g1_i1|g.90609  ORF c110813_g1_i1|g.90609 c110813_g1_i1|m.90609 type:complete len:83 (+) c110813_g1_i1:184-432(+)
ATGTGGGACAATCAAGAGGAATATCAAAAGGGCAATGAACATCAACACAAAGAAGGATCC
ATGCATATTTCCATGATACAAGCCCTCATATGGAATATTAGAGGTGTTGCTAAAAGAATG
TCAAGACTCGGATTAAGAAGGCTTATAAAAACTCATAAAGTATTATTTGTAACTCTTATA
GAACCCATAATGACTAGAGAAAACATTAACTTTTGTTGCCAACGTTATGGATTTTGGAAA
ACTTCCTGA
>c110931_g1_i1|m.90675 c110931_g1_i1|g.90675  ORF c110931_g1_i1|g.90675 c110931_g1_i1|m.90675 type:3prime_partial len:32 (+) c110931_g1_i1:38-130(+)
ATGGATGTGAAGATGGCATTTCTTCATAGAAATCTGGAAGAGGAGATCTACGCTGATCAG
CCGGAAAGATTTGTCGAAGCAGTGGCGGAAGAG
>c110958_g1_i1|m.90701 c110958_g1_i1|g.90701  ORF c110958_g1_i1|g.90701 c110958_g1_i1|m.90701 type:5prime_partial len:50 (+) c110958_g1_i1:2-151(+)
GAATATGAATATTTAATATCAGGTCTCAAACTTGCCATTAATATGGAAATTCAAACCCTA
CATGTGTACGGAGACTCCCAACTTATATTGCCGCAAATATTGGAAAAATATATAACAAAT
AAACTTGAGCTAGACCTCCACCATAAGTAA
>c111014_g1_i1|m.90729 c111014_g1_i1|g.90729  ORF c111014_g1_i1|g.90729 c111014_g1_i1|m.90729 type:internal len:38 (+) c111014_g1_i1:3-113(+)
TTCCACTTTTTAACCAAAGGCATCAAAATTGATCATCATTACATAAGGGACTGCATACAG
GAAAATGTCATCACCGTTACCCACATTACCTCCTATGATCAACCTGCGGAT
>c111021_g2_i1|m.90735 c111021_g2_i1|g.90735  ORF c111021_g2_i1|g.90735 c111021_g2_i1|m.90735 type:complete len:267 (+) c111021_g2_i1:134-934(+)
ATGGAGAATCCGACGAAGAGAGTTTTGCTGACCTCCGACGGAGACGAGGTTTCCAAGGGC
ATTGCCTTTCATCTGGCCAAGTGCGGCTGCAGGATAGTTCTTATGGGCGATGAAAATGCC
CTTCGATTGATGGCGGGGGACATCGTGAGGTCATTAAAGGAAGTGAATCCGATCGAAGTA
ATTGAACTGAATATGGAGGACGAAAGAGAGGGGGTTTTTGATGAGGCGGTGGATAAGGCA
TGTAAGCTCATTGGAGCATTGGATGCTTTTGTTAATTGCCATGTCTATGAAGGAAAAATT
CAAGATCCTCTTCTTGTGAGTGGTGATGAATACAGGAAGACTGTAAAAGTGAATTTCATG
GCACCATGGTTCTTGCTGCAAGCTATTGCTAAAAGAATGAGGGATGCCAAATCTGGAGGA
TCAATTGTTTTCATGACTTCAGTTTTGGGTGCAGAAAGAGGGTTGTATCCCGGCGCTGCA
TCTTTTGGCGCATGTATGGGTGGCATTCAACAATTGGTTAGGACAGCAGCAATGGAGGTT
GGAAAACACAATATAAGGGTTAACAGCATAGCGCGAGGCCTTCACCTGGGCGATAACTAC
CCGCTTTCAGTTGGAAAGGAGAGGGCAGTGAAGCTAACAGCAAATGTTATGCCTTTACAG
AGATGGCTGGACCCTCATAATGATTTGGCTTCCACGGTGCTGTATCTCATCGGAGACGAT
TCACGCTACATGACTGGCACCGCCATCTTCGTCGATGGCGCTCAGTCGATTGTCAGGCCT
CGCATGCGATCGTTCATTTAA
>c111065_g1_i1|m.90780 c111065_g1_i1|g.90780  ORF c111065_g1_i1|g.90780 c111065_g1_i1|m.90780 type:5prime_partial len:41 (+) c111065_g1_i1:1-123(+)
CTTCATGGTGATCTTCATGAAACACTCTTTTTGAAACAACCACTTGGACATATCAGGAAG
GAGCATCCGTCACATGTGTGTCTCCTAAAGAAAACAATTTTAACACCTTTACAACTTCTC
TAA
>c111116_g1_i1|m.90819 c111116_g1_i1|g.90819  ORF c111116_g1_i1|g.90819 c111116_g1_i1|m.90819 type:internal len:91 (+) c111116_g1_i1:1-270(+)
GGATGCTCCATCGCCTTCCTCGCAGAAATCCTCACCCTCGGCTCATATTGCAGCATTTTC
CCGAGCAGATCGATGCCATCAGCATCAAGAGTCGGAACCGCCGACGATAAGCTCTTCGGC
GCCCACTGCGGGTACTCATGCCAGTTTGCCAAGCTGCTCACTCCCGGCCACATCTTCTCG
TTCGGCGTCCCCAGCAACCTTTACCATGGCGACAGCTACGATCAGCAAAGATTAATGGAT
AAATGCAAGGAAGGAGATAGAAAAGGCACC
>c111134_g1_i1|m.90835 c111134_g1_i1|g.90835  ORF c111134_g1_i1|g.90835 c111134_g1_i1|m.90835 type:5prime_partial len:47 (+) c111134_g1_i1:1-141(+)
CCTCAATGTAAGCTCATTCTTCACAACCTTCTAGACACTCCCGTCTCAAGCCATAATCTA
ATATCCATTCACAAACTTATTTTTGACAATATTTGCTCTGTTTCATTCGATCCAGGTGGA
TATTACAACAAGAATCTCTAG
>c111188_g1_i1|m.90874 c111188_g1_i1|g.90874  ORF c111188_g1_i1|g.90874 c111188_g1_i1|m.90874 type:internal len:59 (+) c111188_g1_i1:3-176(+)
CACGTATGTCTTCTCAACAAAATCATCTACTGCATCAAGATGGCTCCCAGAGAATGGTTC
TGTACTCTCACTATATTCCTATCAAAAGAAAACTTCACCCAGAGCAAATCATACCCATCT
CTATTCACAAAGCACAAAGACCAAAAACAACTGCTCATCCTACTCTACGTTGAC
>c111196_g1_i1|m.90878 c111196_g1_i1|g.90878  ORF c111196_g1_i1|g.90878 c111196_g1_i1|m.90878 type:5prime_partial len:45 (+) c111196_g1_i1:1-135(+)
ACAAGAAGGACATGCGCTTCAAATAGGATGATGCATGCCAGTAAACCTTTGAAGATAGCC
CCAATTCATTGGAAGCCGCTCAACTTGTATACCATGGCAATGGATGATTCCCTTGGTGTT
TTATTAGCACAATGA
>c111255_g1_i1|m.90920 c111255_g1_i1|g.90920  ORF c111255_g1_i1|g.90920 c111255_g1_i1|m.90920 type:3prime_partial len:247 (+) c111255_g1_i1:102-839(+)
ATGGCGACAATGGCGAGTTCGCCTATCTATCCTCTCTTCTCCCTAATCTTCATTCTCTCC
TTCCGCTCAATTTTCGCTCAAAACCCTGTCTTCGCCTGCGACGCTGATGGGAACCTTAGC
CTGAATAATCTCCATTTCTGTAATCGCACTCTGAATATCGATTACAGAGTGCAGGATCTG
GTCGGAAGGCTGACATTGCCGGAGAAGATAGGTTTTCTGGGCGATAGGGCAAGCAGCGTG
CCCAGATTGGGCATCCCTAACTACGATTGGTGGTCGGAAGCTCTCCACGGCGTATCGTAT
TACGGCCATGGAACACGATTCTCGAGCTTGATTCCCGGAGCGACAAGCTTTCCTCAAGTG
ATTCTGACCGCAGCATCCTTCGACACTGAATTGTTCTCCGCCATTGGAAAGGTCGTTTCG
ACAGAGGCTCGAGCAATGTATAATGTGGGGCTCGCTGGACTTACTTTCTGGAGCCCTAAT
GTGAACATTTATCGTGATCCCCGGTGGGGAAGAGGGCAAGAAACCCCCGGCGAGGACCCT
TTATTGGCGAGCAAGTACGGCGTCGCCTATGTCAGAGGCCTGCAGGATGCCGAAGACCCT
AACAAGCTCAAGATCGCCGCTTGCTGCAAACACTATACTGCTTACGATATTGAAAACTGG
AAGGGAAATCTGCGACTCACCTTCGACGCCATTGTAACGAAGCAGGATTTAGATGATACT
TATAATCCGCCATTCAAG
>c111298_g1_i1|m.90951 c111298_g1_i1|g.90951  ORF c111298_g1_i1|g.90951 c111298_g1_i1|m.90951 type:internal len:58 (+) c111298_g1_i1:3-173(+)
CGAACAAAATATGACTCTCAAGACAACATAACCAGACACAACGCTCGCCTCGTTGCGCAA
GGCAACCATCAACGTCGTTGCATGGATTACCCTGAAACATTCAACCTGGTGGCTAAATTA
CCCACCATCCGCGTTCTCCTCAACACATCCATAAACAACAACTGGGAACTC
>c111420_g1_i1|m.91035 c111420_g1_i1|g.91035  ORF c111420_g1_i1|g.91035 c111420_g1_i1|m.91035 type:3prime_partial len:40 (+) c111420_g1_i1:24-140(+)
ATGATCTTGATTCAATTTGATATCACATATATACTGCAGAAATCCATCAAGGGGCAGGCA
CTATCGGATTTTCTAATCGCACACCCAATATTCAGCGAATCTCCACCTCCGGACGAG
>c111446_g1_i1|m.91053 c111446_g1_i1|g.91053  ORF c111446_g1_i1|g.91053 c111446_g1_i1|m.91053 type:internal len:47 (+) c111446_g1_i1:1-138(+)
GGAGAAGAGAAGGTGAAAAAGATACGACTGCAAACATTAAGAAGTCACTTTGATATTTTG
CATATGGAGGGAGAGTTGGTCTCCAACCATGCTTGTAGAATCATCACCATTTCCAATCAA
TTAAAAAGAAATGGTGAA
>c111514_g1_i1|m.91113 c111514_g1_i1|g.91113  ORF c111514_g1_i1|g.91113 c111514_g1_i1|m.91113 type:complete len:51 (+) c111514_g1_i1:367-519(+)
ATGCTTAGAAATCATTTTGGATATTGCATTTTTTTCTTCTCCAAACCATGTATTGCTAAA
AATGCTTTAGGTGCTGAAATCGATGCTTTCAATGCTGCAATAAGATTATCATATATTTTG
TTCATCACAAAAATTGAATTTGAGACAGATTAG
>c111520_g1_i1|m.91118 c111520_g1_i1|g.91118  ORF c111520_g1_i1|g.91118 c111520_g1_i1|m.91118 type:internal len:66 (+) c111520_g1_i1:1-195(+)
ACAACAAGCATCCCACACGCCATTTCTGTCATCAACACTCGAAACATTATCCGACCTACA
CCAAACAATATGTTTTTTCTCAATCACATACTGCACACTTTAAATTCTTTCCACAATCTT
TTATCTGTCTATAAACTCATAACTGATAATCATTGTTCATTCTCCTTTGATTTTGGCTGT
TACACCATCAAAGAT
>c111547_g1_i1|m.91131 c111547_g1_i1|g.91131  ORF c111547_g1_i1|g.91131 c111547_g1_i1|m.91131 type:internal len:100 (+) c111547_g1_i1:3-299(+)
AAAACAATAAAGCAGGGTGTGGGGGTATATTCAGACATGCAATATGGTGCTCTTGATGCT
GAGTTGGATATCCTTCTCCAAGGATTAACCATTTGTAACAATTATTATTGGACAAACATA
CAAATTGAAACAGATTCCCAGGTTCTATGCAACTCATTAATACAGGAAGAAAGGGAATTG
GAAGATCATAAGGTGCTACAATCCATCAGGAGACTGATACTTTTAACGCAAAGCAAGATA
ACACACATAAACAGAGAAGCAAATAAGGAAGCATGCGCTTTAGCTGAGAAGGGCTGC
>c111559_g1_i1|m.91139 c111559_g1_i1|g.91139  ORF c111559_g1_i1|g.91139 c111559_g1_i1|m.91139 type:3prime_partial len:39 (+) c111559_g1_i1:62-175(+)
ATGAAATCGAGGAATAAATCGGATTTATTGTGTGATAAAAAATACAGATTAGACTACAAA
GAATTCTATACGACAGTAATGCTTTATGCCTCAAAATGTTGGCCAGTAAAAGAG
>c111598_g1_i1|m.91168 c111598_g1_i1|g.91168  ORF c111598_g1_i1|g.91168 c111598_g1_i1|m.91168 type:internal len:82 (+) c111598_g1_i1:3-245(+)
ACCAAGGAATGCGATAGGTCCCTGAAACTCTTGAAGGCCGCCGTTTCCAACCCTCGGATC
TTGTCCGAGCCGATTGCGGAGGAGACTTTGTCGCTTTACATAGGAGTCGGCGAGTCGACG
GTCTGTTCAGTCCTCGTCAAAGAGGTCGGAGGAACTCAACTCCCGGTTCACTTCTTCAGC
AATGTGTTCACCGGGGCCGAGCTAAACTACACCATCTTGGACAAGCTCCTCTTGGTCTTG
ATC
>c11159_g2_i1|m.8785 c11159_g2_i1|g.8785  ORF c11159_g2_i1|g.8785 c11159_g2_i1|m.8785 type:internal len:66 (+) c11159_g2_i1:1-195(+)
GCTCTCCTTCTAACCTCAAAGTTGCCTCACTCATTTTGGACTGTTGCTCTCACTACCGCA
TGTCATCTCATAAACTGTCTTACAAATTCCATCAACATGAAACAATCCCACTATGAACTT
CTTTACCAACAAATATCCATTTATGGCAATCTCAATTTTTTTGGTTGCCTTTGCTTTCCT
ATTCTTAAACCTAAC
>c111650_g1_i1|m.91212 c111650_g1_i1|g.91212  ORF c111650_g1_i1|g.91212 c111650_g1_i1|m.91212 type:complete len:75 (+) c111650_g1_i1:1-225(+)
ATGAAGAATGATGGAACTTTGGAGGAGGGGTTTTGTGGTAATAATTCGTTGATGGGAACA
GAAGGGCTCGATTTTCTTAATGAAATTAGCGGTTTTATCAATGAGAATGCCTGTCCTTCG
GAAAGCATTTGCTGGGATGAGATGAACACTTTGGTTTCAATTCCTGTGAATCAGGAATCA
ATCTATGGAAAGAATATGTATATTGTGAAAGGATTCAAGGGGTGA
>c111650_g2_i1|m.91213 c111650_g2_i1|g.91213  ORF c111650_g2_i1|g.91213 c111650_g2_i1|m.91213 type:internal len:132 (+) c111650_g2_i1:3-395(+)
GACAATGATATAAAGAACCACTGGAACACAAAACTCAAGACAAGAATTCTCGGAAAAAAT
CGCAAAAATAACAAAAATCGCCATGCCTCCAGTCTAAACCAAGCTATGATGAGGAACGCA
TCGCATCAACATCATCATCATGCTGCAAGCCATTATACCTATGAGTCTAATAGTGCATCA
TCATGTCATGAAGATCTCAATTCTATTACCTTCTTTCCCAGCTTCAAAAACTACGAGTAC
ACTACTAATGCTGAATATGATGTCAAGTTTAAGTGCAGTGGAAGTGGGTTCCATCGAGTA
CAAGTTGCTCCTTCATTGACTGTACCGCAAGCTTTTTATACATCTCCTTTGAACATTGTT
ATGACTTCTTCTTCATCAAGCTTTGAGAATATG
>c111727_g1_i1|m.91264 c111727_g1_i1|g.91264  ORF c111727_g1_i1|g.91264 c111727_g1_i1|m.91264 type:internal len:42 (+) c111727_g1_i1:3-125(+)
CAAGTGGCAAGACTTGAAGCAATTCGACTGTTCTTAGCTTACACAGCATTCAAAGGCTTC
AAGGTGCACCAAATGTACGTCAAGTCAGCTTTTCTCAACAGAGATCTCCAGGAGGAGGTA
TTT
>c111743_g1_i1|m.91279 c111743_g1_i1|g.91279  ORF c111743_g1_i1|g.91279 c111743_g1_i1|m.91279 type:5prime_partial len:102 (+) c111743_g1_i1:3-308(+)
GATGGCAGCTACACAACCCATAAATCTGGATGTGGAGGCATTTTTAGGAACTTTAATGGT
GATCCAATACTGGGTTACACTTCTCCCTGCGACTCCTCAGATGCCCTGGGTGTTGAGATG
GTTGGGCTATTAAACGGTCTGGAAATCTGCTACAACAACTGGAATGGACTCCACATTGAA
CCACTCTCAAGTGCTAACCCAATTGATAAACTCAATCAGGAATGGCAATTGGAATTTCCA
CAGAACTGTGCTAACTATAAGGAGATTATTGAAGAAAACACACAGCTCACTAACTCACAT
ATATAG
>c111749_g1_i1|m.91288 c111749_g1_i1|g.91288  ORF c111749_g1_i1|g.91288 c111749_g1_i1|m.91288 type:5prime_partial len:71 (+) c111749_g1_i1:1-213(+)
AGGGAGAAGATGCCTCATTTCATGGTCCCTAAGACGGTGGTCTTTCTGCCTGAGTTGCCC
AAGACGTCAACCGGTAAAGTCCAGAAATTTGCCCTTAGGAATAGAGCAAAGAAGAGTGGA
CCGCCGCAGACTAACGCTGCAAAGCGTGGTGGTCCTATTGCTCAGGCTAGAATTATGAAC
TTCGGGTTTGCATTTTTCGGAAGGTTCACTTGA
>c111864_g1_i1|m.91375 c111864_g1_i1|g.91375  ORF c111864_g1_i1|g.91375 c111864_g1_i1|m.91375 type:internal len:55 (+) c111864_g1_i1:1-162(+)
GCTTCTCTATATTCCATTATTTCATCCGGAATTCTCCATCATATTCTCCATCTCACTTAC
CGCAATGAAATATGGAGTATTTTTGAGAGACGTCTTCAATCCACAAACCGCTCTAGAATT
ATACAATTGAAAAATAAATTCCATTCCGTATCCATCAAAGAT
>c1118_g1_i1|m.741 c1118_g1_i1|g.741  ORF c1118_g1_i1|g.741 c1118_g1_i1|m.741 type:5prime_partial len:65 (+) c1118_g1_i1:1-195(+)
AATTATGATTGCACAAAGTACACCTGGCTCTTTTTTATGAAACACAAAAGCGAAACTATT
CAAAGATTCACCCAATTCAAAAATCAGGTCGAAAATATGTTCAACTCCAGTATTAAAATA
CTGTGCAGTGATGGAGGGGAATTCTATAACAGATGGATGCATGATTTTGTATTCTTTTTA
AATGAAGATCATTAA
>c111925_g1_i1|m.91428 c111925_g1_i1|g.91428  ORF c111925_g1_i1|g.91428 c111925_g1_i1|m.91428 type:internal len:59 (+) c111925_g1_i1:2-175(+)
CTTGGGTTGAAGATCAATAGGAATCGGGTGAAGAAGCACATCAGCCTCTCTCAGGATGAC
TATCTAACGGTAGTGTTGCAGCAGTTCGATTTAGGGGAAGACAAGCAGGCCATTGTGCCC
TTTGCTGCACACTTCAAGCTTGCAAAAGAGTTGAGTCCGACTGATCCTGCAAAA
>c112140_g1_i1|m.91586 c112140_g1_i1|g.91586  ORF c112140_g1_i1|g.91586 c112140_g1_i1|m.91586 type:internal len:110 (+) c112140_g1_i1:3-329(+)
CTCGTCAACATGTACGCTAAATGCGACCGTATTGAGGAAGCCATGGCTACCTTCGACGAC
ATGAGTTCCGAAAACTTGGACATTGTATCCTGGAACTGCTTAATCAACAGCTACTCTAAG
CTAGGTCAGTCTGGATCTTCGACCGTCTTCAATCTCTTTCGGCGAATGCTGGGCCACGGC
CTCTTTCATCCCAATGCTTTCACCTTTGCGGGGGTATTCACCGCTGTATCGCACTCACCG
GACATGGCTGAAATAGGTGTCGAAGCTCACGGCATTGCTATTAAAACTGGTAATTCTTCT
GATGTTTTCGTTGCCAGTTCTCTGCTG
>c112194_g1_i1|m.91623 c112194_g1_i1|g.91623  ORF c112194_g1_i1|g.91623 c112194_g1_i1|m.91623 type:complete len:37 (+) c112194_g1_i1:160-270(+)
ATGAATTTTCTTTTTGAACATTCACTGGAGGATGTGCCTAGCGGAATGCTTTTTGCGTAT
GACATATTCTTTGTTGCCAAGTTTGGAGAGGGAGTTCAGAAAAAACTTTAA
>c112197_g2_i1|m.91630 c112197_g2_i1|g.91630  ORF c112197_g2_i1|g.91630 c112197_g2_i1|m.91630 type:complete len:47 (+) c112197_g2_i1:2-142(+)
ATGGTGGACCGGCACAAAGCTCGTCTCGATGCTCAAGGCTTCAAGCGTAAATACGATCTG
AATTACGATGAAACCTTCAGTCTAGTATCCAAGATACCCACAGTTCGTCTTATTCTACAA
ACGACACTAAACAACAACTGA
>c112220_g1_i1|m.91645 c112220_g1_i1|g.91645  ORF c112220_g1_i1|g.91645 c112220_g1_i1|m.91645 type:internal len:68 (+) c112220_g1_i1:3-203(+)
GAGCTCTTTAGAATTGATCCCCACAACTCTGCACCATATGTGCTCTTAGCTAATATTTAT
GCCTCTAATGGCAGATGGGTTGATGCCAGTGCTGTTAGGAAGTTAATGTGTGATAGAGGA
GTGATGAAAGATGGTGGGTATAGTTGGATTGATAATAAGAGTGGAGGTGTTTACACATTC
ATGGCTGATGATTATAGTATT
>c112283_g1_i1|m.91685 c112283_g1_i1|g.91685  ORF c112283_g1_i1|g.91685 c112283_g1_i1|m.91685 type:internal len:93 (+) c112283_g1_i1:1-276(+)
ATCCACACCATTCTTCTAGTCTACATGGATGATATCCTCATCACATGGAATGATGATTCC
ACAATCAATCAACTTATCACATCTCTCTCAAACAACTTCAAAATCAAAGACCTAGGAGCT
CCCTCATTATTTTTAATAATTCAAATAAAAACCACCCCAAAAGGCTTTTTTCTCCACCAA
ACAAACTATGCTCAAACAATACTTCAAAAGTCTAGTCTGTCCGATTGTCATTCATCACCC
ACCCCAGACATATCATCATCAAAACCAGTACATCAT
>c112334_g2_i1|m.91716 c112334_g2_i1|g.91716  ORF c112334_g2_i1|g.91716 c112334_g2_i1|m.91716 type:complete len:33 (+) c112334_g2_i1:101-199(+)
ATGGCCATTGGTTGCCGATGGGTATTTACTATCAAGGTCCTTCCAAATGGGGAAATTGCT
CGACTGAAAGCTCGTCTGGTTTCCAAGGGCAATGCGTAA
>c11233_g1_i1|m.8839 c11233_g1_i1|g.8839  ORF c11233_g1_i1|g.8839 c11233_g1_i1|m.8839 type:internal len:54 (+) c11233_g1_i1:2-160(+)
CTATATCAAGCACTTGACGAAGCTGATTTTGAAAGAGTTACAGATGCAGACACTTCTAAA
GAGATGTGTGATATCCTTTATTCCACTTATTGCGGAGATGAAAAAGTAAGGAATATGAGA
CTCCAGCTATTGAGAAGTCGGTTCGAGCAACTGTCAATG
>c112442_g1_i1|m.91802 c112442_g1_i1|g.91802  ORF c112442_g1_i1|g.91802 c112442_g1_i1|m.91802 type:complete len:106 (+) c112442_g1_i1:37-354(+)
ATGCATTTAGAAACCCGACATCATGTTACAAACTTAGCCGAAAACATCCAACAAATTATC
CATATCATAGTCCTGCTTCACTTCAGTTGGGAAATAGTGCAAATATTTTCATTACCAAGA
CAAGCTCCTCTCGGATCCACAACTATTCTTCCTTCTAAACTGAATCACCTCCTTCATGTA
CCCAAAATCTCCAAAAAGTTAATTTCCATTGGTCATTTCACCCGTGATAATAATGCAATT
ATTGAGCTTCACCCTAATTTTTGTGTTGTAAAAGGATTACTTCTCGAAGAAATAGCTCCA
CTGAGGCATGCTCATTGA
>c112461_g1_i1|m.91819 c112461_g1_i1|g.91819  ORF c112461_g1_i1|g.91819 c112461_g1_i1|m.91819 type:internal len:79 (+) c112461_g1_i1:1-234(+)
GCACTTTTGTGGTTTAAATTTTGGAAAAAAGAGGGTTTGTGGGCCAAATTTATGTGGGCC
AAATATTGCTATAAAAAGAATATCTTTACTGCTAAGCATTCCTATGCAAACTCTAGAACC
TGGAATATGCTTTTATATAATAGAGAATCTCTAAATGATATTACATCTTGGAAAGTTGGA
GTGGGTGACATCCCATTCTGGTTTTCTAATTTTGAATGTCCTGATAAAGGTGCT
>c11246_g1_i1|m.8853 c11246_g1_i1|g.8853  ORF c11246_g1_i1|g.8853 c11246_g1_i1|m.8853 type:internal len:174 (+) c11246_g1_i1:1-519(+)
GCGAGGAATGGAGTCGGGAAGACTGCGTACGACATGGCCGCGGAGGAGGGCCAGAGGAAG
CTCTTCGACCTTCTCAGAGCCGGCGAGAACCTAGCTGCCGCGGCGAGGATCGGAGATATG
AGAGAAGTGGGGAAGGCGATCGAGATGGGGGCGGCGGTGGATGGGAGGGATGCGATGGGC
TGGACGGCGTTGATGCGAGCCGGATTCAAAGGTAGAGTGGAAGTGATGAGGTTTCTGATC
GAAAAAGGGGCCGCCGTCGATGCTAGAGAGGAGGCAGGGTATACGGCGCTGCACTGCGCG
GCGGAGGCCGGGCATGCGGAGGCGGTGGAAGTGCTCGTGAAACGGGGGGCGGATGTGGAG
GCCATGACCGGAAAGGGTAACACGGCGGTGGAGATCGCCACCGCGTTGGGATATTCAGGA
ATAGTGAGGATTCTCGTTCAAGGCGGGGCGGTAATTGTCGCCGGAATGACCGTGCCGGCG
GCGGAGCAATTGCCGATGCCGCCGCGGAAGGAGAAGACG
>c112514_g1_i1|m.91861 c112514_g1_i1|g.91861  ORF c112514_g1_i1|g.91861 c112514_g1_i1|m.91861 type:3prime_partial len:50 (+) c112514_g1_i1:2-148(+)
ATGTATGCAACTTGTGTGTGTGCGAGGTACCAGGCAAACCCCAAAGAATCTCATTTCTCC
GCAGTCAAGAGGATTTTGAGATATGTAATGTGTACACCAAATCTTGGCCTTTGGTATCCT
CGAGATAGTGATTTTGAACTAATTGGC
>c11253_g1_i1|m.8867 c11253_g1_i1|g.8867  ORF c11253_g1_i1|g.8867 c11253_g1_i1|m.8867 type:complete len:49 (+) c11253_g1_i1:158-304(+)
ATGGCCTCCTCAAATAATGTTGGATGCAAATCTTATACCCAGGTTCCAATGGATGAGGGG
ACAAAGCTTGAGATAAAGAAGTGTATCTTCTTGGGATACGACCTAGATGGGTTTGCTGTT
GTTTCTTTAACCCTGAGTCAAAATTGA
>c112575_g1_i1|m.91916 c112575_g1_i1|g.91916  ORF c112575_g1_i1|g.91916 c112575_g1_i1|m.91916 type:3prime_partial len:31 (+) c112575_g1_i1:213-302(+)
ATGGTATTCTGTCATTTCAAATGCACGCTCGATGAAAATAATCGTGAGTGGCACCTGAAA
CTAGGTGAGGCGTTGTGGGCCTACCAGACC
>c112586_g1_i1|m.91924 c112586_g1_i1|g.91924  ORF c112586_g1_i1|g.91924 c112586_g1_i1|m.91924 type:3prime_partial len:76 (+) c112586_g1_i1:196-420(+)
ATGCGCTTCCGTGTCCCAAACGTGCCATTCTGTGAAGGTCTGTCCGATCCAGACGACCAT
GTCATGACGTTTCGTCTCCTTATGGATATGCTGAAAGCGTCGGAGGGCATGAAGTGTCGA
TACTTCGCCGCCGCCCTTCGGGGGTCTACAAAAGACTGGCACACCGATCTCTCTCCAGGT
TCTATCTCTTCCCTCACGGAGGTAACCAATAAATTGGTGCTCCAT
>c112650_g1_i1|m.91974 c112650_g1_i1|g.91974  ORF c112650_g1_i1|g.91974 c112650_g1_i1|m.91974 type:internal len:46 (+) c112650_g1_i1:1-135(+)
AAGGTTGTGTTCTACCATGGCCTGGATAAAGAGAGTCATCCTATGTGTTACAACATTTAT
GGAGAGTTTCAGAAACAGGATCTTTGCACCAAGGTCTTTGGGGACGAAGATAAGAGGAAG
AAGTTTTTGAGGTGG
>c112676_g1_i1|m.91994 c112676_g1_i1|g.91994  ORF c112676_g1_i1|g.91994 c112676_g1_i1|m.91994 type:3prime_partial len:142 (+) c112676_g1_i1:3-425(+)
ATGAAGCGTGCATCCCTCTGCGTTCAAGCTGTGTTCTTGCTATCAACATGCCTATTTCTG
TCTGCCGTACGTTGCAGTCCACCGGAGGATCCTATAGAGTGCAAATTTGGTAAGACCAAT
TGTATCATAAAAAACTCCTACGGCACATACTCCGACCGTACCACGTGTAGGGCTGCCGGC
GCTGTCTTTCCCGAGACTGAGGCCGAACTTCTCGCCGTCGTTGCCGCGGCCTCGCGTAAC
GGGACCAAGATGAAGGCAGCAACACGATACGTGCATAGCACTTCACAGCTTTCATGCCCA
GGGGGAGACCATGGTCTCATCATAAGCACCAAAAATCTCAACCGCGTTATTAGCATTAAC
GCCTCCGCGTTATTGCTCACTGTAGAGAGCGGGATCCTGCTTCGCGACATGATAAAGGCC
GCT
>c112694_g1_i1|m.92002 c112694_g1_i1|g.92002  ORF c112694_g1_i1|g.92002 c112694_g1_i1|m.92002 type:internal len:49 (+) c112694_g1_i1:1-144(+)
TATCTAAACACACTACACATCCCTTGGTGGCCACGACATTGTCTTTATTTAAATATTGGT
TCTCCTATTATTTTTCTACGAAATATCAACCCGCAAAACGATTTATGCAATGGGGAACGA
TTTATTATAGTTAGGTACTCTAGC
>c112754_g1_i1|m.92052 c112754_g1_i1|g.92052  ORF c112754_g1_i1|g.92052 c112754_g1_i1|m.92052 type:complete len:62 (+) c112754_g1_i1:351-536(+)
ATGTGGAGCTTCGCTAGGGTTCTGTCGGTGAAGCCGGGATTCACGAAAGATTTGGAGATG
GATGGTAAGGAGGCGGTGATTATAGGTGGTAAGAATAAGGGGAGTTTTGGACATCTGTTT
TTTAGGATAAGGTCACAGGTCAGGCGAGTTGCTGGTTTGGAGATATTGCCCACTTCAAGT
AGGTGA
>c112772_g1_i1|m.92073 c112772_g1_i1|g.92073  ORF c112772_g1_i1|g.92073 c112772_g1_i1|m.92073 type:3prime_partial len:124 (+) c112772_g1_i1:133-501(+)
ATGGGCTTAAGAGATATAGAGTCATCTCTTCCTCCAGGTTTTAGGTTTTATCCCAGTGAC
GAGGAGCTCGTCTGCCACTATCTTTACAAGAAAGTTCACAATCATAAAGTTACTGAAGGT
TCAATGGTTGAGGTCGACCTTCATACCAGAGAGCCTTGGGAGCTTCCAGAGATCGCAAAA
CTGAGTGAAAATGAGTGGTACTTTTTCAGCTTTCGTGATCGAAAGTACGCCACAGGTTTA
CGCACAAACAGAGCAACAAAATCTGGTTATTGGAAAGCCACTGGAAAAGATCGCGTAATA
TACAATCCTAAGACGCATAGAGTTATTATTGGGATGAGAAAGACTCTCGTCTTCTACCAA
GGAAGAGCT
>c112796_g1_i1|m.92089 c112796_g1_i1|g.92089  ORF c112796_g1_i1|g.92089 c112796_g1_i1|m.92089 type:3prime_partial len:98 (+) c112796_g1_i1:59-349(+)
ATGACCGACCTTCCCGAAGACATACTGTTGCTCGATTTCTCCGAAGACATATTAGACGCC
GCTGTCGACGATCAACCAGGTTTACTCATCGACGGAGAAGAAGAGGAGCTGGAATGGTTG
GCGAACAAGGACGCATTCCCCTCTTTAGAAAGCTCCTTCGACGCTGGCTCTGCTCCGCCT
CTCCGGCCGCCGGTTAGGGCACGGAGCGGCGGGCGGCGCAGGAGGCGGAAGGCGCTGCCG
ATCTTCGCGCAGCAACCGGCGGAGGAAAAGAAATGCAGGCATTGCGAGGCG
>c112808_g1_i1|m.92098 c112808_g1_i1|g.92098  ORF c112808_g1_i1|g.92098 c112808_g1_i1|m.92098 type:complete len:70 (+) c112808_g1_i1:467-676(+)
ATGGAGTGTTATAAGCCTCCATGCCGAGAAGAAGCCCATAGAGTCAAATGGGTGTTCAAA
CTGAAAAAGGACGAAGATGGTAGAGTAATCAAGCACAAGGAGAGGCTCTTATCAAAATGC
TATAGACATGAGGGCATTGACTATGAAAAAATATTTTTTCCGGCAACTCGTATGGAGACA
ATAAGTCTATTATTAGCCCTGGCTGTGTAG
>c112825_g1_i1|m.92114 c112825_g1_i1|g.92114  ORF c112825_g1_i1|g.92114 c112825_g1_i1|m.92114 type:internal len:63 (+) c112825_g1_i1:3-188(+)
CCACATTGGCTACTTGATTTAGGCGCTATCTCACACATTACCTCATATTTCAACAATCTT
GGCAGCTACAAACCATATAATGGTAATGAGAGCATCCACGTTGGAAATGACAACTCAATA
CCCATAAAACCCCACAGCGACATTGGAATTTTTGCAACTCCGAACCATAAGCTCCTTCTA
AAACAA
>c112851_g1_i1|m.92130 c112851_g1_i1|g.92130  ORF c112851_g1_i1|g.92130 c112851_g1_i1|m.92130 type:5prime_partial len:154 (+) c112851_g1_i1:2-463(+)
GTTGATCTTGCTAAGCCCTTTGTTAACTGCTTGGTTGGAAAATTTTTTGCCGGTAGGCCA
GCTCTTTCTTCAATAAAATCCTTTCTCAAAAGACTTGCACTTTTGGCTCTTGTTTCTGTT
GATCACCTTGATGAAAATCATGTTCTATTACGTTTCTCTTCAGATCTTGACTACTGTAGA
GTTTTCGCCCGTCGTTTCTACTCAATCTTTGGCTCTGAGATGAAGCTTTTAAAATGGTCC
CCTTTCCTTAACCTAACTGTAGAAACCCCTATCACTCCTATCTGGATCTCTCTACCTGCT
CTACGGCCTCATCTTATAAACAAGTTCTGTCTAAAGAAAATTGGCATGCTCTTTGGTTTC
CCCTTGCAAGTTGATGCTGGATCTGCATCTGGATCCAACCTAGCTTGTGCAAGAATCTTA
ATTGAGGTTGATCTGTCTAAGCCACTTCTTGATTACATCTAG
>c112860_g1_i1|m.92140 c112860_g1_i1|g.92140  ORF c112860_g1_i1|g.92140 c112860_g1_i1|m.92140 type:3prime_partial len:165 (+) c112860_g1_i1:67-558(+)
ATGGAAGCAGGTCTACAGATCGATGAGATCTACGAATTCTCTGCATCTCGCTTCTTTGAT
TTCCTCAATCAGGAAACCGAAGAGGAAATCCGCAAGGCCGAGAGATGGTTCGAGAGCTCT
CTCAGCCACGCCCCTTCTCCTTTTATGCCAAAGATTAGAATAGGTAGATCAGTTATCAAT
GGCTTTTGCTATGCTGGAGATGCAGAAAAAATTCAAGTGGAACCCAGAATTTTAGAAGAA
AAAGACAACCACAGAGATGAGAATGGATCCAGACTCAATGGCGATGAAGTGCAGAAGGCT
CTAGACATGGAAGCAATTGATACGAGGAGTTCTTTTGGCTTTGCTTTTGATGCCAAGAGC
TGTGAAAGTAATATGGATTATGAGGCAGAGAAGATATCTTCATCATTAGAGGTCTGTCTT
GAGAAAGATTCGTCATTTTCATTTCCTGTTCTTGATGCAATATCAGATCCAGCATCTGCA
ATCACAAAATTT
>c11286_g1_i1|m.8890 c11286_g1_i1|g.8890  ORF c11286_g1_i1|g.8890 c11286_g1_i1|m.8890 type:internal len:37 (+) c11286_g1_i1:2-109(+)
CACATCCTTAGATACCTAAAAGGTACAGTCAACTATGAGCTTCCTCTGCTGAAAGATGCA
ACACCCCTATCCACCTTCACAGACACTGACCGAGCATGTGATATCAAA
>c11288_g1_i1|m.8893 c11288_g1_i1|g.8893  ORF c11288_g1_i1|g.8893 c11288_g1_i1|m.8893 type:internal len:83 (+) c11288_g1_i1:2-247(+)
CCTCTCAACAGATGCACTCCTCTGCTCCGTGCATACACTGATGCGGATTGGGCCGGAGAC
TCCACGGACAGGAAATCAACTAACGCTCACTGCATTTTCTTTGGAGAAAACTTAATATCT
TGGGCTGTCAAAAATCAACCAACTATTGCCAAGTCCTCAACTGAGACCGAATATCGGGCT
CTGCCCACCACTGCAACTTATATAATTTGGCTACGTCGTCTCCTTAAGGACTTTGATCAA
ACTCAG
>c112899_g1_i1|m.92177 c112899_g1_i1|g.92177  ORF c112899_g1_i1|g.92177 c112899_g1_i1|m.92177 type:5prime_partial len:50 (+) c112899_g1_i1:3-152(+)
AAGTTGCAGTATCAATACTTGGGCACGCCTACAACCTTCCTAGGCATTCAAATAAACCGA
ACATCTAGTGGTCTTATCCTCCACCAAACTAATTACGCACTTAAGATCCTACAAAAAGCT
CGTGCAACATTGCAAGCCACCCAATCTTAG
>c112914_g1_i1|m.92196 c112914_g1_i1|g.92196  ORF c112914_g1_i1|g.92196 c112914_g1_i1|m.92196 type:5prime_partial len:49 (+) c112914_g1_i1:3-149(+)
TCTCAAGATACCTGGACCTTAGTTCCACCCAACAACGCTCAAAACTTCATTGGCTATAGC
TGGACCTTTAAAAAGAAACCGAACAATGATAGGACCATAGACAATTTCAAAGCAAAGCTC
GTAGGTCAATGCTTCAAGCAGCAATAG
>c11300_g1_i1|m.8905 c11300_g1_i1|g.8905  ORF c11300_g1_i1|g.8905 c11300_g1_i1|m.8905 type:3prime_partial len:38 (+) c11300_g1_i1:2-112(+)
ATGCCGACCATGAGATTACTCCTTCATGCTATCAACAACAACTGGAAGACTGCCTCCAAC
GCTTTCCTCCACGGTTCTTTGCATGAAACCGTTTACATGGCTCAACCTCCA
>c113189_g1_i1|m.92427 c113189_g1_i1|g.92427  ORF c113189_g1_i1|g.92427 c113189_g1_i1|m.92427 type:5prime_partial len:56 (+) c113189_g1_i1:2-169(+)
TCTTTCTTTCTCTTCAAGAAATTTTCATCTAGGGAGACCTTCAAGGGTGTTGCAAAGTTG
TCTCGTGCTTCCGGTGGGCTCTTTTACTTTGATCCGGAGGACACGAGGCTTTTTGTTCGT
GAGGATCTTCGTCAACCAATCACCAATTTCATCACTATGATTTTGTGA
>c1131_g1_i1|m.752 c1131_g1_i1|g.752  ORF c1131_g1_i1|g.752 c1131_g1_i1|m.752 type:internal len:78 (+) c1131_g1_i1:1-231(+)
CTTTTCTTTCATTCCAAAATATTTTGTAGGCTGCTTGCATCTGGACTGGATGGCGCCATT
TACATGTGGGATAGGCGTCTCAGTGACATTCCATGCCTTAGATTGAGTACTAGCTCTCAT
AGCCCTCTTAACAGCATTGAAATTGATATTGAAGATCGGATTGTTTTTGGAGCAAATCAA
CAAGGCATCATATATGGTTGGGATCTTCGTGGAGGAAGGTCATCTTTTGCA
>c113288_g1_i1|m.92516 c113288_g1_i1|g.92516  ORF c113288_g1_i1|g.92516 c113288_g1_i1|m.92516 type:complete len:55 (+) c113288_g1_i1:85-249(+)
ATGGTTTTAACCTCCAAGAGCTTGGTTCGAAAGATTTACTCAAGCTATGTTGAATATGGC
TTTAAACAAAGCCTAGGTGATCATACACTATTCATTAGACTTTCTGCACAAGGGGAAGTC
ACCGTTCTCATAGTATATGTGGATGGTATTGTCTTGTCCGGATAA
>c11333_g2_i1|m.8946 c11333_g2_i1|g.8946  ORF c11333_g2_i1|g.8946 c11333_g2_i1|m.8946 type:5prime_partial len:57 (+) c11333_g2_i1:2-172(+)
TGGCTTTCTCAGAAGGACTACTTGAAGGTTGTGTTACAATGGTTCAAGTTAGGGGAAGCC
AAGCCGAGCATCATCTCTTTGTATGCACACTTCAGGCCGACTAATAAGCAGAGTCTGACT
AATCCTGTGAAGAAGGAAAAAAATGAAGAAGGTGCCATATGCATCAGTTGA
>c113350_g1_i1|m.92563 c113350_g1_i1|g.92563  ORF c113350_g1_i1|g.92563 c113350_g1_i1|m.92563 type:internal len:83 (+) c113350_g1_i1:2-247(+)
TTGTCATGCATGCTTCCACATAAAATCGAGTTAGTTAGAGGGTTGCCAAAATTAAATTTT
GAAAAAGATCATTCCCGTGTTGCTTGCATGAAAGGAAAGCAAACAAGAGAATATTTTCCA
AAAATAAATTCCGTGAACAATAAAAGACTTAGAAATTCTTTTTTTTTTGATTTATTTTGC
CCCATTAGTGTTACTAGCATTGGTGGTAAGCATTATGGCTATGTTATTGCTGATGATTTC
ACTAGA
>c113400_g1_i1|m.92599 c113400_g1_i1|g.92599  ORF c113400_g1_i1|g.92599 c113400_g1_i1|m.92599 type:3prime_partial len:38 (+) c113400_g1_i1:95-205(+)
ATGACTTATGAAGAAGCGTGCCGATCGGATGATTGGCGATTGGCTATGGATGAAGAGATC
CGATCAATCAAGAAGAACGAGACGTGGGTTCCGGTCACTCTGCTGACCGAG
>c113460_g1_i1|m.92652 c113460_g1_i1|g.92652  ORF c113460_g1_i1|g.92652 c113460_g1_i1|m.92652 type:internal len:43 (+) c113460_g1_i1:3-128(+)
GATACAACTCAGTTTTCAAATCATAGGTTTTTTCGTCAACTTGTTGGGGCTCTTCAGTAC
ATGATGATCACAAGGCCGGATATTGCCTTTGCAGTGAACAATGTATGTCAAGCAATGCAC
TCACCC
>c11346_g1_i1|m.8959 c11346_g1_i1|g.8959  ORF c11346_g1_i1|g.8959 c11346_g1_i1|m.8959 type:internal len:46 (+) c11346_g1_i1:1-135(+)
TCTTTACCCTTTTTGCGCACACAATTATCTTATCTAAAAATATTTTGTAACACGGCCTTT
GTTCATATTGATTCATCATGCAGAAGCAAGCTTGATTCAAGGCCCTTTAAATGCATAAAT
ATAAGGTATGTAGCA
>c113500_g1_i1|m.92671 c113500_g1_i1|g.92671  ORF c113500_g1_i1|g.92671 c113500_g1_i1|m.92671 type:internal len:50 (+) c113500_g1_i1:3-149(+)
AATGCAAGTAACAAGTCACAGGTTATTCTGTATGATGACTGTGAGAAGGTCATAGATAGA
AGATTTTTAAAGAATGATGAGATAATCAAATCAGGCGGAACATTGTCATTTGAAACTCAT
ATTGTAGATATTGGAGATTATGATGGA
>c113500_g2_i1|m.92672 c113500_g2_i1|g.92672  ORF c113500_g2_i1|g.92672 c113500_g2_i1|m.92672 type:internal len:66 (+) c113500_g2_i1:3-197(+)
GATATAAGATACAGCGCGAGAGGAAATTTGAATTCGACCACTCCTTCGCTCTCTCAGACG
ACGATGGCCGCAGAGGAGATGGAGAATACGCCCCAAAAAAGGTGGATAGTAACCTACACG
AAGCATATGAAACAGAAGAGGAAGGTATATCAAGATGGGGTGCTTGAGCTTTGCAATGCA
AGTAACAAGTCACAG
>c113536_g1_i1|m.92695 c113536_g1_i1|g.92695  ORF c113536_g1_i1|g.92695 c113536_g1_i1|m.92695 type:internal len:82 (+) c113536_g1_i1:2-244(+)
TCCAATACCTCCTGGTACTTGGACTATGATGCCTCATTTCACATTACATTAGACACAACA
AGTTTGGGAAATTATCAGTCGTATGACGGTAATGAAAGAATTCAGGTTGGCAATGGCGGA
ACCATGCCCATAACAAATTCTTGTAATGATATTTTACCCACACAAACTCGTAAGCTCTAC
CTTCAAAATGTTTTTCATTCACCTCTTACTGTTTATAAATTACTTTCTATTCATAAACTG
ATC
>c113548_g1_i1|m.92714 c113548_g1_i1|g.92714  ORF c113548_g1_i1|g.92714 c113548_g1_i1|m.92714 type:internal len:47 (+) c113548_g1_i1:1-138(+)
CTATTGTCTATTAGTGCTATTATCTTCCAACTAAAATGTGTTATTTTCTTTGATATTCCC
AAGGTAGCCTTAAGGAGAAGGGTACGGGCCAGCAACTTGGGACTAACAAGTGGCTTAGAG
GATTGTGGTACATGGACA
>c113592_g2_i1|m.92744 c113592_g2_i1|g.92744  ORF c113592_g2_i1|g.92744 c113592_g2_i1|m.92744 type:5prime_partial len:63 (+) c113592_g2_i1:1-189(+)
CATGAAAAATGGCTATTATATCGCAAACAAATTCCTTTTAGAATTGAAGGTTTTTTGGAT
GCAAATTGGGCAGGATGCCCTTTGGATCTTAGATCCACCTTTGTATATTGTGTTTTTGTG
GGTGATAATCTTGTATCATGGAAAAGTAAAAAGTTGAGTGCTGCTTCTAGATTAAATGTA
GAATCATAA
>c11359_g1_i1|m.8974 c11359_g1_i1|g.8974  ORF c11359_g1_i1|g.8974 c11359_g1_i1|m.8974 type:complete len:38 (+) c11359_g1_i1:262-375(+)
ATGGACTACAATCTCCTTGCCCAGCTTCACCAGCTTCCGACATTGTTAACCATGTACGAT
GTTCTCATAATGTCGAAAGCCATTATAGATAATTTGATAAAAGCATTGCAATAG
>c113657_g1_i1|m.92780 c113657_g1_i1|g.92780  ORF c113657_g1_i1|g.92780 c113657_g1_i1|m.92780 type:complete len:35 (+) c113657_g1_i1:100-204(+)
ATGCCACAACCTCTTAGTTTTACAGACCTAGCTTCACCGAATCACCACCTTTGCCTACTG
AAGAAAGCCATCTACGGCTTAAAACAACCTTCACGAGCTTCCTAA
>c113690_g1_i1|m.92810 c113690_g1_i1|g.92810  ORF c113690_g1_i1|g.92810 c113690_g1_i1|m.92810 type:3prime_partial len:58 (+) c113690_g1_i1:1107-1277(+)
ATGGATGCCTCAGTGAGCACGGCATGGGTTGAGGCTGGTGCTACTTTAGGTGAACTTTAT
TATGCTATTGCCATGAAGAGTAGAGTTGTTGCATTTCCTGCTGGTACTTGCCCTACTGTA
GGAGTTGGTGGTCATTTTAGTGGTGGGGGATTTGGTACCATTACAAGAGCA
>c113727_g1_i1|m.92851 c113727_g1_i1|g.92851  ORF c113727_g1_i1|g.92851 c113727_g1_i1|m.92851 type:5prime_partial len:35 (+) c113727_g1_i1:3-107(+)
GGGTACACGTCTCAGAATGTTCGTGCAACAACTTTTGATAGACAGTTCCTTTATGTAGGG
TCTCCATGGGAATGCTTTGTAGCTGATATGCCGGTGCTTAGATGA
>c11374_g1_i2|m.8996 c11374_g1_i2|g.8996  ORF c11374_g1_i2|g.8996 c11374_g1_i2|m.8996 type:complete len:67 (+) c11374_g1_i2:437-637(+)
ATGACCCAACACGCCATAAACAAACTGAACATATCATTCAAAATGAAAAATATGGATAAG
CCCACAACTTTACTCGACATACAAATCACCCAGCAAGACAATACACTCATCCTCCACCAA
CAAGTATATACCCTCCAAATAATCAAACTTGTAGGCTTATCGGATTGCAAACCACAACAT
AACCCATCATCCTGCCGATAG
>c113824_g1_i1|m.92929 c113824_g1_i1|g.92929  ORF c113824_g1_i1|g.92929 c113824_g1_i1|m.92929 type:internal len:61 (+) c113824_g1_i1:3-182(+)
CTAGTCTCATGGAACGTTCAAAAACTACAAATAGTTGCAAGATCTTCAACTGAAGTTGAT
TACAGGGCTCTGGCAACTGTTGTGACAGACATAGTCTGGCTACGATGCCTACTCACAGAC
TTTGGTTTACCATCAAAGAAACCAACTCCACTTCACTGTGATAACATCTCAATAATATCC
>c113903_g1_i1|m.92995 c113903_g1_i1|g.92995  ORF c113903_g1_i1|g.92995 c113903_g1_i1|m.92995 type:internal len:47 (+) c113903_g1_i1:2-139(+)
GCCATACAAGATTGGCCACAACCGAGGAACATACATGATGTTAGAAGTTTTCACGGGCTT
GCCTCTTTTTATCGGCGGTTCATCAAAAATTTAAGCACACTTATTGCTCCCTTCAGAGAG
TGTCTTAAGGGTCGTGAT
>c113949_g1_i1|m.93037 c113949_g1_i1|g.93037  ORF c113949_g1_i1|g.93037 c113949_g1_i1|m.93037 type:internal len:50 (+) c113949_g1_i1:2-148(+)
TGTAAGTGGGTGTACAAGCTGAAGGACGAGGTGGATGGTTTTGTAATATACAAGGCTAGA
ATCACGATGAAAGGCTTCAGACAACGTGAAGGGATCAATTATGATGAGACCTTTGCCCTT
GTTGTGAAGATGATTATAATAAGGCTG
>c114030_g2_i1|m.93103 c114030_g2_i1|g.93103  ORF c114030_g2_i1|g.93103 c114030_g2_i1|m.93103 type:internal len:46 (+) c114030_g2_i1:2-136(+)
AAGATGTTGAGTAAACTGAGACAAACAGGGTCGGTCAATGAATACAGAGCAGAGTTCGAG
AAACTGGCAAACAGGGTACAATGGTCAGAGAAAGCCTTACTGGGATGTTTTATGGCCGGT
TTGAAGGACCACATT
>c114035_g1_i1|m.93105 c114035_g1_i1|g.93105  ORF c114035_g1_i1|g.93105 c114035_g1_i1|m.93105 type:complete len:119 (+) c114035_g1_i1:142-498(+)
ATGGACATCACCAGCCAAAACCAAAGCCCATTCCCTGACATGACCAACACCCAACCCGAA
CTCGGCTTCATGAAAGAGATGATATACAAGATCGCAGCCATGCAGCCCGTTGATATCGAC
CCTTCCACCATTAAAAAACCTCGGCGTCGTAACGTCAGAATAAGCGAGGATCCGCAGAGC
GTTGCCGCGCGACACCGCCGTGAGAGGATCAGCGAGCGTATCAGGATCTTGCAGCGACTC
GTTCCCGGTGGGACGAAGATGGACACTGCCTCCATGCTGGACGAGGCCATTCGCTATGTT
AAGTTTCTCAAGCGGCAGGTTCAGCAGTTGCAGGCCAATCAGCTCGGCATGGGCTGA
>c114066_g1_i1|m.93130 c114066_g1_i1|g.93130  ORF c114066_g1_i1|g.93130 c114066_g1_i1|m.93130 type:internal len:35 (+) c114066_g1_i1:3-104(+)
TGCAGATTGAAGAAGTCTCTTTTTGGGTTAAAGCCGTCTCCCCGAGATTGGTTTGATAGG
TTCAAGAGAGCCATGGTATGTATGGGATACCAGCAGATCAAC
>c114147_g1_i1|m.93185 c114147_g1_i1|g.93185  ORF c114147_g1_i1|g.93185 c114147_g1_i1|m.93185 type:internal len:45 (+) c114147_g1_i1:2-133(+)
AAATTTAAATGTATGAAAACAATGATTCATTTAAAGAAAGCTTTGTATGGATTGAAACAA
CCTCCTAAAGCTTGGAATTGGGTAATTGCTTTTCTAAATGAATGCGGGTTCTCTAAAAGC
CCTCATGAACAT
>c114233_g1_i1|m.93246 c114233_g1_i1|g.93246  ORF c114233_g1_i1|g.93246 c114233_g1_i1|m.93246 type:internal len:59 (+) c114233_g1_i1:1-174(+)
ATTTCAAAATGCAATGTCTGGGAATTAGTTCTAAGAAAAGATAATCTGAATGTGATTGGA
ACTAAGTGGGTGTTTACTAATAAACTTGATGAATATGGGTTAATCATAAAAAACAAAGCA
AGTCTAGTTGCCAAAGGCTATAGGCAGGATGAAGGAATTGATTATGATCAAACT
>c114262_g1_i1|m.93269 c114262_g1_i1|g.93269  ORF c114262_g1_i1|g.93269 c114262_g1_i1|m.93269 type:3prime_partial len:49 (+) c114262_g1_i1:299-442(+)
ATGACAGAGACTGCAAAGCACTCAGGTGGCATTGATCTTACAAGGCGCACAAAGCACCAA
GGTTATTTCTGGCCAGAGCTTCGCAAAAAAGTGCTCGAATACGTGAATAAGTTCCTTCAA
TGTCAAAGATTTGCAGATCTTCTA
>c114325_g2_i1|m.93323 c114325_g2_i1|g.93323  ORF c114325_g2_i1|g.93323 c114325_g2_i1|m.93323 type:internal len:52 (+) c114325_g2_i1:3-155(+)
AGGATGCATCAAGAGTACTTGTCCAGGGAATTTGCAGACTTCTGCGATTACCATGGGATA
AAGAGACAGCTGACTACTCTGTATACCCCACAGCAGAACGTCTTGGCCGAACGGAAGAAC
TGGACTTTTGTGAACATGTTGAGATGCATGCTA
>c114342_g1_i1|m.93343 c114342_g1_i1|g.93343  ORF c114342_g1_i1|g.93343 c114342_g1_i1|m.93343 type:complete len:51 (+) c114342_g1_i1:360-512(+)
ATGTTTGATGCCTTCATGTTGACCATCGACTACAATAGGAGTGAGTACGACAAATGTGTG
TACTTTCAGAGGCTAGCAGACCAGTCCATCATCATCATCATGATGTATGGTAATGACATA
CGCATCTCCTGTCGGTCTACTCAAGAGATCTAG
>c114393_g1_i1|m.93373 c114393_g1_i1|g.93373  ORF c114393_g1_i1|g.93373 c114393_g1_i1|m.93373 type:3prime_partial len:76 (+) c114393_g1_i1:3-227(+)
ATGGATTTGGACGAGCAATCCAACAACAGCATCTTATGCCATTATTGTCAGAATGGTAAG
CTGATTGACGCCTCTAATCTTCTTGAAGCCATGGCACGATATGGGCAGATCCCTAACTCC
GAGTGCTGCGTTAATCTGATCAGAGGATTATTGAACGTCGAACGAGTGGAGAGAGCGAAC
ATAATTCTCAAATACATGGTTAAGTCTGGTGGAATCCCTGATATC
>c114430_g1_i1|m.93401 c114430_g1_i1|g.93401  ORF c114430_g1_i1|g.93401 c114430_g1_i1|m.93401 type:5prime_partial len:83 (+) c114430_g1_i1:1-249(+)
ATCCAATTCTCTGCATGGATTTCAAATATGGTCTTTGTAAAGAAGGCCACGTGGTCCAGC
CGTATGTGCGTTGACTTCAAGAAATTGAACGACGCATGTCTGAAGGTCCTCTACCCGTTA
CCAAATCTTAAGGCGATGGTCAAGGCAGCAGGCGGACATCGAAGCTACAACTTTTTGGAC
GTTTTTAGTGGATACCATCAAATACCCATGGAGCAGTTAGACATTCCAAGTGTTAATTTC
ATCACCTGA
>c114463_g1_i1|m.93431 c114463_g1_i1|g.93431  ORF c114463_g1_i1|g.93431 c114463_g1_i1|m.93431 type:internal len:42 (+) c114463_g1_i1:1-123(+)
CATCAGTATTGGGCTTCAAATGTCTTGGAGTTCTTTGATCTAATGGGCTTCAAATGTCTT
GAGAGAAAAGGAGTTGCTAAATTTCTGAAAAAGGTGAGATGCAAAATGAAATATATATGC
GCT
>c11456_g1_i1|m.9118 c11456_g1_i1|g.9118  ORF c11456_g1_i1|g.9118 c11456_g1_i1|m.9118 type:internal len:73 (+) c11456_g1_i1:1-216(+)
CTCGACAATGCCTTATTAATGGCGACATCCAATAAAATGTATTTATGGAACAACACAAAG
GTTTTGTTTCTCACACTCGCCCCCACGGTGTGTAAACTTAATAAGGCACTCTACGGTCTC
AAACAATCCCCAAGAGTATGGTTTCACAAATTATTGCTTTGCCTTCACAATTTTTGGTTT
TTCAATGCCATAAATGACTCGTCCCTTTTTAGCAAG
>c114591_g1_i3|m.93518 c114591_g1_i3|g.93518  ORF c114591_g1_i3|g.93518 c114591_g1_i3|m.93518 type:5prime_partial len:37 (+) c114591_g1_i3:3-113(+)
GTTAAGAATGCATTTCTACGTAGGGATTTGTCTGAGGAAGTGTACTTGGAGAAACCGCCG
GGGTTTGTCGCTCAAGGAGAGCTTTGTTATGTGTGCCAGTTAAAGAAATAA
>c114626_g1_i1|m.93554 c114626_g1_i1|g.93554  ORF c114626_g1_i1|g.93554 c114626_g1_i1|m.93554 type:5prime_partial len:78 (+) c114626_g1_i1:2-235(+)
CGGATCACGATGGACCTTCAAGAAAAACTAAACAATAACGACACAGTGGCTAGATACAAA
GCCATACTAGTGGCTCAGGGCATCAAGCAAGAACATGGTATTGACTGCAAGGATATGTTC
AGCCTGGTTACAAAAATACCAACCATGCTTCTACTTCCACTAAAGGCTATCAATTGCAAC
TGGCAGGTTCAAATGCAATCCTACACGGTTCTATACAAGAAACAATCCACATGA
>c114657_g2_i1|m.93567 c114657_g2_i1|g.93567  ORF c114657_g2_i1|g.93567 c114657_g2_i1|m.93567 type:internal len:71 (+) c114657_g2_i1:3-212(+)
TCTGAGGATGAGGAGCACAAGAGAAAGGCCGAGTCAAAGAAAAATTTGGAGAACTATGCT
TACAACACGAGGAACGCTATTAAGAATGAGAAGATAGCCTCAAAGATTGCCGTTGACGAT
AAGAAGAAGATTGAGGATTCCATTGAACAAGCTATTAAGTGGCTTGAGAACAATCAGTTG
GCCGAGGCTGATGAGTTTGATGACAAGATG
>c114786_g1_i1|m.93668 c114786_g1_i1|g.93668  ORF c114786_g1_i1|g.93668 c114786_g1_i1|m.93668 type:internal len:102 (+) c114786_g1_i1:1-303(+)
CCGGACGAAAGAATTACTACACAAGTGACATTCGAGAATGCTTCAAAAATAAAGGTAAGA
GGCAAAGGAAGAATCCTAATTAATGTGAGAAATTCTGGGATTGGGTTTAGTGAAAAAGTC
AATTACATTCCTAGGATTACCTTCAATATTTTGAGTCCGAGACAGCTAATGGAGAAAGGT
TTTAAATACTACATGAAGGGGAAGACCCAAACACTAATCGGATTGGACTACTTCATTGTG
ACAAACATAGAGAAGAGATGGAACCGAATGTTTCTGATCGATCTAAATACTAATCAAATC
TCA
>c114806_g1_i1|m.93684 c114806_g1_i1|g.93684  ORF c114806_g1_i1|g.93684 c114806_g1_i1|m.93684 type:5prime_partial len:31 (+) c114806_g1_i1:1-93(+)
ATTAAAAAGAGGGCAATGATGCAGGATCTGAGCTGGGATAATGCCGCTGAACGATATGAG
GAGGTCCTTATTGATGCCAAGTATCAGTGGTGA
>c114835_g2_i1|m.93713 c114835_g2_i1|g.93713  ORF c114835_g2_i1|g.93713 c114835_g2_i1|m.93713 type:5prime_partial len:88 (+) c114835_g2_i1:1-264(+)
CAGGAATGCTGGGATACAATTAAGATTATGATCGAAGAATATACCGAGGAAGAATACACA
AGCTTCTCGGCCGCAAAGAAAGCTCAGTTGAAGGCATTGCAGACGAAGGAGCTTATGGCG
AAATCCATTCTCTATCAGGCGCTCGATGAAATATATTTTGAGAATGTTGCAATGACCCAA
TCAACATTCGAGATCTGGACCATCCTGGAATTGTCATACATAGGAGACACGAATATCCAA
CAGATGTGCCTCCAACTTCTCTGA
>c114840_g1_i1|m.93718 c114840_g1_i1|g.93718  ORF c114840_g1_i1|g.93718 c114840_g1_i1|m.93718 type:internal len:77 (+) c114840_g1_i1:1-228(+)
TACAGAAATTTCTCCAGTTCAAAACCCAAGCATATAATCAATTTAACACTCATTAAGACC
CTTCACACAAACGGTGAGAGAGAATACTGCACTAGGGTGTTCACTAACACTCTCATCAAT
TATGACATATCTCACCAAATGAGTTTTCTATATACACCAGAGCAAAATGGCCTTACGGAG
AAGAAGCACAAATACCTTACAGAAACCATGAGAGCACTGCTAATTGAA
>c11484_g1_i1|m.9146 c11484_g1_i1|g.9146  ORF c11484_g1_i1|g.9146 c11484_g1_i1|m.9146 type:5prime_partial len:52 (+) c11484_g1_i1:2-157(+)
ACACAACTGGATATCTCAAATGCTTTCTTACACGACAAACTAGAAGAAACAATGTACATG
AAGCAACCACAAGGCTTTATCGACAGAAAAATACCTCATCATGTCTGTCTACTAAAGAAA
TCAATCTACGGTTTCAATCAAGCACTCAAAACCTAG
>c114865_g1_i1|m.93742 c114865_g1_i1|g.93742  ORF c114865_g1_i1|g.93742 c114865_g1_i1|m.93742 type:3prime_partial len:33 (+) c114865_g1_i1:332-427(+)
ATGAACATGGAGCTGTCTGCTCTTAAGAAAAATAAGACTTGGACTCTAGTTCCTAGACAG
AACTCTACTAATGTTATAGGATGCAAGTGGCTGTAC
>c11487_g1_i1|m.9150 c11487_g1_i1|g.9150  ORF c11487_g1_i1|g.9150 c11487_g1_i1|m.9150 type:internal len:70 (+) c11487_g1_i1:3-209(+)
AAAGACATGGACAAGGATATGGTTCTCTTGCATGCTGCTAGGGCTTCAAGGGTTGAAAAC
CAAGATGCCATTGATGCTTGCATTGTTGGTATGTTGGGTGACCCCAAAGAGGCTAGAGCA
GGAATCACAGAGGTTCATTTCCTGCCCTTCAATCCAGTGGATAAGCGCACAGCAAACACG
TACTTTGACACTGATGGCAATTGGCAC
>c114924_g1_i1|m.93778 c114924_g1_i1|g.93778  ORF c114924_g1_i1|g.93778 c114924_g1_i1|m.93778 type:3prime_partial len:192 (+) c114924_g1_i1:92-664(+)
ATGGACATTTCCAAACCCCCCACTGTCCCTCTTTTCTCCACTCCATCGATCATCTTCTTC
CCATCGATTCTCCTCGCTCTCATCTCCCTGATTGCAGGTGCTTCTGCCGCCAGCATATAC
GATCTGATCTACAAAGGCTGCGCAAATCAGCAATTTCCCGCCGGCGGCTCTCCTCAGACC
CTATCCTCCCTCTCATCGACCTTAATTTCGCAATCCGCCGCCTCAAAGTTCTATAAAAGC
ACTACATCGTCTTCCTCCGGCCAACCATTGTTCGGCTTGTTCCAATGCCGGGGGGATCTC
AGCCCCTCCGACTGCACTTCATGCGTTGCCATGGCCGTTCCGATGTGGAGCTCGCTTTGC
GGAGCGACGGTGGCTGCTCGCATTCAGCTCGCAGGATGCTACGCGCTTTACGAAATATCT
GGATTTCCTCAGGTGTCAGGCACGCAGATGCTGTACAAGACCTGCGGTTCAGGAGGGGGA
GGTGGGGAGAGCTTTGAAGAGAGGAGGGACACTGCTCTATCGAGCTTGGAGAATGGGGTG
AAAGGAGGCGGGGGGTTCTTTGCAACTAGTTAC
>c114936_g1_i1|m.93787 c114936_g1_i1|g.93787  ORF c114936_g1_i1|g.93787 c114936_g1_i1|m.93787 type:3prime_partial len:44 (+) c114936_g1_i1:233-361(+)
ATGACACCCTCCTATCTAACCCTACCCTTTTTTTTCCAAATTGTTGAAGTTCTACAATAT
CTCACCATAACACCAATGGATATAGTTCTTGCAGTTAATAAAGTCTGCCAATCCATGCAC
TCTCCAATT
>c114961_g1_i1|m.93804 c114961_g1_i1|g.93804  ORF c114961_g1_i1|g.93804 c114961_g1_i1|m.93804 type:internal len:66 (+) c114961_g1_i1:1-195(+)
GATGTCTTGAAGGCATTGGATTATGTTCTAAGCGAGGCAAAGAAGCATAGTATTAGGCTG
ATACTATCTTTAGCAAACAACTGGGAATCCTTTGGAGGAAAGGCTCAATATATGAAATGG
GGGAAAGATGCAGGTCTGAATCTCACTTCTGACGACGATTTCTTCAGTGATCCAACGATC
AAAACATTCTATAAA
>c114971_g1_i1|m.93806 c114971_g1_i1|g.93806  ORF c114971_g1_i1|g.93806 c114971_g1_i1|m.93806 type:internal len:39 (+) c114971_g1_i1:2-115(+)
CTTGCCGAGCGCAAGCATCGCCACCTTATTGAAACAACTCGCACTCTTCTTCTCATTGCC
AAACCACCTCCCACATTATGGGCTGATGCACTAACCACTGCATGCTACCTCATA
>c11501_g1_i2|m.9171 c11501_g1_i2|g.9171  ORF c11501_g1_i2|g.9171 c11501_g1_i2|m.9171 type:complete len:160 (+) c11501_g1_i2:139-618(+)
ATGTCGGATGAAGAGCACCACTTCGAGTCCAAGGCCGACGCCGGAGCTTCAAAGACATAC
CCACAACAAGCGGGCGCTATCCGAAAGAATGGATACATAGTCATTAAGGGCAGGCCTTGC
AAGGTTGTTGAAGTCTCAACTTCTAAAACTGGTAAGCATGGCCATGCAAAGTGCCACTTT
GTGGCCATTGACATATTCAACAACAAAAAACTTGAGGATATCGTGCCATCATCTCATAAC
TGTGATATCCCTCATGTCAATCGTACTGATTATCAGCTAATTGACATTTCCACTGATGGT
TATCTGAGTTTGCTGACTGAAAGTGGTGAAACAAAGGATCATTTGAAGCTTCCCACTGAT
GAAAGTCTTTTGAAACAGATCAATGCTGGTTTTGAAGAAGGGAAAGACCTCGTACTGACT
GTCATGTCTGCCATGGATGAGGAGCAGATTTGTGCTCTGAAGGACATTGGTCCTAAATAA
>c115035_g1_i1|m.93858 c115035_g1_i1|g.93858  ORF c115035_g1_i1|g.93858 c115035_g1_i1|m.93858 type:internal len:92 (+) c115035_g1_i1:2-274(+)
GAAATGCCTGAAAGAGACATCATATCTTGGAGCTCGCTGATCGGTGCTTATGCCAGGACT
GGTAGCTCTCTTACTGCATTGCACTTGTTTAGAATCATGTTGATGGAGGAAGAACTTGAA
GTGGACGGCCTTGCTTTAGTCGGTGCTCTGCAAGCTTGCAGCTTTGTAGGGCATTTCAGC
CATGGAACAGCATTGCATGGTTATGTAATAAAGAGAGGATTTGAGGCTGATTTGTTCATC
AGCAACTCTCTGATTGATATGTATTCCAACTGC
>c115054_g1_i1|m.93867 c115054_g1_i1|g.93867  ORF c115054_g1_i1|g.93867 c115054_g1_i1|m.93867 type:5prime_partial len:93 (+) c115054_g1_i1:2-280(+)
TCAGCGATTTTCTTCTTAGAAAAGTTTCGAATACGCAAGAAAATTGAAATGGGGCGCCGA
TCTGTACCATTGTGCGTGCAGTGCGGGACGAGGAGCAACCCGTGCCGGTGCAAAGTAGTG
GGGCCGACGCTGGGGGTTCTGGCATGCTTGGTGGCGGCGGTGTTGGAGTGGCCGGTCGGG
GCGGTGGTCTATATTTTCCGGCATATCAAAGGCCGGCGAATTATGGCCCACCCTGTCAAC
GTCGTTTACCCTTCCGTTTCTAATGCTATACCCATCTAG
>c11509_g1_i1|m.9184 c11509_g1_i1|g.9184  ORF c11509_g1_i1|g.9184 c11509_g1_i1|m.9184 type:5prime_partial len:197 (+) c11509_g1_i1:3-593(+)
TCACTAAAACAACTCGGGCAACTAATAAAAGACCGTTTTGATAGCATGTGTGGAATAGTG
TACTGCCTCTCAAAAAGCGAATGCGTGGAGGTTTCAAATTTCTTAAATCTCAAGTGTAGA
GTAAAGACCGTCTATTATCATGCCGGGTTGGCCACTAGCCAGAGAATTGCAGTTCAAAAG
AAATGGCAGACTGGAGAGGTTCAGGTCGTCTGTGCTACTGTCGCCTTTGGAATGGGAATA
GACAAAGCGGATGTTCGGTTTGTCATCCATAATACCTTGTCAAAATCGATAGAGAGCTAT
TATCAAGAGTCGGGGAGGGCAGGAAGAGATGATCTTCCTGCAGCTTGCATTGCTCTGTAC
CAGAAGAAGGATTTCAGTAGAGTTGTTTGCATGCTGAGAAGTGGGCTGGGTTTCAAAAAA
GAGAGCTTTAAGAGGGCCATGCTTCAGGCAAAGAAAATGCAAGAATATTGTGAGTTAAAG
ACAGATTGCCGAAGACAAATGCTTTTGGAGCACTTTGGGGAGTCTTTTGAGAGGAGTTGC
TGCAAATTTGGGCTAAGTCCTTGTGATAACTGCTTGAAGTTACCTGCCTGA
>c115144_g1_i2|m.93935 c115144_g1_i2|g.93935  ORF c115144_g1_i2|g.93935 c115144_g1_i2|m.93935 type:internal len:104 (+) c115144_g1_i2:2-310(+)
GTCTTCGATTTATCCACCTCCACCTCAAACTCTATCATGACCTTCTACCTGAAGCTGGGC
TTGACAGATTCTGCAACTAATGTCTTCCATCAAATCCCTATGAAAGACTCTGTTTCCTGG
AATGCTCTGATCCATGGCTTTTTTAGTCAGGCTGAGTCCACCCGTCTTGGTCTGAACTTA
TTTCCAGAAGCCATGGATTATGGATTTGTGCCCAATCTTTCAACCGTCGTTCTTTCTCTT
CAAGCCTGCTGGAAACTCAATGCTGTGTCCCATGGTCTGTGCTTTCATGGTTTTATCTGC
AAGACCGGC
>c115201_g1_i1|m.93976 c115201_g1_i1|g.93976  ORF c115201_g1_i1|g.93976 c115201_g1_i1|m.93976 type:internal len:62 (+) c115201_g1_i1:1-183(+)
GTTATATACAGAAATTTAGTGGGATCTTTAATATATCTTCTCAATACAAGGCCGGATATA
GGCAATGCAGTAAATCCGATTGCTAGGTATGTATCAAATCCCAATAAAATTCATTTAAAT
GCTGCAAAAAAGAATACTGAGATATTTACAAGGGACAAACGAATTGGGGCTTACTTACAA
ACA
>c115265_g1_i1|m.94021 c115265_g1_i1|g.94021  ORF c115265_g1_i1|g.94021 c115265_g1_i1|m.94021 type:3prime_partial len:48 (+) c115265_g1_i1:65-205(+)
ATGCAGCATCAGTTGAGCTGTGCTCACACTCCTGAGAAGAATGGGCTATCAGAAAGGAAA
CACAGAAACATTACAGAGACTCTTCGAACTCTGCTACTCGACCCAAACTTACCTGAAAAA
TTCTGGGTAGACGCTCTTCTA
>c115269_g2_i1|m.94026 c115269_g2_i1|g.94026  ORF c115269_g2_i1|g.94026 c115269_g2_i1|m.94026 type:5prime_partial len:100 (+) c115269_g2_i1:2-301(+)
TCTATTTCATTCGATCCCGGTGGCTTCATCGCCAAGGATCTCCGCTCCAACATAATTCTT
CTCGATGGCCCCAACAATAAAGGTCTCTACACAATTCCACCCATCCATCCTCTTCGTCTT
GCATACATGCATGCTCTCGTTGCTACCACCACCAACTGGCAAGCACGTCTCGGCCACCCT
AACGACTTCACAATTCACACCATTGCCAGGCAATCAGGCATTAAGTTGTCACCTATTTTT
TCTTTATGTAACTCCTGTAAGTGTGCCAACGCACCGTCTTACCTTCTCTGCCTCTTATAA
>c115386_g1_i1|m.94135 c115386_g1_i1|g.94135  ORF c115386_g1_i1|g.94135 c115386_g1_i1|m.94135 type:3prime_partial len:88 (+) c115386_g1_i1:225-485(+)
ATGGCTCAAGATGGAGATCGATTGAAGGGAACTGTCAAGTGGTTCAACGTTACCAAGGGG
TTCGGATTCATCACACCGGATGATGGAGGTGAGGATCTGTTCGTTCATCAATCATCTATT
AAGTCGGATGGGTACCGATCTCTTGCTGAAGGTGAGGCTGTGGAATTTGTTATATCGGAG
GGCGATGATGGAAGGACTAAGGCTGTTGATGTGACTGGTCCTGGTGGGGATAACGTTCAA
GGAGGTAACTCTTCTGGCGGT
>c115528_g1_i1|m.94241 c115528_g1_i1|g.94241  ORF c115528_g1_i1|g.94241 c115528_g1_i1|m.94241 type:internal len:46 (+) c115528_g1_i1:1-135(+)
TATTACTGGGGAGATGCTGTTCTCACAGCTGCATATATTATAAATCGCATGCCTTCTTTT
GTACTAGGACATCAAACTCCTCTTATTGTCTTAAGGGCTACACCGTCCTCTCCACCACCA
AAAACTTTTGGATGT
>c11552_g1_i1|m.9220 c11552_g1_i1|g.9220  ORF c11552_g1_i1|g.9220 c11552_g1_i1|m.9220 type:complete len:39 (+) c11552_g1_i1:155-271(+)
ATGTGCAGTAATTTGGAACACCCTCGAGAAGCGCTTCAATCTTCTAATCGCTCAAAGGTG
ATCAAACTTAAGAACGAACTACACTCACTATCAATGAAGGATAAGACGATGCAATAG
>c11563_g1_i1|m.9234 c11563_g1_i1|g.9234  ORF c11563_g1_i1|g.9234 c11563_g1_i1|m.9234 type:complete len:42 (+) c11563_g1_i1:228-353(+)
ATGCTGGTCATTGGCAAAGATCAGACCAAGATCTCTCAGCTCAAGAGGGAGCTCAGTCAT
AAGTGCGAGATGAAGGATCCGGGCGCTGCTCAGAAGATCCTCGGGATGAAGATACATTGC
GACTAA
>c115643_g1_i1|m.94335 c115643_g1_i1|g.94335  ORF c115643_g1_i1|g.94335 c115643_g1_i1|m.94335 type:3prime_partial len:103 (+) c115643_g1_i1:32-337(+)
ATGGTTAAAACATTCTCTAAATTTCGGACTTTCAAGCACTTCATACAAAGCCAATCCGAC
TCTTCCCTATTCACCAAACAACAAGCCGACCTGCAAATCATTTTACTCCTCTATGTTGAT
TATATCCTCATCACAGAAAACAACACAGCCTCCATAACCCAATTAATCACCAAACTGTCT
CAAGGTTTCAAAATAAAAGATCTTGGCTTCCTTACCACCTTCCTAGGAATCCAGGTAAAC
CCCACCAAAATAGGCCTTCTCCTACACCAATCCAAATGCACCCACAATATTCTCCACAAA
GCTGGG
>c115671_g1_i1|m.94364 c115671_g1_i1|g.94364  ORF c115671_g1_i1|g.94364 c115671_g1_i1|m.94364 type:complete len:67 (+) c115671_g1_i1:57-257(+)
ATGAGCGTTTTAATATGTTTAGCCGTAGCTGTTTCTAGTGATCACAAGACAAACCGAATG
GATAAAAGGCAGCGCATCGAGGATGCCGGAGGCTTTGGAATGTGGCCGGTACGCACTGTA
ATTAATTATGGGACATCACTCTCTAGGAGATTCATAGCAACGATCCAATCCTTAAAATCA
CAATCCAATGGAAAAAGCTGA
>c115696_g1_i1|m.94376 c115696_g1_i1|g.94376  ORF c115696_g1_i1|g.94376 c115696_g1_i1|m.94376 type:internal len:134 (+) c115696_g1_i1:2-400(+)
GCTCGCGCGATAATGTACTTTGAATCTCATGTGCGTGGAAATTCTGGCTCCTTGAATCCG
GCTTCTGAGAGCAGCGGCCTGTTTTCCGATAACGACATTTCTTTTCTCATGGAGATATAT
AGCTTTCTAGATGAGCCTGACGGACTTTACGGCCTGGCGAGTCTGAGGAAATCATCTACC
ATGCAAGACCAGCTTCTAATAAATGAAAAGGCCGGAAACTGGGCTGAAGTGTTAACCTTT
TGCGAGCAGGCTCTGCGGTTAGAACCTGATTCAATTCAAAGGCATTCAGGCGTGCTGAAC
TGCTTGCTAAACATGTGCCATCTTCAGGCTATGGTGACTCATGTCGATGGCTTGATACGC
AGGATTCCTGATTACAAGAAGAGCTGGTGCGTGCAGGGC
>c115696_g2_i1|m.94377 c115696_g2_i1|g.94377  ORF c115696_g2_i1|g.94377 c115696_g2_i1|m.94377 type:internal len:105 (+) c115696_g2_i1:2-313(+)
AGTGGGGCTGCTGCAAATCAAGGACTAATTGTGGGACAGAATGAAGTCTGCATTCAGGCT
GTCTTCACTCTGCTTGATAATCTTGGGCAATGGGTTGATGACCTTCAGCAGGAAATTGCT
CTATCTCAATCCTTTGCAGCCCCAACCTCTAAAGAACAACTTAAACTCACAAATGGGCTT
CCCTCTGATGCCGATAATCTTCTAATGCAGTGCAGCAATGTTTCTGAACTATTATCTGCC
ATTCCTAAAGTCACTCTGGCAAAGGCTTCCTTGAGATGCCAAGCCCCTGCTCTCGCGCTA
ATGTACTTTGAA
>c115742_g1_i1|m.94408 c115742_g1_i1|g.94408  ORF c115742_g1_i1|g.94408 c115742_g1_i1|m.94408 type:internal len:40 (+) c115742_g1_i1:3-119(+)
GAAGGCCCTTACGTTGTAGAGAAGGTCTTCGAGGAAGGAGCTTACCACTTATCTGATATG
CAAGGTGACCATCATGTACCTCCCATTAATGGATGCTACCTAAAGCAGTACTATTTG
>c115747_g1_i1|m.94411 c115747_g1_i1|g.94411  ORF c115747_g1_i1|g.94411 c115747_g1_i1|m.94411 type:complete len:69 (+) c115747_g1_i1:295-501(+)
ATGAAAGAAGAAATACGAGCTCTGCAAACTCAAAGTACATGGTGCCTTGTTCCACATCCA
GCTAACCAATGTGTCATCGAAATCAGATGGACATACCACACCAAATACAATTACCAAGGT
CAGATTAAACGCTACAAAGCTAGATTGGCAGTTCAAGACCAAAGCAACAATTATACATTG
ACTATATGGAAACTTTTAGTCCCGTAG
>c11575_g1_i1|m.9251 c11575_g1_i1|g.9251  ORF c11575_g1_i1|g.9251 c11575_g1_i1|m.9251 type:5prime_partial len:78 (+) c11575_g1_i1:2-235(+)
AACTTGGTGGCATGGTCATCAAAGATGCAAGCAACTGTTGTTCGCTGTAGCACCAAGACT
GAATATAAAGCCATTGCGAACATTGTTAGTGAAGTTATGTTGTTTGTATCTATGCTAAAG
AAAACCGGCATCTCTCTCTCAACATCATTAGTGATCTACTGCAATAATTTCAGCTCCACT
TACCTGACAGCAAAGCCAAATGTACCATACAAAGATGAAGCATGTGAAGGTTGA
>c11576_g1_i1|m.9253 c11576_g1_i1|g.9253  ORF c11576_g1_i1|g.9253 c11576_g1_i1|m.9253 type:5prime_partial len:78 (+) c11576_g1_i1:1-234(+)
AGGAACCATATCTCTGGGAATACCCTCAAAAAGGGAAAATTTCCTCTCATTTCATACATC
GACGTTGATTGGGCTGGAGATCAATGGGACAGAAAGTCCGCAACCAGATCTTGCATCTAT
TTAGCCAATAACCTTATCTTTTGGTCCGTAAAGAAGCAGGAGACGGTAGCCAGATCATCA
ACTGAAGCTGAGTACAGGGCCTTCTCGACAGCTGCCATTGAAATCATCTGCTAA
>c115784_g1_i1|m.94434 c115784_g1_i1|g.94434  ORF c115784_g1_i1|g.94434 c115784_g1_i1|m.94434 type:internal len:60 (+) c115784_g1_i1:2-178(+)
TATCTAAAAGGAGCGCCATCATTTGGGCTTCCACTAAACAGGGGAACTCAGCCACTTACA
ACATACTTTGATGTTGACTGGGCAGGAGACTCGCGTGAAAAAAAATCAACCGATGCTTAC
TGCATCTTTTATAGAGGAAGCATCATATCTTGGGTGGTCAAGAAACAACAAACCGTG
>c11583_g1_i1|m.9268 c11583_g1_i1|g.9268  ORF c11583_g1_i1|g.9268 c11583_g1_i1|m.9268 type:3prime_partial len:82 (+) c11583_g1_i1:264-506(+)
ATGGGAGACAATGAAAATGCGTTGAAGCTCATGACGAATCCAGTCTTCCATGCTCGGACA
AAACACATAGATATTGAGCATCACTTCATTCGGGATACATTGTTTGACGAAACTATTGTG
GTGGATTATGTTCGGAGCAATGAAAATGTTGCGAATAACTTCACGAAGTCGTTACAAAAA
GGGTATTTCGAATGTCTCAATAGCTTACTCGGTATGATTTTGAGAACTCATCTTGAGGGG
GAG
>c115874_g1_i1|m.94496 c115874_g1_i1|g.94496  ORF c115874_g1_i1|g.94496 c115874_g1_i1|m.94496 type:internal len:39 (+) c115874_g1_i1:2-115(+)
CCAGATGAGTTCTGGGGTGAAACTCCGTGTGCGTTTGTTGGGTTGAAGGAAGGATTTCTT
ACACCTCCGCCTACAGAGGCGGAGATTATAGCTTGGTGCAGGGAGAAGATGCCT
>c115909_g1_i1|m.94525 c115909_g1_i1|g.94525  ORF c115909_g1_i1|g.94525 c115909_g1_i1|m.94525 type:internal len:51 (+) c115909_g1_i1:3-152(+)
AAACACATCCTACATTTCCCAAATGCTTATCGCAATCTAATATCCATTTATAAGCTTGTG
GCTGGCAACTCTTGCTCAATCTCTTATGACTCCGGTGGATATCAACTCAAGGATCAACAC
ACACAGGAAACAATTCACAGTGGACCTTGC
>c115921_g1_i1|m.94537 c115921_g1_i1|g.94537  ORF c115921_g1_i1|g.94537 c115921_g1_i1|m.94537 type:5prime_partial len:93 (+) c115921_g1_i1:3-281(+)
AACCCAGTATTCCACGCGAGGAACAAACATATAGAGGTTTACCATCATTACATTCGGAAC
TGTGTTCAGGAAAACCACATTCAAGTGCTCAACATTGCATCCATTGATCAACCTACTGAC
ATATTCACTAAGCTCGTGAACACAAACCATTTTCTAATACTAACAACCAAATTGACCCTT
GAGAACATTAATTTGTGGGGGGATCTTAGAACGTCCTCTGTCACTCCAGGAGAAAGACCC
ACGAGCGCATGCACAAAGGAAGAAGAGGATGGAAAATAA
>c116006_g1_i1|m.94591 c116006_g1_i1|g.94591  ORF c116006_g1_i1|g.94591 c116006_g1_i1|m.94591 type:internal len:55 (+) c116006_g1_i1:2-163(+)
GCATGCCCCAGGGATCTTTATCCGCTGCTGAATCTGGAGGCTATGGTGCGTTCGGCCTCA
GGGTATCACCGCTACAGTTTTTTGGATGCTTTCTCAGGATATCATCAGATTCCGATGGAA
GAAAAAGATGAGCCATGCGTCAACTTTATCACTCGGAAGGGG
>c116079_g1_i1|m.94648 c116079_g1_i1|g.94648  ORF c116079_g1_i1|g.94648 c116079_g1_i1|m.94648 type:internal len:48 (+) c116079_g1_i1:3-143(+)
TCAATAGAGATTGATGGCAAGTCTCATGAGTTCTTTGCTGCAAATAGATCACATAATATT
TTTGCAGGTGTATATGAAATATTGTATTTGATTTACATGCAATTAAATGAGAAGGTTTCA
TGCCAAAAAAAAAAAAAAAAA
>c116079_g2_i1|m.94649 c116079_g2_i1|g.94649  ORF c116079_g2_i1|g.94649 c116079_g2_i1|m.94649 type:internal len:41 (+) c116079_g2_i1:3-122(+)
CTTCTAGAAGTGGGCAATGAAGATAGTGGAGTTTATTCACTATTATCAAATATGTATGCA
GCTTGGAATAAGTGGGATGAAGTGAAGCATTTGAGAGTGATGATGAGGGATAGGAAGGTT
>c11617_g1_i1|m.9318 c11617_g1_i1|g.9318  ORF c11617_g1_i1|g.9318 c11617_g1_i1|m.9318 type:3prime_partial len:155 (+) c11617_g1_i1:34-495(+)
ATGAAAATCAGAAACAGAAGAGGAGAGAATTTGATAACCCTAATACATCCACCGATCTTC
AATCTGTCAAGATCAGCGGAATCTACTCCCCGGCAGCGTTCCCGCCCTAAATCCCTCTTC
TATCAGGCTCAGATCAGACCTGCTAGTTCCGAGCCCACATCGCCGCAGGTGAATTGCGCG
GGGAAGGTCAAAGATCGGGCTGTGACGAAGACATCGATGGAGGTAAAAGGAAGCGGTACG
AGTTTGCTCAGATCTCTTTCCAGCTCGCTTCGAGACGCCCTACATTTCGATGGCGCCTTA
TCGTGTTGCCAGTCGCCGCGAGATTCTGGCAGTGATAACGAAGTCGAAGGAGAATGCGAG
GATGAGATCTGCGATTTGGGCCGGTGGTTTATGGCAGCGGACGGAGAGGTGCAGTCTGGA
GAAGTTTCGGTATCTACGCCACGAAACGCTCTGCAGTTGATT
>c116212_g1_i1|m.94759 c116212_g1_i1|g.94759  ORF c116212_g1_i1|g.94759 c116212_g1_i1|m.94759 type:internal len:61 (+) c116212_g1_i1:3-182(+)
TATCATGCAATGTCAATAACAATTATAGACATCATTTGGCTTCGTCGTCTTCTTGGCGAA
CTTGATCTTACACCATCAGAGCCTACTCTGCTCTACAATGACAACACCCCTGCTCTAGCC
CTGAGCTCAAATTTAGTATTTCATTCACGGAAAAAATACATTGAGATCGATCAACATTAC
>c116323_g1_i2|m.94844 c116323_g1_i2|g.94844  ORF c116323_g1_i2|g.94844 c116323_g1_i2|m.94844 type:internal len:45 (+) c116323_g1_i2:1-132(+)
GAAATGTCTAAGCGGAATCTTGTGTCTTGGACGGCTTTGATTTCAGGGCTGGGACTTCAT
GGATGTATTGCTGAGGCCCTGGAAAGGTTTAAGCAGATGATACAAGAAGAATTATTACCA
GATGGTGCAGCA
>c116351_g1_i1|m.94865 c116351_g1_i1|g.94865  ORF c116351_g1_i1|g.94865 c116351_g1_i1|m.94865 type:3prime_partial len:47 (+) c116351_g1_i1:110-247(+)
ATGGTTAAAGGGTTCGGCCAGCGGAAGGGGGAAAACTATGCTGAGATTTTCGCCCATGTT
GTAAAGATGAGCAATATCCGCTTGGCTCTAAAGATTGTAGCTACTCGAGACCTAGAGGTC
GAGCAGCTTGACGTGAAG
>c116396_g1_i1|m.94897 c116396_g1_i1|g.94897  ORF c116396_g1_i1|g.94897 c116396_g1_i1|m.94897 type:complete len:91 (+) c116396_g1_i1:94-366(+)
ATGAACAACATCAAAAACATTGCGAACAATCCTCTCGCCGCCGATAATTACCCCATCTGG
AAAGCACAAGTTCATCGTATCTTCTGCGCCAACGGCCTGCCTGGCCACTTCGACGGCACC
AAAGCAAAGCCAAAACAGACCCTACAGTCAAACTTTGGCTCCACCATCACCGCTAACGCT
CTAATGGCTACATGGACAATGATCGATCATAATTTATGCTCAGCTCTATACCCCATCATC
ACCCTCACCATTTTCCCCACATTCTCCATCTAG
>c116514_g1_i1|m.94993 c116514_g1_i1|g.94993  ORF c116514_g1_i1|g.94993 c116514_g1_i1|m.94993 type:internal len:117 (+) c116514_g1_i1:3-350(+)
GAGATGGTTGACGAGAGATTCGCAGCTTCCGGTGATGTTGGTTATGGCGGTCGCATTTCT
GTGGATTCTTCTCCTGTGTCAATGGAGAAGACAGGGGATGATAAGATACTACGGCGATTG
GCGCAAAACAGGGAAGCTGCGAGGAAGAGTCGCCTTAGAAAAAAGGCATATGTTCAGCAA
CTTGAAAGCAGCCGGTTGAAACTGATGCAACTGGAGCAGGAGCTTCAACGAACACGACAA
CAGGGCATGCTCATTACAAATGGCTATCCTGGAAATTACGGCCTATCGGTTGGTGGTGGA
AATGGTGCTTCTTTGTTTGATATGGAGTATGCTCGGTGGCTGGAAGAA
>c11652_g1_i1|m.9364 c11652_g1_i1|g.9364  ORF c11652_g1_i1|g.9364 c11652_g1_i1|m.9364 type:internal len:49 (+) c11652_g1_i1:2-145(+)
TCGAGCATTAAACATGTTTTGCATAAACAACGAAACTACTCCGAGGATTTACATTCGGCC
ATAAGAGTGGAGGTACAAAAACTTCTAAACGCACGGCTGATCTGGGAGATTAAATCTTCA
TCGTGGGTTTCCAATATAGTGATG
>c116770_g1_i1|m.95179 c116770_g1_i1|g.95179  ORF c116770_g1_i1|g.95179 c116770_g1_i1|m.95179 type:internal len:44 (+) c116770_g1_i1:3-131(+)
GCTCTATCTATTGCTTCTGCTATTTTATTTCTTGAAGTTGATTCTTGTGTCATTTTCTAT
GGAACGCCCTCTAGAGAGCTTGTTGATGCTACCAAGGCAAAATCCCATGTGCAAGCTCAT
TTTGGAGAA
>c116846_g1_i1|m.95209 c116846_g1_i1|g.95209  ORF c116846_g1_i1|g.95209 c116846_g1_i1|m.95209 type:internal len:60 (+) c116846_g1_i1:2-178(+)
AAAATAAAAGAAAAAGAAGATGGTTCTTTGTTAAAACACAAGGCAAGTATTGTGGCAAAA
GGGTATAACCAAAAACCAGGAGAGGACTTTGCTGAAACATATGCTCTAGTAGTTAGAATG
AACACCATCAGATTTATTATAGCTATGGCAACAAAAAATAATTACTCTATACATCAA
>c116972_g1_i1|m.95313 c116972_g1_i1|g.95313  ORF c116972_g1_i1|g.95313 c116972_g1_i1|m.95313 type:3prime_partial len:43 (+) c116972_g1_i1:28-153(+)
ATGTCTCTAATCTTTTTTGCTGTTGTTAAACACAATTGGCATCTTCATCCAGTAGATGTG
TCAAAGGCATTCTTGCATGGAGCTTTACAAGGAACAATTCATATGACTCAACCTCCAGGC
TTCACT
>c117004_g1_i1|m.95340 c117004_g1_i1|g.95340  ORF c117004_g1_i1|g.95340 c117004_g1_i1|m.95340 type:internal len:74 (+) c117004_g1_i1:2-220(+)
CAACTTAACTCCAAAATCAAAATTCTTCGAATTAATGGTGGAGGAGAATTTCATAATCAC
TCCCTCAAAACATTCATTCAAAACCATGGCATCACCCACCAATCGAGTTGCCCCTACACA
CTGGAGTTGAATGGCCTTGCTGAACGCAAGCACCGTTATCTTATTGAAGCAGCTCGAACC
CTTCTCCTAACCTCCAAGCCACCTCACTCATTCTGGGCT
>c117005_g1_i1|m.95342 c117005_g1_i1|g.95342  ORF c117005_g1_i1|g.95342 c117005_g1_i1|m.95342 type:3prime_partial len:87 (+) c117005_g1_i1:618-875(+)
ATGAAGGAATGCAACTGCGTGGGCATTACTCTAACTGGAAGGAAGTTAATCAAGAGGAAC
TTATCTTGTCTGATTGAGTCTGTTCAGAAGAGGCTTAATACATGTGGATCTAGATACTTG
TCTATGGCTGGGAAATTAGTACTTATCAAATCTATACTATCTTCAATGCCTATCTATGCG
ATGTCTCATACTCATGTTCCGGACTCATGCATAAGTGAAATTGAGAAAATCATGAGAGGA
TACCTTTGGAGCGGTGGG
>c117029_g1_i1|m.95356 c117029_g1_i1|g.95356  ORF c117029_g1_i1|g.95356 c117029_g1_i1|m.95356 type:internal len:41 (+) c117029_g1_i1:1-120(+)
AAACAAGCTCCTAGAGAATGGTTTCAAACATTCACCGCATTCCTAGTCCAGGAAAAGTTT
AAGCATAGCTCGGCTGATCACTCGCTCTTCATCAAACACCAAGAAAACACAAGAATAATA
>c117083_g1_i1|m.95405 c117083_g1_i1|g.95405  ORF c117083_g1_i1|g.95405 c117083_g1_i1|m.95405 type:3prime_partial len:44 (+) c117083_g1_i1:149-277(+)
ATGGATATTTATTATCAAATTCATCCAGATGGTGCTGTTGCCCTATTGAAAGCATGTCTT
GTCTCCAAAGGTTACACTCAGTTGTATAACATTGACTATTCAGAAACATTCTTGCCAGTT
ACCAAAATC
>c11708_g1_i1|m.9449 c11708_g1_i1|g.9449  ORF c11708_g1_i1|g.9449 c11708_g1_i1|m.9449 type:3prime_partial len:53 (+) c11708_g1_i1:167-322(+)
ATGAGGACTCTACTTCTAGAAGCAAACCAACCAAATACTTTATGGGTAGATGCTCTTCTC
ACCTCCACATACATTATCAACCGAATGCCCTCAACCATACTAAACTGCAACTCCCCTTAC
CAACTCGTATACAGGCTAAAACAAGCCCCAAGAGAA
>c117191_g2_i1|m.95475 c117191_g2_i1|g.95475  ORF c117191_g2_i1|g.95475 c117191_g2_i1|m.95475 type:internal len:98 (+) c117191_g2_i1:2-292(+)
AGTAACAAAGCTCTCTCCATGGGTGGTAGTCTCACTTTAATCAAACATGTTCTTGGTAGC
ATCCCGGGTTATGCCCTCCAGTTCTTATTCCCATCCGAGGAGGTCATTAGAGAGCTTAAC
ATTCTCTATAATAAATTCTTTTGGGGCTCTAGCTTTTTTGGTTCTTCCTTTAGCACTTTT
TCCATTTGGGCTACTTGGGAGAATGTTTGCTTGATGCTTAACTCCTTTGGGTATAAAATT
CAGCACTTTGGAACTATGAAAATGTCCAACCTTAGATTTCTATGGTTTAAA
>c117206_g1_i1|m.95490 c117206_g1_i1|g.95490  ORF c117206_g1_i1|g.95490 c117206_g1_i1|m.95490 type:5prime_partial len:44 (+) c117206_g1_i1:2-133(+)
AAGGCAAGACTTGTTGCCAAAGGTTTTACTCAAAGGAAGGGGATATGTTATGAAAGTGTT
TTTTCCATTGCTAAAACATCTATCTTTTCGTATTCTTCTCGCCTCAGTTGCGTAGTATGG
TATGATACTTGA
>c117286_g1_i1|m.95550 c117286_g1_i1|g.95550  ORF c117286_g1_i1|g.95550 c117286_g1_i1|m.95550 type:internal len:61 (+) c117286_g1_i1:2-181(+)
GTGAACACTGCGGTGTACCTAGTAAATAGATCTTTCTTTATGCCACTGAACTTAAAGACA
CTGGAAGAACTTTGGTCGGGAAATCCTGCCGACTATATCATATTCCACATCTTCAGATAC
CCTACCTATGTTCTCTTAGAGGCTGGAGGTTGGACGAAGTTGGACGCCAAATCTGAGAAA
>c117289_g1_i1|m.95551 c117289_g1_i1|g.95551  ORF c117289_g1_i1|g.95551 c117289_g1_i1|m.95551 type:3prime_partial len:91 (+) c117289_g1_i1:165-434(+)
ATGCTTCTCAAGCTATCCATGGTTAACAACAATCTCTCCGGCACTTTACCTAGAAATATG
GGACGCTTCAAAAGCTTAAAGATCTTGGATCTATCCTACAATGCGTTTTCTGGAGAGGTG
CCAGAAGATATCGGAAAGCTTCATAGCATTCAAAACTTGTCTTTGGCTGGAAACAGCTTT
TCTGGTGGCCTGCCGGATTCAATCGGGGAAGCTGTCTCAATTGTATCTCTTGATCTGAGT
CATAATGATCTTTATGGATCTTTGCCTTCA
>c117296_g1_i1|m.95558 c117296_g1_i1|g.95558  ORF c117296_g1_i1|g.95558 c117296_g1_i1|m.95558 type:5prime_partial len:55 (+) c117296_g1_i1:3-167(+)
GACTATGCTGGTGATATTGATAAGCACCGGTCTACGTTTGGGTATGTATTCAATGTAGCT
GAAGAACTGGTCAGACTACGTTCAATGCTGCAATCCATAGTTGCTTTATTGACAACAGAG
ACCGAGTACATTGCGACCACTAAAGCAAAGCATGAGGCAGTCTAA
>c11734_g1_i1|m.9480 c11734_g1_i1|g.9480  ORF c11734_g1_i1|g.9480 c11734_g1_i1|m.9480 type:internal len:74 (+) c11734_g1_i1:1-219(+)
GTGCTAAGAAAATTTGGGATTTACCGCACATGCAAACCCTCAAGTATACCCATAACGCCT
CATATCTGCTTGATTGCTGATCTGTGCCCAAAGACATATGAAGAAAGAAAGGAGATGTGT
GTCGTTAAATACACTAGCATGGTTGGAAGTCTCATGTACGCCATGGTGTGTACAAGGCCA
AATTTGGCATACACAGTTGGGATGGTGAGCAGATTCATG
>c117375_g2_i1|m.95616 c117375_g2_i1|g.95616  ORF c117375_g2_i1|g.95616 c117375_g2_i1|m.95616 type:internal len:51 (+) c117375_g2_i1:2-151(+)
GAGACTGAGGCCGAACTTCTCGCTGCCGTTGCCGCGGCCTCACGTAGCGGGACCAAGATG
AAGGCAGCAACGCGACACGTGCACAGCATTTCAAAGCTTTCATGTCCAGATGGAGACCAT
GGCCTCATCATAAGCACCACAAATCTCAAC
>c117425_g1_i1|m.95660 c117425_g1_i1|g.95660  ORF c117425_g1_i1|g.95660 c117425_g1_i1|m.95660 type:3prime_partial len:43 (+) c117425_g1_i1:248-373(+)
ATGACCTACGAGGAGGCAAGCCGATCGCAATGCTGGTGTGAGGCAATGGATGAAGAGATG
AAGGCCATAAAGAAGAACGACACCTGGAGCCCGGTCAGTCTACCAATCGCGAAGAAAGCT
ATCGGG
>c117456_g1_i1|m.95683 c117456_g1_i1|g.95683  ORF c117456_g1_i1|g.95683 c117456_g1_i1|m.95683 type:5prime_partial len:57 (+) c117456_g1_i1:2-172(+)
GAGAATGTGGAGTCTAAAGAAGTGTTTCTAGAGTATGTGCAGAGGGGTGATCAATTAGCA
GATGTATTGACGAAGCCGCTACGAATGGAGTTGTTCAAAATTATGCGGAATCGCCTTGGT
ATGACAAAGAGAGAGAAAATAAGATCAAGGGGGAGTAATGTTAGCCACTAA
>c117493_g1_i1|m.95710 c117493_g1_i1|g.95710  ORF c117493_g1_i1|g.95710 c117493_g1_i1|m.95710 type:internal len:97 (+) c117493_g1_i1:1-288(+)
TCCTACCACATACAATCAGGCAAGAAAAATTCTGCATTGGAAAAATGCAAAGAAGAAATT
CAGGCCATACACTCACAAAAGACTTGGAATCTTACCCCTAGTCCTCCAAATCAAAATGTT
CTTGGATCAAAGTGGATCTACAGACCCAAATACAAAGAGGATGAAACACCAGCTCGCTAC
AAAACCAAGATGGTTGCCCAAGGGTTCAAACAACAAGAATGCCTAGACTTCTTTATAACC
TTCAGCCCTGTAGAAAAAATGCCAAGAATGCGCATTCTCCTCAGCTTA
>c11749_g1_i1|m.9496 c11749_g1_i1|g.9496  ORF c11749_g1_i1|g.9496 c11749_g1_i1|m.9496 type:3prime_partial len:82 (+) c11749_g1_i1:183-425(+)
ATGGACATTGACAGATCAAAACCTCTCTACTCCATCTCTCCCAACATCATATCGCACATC
CTTCAACTAGACACATGCCACACGATCTGGACTACTCTAGAAAAACGTCTGCAACCAACC
AGTAGATCAATAGTAGTCCAGCTCAAAAACAAGCGTCACAGCACCTCTATGGACAATCTT
TCCATGCTACAATATCTTACCATCACCAAGAGCAAAGTAGACAACATTACAGCTGCAGGA
GCT
>c117532_g1_i1|m.95732 c117532_g1_i1|g.95732  ORF c117532_g1_i1|g.95732 c117532_g1_i1|m.95732 type:internal len:302 (+) c117532_g1_i1:2-904(+)
AACCTCCATAACTCCCCATCGCTTTATCCTTGTCACTGCTGGTTCAGTCCCGGTGTTTCT
TACAGCCGTGAAATGGCCGATCATGGCGGATTGAAGAATGGAGCTATCTTGAAGCAAGAG
CTCGATTCATTTAAAATGGCTACATCTAAGAAATCGGCGACGGAGGAAATGGTGAAAGAT
TATTCTGATTTTGAGTTTCAGCTCAATGGTACTGTCTCGACGATGCTCCCTGCTGACGAG
CTTTTCGCCCATGGCAAGCTTATTCCGCTTCAGACCACATTGCCGATGGAAGATGCCGGT
TGCGCTGTAAAAGGGCGAATACGATCTATGGAGCCGATCAAACTGCAACGTAGTAGCGCT
GAAATCACGGGATCTGAAGATTTACATCAGTTTCCACTCAAGGCTCTAAAATGTTCTAGT
CGGTGGAAGAACCTGCTAGGGCTAAAGAAGGGGAATACCCCTAAACCGTCGCTCAAAAAA
CCTACCCTCGCCGCTTCCATGGCCGATAATGTCAAATCCTGGAAGCATTTTCTTAACAGA
AACCCCAAATATTCTTCACCTCCTGACTCGTTGAGTGTTCCATTCCTGAAAGACTCTGAT
TCAGAATCCGTTTCCATTTCCTCCCGCCTCTCATTCTCGTCTTTCTCTGCATCTGATCAC
AATGATTTTCACCGTCACTCTTTTGATTTTGACAAGCCCAGCAATATTCAAATATCTCCG
ACGCCATTGCTCCATAATCAGAGCCGTCTAACGAAGACCAAATCTCCCACATTCGATGTC
AATGCTGCAGCCAGAACTTGCCGTAGCCCAACATGCCGAGTCTTAGATCCCATTGAGATT
CGCCCGCATCTTAATGCGTTGGTTGAAAGCCCTAGGATTAACGCATCAGGGAAGGTAATC
TTT
>c117539_g1_i1|m.95742 c117539_g1_i1|g.95742  ORF c117539_g1_i1|g.95742 c117539_g1_i1|m.95742 type:5prime_partial len:55 (+) c117539_g1_i1:3-167(+)
CGACTCTCTGATTTCTACATATATGACCTAAAACAAGCATATCGTGAATGGCTCCACAAG
TTGTCCCACTTTCTTCTTGAATTTGGTTTCATTGGCTCAAAAAATGACTCACTCTTCATC
TTTCTAAAAGGTCCCACTATTCTGTTCTTTCTTTGTCTATGTTGA
>c117682_g1_i1|m.95848 c117682_g1_i1|g.95848  ORF c117682_g1_i1|g.95848 c117682_g1_i1|m.95848 type:complete len:42 (+) c117682_g1_i1:77-202(+)
ATGGCTCGATGGTTCTCACAAACATATGGAGAGTACTATGAGGAAACTTTCAGCCATGTT
GTAAAGATGACATCCGTTCGGGTTGTGATTGCATCAGCAGCTTGCTCAAGATGGTGGTTG
TGGTAG
>c117695_g1_i1|m.95861 c117695_g1_i1|g.95861  ORF c117695_g1_i1|g.95861 c117695_g1_i1|m.95861 type:internal len:57 (+) c117695_g1_i1:1-168(+)
TCGGGAGGTATTCCTAGCGTGCTGCTCTCGATGCAGAATCTTGTCCGGTTGAATCTCCCC
GGGAATGATTTTACTGGAGTGATCTCGTCGGTGTTTGGGAATCTATCTCGTCTGGGAACG
CTATATCTTGAAAGGAACCGACTAGCCGGCGGTATTCCTGATTTTGAT
>c117713_g1_i1|m.95877 c117713_g1_i1|g.95877  ORF c117713_g1_i1|g.95877 c117713_g1_i1|m.95877 type:internal len:94 (+) c117713_g1_i1:1-279(+)
GTCATGGATGAGGAGTTGGATTCTTTTAGTAAGAATTTCACATGGAAATTGGTTAAACCC
CCTCCTGGAAGAAAGACCATTGGATGCAAATGTATATACGACAAGAAAAAAAGATCTCAC
AAGGCAGGCATTTGCTTCAAGGCATGGCTGGTAGCAAAAGGCTTTGCCCAAAGTGAGGGA
CAGTCGATGATGAGGTTTTTCTCATATTGTAAAACATCCATCCACCCGTATCATCCTCTC
CTTAGTAGCCGAGTACTACCTAATCTTAGAACATGTCGA
>c117718_g1_i1|m.95881 c117718_g1_i1|g.95881  ORF c117718_g1_i1|g.95881 c117718_g1_i1|m.95881 type:internal len:318 (+) c117718_g1_i1:1-951(+)
TACCGTGTGCCAATGTCAGTTCTTTATCAACAAAGAAGAATTATACTTTCAAACTGCCCC
ATCTTCCTCAAAACATTCTCTTTTGGATCAAAATCCATCAACTGTTCATCTCCGATCGAC
AGTCCATATTCTAACGGCGGCGAAGGGGAAGTTTCCGACGGCCCTGATGCGCCCATTGGC
TCGCTTTCTTTGAGAATCGAGAGGCTCAGGCAGCTGGAGCCGTCCATCGCCGCCTTCAAG
AGCTGGATGGGAGATGGCTTCGCCGTTCACCGCGGAGAAGTGTTCCACGCCATTAACCGC
CTGAGGAAGCTTCGCATGAACAGGAGAGCTCTCGAGGTTATGGAATGGATTATGAGGGAG
AGGCCTTATAAGCTTAAAGAACTAGATTATGCCTATCTTTTAGAGTTCACCGCCAAATTT
CATGGGATTTCGGAAGCCGAGAAACTCTTCCTCCGCATCCCCCACGAGTTTCAGAACGAG
CTGCTCTACAACAATTTGATCATGGCTTGCCTCGATAAGTCTCTGATAAGGCTTTCTCTT
GCCTATATGAGAAAGATGAGAGGGTTATCCCTCCCTATCAATCCCTATGTTTACAATCGT
TTGATCGCCCTCCACTCCACATCTGACCGTCGAAAAATGATCCCGATTTTCCTCAGGCAG
ATGAAAGCTGATGGAATACCACCACACACTTCCACCTACAACATCCTCTTGAAGATAGAA
GCTGATGACCATAACATTGAACGGCTATCAAAAGTCTTCAATAAGATGAAAGATGCAAAC
ATCGACCCAAATGAGATCACTTATGGAATCCTGGCTATGGCCCATGCAGTGGCCAGATTG
TACACAGTCTCAGAGATATATGTGGAGGCCATTGAGAAGATCAGAAATGGCAGAAACTGG
TCCTCATTGGACATTCTGCTCATCTTATATGGCTATTTGCAGAAGAAGGAT
>c117796_g1_i1|m.95942 c117796_g1_i1|g.95942  ORF c117796_g1_i1|g.95942 c117796_g1_i1|m.95942 type:internal len:62 (+) c117796_g1_i1:3-185(+)
CAAATGGACCTTCAAAACAAAAACTATGACGGCACCATCGCTTGCTTCAAAGCAAGGCTG
GTAGCCCAAGGCTTCGAACAAAGACAAGGAGTGAACTTCAAAGAACGTTCAGCTCAGTCG
ACAAAATTCCTAATCTACGTTTTCTCCCTCTTCATACGCAAAAGACTACAAGAAACTACT
TAC
>c117842_g1_i1|m.95971 c117842_g1_i1|g.95971  ORF c117842_g1_i1|g.95971 c117842_g1_i1|m.95971 type:5prime_partial len:50 (+) c117842_g1_i1:2-151(+)
AGGATTGTGAAGAACCTTAGGGTTTGCTGGGATTGCCATGATGCTACCAAGTTTATATCG
AAGGCATTTGAAAGAGAAATTGTTGTGAGGGATAGGAACAGGTTTCACCATTTCAAAGAT
GGAGTGTGCTCTTGCCATGATTTCTGGTGA
>c11784_g2_i1|m.9543 c11784_g2_i1|g.9543  ORF c11784_g2_i1|g.9543 c11784_g2_i1|m.9543 type:5prime_partial len:65 (+) c11784_g2_i1:2-196(+)
AGTGATGTTCTACAAAAGTTCATCACATTCAAATCATTTATTGAAAATCAACTTAACACT
AAAATAGAATGCATTCCCACTGATGGTGGAGGCGAGTACTGCAACCAAACGTTCTACAAT
TTTCTCTCTACTCACGGGATCGAACATGAAATCAGTTTCCCCTACATTCTCAAACAAAAC
GGCCTTGCTGAATAA
>c118169_g1_i1|m.96220 c118169_g1_i1|g.96220  ORF c118169_g1_i1|g.96220 c118169_g1_i1|m.96220 type:5prime_partial len:42 (+) c118169_g1_i1:1-126(+)
GAGGAGATACACCAAGCAATTGAGAAAGAGCTACAAAAGAACTTATCGGAAAACTTCGTC
AGGCCGATCCAGTTTCATTGGTGGATATCTAATGTGTTCATGGTTCAGAAATCTTCTGGT
ACCTAG
>c118195_g1_i1|m.96242 c118195_g1_i1|g.96242  ORF c118195_g1_i1|g.96242 c118195_g1_i1|m.96242 type:5prime_partial len:143 (+) c118195_g1_i1:3-431(+)
TTAATTTTGTGGTCAGTAAATAAGCAAAAATCTGTTGCTTTATCATCCATCGAGGCCGAG
TATATGGCACTAACTGATGCATCATGTGAGGGCATATGGCTAGAAAGAGTTATAGATGAA
ATCTTTGAAGAAAACAAGCTTAAAAAGACAAAGAAAACTAGGATCTTCTGTGATAATGCT
TCAGCGGTAGCCTTAGCTAAAAACCCAGTTTTTCACTCTAAAAGCAAGCATATCGATCTA
AAATACCATTTCATTAGAGAACTTGTTGAAAAAGAAAAGCTGGAAATACTTCACTGCTTC
TCTGAAGAACAAATAGCTGACATACTCACAAAGCCTTTGCCGAGAAAACACTATCTCAAG
CTTCGCCATGATTTGGAGATGATCGGGAAACAAACGATAAGGATGAGCTCACGTTCCATC
ACAATTTAG
>c118264_g1_i2|m.96313 c118264_g1_i2|g.96313  ORF c118264_g1_i2|g.96313 c118264_g1_i2|m.96313 type:internal len:184 (+) c118264_g1_i2:3-551(+)
CCTGTCTGGAATCTCGGACCCGTGCCATACTCATCCCCAATTTTCATCTCTGATTCAGGT
TCCCTCACACTTACAGGCCTATACGGTTTGAATCTATTCCCATCGTATGCATCGGGGTCG
GTTACATCCTCCTTCCTCCGTCTCAACAATGATGGATCACTAAACTTCTCGAACTGGACC
AGTTTCTCCTTCCCTACTAACACTCTCCTCCCCAATCAGCTGCTTGGCAACGCATCGGGA
CAGTCACTCTCCTCTGGTTTCTACCGCTTCAATGGAGCATCCCTTCTTTTTAATTCTACT
TCATTTTGGACAACTGATCTTATCTCTTATCTCACCATAGATGGCACTCTTGTAATGAAG
TCAAGCAACCCTAGAAAAGCACTCGTCTCTGCCGACCACGGGAATAATCACACCCTTCGT
CGCCTCACCCTAGACGCCGATGGCAATCTCCGTCTCTATAGCCTACGGATAAGCTCCGGC
GAATGGATGGTTGTGTGGGAAGCGATTAGCGAGCTATGCATAATCCCAAACACATGTGGC
CCCAATTCG
>c118365_g1_i1|m.96388 c118365_g1_i1|g.96388  ORF c118365_g1_i1|g.96388 c118365_g1_i1|m.96388 type:5prime_partial len:39 (+) c118365_g1_i1:1-117(+)
GGACACTTCTCAGGTGAGCTTGAACTGGCCCTGCACGCTAACAGACAGTGCCCTGATGAT
CTTGGCCACCGTGATGTTTATGGACATGATCATTCCTCTATGCATTGGTCTCTCTAA
>c118391_g1_i1|m.96419 c118391_g1_i1|g.96419  ORF c118391_g1_i1|g.96419 c118391_g1_i1|m.96419 type:5prime_partial len:47 (+) c118391_g1_i1:1-141(+)
CAGAAATTTCCACAACCAATATGCTTGCTCCTCTTATATGTGGATGATATTCTCATAATA
GGGAATCAACCCACTACCATCAACAACCTCATCCAATCCATGGCAACTCAATTTCATATT
AAAAACCTGGAAAAACCATAA
>c118481_g1_i1|m.96490 c118481_g1_i1|g.96490  ORF c118481_g1_i1|g.96490 c118481_g1_i1|m.96490 type:internal len:77 (+) c118481_g1_i1:2-229(+)
AAATCCACTCAAAGAAAACCCGACACCTCTATATTCATCAAACATAAAGATGACATTCAA
ACAATTCTTCTCCTCTATGTTAATGATATACTCATCACAAGGAATGCCACATACACAATA
ACCCAACTCATTGCCAATCTCTTTAAACAATTCAGAATCAAGGACCTAGGCTTCCCCTCC
ACCTTTCTAAGCATTCAAATAAAATCCACAAAACACCACTCTTCCTCC
>c118531_g1_i1|m.96530 c118531_g1_i1|g.96530  ORF c118531_g1_i1|g.96530 c118531_g1_i1|m.96530 type:internal len:103 (+) c118531_g1_i1:1-306(+)
CAGGCAAGCACGACCGCCTCACTTCCTCGCATAATGCGCATATTTTCCGATGATCCCGAC
GCCACCGATTCCTCTGATGATGAATTGCATTTTAAAAGTCGAGTTATAAGACGGCATGTA
CAAGAGATTAGATTTGAGCAATATGTTGCTCCAAAGAAGATTGGATCGAGTAGAAAAAGA
AAGGAATCGCCCGAAAAGATTGAGTCGGCCGGGGGCCTTCCGAGATACCGCGGCGTACGA
CGGAGGCCATGGGGGAAATTTGCGGCGGAGATACGTGATCCTCAAAGCCGCCTAAGGCTA
TGGCTG
>c118536_g1_i1|m.96534 c118536_g1_i1|g.96534  ORF c118536_g1_i1|g.96534 c118536_g1_i1|m.96534 type:5prime_partial len:64 (+) c118536_g1_i1:2-193(+)
CCATATACATCACAACAAAATGGGCTGGTCGAGCAGAAACTTAGACATCTGACGGAAAAT
ATGTGTTCTCTAATGCTTACTGCAGCTCTCCCTGATAAGTTCTGGGTTGATGCAATCTTA
ATTGCATCTTACCTTATTAATTTTCTCCCATCCTCATCTACAAATCTTATATCTCATAAA
ATTCTGTTTTAG
>c118580_g1_i1|m.96560 c118580_g1_i1|g.96560  ORF c118580_g1_i1|g.96560 c118580_g1_i1|m.96560 type:5prime_partial len:266 (+) c118580_g1_i1:1-798(+)
CCCATGAACAGCCCCCTCGAAGTCGCCAAAGCCCACGAGATCATGGCCAGATTCCGCCCC
ATCGCCCCCAAACCCCTCCTCCCGTCCGTCGCCATCTCCCCCACCTTCGAACTTCGCCGC
ATTCGAAAACGTTCCCGCGGCCAACTTCCTTCCACGCGCCAAAACACCGCCCTTTTCTAT
CCTCTCCATCAACCGCCCACTCAAACTCCACCACCGCCATTGTTGGTGGAGCGGGACCTT
CTTAAACAGCTGCAAAGGCCTAAAATCATCGCCCCACGACCCGTCCGCCCCGTTGGCTCC
ATCATCTCCGTCGGCCCCATCTGCCAAGCTACTGGATCTGTTTCTCCGCCGCATCTATCT
GCAGTAAAGAGAGCAGAGGAGGTTGAATACGAGGTTGAGTTTGAGACCCTACCGGTTGTG
GTTTCAGACCAAAGAAACAGAGTTAGGCTAGCGAACTCGGCGTATAAGGAGCTGGTTGGC
CAACCGGAGTGCATTTGGCTGGACTTTATGTCTTCGGGATCTGCAGGCTGCAAGAGTCAG
CTCGATCTTCGCCCGCTTTCGAAGAGGATTAATGGAGAAGTGATGCTTGAATTCTCCGGC
GACTCAGCCAGCCCTTTGACGACTCTGAGTAAATTTTCTTGCAGGGCGAAGATAGAATGG
AAATGTGATGGGAGGAAGACTTTCATTGAGGCGCCATGCGATGTGCTTCGAGTTTACTGC
GAATCCAAGGATTATGTTTTCACTTGGAGATTTCACATTAGCGAAGCTGATAGTCTGAGT
GCTTCTTGTAGATATTAG
>c118723_g1_i1|m.96672 c118723_g1_i1|g.96672  ORF c118723_g1_i1|g.96672 c118723_g1_i1|m.96672 type:internal len:46 (+) c118723_g1_i1:2-136(+)
CTCGGTCTACCAATCAACCGTGGAACATCTCCATTAATCGCTTTTATTGATGCATACTGG
GCTGGGGACCACAGTGATAAAAAAATTACAAACACACATTGCATCTATCTCGGAGGGAAC
TTAGTCTCATGGACT
>c118748_g1_i1|m.96695 c118748_g1_i1|g.96695  ORF c118748_g1_i1|g.96695 c118748_g1_i1|m.96695 type:5prime_partial len:57 (+) c118748_g1_i1:2-172(+)
GGGGTGAATTCAAATTTTTTACAAAAAACTTTAAGTATAATGGGCATAACTCATCGTTTC
TCTACCCCGTACACTCCACCTCAAACTGGAAAGTTCGAACGAAAACATCTCTACATCACT
GAAACTAGTCGTGCTCTCCTCATTCGATCATCACTTCCAAACAAACTCTAG
>c118786_g2_i1|m.96730 c118786_g2_i1|g.96730  ORF c118786_g2_i1|g.96730 c118786_g2_i1|m.96730 type:3prime_partial len:54 (+) c118786_g2_i1:150-308(+)
ATGCTTACCTATGTGGGGTACATCATGAAGATATTGAGTAAATTCAATATGGCCGATGCG
AAGTCAGTGGGGACATCGTTGGCTCAGAACTTCAAGCTGTCTGTCCGGGACTATTCGAGT
TATGAAGGCGAGAAACTAGAGATAGAGAGGGTGTCGTAC
>c118814_g1_i1|m.96746 c118814_g1_i1|g.96746  ORF c118814_g1_i1|g.96746 c118814_g1_i1|m.96746 type:internal len:55 (+) c118814_g1_i1:1-162(+)
CAAGACTTCAAACAACAGCAGGGGATAAACTGTCACAAAACTTTCAGCCCCGTGGCCAAG
ATGAACACCCTACGTCTCCTATTATTAAAAACAATGAACCATGGCTGGGATATCGGTCTG
CTTGACGCCTCGAATGCTTTTATTCATGGCAAACTACACGAA
>c118873_g1_i1|m.96798 c118873_g1_i1|g.96798  ORF c118873_g1_i1|g.96798 c118873_g1_i1|m.96798 type:3prime_partial len:50 (+) c118873_g1_i1:346-492(+)
ATGGTTGAAGTGGTTCCTGAAGGAATTAGGAGTGCAATTTACCTATCAAAGAATGTAGCT
TTCAACTCTAGGTCCAAACACATAGAGACCCGATATCATTGGATACGCGATGCGTTGGAA
GATCGACAACTTGAGATTGTTAAGGTG
>c118876_g1_i1|m.96804 c118876_g1_i1|g.96804  ORF c118876_g1_i1|g.96804 c118876_g1_i1|m.96804 type:internal len:66 (+) c118876_g1_i1:2-196(+)
ATAAAATCCAAGATCGATGGAATAATAGTAGCAGGAGCCTCCATTGATAATGAGGGAATT
ACTCTCTACACACTAAATGGTCTCCCACCAACCTATCATGCCTTAAAGACCGCTATTCGA
ACAAAGCCTGATCTTCTTGATCTCAATGATTTCTACCCCGTACCATGCAGCGAAGAGACA
AATCAAGCTAATGAT
>c118923_g1_i1|m.96833 c118923_g1_i1|g.96833  ORF c118923_g1_i1|g.96833 c118923_g1_i1|m.96833 type:5prime_partial len:82 (+) c118923_g1_i1:1-246(+)
CTTAATTGGAAATTCCTTTTTAGTGTCCTCACATTGATTGGTTTTTCTGCTTACATGCAG
AATCTTATTTTTAGTTGCATGAATCATAGTTATCACAATGTCATTGTCAATGGGAACAAA
ACTTATCCTGAAAAATATATGCGGGATGTCAAGCACGGAGACCCTCTCTCGCCCTCGCTT
TTCATCCTCGACATGAAGGAGCTATCTTGGGCTCTTGGCAATTTGAAGCACTCCTCTCTT
AACTGA
>c11896_g1_i2|m.9675 c11896_g1_i2|g.9675  ORF c11896_g1_i2|g.9675 c11896_g1_i2|m.9675 type:3prime_partial len:219 (+) c11896_g1_i2:39-692(+)
ATGGAATCCAGCAACGACTCGAAGATCGCTTCTGGCGCAATCCGTCGACGCCATATCGTA
TCCATCCCTTACCCCGGTCGCGGGCACATCAACCCAATGATCAACCTCTGTCGCCTTCTC
TCCGCTCGAGACCTCACCATCACCATCATCGTAACAGAAGAGTGGCTTAACATACTGAGC
TCCGCCTCGCCCTCGCCGGACCCATCTCCTAACATCCATTTTCGCACCATCCCCAATCTT
CTACCATCTGAGAACGCGCGAGGTAACAACTATGCCGAATTCATTGAAGCTGTTCTTACG
AAAATGGAGCATCCGATTCAGCTCCTACTTGATGAGATCTACCCGCCCGCAGACATCATT
GTGGCTGACGCGCTCTTGCCTTGGATCGTCGGCGTTTGCGAGCGGAGGAATGTTCCGACC
GTCGCTTTGTGGACGGAGTCGGCCTCCGTGTTGTTTGCTTTGTATATGTTCGATCGCCTT
GACGCTTCAGGGCGACTGCCGAATGACTTTTCAGGTACTGATTTGCACGAATTGGGTCAG
AATGAATTTAGGGTTTCTCTATTCAGAAAACAGATTAATTTAGGGTTTCTCTATTCAAAA
AATAGATATCCAGATCGCAAAAAAAAACATCAACCCAAGGATCAACCTCTGTCG
>c118979_g1_i1|m.96884 c118979_g1_i1|g.96884  ORF c118979_g1_i1|g.96884 c118979_g1_i1|m.96884 type:internal len:54 (+) c118979_g1_i1:3-161(+)
GGCACCATATCTCTCGGGATGCCTCTCTATAAGGAAGATGATCAGCTAACATCGTTCGCT
GGTGTTGACTGGGCAGGTGATCCCTCAGATAGGAAAGTTACCAGCGTAGTCTGCATATTT
TATGACCACAACGTCCTCTCTTGGGCCGTCAAGAAGCAA
>c119016_g1_i1|m.96923 c119016_g1_i1|g.96923  ORF c119016_g1_i1|g.96923 c119016_g1_i1|m.96923 type:complete len:135 (+) c119016_g1_i1:65-469(+)
ATGAAAGGTAATGTCGGGATGGAGAAGTTGAGAGCCATGGTGGCGAAGAGTCTAGTCAGG
GACCTACCTAGCTTATCTTTTTTCAACGACGGGCACACATGTGTGGGATGCCAATTTGGA
AAAGCACATTGCCTTCCATTTGACACGCCTCTCTCGAGATGCAAGAAGCCACTAGAATGC
ATCCACAATGATGTGATGGGGCAAAGCGCTGCCTCAACTTATTCAACGAACAGGTATATA
TTGTTGTTCGTGGATGACTTCTCATGCTACATGTGGTCCCCAAAAAAGTTCAAAAGCTGT
CAAAGAAGCTGTCTCCCATCCATTAATAACAGTCCAACCGGAGCCACTTACAAAATTAAA
ATCTGTACCCTCTCCCTCTCACAACTCTATAAAAGGCTGATGTAA
>c119057_g1_i1|m.96949 c119057_g1_i1|g.96949  ORF c119057_g1_i1|g.96949 c119057_g1_i1|m.96949 type:internal len:78 (+) c119057_g1_i1:3-233(+)
ATTCTACTCAATGGCACTGCTTTTGGTGATTTTAAACCATTCAATGACATTATGCAGGGT
GATCCTTTGTCTTCCTTCCTATATATTTTTTCAAATGAATACCTCTCAAGGAGTCTCAAC
AACCTTTATAAAGAAAAATCCTCCATCTTTTATAAAATGCCTAGTAAGTTTAATATATCC
TACCTTAGCTTTGCTGATGACCTTGCAATCTTCACTAATGCTCTAAGCTTG
>c119112_g1_i1|m.96991 c119112_g1_i1|g.96991  ORF c119112_g1_i1|g.96991 c119112_g1_i1|m.96991 type:internal len:59 (+) c119112_g1_i1:1-174(+)
ACTAGTCTTATTGATTGCAAGCCTAATACTACTCTCATGATTCTTAATAATAAGTTGCGG
CCAAATGAAGAGGAATTGTTCCAGGACCATGAAAGGTATAGAAGATTAGTAGACAAATTG
AGTTATCTATGCATTACACGATTAGATATATCATTTTCAGTAAGTGTTGTGAGC
>c119148_g1_i1|m.97016 c119148_g1_i1|g.97016  ORF c119148_g1_i1|g.97016 c119148_g1_i1|m.97016 type:5prime_partial len:53 (+) c119148_g1_i1:3-161(+)
CGACTAGTTAAGCAAAAATATAGACAATATTTAGATGAAATCCACCAAGCGATTGAGACC
GAAGTTCAGAAGCTTCTATCCGCAAACATCGTCAGGCAGATCCAGTTCCTCAGGTGGGTC
TCCAATGCTGTTATTGTCCGAAAAGCGTCTGGCGCCTGA
>c119178_g1_i1|m.97048 c119178_g1_i1|g.97048  ORF c119178_g1_i1|g.97048 c119178_g1_i1|m.97048 type:3prime_partial len:68 (+) c119178_g1_i1:2-202(+)
ATGACCCAACCACCTGGGTTCATATACCCAATTCTCCCCAACCACATTTGGCTTCTCAAC
AAAGCCATATATGGCCTCAAACAAGCCCCCTGTGAGCGGTTTACCATATTCACAAAAACC
CTCATAAACAACAAATTCATTCAAAACAAATTTGATCCGGCTCTATTTATCAAGAAGCAC
AATCAAGAATGCATTTACCTT
>c119196_g1_i1|m.97061 c119196_g1_i1|g.97061  ORF c119196_g1_i1|g.97061 c119196_g1_i1|m.97061 type:internal len:70 (+) c119196_g1_i1:3-209(+)
TTAATCATGGTAGGTATTGGAGTTGCAGCAGCTCTACTCCTTTGCCTGTTAATTGGAGGT
GCTGCAACTACAACTTTCCAATTCAGCAACAAATGTCCCTATTCAGTGTGGGTAGGCACT
CTCTCGGGCTCCAGTAGCCCTCCCCTTGCTCTAACCGGCTTTCAACTCGAGCCCAACTCA
TTTTCCTCTCTTACAGCTCTACCGGGG
>c119343_g1_i1|m.97181 c119343_g1_i1|g.97181  ORF c119343_g1_i1|g.97181 c119343_g1_i1|m.97181 type:3prime_partial len:77 (+) c119343_g1_i1:1-228(+)
ATGGAGGACAATAAGCAGATAGTGCTGAGAATATACAGAGGCCTAGCAAAAGGCGAGCCG
CAGAAGGTCTCCATCCTTCTAGCGCAAGACCTCGAATGGCGTTTCCACGGCCCTCCCGGC
CGTGAACACATGATGCGCGTGCTCACCGGCCGGAGCGACGAACTCAACCGCATCTATTGC
TTCAATCCGCAGCGCGTCGCCGAGCTCGGCAAATGGGTGATCGTCGAG
>c119407_g1_i1|m.97204 c119407_g1_i1|g.97204  ORF c119407_g1_i1|g.97204 c119407_g1_i1|m.97204 type:complete len:69 (+) c119407_g1_i1:173-379(+)
ATGCATCTCACTGAATCCATGCATGCATTGCTTGCCGCTAATCTCCCTGAAATATTTTGT
AGTTACGCTCTTCTCATCTCAGCTTATCTAATAAATCAAATGCCATTCACCATCATAAAC
AAGAAGCCCCCATACAAAATCCTCTACAATATTAAACCTACTTATCATCACCGAGAACTT
TTAGGTGCCTTTGCTACCATCTCATAA
>c119498_g1_i1|m.97295 c119498_g1_i1|g.97295  ORF c119498_g1_i1|g.97295 c119498_g1_i1|m.97295 type:3prime_partial len:56 (+) c119498_g1_i1:408-572(+)
ATGTGCCCTGATGTATCTTCTATTTCAAATTTATCTTGTGACTCGCGTTTGTTTTCTAAA
CAACCTCATCACACATATGGGTCACGGCTTAATATCAGAGCTAATTCTTTATTTGAGCTT
GTTCATTATGATATTTTGGGACTGTTTCCAATTGAATCAACTGCA
>c119519_g1_i1|m.97315 c119519_g1_i1|g.97315  ORF c119519_g1_i1|g.97315 c119519_g1_i1|m.97315 type:5prime_partial len:54 (+) c119519_g1_i1:2-163(+)
GTAGATGACTCAGAAGGTTATGGACTTATAACATCTAAGTACTTAAATACTATCAAAATA
TATGGGTTTCCGCCTCACAAATTAATGATAAAGGTTGGTGTGCCAATTATACTTCTCCGC
AACTTAAATCCTTTAACGGGCTCTAAAAAAACATATGCATGA
>c119560_g1_i1|m.97357 c119560_g1_i1|g.97357  ORF c119560_g1_i1|g.97357 c119560_g1_i1|m.97357 type:internal len:55 (+) c119560_g1_i1:2-163(+)
CTTAGTCGAAACCTTCCAAAACCACGAAAGTATGGAGTAAAGTTGAACCCGGCCAAGTGT
GTGTTTGGGGTACATGCGGGCAAGTTCCTGGGGTATAGAATCTATGATGAAGGGATCTAT
GTAAACATGGATAAGGTGAAGGACATTGGTGAAGTGCGCCCC
>c119630_g1_i1|m.97409 c119630_g1_i1|g.97409  ORF c119630_g1_i1|g.97409 c119630_g1_i1|m.97409 type:5prime_partial len:47 (+) c119630_g1_i1:3-143(+)
AAAGCAATCAACTCGAAATGGGGCATACATCAGCTGGACGTCTCCAATGCCTTTCTTCAT
GACTCCATAAAAGAAAGCATTTACATGTCCCAGCCCCTGGATTTATTAATCAATTTCTCC
CAACTCACGTATATCTACTAA
>c119657_g1_i1|m.97441 c119657_g1_i1|g.97441  ORF c119657_g1_i1|g.97441 c119657_g1_i1|m.97441 type:internal len:66 (+) c119657_g1_i1:3-197(+)
GACTATGATCAGACCTTTGCTCTTGTGGACAGACTTGAAACTCTAAGGATGTTTTTAGCT
TATACAGCTGGCTTCAAGGTATTCCAAATGGATGTGAAATCTGCATTTCTAAATGGAGAT
CTCAAAGTAGAGGTATATGAACAACCTCTATGTTTTGTAGATCCTAACTTTCATCATTAT
GTTTATTTCTTAAAT
>c119716_g1_i1|m.97521 c119716_g1_i1|g.97521  ORF c119716_g1_i1|g.97521 c119716_g1_i1|m.97521 type:5prime_partial len:87 (+) c119716_g1_i1:1-261(+)
GTTGCCCAAGGCTTCAAACAGCAATACGGCCTGGACTATACCAAAACCTTCAGCCCAGTC
GGCAAGTTTCCCACTATTTGTTTCCAATTCCAAGCTGTCATTAACAATCAGTGTGATATA
ACTCTACTGGACGTATCTAATGTGTTCCTCCATGTGAATATCTCTATAACGGTCTATATG
AATCAACCTCAGGGGTTTCTCGATCAACAACTACCCCATCATGTATGCCTTCTAAAAAAA
TCTATCTACATATTAAAATAG
>c119758_g1_i1|m.97563 c119758_g1_i1|g.97563  ORF c119758_g1_i1|g.97563 c119758_g1_i1|m.97563 type:3prime_partial len:70 (+) c119758_g1_i1:200-406(+)
ATGCATGGTGCAAAGATGACAAGAACTCCAATGGAAACACGCTTTAGATTGACGAAGGAG
CAGTCACCCTCTGCCCTAAAGGAGAAGGAGATGAAGCATGTTCCTTATGCATCGACTGTG
GGGATAATGATATATGTTATGGTCTGCATTTGTCCGGACATAACCCACTCCTTTCGATTG
CTCAGCCGTTTTCTATCCAACCTAGGG
>c119769_g1_i1|m.97582 c119769_g1_i1|g.97582  ORF c119769_g1_i1|g.97582 c119769_g1_i1|m.97582 type:internal len:152 (+) c119769_g1_i1:1-453(+)
CGCCTTGATGAAGCCTTTGCCCTTCTCGATGAGATGCACCTCGAAGGCGTCACCCCTAAT
TCCGTCACGTTCAATTCACTCCTCCATGCCATCCTCCGCTCCGGAGATCTCCTCCGTGCT
TCTAAGCTTACTCGTTACATGCTCCTTAAAGGCTGCCCGCCCACTCATGCCACCTATAAC
ACCCTTGTCCACAGCCTTTGCTGCCACGGCCGTCTCGAAGAAGCTCTCGCTTTTATTGAC
CGGATGGTTCTTCGCGATGGTCTCTTGCCGAATGAAATCACTTATGGGGCACTTGTGGAT
GGCCTCACCAAGATCGGTCGCATCGCTGAGGCCCGTAAGGTGCTCGATGAGATGCGTGAA
AGAGGTGTTCTTGCCAACGAGTTTGTATACTCTGCTCTAATTGCCGGTTTATTTAGATCT
GAAGGTGCTGATGAAGCGTTGAGGCTTTGGGCG
>c119855_g1_i1|m.97683 c119855_g1_i1|g.97683  ORF c119855_g1_i1|g.97683 c119855_g1_i1|m.97683 type:3prime_partial len:43 (+) c119855_g1_i1:479-604(+)
ATGGAAAACCTGATAAACATTATCAGTTCTTCATTAACCACTGAAAACTACCCTTTGTGG
CTAGCCCAAACCTTCAAATTTTTTCAAGCCAATAATCTATACGGCCACTTAGATGGATCA
TCACCA
>c119902_g1_i1|m.97729 c119902_g1_i1|g.97729  ORF c119902_g1_i1|g.97729 c119902_g1_i1|m.97729 type:internal len:53 (+) c119902_g1_i1:1-156(+)
CTTGGAATGCTCATCTCTAGGGATTTGCAGAAGCGCCTTCTATGGCTATATCAGAAGTAC
TATGTGATGAAAATCACCAGGCGGTTCGGCATGCAAGATTCAAGGGCTGTATCTCAGCCT
CTCGGGGCTCATATCGGTTTGAGCAAATCACAGGGA
>c119947_g1_i1|m.97783 c119947_g1_i1|g.97783  ORF c119947_g1_i1|g.97783 c119947_g1_i1|m.97783 type:complete len:54 (+) c119947_g1_i1:2-163(+)
ATGAACTTACTAAACATCTTCTGGGAGATGTGCCGGCGTATGCTTTGTGCTGATGATATT
CTTCTTGTTGACCTATCTAAAGACAGAGTCAAACAAAAGCTTGAATCATGTAGATTAGCC
TTAGAGTGTAAAGACTTTCGTTTGAACATATCTAAATTTTAA
>c119980_g1_i1|m.97811 c119980_g1_i1|g.97811  ORF c119980_g1_i1|g.97811 c119980_g1_i1|m.97811 type:3prime_partial len:244 (+) c119980_g1_i1:459-1187(+)
ATGGAAGATTTGGAAGAAGCCGAATCTATGAAAAGGTATATAGAACTTGAATCCCATTCT
CAGAACAAGAAAATCCCTCTCAGAAACCTCAAAACCATCGCCGGAAGTATTACCTCACTA
TTCAGTAAAAAACTGCAGAAATGGCGGAGGAAGCAGAAGACGAGAAGAGGTGCCGTGGAA
GGCGATGCCATACAAAAATCCTTCTCGGTTTTGCGATCTGAGGAAAAAGCCCCTAAATCA
TCTCGTCGTTTGGGAGACACGCAATCGGAGATTGCTCTGGATTCTTTTAGCCGCCGTTCT
TGCGACATTGCCCCGAGATTTTCTCTTGACGCGGGGCGCATTTCTTTCGATGATTACAGA
TGCTCGTCGGACGAACCCAGGGCTTCCTGGGACGGTAACAGATCCCTGCATTTCAATTTC
ACAGTCAGCGATGATGCTGCTGCTCGCCGTTCCGATGGCCTCGCCCCTGCTGAAGAGGAT
TGGATGATGACTCCTGGCTGCTCAGCTCAGGCCCGGGATTACTACGGCGACTCCTCCTCG
AACCACCGCAGGCGCGTCTTTGACCGTTCTAGTTCATCACCAAACGCTAAAAGACAGTCT
GATATCTTTCATTGGAGTAATCTGGAATGCGGTTCCAAGCTTTGGGAATCCAATTCTTTG
AGAGAAGCTAGCTCCGGCAGCTTTGATTCATCTTTCAGGGGTTCGAGAAACGCCAATTTT
GAAAAGAAG
>c120004_g1_i1|m.97835 c120004_g1_i1|g.97835  ORF c120004_g1_i1|g.97835 c120004_g1_i1|m.97835 type:5prime_partial len:84 (+) c120004_g1_i1:3-254(+)
TATGGGCTGAAGCAATCTCCTAGGTCATGGTACCACAAATTAACACACTTCCTCCTTCTA
TTCTTGGTTTATGTTGATGTTGTCCTGTTAACTGGAAATAGTCCCACTCATATCTCCTCA
GTCACTACATTTATTCAAATCCACCTTCCTCTAAAAGATCTTGGTGTCCCCCAAATGTTT
CTAAATATCAAATTTGAGCATCAACCATCCCAAGTATGTCTATCTCAACATAATTACATA
TTAACTCCTTAA
>c120040_g1_i1|m.97875 c120040_g1_i1|g.97875  ORF c120040_g1_i1|g.97875 c120040_g1_i1|m.97875 type:internal len:115 (+) c120040_g1_i1:2-343(+)
GAAAGTAAAAGCAAAGCTCCAAGCAAATACCACCAGCTTAAAGTAGTAATCGAAAGCAAA
CTTCTATCGAAAAGCAAAACTCTTCGAACCGACGGCAGAGGAGAGTACAAAGACACTGCC
TTCACTCACATTCTTAACCGCGCGGGAATCACGCATCAATACTCCTGCCCGTGCACCCCC
GAACAAAACGGGGTAGGTGAGAGGAAACATAGGCACATCACAGATACAATACGATCGATT
CTCCTTAATGCCTATCTCCTCAACAAATTTCGGGCACACACCCTCTACACGGCCACATAC
CCCATTAACCTAATGCCTCCAAAAAAACTGACAACAAATCTC
>c120090_g2_i1|m.97919 c120090_g2_i1|g.97919  ORF c120090_g2_i1|g.97919 c120090_g2_i1|m.97919 type:internal len:75 (+) c120090_g2_i1:2-223(+)
GCCATGACAGCTGAAATGGAGGCTCCTGAGTCTCAAAACACATGGAATCTTATTCCTCCC
TTTCCTGAACAAAATCTAATCGCGTCAAGATGGACCATCAAAACAAAACTGAACAACAAT
GTAACTATAGAGAGATACAAGGCTGGACTTGTGGCACAGGTATTTACACAAGAACAATTG
ATATATTACAAAGAAACGTTCACCCCTGTTGCAAAAATGCTC
>c1200_g1_i1|m.822 c1200_g1_i1|g.822  ORF c1200_g1_i1|g.822 c1200_g1_i1|m.822 type:5prime_partial len:71 (+) c1200_g1_i1:1-213(+)
CTCTTAGATAAGTTGAATGCCGAGCACATCGCTGCTGACATAGTTACATATAACATTCTT
ATTAGTTGGCATTGCAAAGCGAATTTGATTGACGAAGCTAGCAAGTTCTTAGATAGAGCG
GTGAATGTTAGAATTGTGCCAAATGCTCGCACTTGGGATGTTTTGCTACACAATGTCGTC
CGGGAATCAATCAAATTCGGCTCATTTCTGTAA
>c120135_g1_i1|m.97962 c120135_g1_i1|g.97962  ORF c120135_g1_i1|g.97962 c120135_g1_i1|m.97962 type:internal len:68 (+) c120135_g1_i1:2-202(+)
AATGATAAAGTTGCTTTTTTTAAGCTCTTCGCTTTCGGAGATAGGACGGATTTCGCTTTA
ATGGCTGTTGGGTCAATATCGGCAGCCGTCGCTGGCCTCGCGATGCCAATTACCATCTAT
TTATTCGGCAAGATAATCAATCACTTCAACTCTTCTAATCTAGAAGATGTAGTTGATCAG
ATTTCTAAGCTTGTTTTGCAG
>c120181_g1_i1|m.98012 c120181_g1_i1|g.98012  ORF c120181_g1_i1|g.98012 c120181_g1_i1|m.98012 type:complete len:51 (+) c120181_g1_i1:721-873(+)
ATGGATTACTATGTTGCCTTCAGTGTCGTAGCAAAGATGCCAAGCACACACATCCTATTA
ACAATTGCAGCAAACAATGTTTGGCAAGTGACACAATTTGATGTCTCCAATGCATTTTTG
CATAGAAACTTAATAGAGAGAGCCTATACCTAA
>c120213_g1_i1|m.98033 c120213_g1_i1|g.98033  ORF c120213_g1_i1|g.98033 c120213_g1_i1|m.98033 type:internal len:94 (+) c120213_g1_i1:1-279(+)
TCCAATCTTGCTGGTGCAAGGGTCCTTATAGAAATTGATGTCTCAGCTTCCTTACCCAGC
AAAATCTGGATAGGCTCTGAAACTAATGGATTTGTGCAGGATCTGATTTTTGAAAACCTA
CCTACCTTTTGTTCTAGCTGCAAGAAGATTGGACACACTGTCAAGGAATGTGTAATTAAA
ACCTCCATTACTGCTCCTCCTGACTCTTTCATGCAGGTTAGAAAGAAAGGTAAGCAAGTT
ATACATGAAGGTGGTCCTTTGGTTGATGCCAATAATGCC
>c120227_g1_i1|m.98045 c120227_g1_i1|g.98045  ORF c120227_g1_i1|g.98045 c120227_g1_i1|m.98045 type:complete len:54 (+) c120227_g1_i1:150-311(+)
ATGAAGCAACTAGTTGGTGTAGGCGTAGCCTTGTTTGATACCCTTCAAAGGTTATTCCTA
CTAAGGTCGATGCCTGACTCATGGGAGACGTTCATGATGGTGTTGAAGAACTCTACACCT
TATGGGGAGTTAGCGCTAGAGAACATCAAGGGGAAATCCTAA
>c120252_g1_i1|m.98073 c120252_g1_i1|g.98073  ORF c120252_g1_i1|g.98073 c120252_g1_i1|m.98073 type:5prime_partial len:37 (+) c120252_g1_i1:3-113(+)
TGTAAGCTTCAAAAATCAATATATTGCATGAAACAATTACCAAGAGAATGGTTCAATACG
TTTACTCGGTTTTGGCCACTCACAACCTTTTCTAGAGCCAATCTGATCTAA
>c120275_g1_i1|m.98091 c120275_g1_i1|g.98091  ORF c120275_g1_i1|g.98091 c120275_g1_i1|m.98091 type:3prime_partial len:61 (+) c120275_g1_i1:276-455(+)
ATGTGCTCCGCCCTCTATATTATCTCGCCCAACATCCTTCCTCACATTCTCCAACTTAAA
CTATGCCTTGAGATATGGGAAACTTTGGAAAAATGCCTACAACCCTTCAACCAGTTAAGA
GTTATCCAACTAAAAAATGACCTCCATAACACCATCATGAAAAATCAATCCATGCAACAA
>c120427_g1_i1|m.98247 c120427_g1_i1|g.98247  ORF c120427_g1_i1|g.98247 c120427_g1_i1|m.98247 type:5prime_partial len:50 (+) c120427_g1_i1:1-150(+)
TACTTGAAGGGAACCAAGGACAAGGTATTTTGTTTTCGAAGCTCAATTGTTACACTCCAA
GGTTATGTAGATTTTGATATGGCTGGAGACATTGATAATATGAGTAGTACTGGATATGTT
TTCTCATTTGATATTGTAGTGGTGAGTTGA
>c1204_g1_i1|m.824 c1204_g1_i1|g.824  ORF c1204_g1_i1|g.824 c1204_g1_i1|m.824 type:complete len:77 (+) c1204_g1_i1:1-231(+)
ATGGAACAACCTACTGGCTTTATTTCCACCACTCATCCACATCTTGTGTGCAAACTACAC
AAAGATCTTTATGACCTCAAACAATTCCCTCGAGCCTCGTACCAAAAACTATCCTTGCAC
TTATACCAACTCAGTTTCCATATCTCCACAAATGACTCCTTCCTATTCATCTTCAACCAA
AGCAACATCCTCCTATTTTTCCTTGTCTATGTTGTGATGGTATCATTCTAA
>c120560_g1_i1|m.98368 c120560_g1_i1|g.98368  ORF c120560_g1_i1|g.98368 c120560_g1_i1|m.98368 type:internal len:35 (+) c120560_g1_i1:2-103(+)
CTGGGGCATATAGTATCGGTTCATGGAGTCAAGGCTGATCCGAAACAGATTGAGAGCATG
CTAACATGGCCGAGACCGTGCACTATTCGTGCTCTCAGGGGA
>c120580_g1_i2|m.98380 c120580_g1_i2|g.98380  ORF c120580_g1_i2|g.98380 c120580_g1_i2|m.98380 type:internal len:77 (+) c120580_g1_i2:1-228(+)
ACAACCAATGCCTCTCAAAATAATATAAACTGGTACTTAGATTCTAGAGCGACATCTCAT
GTAACACCAAATATTAATAACCTGGAGATTTATCAACCATATAACGAGTCAGATTACTTT
CAGGTTAGTAATGGTTCAACTATACCAATTGAAACCCGTGGTAGCAGGATATTGCCTACT
CTTACTCGTAATCTTAAACTCAACTATATTCTGCATTCTACTCACTCC
>c120583_g1_i1|m.98382 c120583_g1_i1|g.98382  ORF c120583_g1_i1|g.98382 c120583_g1_i1|m.98382 type:5prime_partial len:134 (+) c120583_g1_i1:1-402(+)
CTCTACCAATTCCGGCAGCCACACAATTCAAAATCCTTCCTACAAAACTTGTCATGCATC
GACCAAACCTTGTGCTCGGCATTGTATTCAACCAGCTCTCCCAGTATACTCCCTCATATT
ATTTACATATCATCTTATGTTGACATATGGATGACCCTAGAGAAATGTTTACAAGCCACA
AACCGATCCAAGTTAATACAATGGAAAAACAAGTTCCACTCTCTATTTATGAAAGACAAA
ACAATGCAGCAATATCTCACCGAAGTAAAGAAAAATATAGATGCAATTATTGCTGCAGGA
GCTATGATAGACAACAAGGACATTGTGCTATACATTCTAAAACATTTTTGCCTCATATCA
AGTGTTCAAGACCGCTATCAGGACAAAATTAGAGCCAATTGA
>c120601_g1_i1|m.98395 c120601_g1_i1|g.98395  ORF c120601_g1_i1|g.98395 c120601_g1_i1|m.98395 type:3prime_partial len:69 (+) c120601_g1_i1:112-315(+)
ATGGTGGTGAAATTGGCTATGTTTAATGAAGTGGAATGTTGGCAAAAAGTGGAGAAGCCT
AAAACCAAGCTATGTGTTGCAGAGATGTGGATACTTAAGTGGATAAGTGTCTTAACCATT
AGAGACAAAATGCGAAATAATTTTATTCGTAAAAAAATTATGGTAGCCATTGTCGAAGAT
AAGATAAGGGAGAGTCGTTATAGG
>c120626_g2_i1|m.98424 c120626_g2_i1|g.98424  ORF c120626_g2_i1|g.98424 c120626_g2_i1|m.98424 type:3prime_partial len:145 (+) c120626_g2_i1:123-554(+)
ATGGCAATATCATATCAATGGCAGAATCCCATATGCGTTAATTTGATAAAGAAGCACTGC
ATTTCAGTGGCAAACTGTAAGCAAGCTCATGCTTTCCTCCTCCGATTCGATCTTCTCCGC
GAGAATGTTCTTTCCAGCAAGCTCATCTCATTTCTCGCTATCTCTCACTCTGGGGATCTC
GACTACGCTCGCCGATTGTTCTACCAATTGCCCATTCCCGATAGCTTCATTTGGAATGGC
ATGATCCGTGGCCATGCCAGAGGCCCCATTCCCTCGCAGGCCATCTTCTTCTTTAACCAT
ATTGTAAACTCAGGTGTGTCTCCAGATCACCACTCTTATCCATTTGTGCTAACTGCCTGT
GCTCGAATTCCATCTCCATATCTCGGAAGGGGATTCCACATTAAAATAATCAAGATTGGT
CTTGGATCGGAT
>c120639_g1_i1|m.98437 c120639_g1_i1|g.98437  ORF c120639_g1_i1|g.98437 c120639_g1_i1|m.98437 type:5prime_partial len:62 (+) c120639_g1_i1:2-187(+)
GACGTACATGATGATTTCAGTCTATTTTGTTTGTTAGCAGATACAGAACCTCTATCGTTT
GAAGATGCATGTGAAAGTAAAGAGTGGCGAGATGCTATGGAAGAGGAGATGCGTGCTATC
AAACACAATGATGCATGGGACGTGGCGGCACTTCCAGAAGGTAAAAAACTCATTGTTGTT
AAGTGA
>c120673_g1_i1|m.98475 c120673_g1_i1|g.98475  ORF c120673_g1_i1|g.98475 c120673_g1_i1|m.98475 type:5prime_partial len:64 (+) c120673_g1_i1:3-194(+)
GCAAGCTATGATAAGATGCTTACGGAAGTTCCGAAGTATAAGATGATCACACCGTCTGTC
TTATCCGATAGACTGAGAGTAAATGGATCATTAGCAAGAAGGGCAATCAAAGATTTAGTG
GCAAGGGGCACCATCAGGATGGTATCTGCACATTCTTCTCAGCAAATCTATACAAGGGCC
ACCAATACCTGA
>c120673_g2_i1|m.98476 c120673_g2_i1|g.98476  ORF c120673_g2_i1|g.98476 c120673_g2_i1|m.98476 type:3prime_partial len:52 (+) c120673_g2_i1:77-229(+)
ATGGCGCCAAAGAAGGAGAAAGCTCCTCCTCCAGCTTCCAAACCGGCCAAATCTGGCGGA
GGAAAGCAGAAAAAGAAGAAGTGGAGCAAGGGGAAGCAAAAGGAGAAGGTGAATAATTCT
GTTATGTTTGATCAGGCAAGCTATGATAAGATG
>c120705_g2_i1|m.98513 c120705_g2_i1|g.98513  ORF c120705_g2_i1|g.98513 c120705_g2_i1|m.98513 type:internal len:61 (+) c120705_g2_i1:2-181(+)
AATTTGCAACCATACCAAGGTCATACATCGCTGCAAATGGCGATTGGTGATCATCTTCCA
ATTGCAATTTCAGGTTTTTCATGCATTCATAATAAGCTGAACTCATTCAAGCTGAACGAC
ATCCTTCATGCTCCGAATATTGCTAAAAACCTCATATCTATTAGTCGCTTTACTCCTGGT
>c120736_g1_i1|m.98554 c120736_g1_i1|g.98554  ORF c120736_g1_i1|g.98554 c120736_g1_i1|m.98554 type:5prime_partial len:34 (+) c120736_g1_i1:1-102(+)
GTATTCAAAAACAAGCTAGACGAGAATGGAGTAATTACAAATAATAAAGAAAGGCTTATC
GCAAAAAGATACAGACAAGTAGAGATAATCGACTACGATTAG
>c120755_g1_i1|m.98563 c120755_g1_i1|g.98563  ORF c120755_g1_i1|g.98563 c120755_g1_i1|m.98563 type:complete len:79 (+) c120755_g1_i1:1-237(+)
ATGCAAATGACAGGTGAATACCAATTCTTAAAGCGTAGTCTCCTTCCCTATAACAAGCGT
TCAAAGTCCCTCCTTGAACAAATCACAAATGTAATCGTGGCAAAAGTTCTAAGATGTGCC
AATGGTCTCATTTATGCCCTCACCAAGTTGTCAAGAGAGCTCGCCCTGTTAGCCCCTAAT
CATCATTTTTGGAGGAGAAAGAAAGTGAATTTGAAGGCCATGATGATGATTCATTGA
>c120808_g1_i1|m.98611 c120808_g1_i1|g.98611  ORF c120808_g1_i1|g.98611 c120808_g1_i1|m.98611 type:internal len:40 (+) c120808_g1_i1:2-118(+)
AATCACACTTGGGATATTGTCCCATTACTTGATGGGAAAAAGGCCATTGGCTGTCCCTGG
ATTTTTACTGTGAAATTCCTTCCAGTCGGGTCAGTTGCTCGCCTCAAAGCTCGGTTA
>c120833_g1_i1|m.98629 c120833_g1_i1|g.98629  ORF c120833_g1_i1|g.98629 c120833_g1_i1|m.98629 type:3prime_partial len:64 (+) c120833_g1_i1:624-812(+)
ATGGTCCAAAAGGCCTCCAGTGTTTGGAGGATGTGCATCGATTTCAAGCGCATAAATGAG
GCATGTTTGAAGGACATGTATCCGCTTCTGAACATAGAGTCTATGGTAAATACGGTCACC
GGGCACAAGAGGCTCAGTTTCCTAGACGACTTCTCAAGATATCACCAAATCTTCATGAAC
GAAGAGGAG
>c120926_g1_i1|m.98715 c120926_g1_i1|g.98715  ORF c120926_g1_i1|g.98715 c120926_g1_i1|m.98715 type:internal len:195 (+) c120926_g1_i1:3-584(+)
AATCTGTATGCCGGAAACTATGGATGTGTGATTGATCTCTTTTGCAGATCAGGATTGATT
CAAGATGCCCTAGATTTTATGGAGAAGATGCCTGTGAAGCCAAATGAGGTTTTGTGGGGT
ACTCTTATAGGTGCTTGTAGGGTTCTTGGACAGACTGAGATTGCAGAAAGGGCATCCAAG
AGGATGATTGAATTGGATCCTGAATCCTGCGGCCGATATGTGATTCTATCGAATCTGTAT
GCCGGAATCCAACGGTGGGATGATGCTTTGCACGTAAGGAGCCAAATGAGAGCTAAAGGA
ATCAATAAAACACCTGGATTAAGCTGGATTGAGCTAAATGGCATGGTTCATCAGTTTGTG
GCAGGAGATCAATCTCATCTCCAAATTGAGAAGATATATATGATGGTTACTGAAATGGGT
CGGCGGGTCAGGTTAGCAGGTCATGTGACGGGTACTTCAGAAGTGTTGTTCGATATAGAG
GAAGAAGAAAAGGAGCATTCTTTATTCTTTCACAGTGAGAAGCTGGCTGCTGCTTTTGGG
CTGATGAACACAGCCCCAAGCACAAACATCAGAATAACAAAA
>c120936_g1_i1|m.98722 c120936_g1_i1|g.98722  ORF c120936_g1_i1|g.98722 c120936_g1_i1|m.98722 type:internal len:70 (+) c120936_g1_i1:1-207(+)
AAGCTTGCAATCAAGCATGATGCATCCCCGGTGAAACAAACGTCGAAAAGAATGCGACTT
GAAATTATAGAACAAGTCTTTGCCGAAACCAAAAAGCTCATTGAAATCGGTTTCATTCGA
GAGGAAGAATACACCGATTGGATTGCCAATGTTGTTCACGTGAAGAAAAAGAACGGATAT
ATCCGTGTTTGTATAGATTTCCAGGAT
>c120943_g1_i1|m.98733 c120943_g1_i1|g.98733  ORF c120943_g1_i1|g.98733 c120943_g1_i1|m.98733 type:3prime_partial len:140 (+) c120943_g1_i1:112-528(+)
ATGCCCCTGCTAAACTCCAAGCATGTTATCCATTTCAATGCCAAAAGAGGTTTCATTGTC
TCTCTTTTTTCTTCAAAAGCTTGCCTTGCAGAGGTCGACAGCATAATGGCAGGACCAACA
CGAGATGCACCCATGATGTTTGACAAAATTCCTGCTAGAGATTACAGGTTTTATAATGCC
CTGATCAAAAGCCACGGAGCTCAAAGCCAGCACGTTGAAGCTCTGTCAGCATTCAAATGG
ATGCGAAACACCAACTGTAATCCTGACTGTTTTGCACTTGCTGTTGCTATAAAGGCATCT
GGAGTGCTTTTCTATGAGATTCTAGGAAAATCTATTCATGCTTTTATCGTGAAGGCAAGC
TATGATGTTTTGTTACCTGTCAGAAAAGCATTGATGGACATGTATTCGAGGATTGGA
>c120949_g1_i1|m.98744 c120949_g1_i1|g.98744  ORF c120949_g1_i1|g.98744 c120949_g1_i1|m.98744 type:complete len:42 (+) c120949_g1_i1:203-328(+)
ATGACCATTATTAGAATTGTGTTGAGTTTAGTTGCAGCGCAAAACTTGCACTTGGAGCAA
ATGGATGTGAAGACTGATTTTCTTTATGGTGTCTTGGAAGAAGAGTTGTACATGGTACAA
CTATAG
>c120964_g1_i1|m.98766 c120964_g1_i1|g.98766  ORF c120964_g1_i1|g.98766 c120964_g1_i1|m.98766 type:5prime_partial len:44 (+) c120964_g1_i1:2-133(+)
GAGCATTCGCCTAAATCAAATGAAGAGAAAAAGTTGATAGAGAAAGTTTCTTATGCTTCA
GATGTAGGGAGCTTGTTGTATGCCATGATTTGCACTCGTTCAGACATTGCTCATTCAGTG
GGAGTTGTTTAG
>c120968_g1_i2|m.98772 c120968_g1_i2|g.98772  ORF c120968_g1_i2|g.98772 c120968_g1_i2|m.98772 type:5prime_partial len:76 (+) c120968_g1_i2:2-229(+)
TCGGATTATATTGTGCAAACTGCGCTTGCAGGGGCCTATGCTGCAGGAGGAATGGTTGAT
GATGCGCGTAAGGTGTTTGATAGAATGCTCCATAGAGACAGGGTGACCTGGAACGTGATG
ATAGACTGGTGTAGGGAAGGAACTGCAGCAATACATATGGATGCATTTGCCCATCTATAT
CAATCCTCACTCTCATTCTTTCTATTTGTTAAGAAGGTTACAACATAA
>c121029_g1_i1|m.98818 c121029_g1_i1|g.98818  ORF c121029_g1_i1|g.98818 c121029_g1_i1|m.98818 type:5prime_partial len:50 (+) c121029_g1_i1:3-152(+)
ACTGCATATAGTGATGCAGACTGGGTTGGAAACTTATCCGATCGCAAATCCACGAGTGGA
TTCTGTATCTACTATGTAAATAACTTGATTTATTGGACAGTTAAAAAGCAAGACGCCGTG
GATCGGCCGTTCAGTGAAGCAGAGTATTGA
>c121060_g2_i1|m.98847 c121060_g2_i1|g.98847  ORF c121060_g2_i1|g.98847 c121060_g2_i1|m.98847 type:internal len:242 (+) c121060_g2_i1:1-723(+)
CCTGACGTTCCAATCGTCGTAGTCACTTTGGGTGGCAACCTTTTCTCGGAGCAAGAGGCT
GAATCTTCTTCCACATGCTTCGATAACCAGATGTCGAATGGCATCTGTTCTGAATTCATG
GGACATCCAAAGAGGCCAAGATCTTCTCGCAAGGTGTTTTTGAATAAATCTATCGGAAGC
TTTCAGAAGAATTCATCAAGTGATCAACTCCGGCCTACAGCCGGAGTTTATAAGAAGAGT
AAAACTGCACCTCAATCGATGGAGTTAGCGAACGGGATAGGTGTAGCACGGTATCCCTAT
TTCAATTTAGTATCAGTTACAAATAAATCGGAACCATCCGAGAGCGAAGGAATTACAATC
TCAATTTCTGGAGCTTCTGAGATCTCTGCAGCACTTTCTTACGATAATCTCAAGTCGATA
AAAGATACCAGCAAGTTTGTAACAAAGGCATCGAATGCCTCTGAATCCTCTTGTCTCCAA
TCAGTAAAATCTGACGCCAATACTGTGACTGTCCTTGGTGCTAGCAAGGTCAAAACCAGA
GAAGGTCAAATAGAAAAAAAATCCATCATATACGGCCAAAATACTCATGACCTCGACCTT
GAATCTGATCTGGCCTGCCCCGAGCAACTCTTGGAAGACGAAAGAAGCTCCGACAATTCT
GCTTACAACGAGAGGACGCTTTCAGAGTTGGAATCAGATCTTTTTGACGGTATCTATAAT
GGA
>c121064_g2_i1|m.98854 c121064_g2_i1|g.98854  ORF c121064_g2_i1|g.98854 c121064_g2_i1|m.98854 type:internal len:86 (+) c121064_g2_i1:3-257(+)
TTCAATCCCAGAACACATGGACACTCATCTCAACATCTTCTGAACAGAATGTTATTTAGC
TCCAGGTGGACCTTCAAAAAAAAACTCAACACTGATGGCACAATAGCCCGTTACAAAGCT
CGCCTCGTTGTTCATGGATTCAAACATCAGAACGAAATTGATTATAACGAAACATTCAAC
CATGTCGCAAAGATGCCTACTCGAGTCTGCTACTTCTTAAGATCATCAACCACCACCGGG
AAACATGACATCTTG
>c121086_g1_i1|m.98870 c121086_g1_i1|g.98870  ORF c121086_g1_i1|g.98870 c121086_g1_i1|m.98870 type:5prime_partial len:62 (+) c121086_g1_i1:2-187(+)
TATCTACTTCTATACATTGACGATATTCTACTCACTGGCACCCAACCATCCATTATCTCT
ACCCTGATCTCCACAATATCCTCTGAATTCAGAATTAAAAATCTGGGAGAACCTAAAAAC
TTTTTAGGAAACCAATTCCCACCAACCATCACTGGCCTTCTTTTACCAAACATCATATAC
TCTTAA
>c121107_g2_i1|m.98897 c121107_g2_i1|g.98897  ORF c121107_g2_i1|g.98897 c121107_g2_i1|m.98897 type:3prime_partial len:58 (+) c121107_g2_i1:170-340(+)
ATGGAGGTGCAGATTGACAAGGTGGATCAGGAAATCCTGATTCTGTCCTCGCTGCCGACA
TCATTTGATCATCTGGTGATGATTGTCCTCTACAACAAAGATATGTTGAAAATGGTGGAG
GTCAAAACCACTCTTCTCACTAATGAGATGAGAAACATATTAGTAGGTTCA
>c121121_g1_i1|m.98917 c121121_g1_i1|g.98917  ORF c121121_g1_i1|g.98917 c121121_g1_i1|m.98917 type:5prime_partial len:93 (+) c121121_g1_i1:1-279(+)
GAAATGGTGCTTGGACTTTGCTGCAGGAGAACTGAAAGGCCTATGGAATTTTGTAAAATT
CTTTGGGATCTGAAGCTAGAGGGAAGACTTCTTGAAGCTGTTGATGAGAATATAGAAGGA
GATTACGATAAAGAAGAGATGTTGAGGCTTATAAACATTGGTTTGCATTGTTTGGAACCT
AAAATTCAGGAGAGACCTTCAATGAAGCAGGTTCTGAAATTGCTGGCACCAGAAAGAGAG
TATATAGAGCCTGATCTCCTTTTTCCAATTGAAATCTAA
>c121159_g2_i1|m.98942 c121159_g2_i1|g.98942  ORF c121159_g2_i1|g.98942 c121159_g2_i1|m.98942 type:5prime_partial len:43 (+) c121159_g2_i1:1-129(+)
GGTTTATGTGAAGCTAATACAAACAACAAGGCAGAATGGAAAACTTTGAACGCAGGTCTA
AAATTTGTTATCAACATGGAAATAAAAAAGTTACATGTTTATGGGGACTTTCAGATTATA
TCACAATAG
>c121167_g1_i1|m.98952 c121167_g1_i1|g.98952  ORF c121167_g1_i1|g.98952 c121167_g1_i1|m.98952 type:complete len:50 (+) c121167_g1_i1:192-341(+)
ATGGACAGATACAAGACCCGTTTCATAGCTCAGGCGTTCAAGCAGCACTATGGCCTGGAC
TGCAATGAGACATTTAATCAAGTAACTAAAATCAACATAGTACGTCTCACGCTACAAACT
GCTCTGAACAACGATTGGGACATAACCTAA
>c121202_g1_i1|m.99003 c121202_g1_i1|g.99003  ORF c121202_g1_i1|g.99003 c121202_g1_i1|m.99003 type:3prime_partial len:60 (+) c121202_g1_i1:232-408(+)
ATGTCAGTTCATCCACACCCCACTACCCGTGATCACAATGCCCTTCAACACATTCAAAGA
TATCTAAAAGGTACACTCACACACAAAATCTCTCTCAACAAAGGAACATGCCCACTCACT
GCCTACACTGATACAGATTGGGCAGGAGATCTAAAAGATAGAAAATCAACAAGTCGA
>c121214_g1_i1|m.99013 c121214_g1_i1|g.99013  ORF c121214_g1_i1|g.99013 c121214_g1_i1|m.99013 type:complete len:96 (+) c121214_g1_i1:102-389(+)
ATGCACTACCCAAACTCTCACCACCAACTCCTCCTAACAAGAATTCTTCGATATCTCCAA
GGAACCCCATATCAAGAACTTTTAATCTCCAAATCCAAATCTGGGCTTCATGCACACTCC
AACTCCAATTGGTCCGGCACCACAGATAGAAAATCTATCACTGGCTACTGCATTTTCTAC
GGCGACATCCTCATCTCTTGGTTCACAAAGAAACAACAAATAGTAGCCCGCTCCATGACT
GAGGCCGGATACAGAGCCCTAGCTACTATAACAACACAAATTAGCTAG
>c121239_g1_i1|m.99043 c121239_g1_i1|g.99043  ORF c121239_g1_i1|g.99043 c121239_g1_i1|m.99043 type:internal len:171 (+) c121239_g1_i1:1-510(+)
TATACTTTGTGTGGTAAGTATGAGGAAGCTATGCTAACTGTTGAGCAGATGCTGAAATCA
GAGATAATGTATGATGCAATCACCATGGTGAATGCACTCCATGCTTGCTCCTCCATTGGG
GCATTGCACAAAGGAAGATGGATTCACCACTGTTTGATCAAAAACTATTTTGAGATCACC
GTTCATTTGGGCGCTGCTCTCATCACTATGTACTCTAGATGTGGCAGCATTCATGAAGCA
CGGATGGTGTTCGATGAAATGGTCGGAAGGGATGTCGTGTGTTTGACGGCAATCATCAAC
GGGTATGGAATGCACGGGCTTGCAAAAGACGCGGAGACGATGTTTAACGAGATGGTTGAA
TCCGGCATTGCGCCGGATGATGTTGTTTTTCTCGGCGTTCTCTCTGGGTTCAGCCACTCC
GGGATGGTCGTTGAGGGCCGGAAATACTTCGAAAAGATGACCGGAGAGTACCGCATTGTG
CCTTCGTTAGAGCATTGCGGTTGCATGGTT
>c121274_g1_i1|m.99071 c121274_g1_i1|g.99071  ORF c121274_g1_i1|g.99071 c121274_g1_i1|m.99071 type:complete len:35 (+) c121274_g1_i1:149-253(+)
ATGACGTGCCCAAAGGATTTTTATCCATTGCCAAACCTCGAGGAAATGTTTAAGGCAACA
TCCGAACATCGATGTTACAGCTTTTTGGATGCTTTCAGTGGATAA
>c121296_g1_i1|m.99085 c121296_g1_i1|g.99085  ORF c121296_g1_i1|g.99085 c121296_g1_i1|m.99085 type:3prime_partial len:102 (+) c121296_g1_i1:40-342(+)
ATGGAAATTTACTTTTACCCATTTGGGTGTTCCTATCTTTCAAGGACACTCAAAGAAGGA
ACTGTATCTCCCCTTAATTCAAAAAATTGTATCAAAAATCTCCACCTGGTCTCTAAATCC
TTTTCTAGTGGTGGTAGGCTGACTTTAACCAACCATGTCCTCTCAAGTATGTCTGCTTAC
TTGATCCAATTCCTCTTCCCTTCTCAAGGTGTATGTAAGCAAATTGGTATTATCCTTAAT
AAATTTTTTTGGGGAAGGCGTGTCATTTGGGCATCTTGGGATGATGTAGTTGGGAAACTT
AGC
>c121306_g1_i1|m.99093 c121306_g1_i1|g.99093  ORF c121306_g1_i1|g.99093 c121306_g1_i1|m.99093 type:internal len:47 (+) c121306_g1_i1:2-139(+)
GTAATGTGGCTTGCATCAATTATAAAAGAAATTGGTATATCCCTAACGGCTCCTTCAGTA
ATTTTCTCAGACAGCCTCAGCGCTACTTATTTGACAGTTAAACCAATCTTCCGTACCAAA
ATGAAACATGTGGAGGTG
>c121422_g1_i2|m.99210 c121422_g1_i2|g.99210  ORF c121422_g1_i2|g.99210 c121422_g1_i2|m.99210 type:complete len:125 (+) c121422_g1_i2:177-551(+)
ATGGATGGAGTGAGCTTTATTGAGTCTTTGTTTGCTAGTCAGCGCACTTATCCCGTCACG
CAAGTGGTCATGAATTTGCCGGAAAAGGCTGTCGAGTACCTTGCCGCATTCCACGGTATA
TTGAGAAGGAGAGCTAGGGCGGACATAAAACGCTTGCCGCGAATTCACGTTTATGGATTT
TCGAAGGCCTTAAACCCCGAATTTGATTTTCAAGAGAGGATAAACTTGGTGCTTTGTGAG
ACTCTGCCTGATGTCAAAATAGAGAGAATAAGGCTCGTCGCTCCCCGCAAATGGATGCTC
TGCGCTTCATTCATTTTGCCACAAACAGTGGCATTTGCACAACTGAAAGATGCATCCCTG
GATCAACAACTATGA
>c12145_g1_i1|m.9930 c12145_g1_i1|g.9930  ORF c12145_g1_i1|g.9930 c12145_g1_i1|m.9930 type:internal len:40 (+) c12145_g1_i1:3-119(+)
CCACCTCAAGACTATGTCTTGGTTACTGATGGTGGTGAGCTTGAGTCATTTGAGAAGGCT
CAAGAGGTTGAAAACAATGAGCTTTGGGAAGAATACATGAAGGAGGAGTTGGACTCA
>c121503_g1_i1|m.99316 c121503_g1_i1|g.99316  ORF c121503_g1_i1|g.99316 c121503_g1_i1|m.99316 type:5prime_partial len:103 (+) c121503_g1_i1:1-309(+)
ATCAAAGATCCAGACACTATCATGGTGACATACGAAGGCATCCATCTCCATTACTCTTCA
TCCCATCTCCTCCTCTCCAACAAGCCCAAAACAGATGAATCTGAACTGAATCAGAAGCGA
TTCTCCGATCCACAGAAGGACCTGTATCTGCCCTACAATCAATCAGCGAGAAGAGATGAT
GGAATTCAAACCAGGCTTCTTCCACAAAGGCATCAAGGAATGCTGGAAGACGTTGTTCCA
TTAATGGTGAGGATGCCATGCGGCTCCGCTGAGCCGTCCAACGAGCCTTCTGATATCCCC
CTCTTTTGA
>c12154_g2_i1|m.9949 c12154_g2_i1|g.9949  ORF c12154_g2_i1|g.9949 c12154_g2_i1|m.9949 type:3prime_partial len:104 (+) c12154_g2_i1:130-438(+)
ATGAAGGCAGCGAAAAAATCTCAGATTATCTTGCAGAAGGTGATGAAGAGCACAAATAAG
ATGAAAATGAAAGTAGAGACCTTTTCCAATGAAATGGCAGTTCAGAAGATCTTGAGGTCT
CACCTGCTAAAGTTCAATAATGCAGTGGTCACTATTGAGGAGTTGAAGGAACTCACAAAA
TTCACATTTGAAGAGCTGAAATTGTCTATGCTCACTTATGAATATATGCTGAACATACTT
CGAGAAACGTTAGCATCTTTAGCGGCATCAATCACATTTTACAAAGCAGAATATTTGAAC
TATTCAAGG
>c121564_g1_i1|m.99373 c121564_g1_i1|g.99373  ORF c121564_g1_i1|g.99373 c121564_g1_i1|m.99373 type:5prime_partial len:67 (+) c121564_g1_i1:2-202(+)
ATTGATACAAAGTATCATTTTATACGTGAGAAGGTTGAGTCCAAGGAGATCGGGCTACTG
CATGTCCGAACAAATGATCAACTGGCGGACATCCTGACAAATCCTTTGAAGCTCGCTTCT
TTCATAAAGATCAAGGATCGGATTGGTATGTTGAAGAAGGATGAGGTGCTCAAGCTTAAG
GAGGAAAATGTTGGAAGGTAA
>c12157_g1_i1|m.9953 c12157_g1_i1|g.9953  ORF c12157_g1_i1|g.9953 c12157_g1_i1|m.9953 type:internal len:39 (+) c12157_g1_i1:3-116(+)
TTAATCATAGACTTCCACGAGGATCCGAAAGAACTCGAAGATGAAGGCCAAGCGACAATC
GATGATCTTCTCGAAATTAACTTGGGATCTAGGGATGATAAACGTCCAACCTTC
>c12162_g1_i1|m.9956 c12162_g1_i1|g.9956  ORF c12162_g1_i1|g.9956 c12162_g1_i1|m.9956 type:5prime_partial len:66 (+) c12162_g1_i1:1-198(+)
TTGGTGGAGAAGGTTCGGTGTATGCTGTCTAATGCTGGATTGGAGAAAGTCTATAGGTCA
GAAGCGATAGACTATGCGTGCTATCTTGTGAATCGCTTGCCTGCAGCTCCGATTGGGAAA
CAGACATCGATTGAATTATGGTATGGTCGCCCCACTGCAGACTATGATAGGATAAATATT
TTTGGATGCCCATCTTAA
>c121650_g2_i1|m.99450 c121650_g2_i1|g.99450  ORF c121650_g2_i1|g.99450 c121650_g2_i1|m.99450 type:5prime_partial len:156 (+) c121650_g2_i1:2-469(+)
TCTACTTTTTTTTCTTTCGCTCTCTACTCTTTATGGTATGAGAGCTATTCCCCTCTATCA
ATTCCCTTCCAGTCTTCTAATTCCTTTTTTTTCTCGAGGGAAATTTCTTTTCTAAGCTTA
GTTTCAGGAACCAGTAAAACTGAAATGTTTTCTACCCCCTCCTTATCTAATAATCTCAAG
TTTGTAGTAACCAATATCAGGAATATGGCGAATAATCCTTTCACCCATGAGAACTACTCA
ATTTCAAGAGCTCAATTGTTCAGGGCCTTCTCAGCAAACTCCCTAGCTGGTCATCTTGAT
TGTATGCCATTCAAATTTATAAGTGATACTCAAGGTCAGTCTATTCTCAATTCGAACTAT
AATACCTGGATGTGTGCTGATCACAATTTGTGTGCTGCAAATTATTCTTTCATCTCAATC
CCAATTCTTCCTCATATACTCCACTTGTCTAAATTCAAAGATATATGA
>c12172_g1_i1|m.9972 c12172_g1_i1|g.9972  ORF c12172_g1_i1|g.9972 c12172_g1_i1|m.9972 type:3prime_partial len:53 (+) c12172_g1_i1:233-388(+)
ATGGACGTCTATGAATTTCGACAGCCGCAAAGGGGTTCACCTGATGGGAATCTGAATGAA
AAAAGAGTGGTCGTTGTGCGTGAGAAGTTCATGGAAGCAGAAAATTTGGCTAAGGATGGA
AGTTTTTTGGAGTCGAAGGAGTTTCATGATGCTCTC
>c121737_g1_i1|m.99524 c121737_g1_i1|g.99524  ORF c121737_g1_i1|g.99524 c121737_g1_i1|m.99524 type:5prime_partial len:100 (+) c121737_g1_i1:1-300(+)
CCTTTGTGGAAAGGCAAGATGACGGACATGCTGTATGCCAGGGGTCACCATCTTCTTGTG
TTCGGAGATTTTAGACCGGAGAATGTGCCTAAGGACGAGTGGAAGCTGAAACACCAAATG
GCATGCGACTTCATTCGTCACTTTGTGGTGGAGAATGTCCACAACCACGTAGCTGACGCG
GAGGATGCAAGGGCTCTCTGGGAGCAGTTGGAAGGGCTCTTTGCCATCAAGTTTGGCAAT
CAGTTGTTTCTGATTTGGAAGCTTACGGGGTTGAAGCTCCAGGAGTCGGCGCCGGGTTAG
>c121791_g1_i1|m.99585 c121791_g1_i1|g.99585  ORF c121791_g1_i1|g.99585 c121791_g1_i1|m.99585 type:complete len:135 (+) c121791_g1_i1:203-607(+)
ATGATGATCTTACCGATAGCATTTATATGGAGCAACCTCCCGACTTTAATCAACAACCCT
AATTTGTGTGCAAACTTGATAAGGCTATATATGGAATCTCATAGAACGTGGAATCAAAAG
CTCACAACTGCCCTGAGCGAGTTCGGATTCTATTACACAATCAATGATCAATCCCTTTAT
ATTTACATGCACAACCAGGAGTGTCTTTTGCTAGTAGTCTATGTTGATCATGTGTTGCTC
ATGTGCATTAGCTGTGGGTTGATCCAAAAAGTAATCAATTTCCTTTCAAAAAAATTCTCT
TTCAGAGATCTTGGGATTGTCACCACCTTTCTCAATATAAGTATTATAAATCAAGGTGGA
TGTTTGTACTTGTCCCAACAATGTTATATTGAGAACCTTCTTTAG
>c121846_g1_i1|m.99645 c121846_g1_i1|g.99645  ORF c121846_g1_i1|g.99645 c121846_g1_i1|m.99645 type:internal len:60 (+) c121846_g1_i1:2-178(+)
CTATTCCTATTGTTATTTGTAGATGATACTCTACTTACTAGAAACCACCCCACTCTTATA
ACAACTCTCATTCACTTTATGTCCACAAAATTTCGTATAGAGCATATGGGTGAACCTAAC
ACTTTTCTGGGAATACAAATCAGTCACACTCCCACTGTTACGAACCCACAACGATTT
>c121875_g1_i1|m.99671 c121875_g1_i1|g.99671  ORF c121875_g1_i1|g.99671 c121875_g1_i1|m.99671 type:5prime_partial len:45 (+) c121875_g1_i1:2-136(+)
CACTTTGGATTGAGGAACGCAGGGACCACCTACCAGAGGTTGGACAACGTGTTAAAACAC
CAGCGAGGGCAGAACGTAGATGTGTATGTCGATGATCTTCTCATCAAGAGCATCGAAGGA
TGCACACCTAGCTGA
>c121877_g1_i1|m.99674 c121877_g1_i1|g.99674  ORF c121877_g1_i1|g.99674 c121877_g1_i1|m.99674 type:5prime_partial len:98 (+) c121877_g1_i1:2-295(+)
CAGAAGAAGACGGCGAAAGATGCTTGGGATATCCTGAAGACGAGGTACCTAGGCGCTGAT
CGGGTGAAGAAGGCACATTTGCAGACACTGAGGAGCGAATTTGATGCACTCAGGATGAAG
GAGAATGAAACGGTTGATGAGTTCATCGGCAAACTCAGTGTCATGTCCAGTTACTCTATC
ATCAGCGCCACACTTGATAATTCCGCTCTTGTGAAGAAATTGTTCGACTCTGTTCCTGAC
AAATCCCTCCCCATCGTTGCCGGGTCGAGCAATTCTACGATCTCGGGATCATGA
>c121878_g1_i1|m.99676 c121878_g1_i1|g.99676  ORF c121878_g1_i1|g.99676 c121878_g1_i1|m.99676 type:internal len:58 (+) c121878_g1_i1:2-172(+)
ATATGTGAAAAACCTGGGCACACGGCGCAGAAGTGTTGGCATCACAACAACATGGATTAC
AATCCTCAACAGGCTCTCTCGACTGATAACACATCATCATACAGAAGCGCCTACGACACA
AACTGGTATCTCGACTTTGGAGCTACTTTTCACGTCATACCAAATCTCAAT
>c121911_g1_i1|m.99713 c121911_g1_i1|g.99713  ORF c121911_g1_i1|g.99713 c121911_g1_i1|m.99713 type:internal len:73 (+) c121911_g1_i1:3-218(+)
CGTATCCAGGTGGAGTACGATAAGGCCGGAGCGGTGGCCGAGCAAGCCATCTCTTCCGTT
CGCACCGTCTATGCCTCCGTCGCCGAGCGGCGCATCCTGTCGGCCTTCTCCTCCGCCCTG
GACTGCTCCGTGCGGTTCGGAATCCGGCAGGGTTTCGCCAAAGGCCTCGCATTTGGAAGC
AACGGCGTCGCGTTCTCCATATGGGCGTTCATGGCG
>c121912_g1_i1|m.99714 c121912_g1_i1|g.99714  ORF c121912_g1_i1|g.99714 c121912_g1_i1|m.99714 type:complete len:64 (+) c121912_g1_i1:337-528(+)
ATGCACACGAAGCATATCACCTTTGAACACCACTACATTCTTGACTGCATCAAAGCAAGA
CACATATCAGTTCAATATGTACCCTCTTCAGACAAACCATACCACATTCTAACCAAATTC
TTAACTGCAGAACTTTTTCAAAAATTGAGGAACAAATTAACAATCACCGACTGCAATTGG
AGGGGGGGATAA
>c121918_g1_i1|m.99716 c121918_g1_i1|g.99716  ORF c121918_g1_i1|g.99716 c121918_g1_i1|m.99716 type:3prime_partial len:71 (+) c121918_g1_i1:61-270(+)
ATGATGACACTTCTCTCCGCTCATCTTCTTGACCAATTATGGGTTGACGCTCTTCTTATT
GCAACGTATCTGATAAATAAACTGCCATTTAAAAATACCAAACAAAAATCTCCTTGTGAA
CTCCTACTCAACCTGAAGCCTACATGTCATCATCTTCGTGTATTCAGATGCCCGTGCTAT
CCCCCCCCCTGCCCGCTTCACCCAAACACC
>c121938_g1_i1|m.99725 c121938_g1_i1|g.99725  ORF c121938_g1_i1|g.99725 c121938_g1_i1|m.99725 type:3prime_partial len:127 (+) c121938_g1_i1:360-737(+)
ATGTTTCACCCAATTGCCCGTGCGGAGGCCGTGTCACTCCCTAATTTCGAAGAGGCCAAC
GACGTAAACCTAGTGACAGAACTCGATCTTCTCGAGGAAAATAGGGGCGACGCTTACGAA
GGGATCCTGCTCGAGAAGCATAAAATGGAGCGAACGACGCTATGGAGGTGCGGCATGAGG
GAACATAGCATAAGCGATCTAGTCCTACGAAAAGCAGTAATTACAAGGAAACACATGGAG
AAAGGAAAATTCTCCCCCAAGTGGCTCTGCCCCTTCCTAGTGCGCGAACGCTTTGGCCGA
AACAACTATATCCTGCTGGACACAGATGGTCGTTCGATTCCAAATACTTGGAGTGGGGAT
GATTTTAAAATATTTTAT
>c121953_g1_i1|m.99731 c121953_g1_i1|g.99731  ORF c121953_g1_i1|g.99731 c121953_g1_i1|m.99731 type:complete len:72 (+) c121953_g1_i1:296-511(+)
ATGAAGGTCTCAATTTTTCCTGTCTTTCGTGCTCATAGCCTTACTCACCAGATTGACAAT
TCCTCTCCTCCTGTTTCCGACTCCCAAGAATACATTAAATGGTACATACAAGATCAAGTA
ATTCTAAGTTGGGTTATCTCAACATTCACCAAATCCATTTTTTCTCAAGTTCTCGAAAAT
GTTACTGCTGCCGAAATTTGGAAAGCCCTGAAATGA
>c121979_g1_i1|m.99761 c121979_g1_i1|g.99761  ORF c121979_g1_i1|g.99761 c121979_g1_i1|m.99761 type:internal len:122 (+) c121979_g1_i1:2-364(+)
TCGGTGTTGATCGCCCGTTCGAAAGGCGTTTCTGCCTACAACATGGAAGAAGCGTTAGCC
TGGGGCACCACCGGCGCCGGTCTGCGTGCGACGGGTCTGGACTTCGACGTGCGTAAATGG
CGTCCGTACTCCGGCTACGAAAACTTCGACTTCGAAATTCCGATTGGCGATGGCGTGAGC
TGTGCTTACACCCGTGTGATGCTGAAGATGGAAGAGATGCGCCAGAGTCTGCGCATTCTT
GAACAGTGTCTGAACAACATGCCGGAAGGCCCGTTCAAAGCGGATCACCCGCTGACAACG
CCGCCACCGAAAGAGCGCACGCTGCAGCATATCGAAACCCTGATTACTCACTTCCTGCAG
GTG
>c122015_g1_i1|m.99800 c122015_g1_i1|g.99800  ORF c122015_g1_i1|g.99800 c122015_g1_i1|m.99800 type:internal len:48 (+) c122015_g1_i1:2-142(+)
AGACTACTGCATGAGTTCAACCTTATCCAAAAACACGCCATAACCCTCCATGGCGACAAT
AAGTCAGCCCAAGCTCTTACTTACAATCCAGTCTTTCATGCCGGAACCAAGTACATAGAA
GCGGACCATCATTACGCCAGA
>c122052_g1_i1|m.99850 c122052_g1_i1|g.99850  ORF c122052_g1_i1|g.99850 c122052_g1_i1|m.99850 type:5prime_partial len:212 (+) c122052_g1_i1:1-636(+)
TATATACACCAATTTCCGTTATTCCTTGTGCAAGTTGTGCTGTCTTATTCCATCGTTCCT
CCCACTCCCCCTCCCTCTCTACACGCTCCTCCTCCCATAACTCTCCCTTCTCCAACCAAA
TCAACTCCCACTTCTTACTACTCACCCCTCACAAAAAACTCCTCAACTCTCCTCGCCATG
CACGCAATAGAGCACCCCACCAAACGCAAGCGCACCGCACGGCAACGATACACGCTCGAG
GAGGACGAAGACACGGCCAATTGCCTCATCCTGTTGGCACAGGGCCAAGCCATGCAGACG
GGCTTCTATGTATACGAATGCAAAACTTGCAGCAAATGCTTCCCTTCCTTCCAAGCTTTG
GGTGGCCATCGCGCCAGCCATAAGAAGCCGCTGACTACCTCTTTTTTAGGCAATGGGAAG
AAGAGATCGCACGAGTGTTCGATCTGTGGGTCTGAGTTTTCCTCCGGCCAAGCGCTTGGC
GGACACATGAGAAGGCACCGCCCTATTACTACGTCCATGGAGAGCAATTTAGAGTTGAAG
GAGAAGAGGGATTTACTGCTTGATCTTAACCTTCCTGCTCCCTTAGATGGGGATGCCTTC
TTCTGCCATGGTGGATTGCCATTACTAGAAGGATAA
>c122094_g1_i1|m.99900 c122094_g1_i1|g.99900  ORF c122094_g1_i1|g.99900 c122094_g1_i1|m.99900 type:complete len:76 (+) c122094_g1_i1:188-415(+)
ATGCGAATAAGACAGAGATTGAAACCTCTCCGAAATTCCATGATTACATCACTCTCTTAT
GTCTACTTGCGGCCATTTAGCCGATGTGATATGAAGAGGATGCCGAGAGCTCATTCTAGA
GAGGAGCGATTGATGCACGAAGAGATGGCAGCTATCATGAAGAACGACACCTGGAAGGTA
TCCGACATTCCACCCGAGAAAAATGCGATTGGCGTTAAATGGGTCTAG
>c122108_g1_i1|m.99914 c122108_g1_i1|g.99914  ORF c122108_g1_i1|g.99914 c122108_g1_i1|m.99914 type:5prime_partial len:77 (+) c122108_g1_i1:2-232(+)
TGCAACATAAAATTAAATCCCAACAAATACATTTTTAGTGCTCGATCCAGCATGTTCTTC
ATATTAATAATTTTGACAGAAGGCATCTTAATCAACCCTAAGAAAGTGGCTGCGATAAAG
AATATTCGTCCCCCGAGTAATCTTAAAGAGATGCAAAAACTATCACAACCGATCACGAGT
TTTTTCAGGAGAGCATTGTGCTTCACTCTTCAAATCCCTCAAGAATTGTAA
>c122159_g1_i1|m.99962 c122159_g1_i1|g.99962  ORF c122159_g1_i1|g.99962 c122159_g1_i1|m.99962 type:internal len:44 (+) c122159_g1_i1:1-129(+)
AATGAGGACATGGCCAATGTCCCACATGCCAGTGCTGTTGGCAGTTTGATGTACGCCATG
TTATGTACTCGACTTGATATATCCCAATCAGTGGGAGTGTTAAGTAGGTACATGACAAAA
CCTGGAAAA
>c122192_g1_i1|m.99990 c122192_g1_i1|g.99990  ORF c122192_g1_i1|g.99990 c122192_g1_i1|m.99990 type:internal len:96 (+) c122192_g1_i1:3-287(+)
ACACAAACCTCATCCATATATCTTATATCATCAGCCCATACTAACACACATTCATCTGAA
CCAACAACCAACAAAGAAGCACTCACTTGCGCTCATTGGCATGCAGCTATGACAGAAGAA
TTAACAACTCTCAAATCCCATGAAACATGGACACGGGTACCTAAAGAAACTGCTAAAAAT
ATTATTGGATATTGTTGGCTATTTAAGATAAAGCTTAATATTGATGGAATGGTGTCTCGT
TTTAAAGCTCGATTAGTAGTGCGGGGCTTTAAGCAAAAACATGGA
>c122244_g1_i1|m.100036 c122244_g1_i1|g.100036  ORF c122244_g1_i1|g.100036 c122244_g1_i1|m.100036 type:internal len:130 (+) c122244_g1_i1:3-389(+)
GCCGCCTCCTCCATTATCTCTGACATTTCACCGACATCTAGTCCTACCACCCATCTTCTC
TCCGAGGTTTCCTCCATCCTTACTCACCGGAACTGGCAACATAACGACGCCTTAAGGAAA
CTAGCCCCATCTCTCACCGGCCATCTCGTCGCCGAGCTACTCCAAGAACTCTCGTGCGAC
CTAAACAAGATCTTCGCTATCTTCCAATGGATTGGCAACATTCCGGGCTATATCCATACC
GTTGAATCCTACGAATCACTGTTCAAAGTTCTTGTAAAGTTCAAATTATCAATCAGCACT
TACAAATTGGCCATCTCCATGCTCAAATCATGCGGTTCTGCCGGTGATGCTCGCATGGCT
TTTGCTGTAATCGGAGGCCTGAGACGC
>c122299_g1_i1|m.100092 c122299_g1_i1|g.100092  ORF c122299_g1_i1|g.100092 c122299_g1_i1|m.100092 type:5prime_partial len:60 (+) c122299_g1_i1:3-182(+)
AAAGATCATGATGGAATCTCAATTAGGAAAGTTCTTTGGGCTAATTGGAAGTGTTTGCCA
AAACCTCTATATGCTTTAGGATACCCAATTAAATCACTAAGCTCATTAACATCTTCTAAC
TTAGCTAGCTTGTGGTTAAAATTCTATAACAAGGATGGGCTATGGGTTCATTTTTTATGA
>c122300_g1_i1|m.100093 c122300_g1_i1|g.100093  ORF c122300_g1_i1|g.100093 c122300_g1_i1|m.100093 type:3prime_partial len:50 (+) c122300_g1_i1:47-193(+)
ATGCTAGAAGGGGGTGACTTGCTGGTGCATATAAAAACTATGAACAAGGTGATTACTCAG
GTACAGAATATGGAGGCAAAGATTGATGAGGAGGATCTGGCGATTTTTCCATTGTACTCA
TTACTGAAGTCATTCGATCATTTGGTG
>c122319_g1_i1|m.100112 c122319_g1_i1|g.100112  ORF c122319_g1_i1|g.100112 c122319_g1_i1|m.100112 type:complete len:46 (+) c122319_g1_i1:136-273(+)
ATGATTTATAGTTTGAAGCTACCCATTATTAGGAAAAGGGCATGTGACATTTTAGCCGTT
CCCGCAACTGCTGTAGCGTCGGAATCAGCTTTATGTGTGGGAGGTCTTATTATTGACGGA
GAGCGTTCAAGTCTTTAA
>c122337_g1_i1|m.100129 c122337_g1_i1|g.100129  ORF c122337_g1_i1|g.100129 c122337_g1_i1|m.100129 type:internal len:45 (+) c122337_g1_i1:2-133(+)
ATCAACGCCGACCACACTGTGTTATTTCAACAGAATGGGATCCACATTACTATGCTTGTA
GTATACGTGGATGGCATGATTGTCACATGGGACAATGAGAAAGAGATTACCCAACTCAAG
GCGAAACTGGGC
>c122353_g1_i1|m.100148 c122353_g1_i1|g.100148  ORF c122353_g1_i1|g.100148 c122353_g1_i1|m.100148 type:5prime_partial len:54 (+) c122353_g1_i1:2-163(+)
TATGATCCGGTTGTTCTTAGCTTTGTAGCTTCAGATGGTCTTCATCTAGAGCAAATGCAT
GTGAAGACCTCCTTCTTACATGATGATTTGGAAGAAGAGCAGTATATGCTACAACCAAAT
GGATTTGTTGCATCGGGGAAAGATGGTATGCAAGCTCAATAA
>c122354_g1_i1|m.100151 c122354_g1_i1|g.100151  ORF c122354_g1_i1|g.100151 c122354_g1_i1|m.100151 type:3prime_partial len:64 (+) c122354_g1_i1:217-405(+)
ATGCTCGGAGAAATCAAGGTCCTGAAATCTCAAGGCACCTGGACCCTCGTGCCTCCATCT
CCATCTCAAAACATTATCGGCTCGCGCTGGACGCACAAGACAAAACTCAAGGCCGATGGA
ACGGTCTCCAAATTTAAAGCTAGGCTCGTTGCGCAATGCTTCAAGCAAGTGCCAGCGATA
AACTACAAG
>c122379_g1_i1|m.100183 c122379_g1_i1|g.100183  ORF c122379_g1_i1|g.100183 c122379_g1_i1|m.100183 type:5prime_partial len:86 (+) c122379_g1_i1:2-259(+)
TACAAATTTTTATCATTCAAAACTCTTGTTGAAAATCAACTAGAGTCTAAAATCAAAATG
CTCAGGACTGACAGAGGGGAGTACTGCAACAAAGTATTCAATAATATCCTCGACAAATCT
GGGATAAACCATCAACTAAGCAGCCCCTACACAGCTAAACAAAATGATCTCTCAAAAATA
AAGCACAAACACATTACAAAGACCATGTGCACTCTTCTTTTAGCTACAAATATTTTAGAA
ATTCTTAGCCTACTGTAG
>c122399_g1_i1|m.100195 c122399_g1_i1|g.100195  ORF c122399_g1_i1|g.100195 c122399_g1_i1|m.100195 type:internal len:79 (+) c122399_g1_i1:1-234(+)
CAGCACAGAGAGATAGAAAATCATTCGCAATGGCTACTAAGTACTAACAAAGATCTGGTT
CTTAAGTTCAATAAGTTTCCTTTTCAAACCCTCCTGAGAGGGATAACAATGGGAGCATCA
TTGCTCTTATCAACTTTGCTGTTCTGCACATATCTCTGCATTCTCTCCTCTTTTGCTTTG
TTTTCAAGCAATTCCAATGGCGATTCCTTTCAAGACAGAGGCATAAACTCGAGT
>c122404_g1_i1|m.100202 c122404_g1_i1|g.100202  ORF c122404_g1_i1|g.100202 c122404_g1_i1|m.100202 type:3prime_partial len:40 (+) c122404_g1_i1:47-163(+)
ATGGCTCTCTCATCATCTGAAACAGAATATGTGGCTGCAGCTACTTATGTTAGTCATGCT
CTATGGATAAGAAAACTAATGGAAGAATTAAAGCTGAATCAAGAAGAACCATTGAAG
>c122414_g1_i1|m.100212 c122414_g1_i1|g.100212  ORF c122414_g1_i1|g.100212 c122414_g1_i1|m.100212 type:5prime_partial len:81 (+) c122414_g1_i1:3-245(+)
TACCTCAAGTGCACAATATCTCTCAGCCTGCCGATCACAAAAAGAACCACCACACTCACA
ACATATGCCGGCGATGACTGGGACGGCGATCCCAAGGATCAAAAATCTATTTCCAGCGTC
TATACCTTCCTCAAATCACGCGTCATCTCTTGGGGAGCTAAAAACAACAAATCATCGCCC
GTGCCTCCACAGAAACATATAGAGAGAATAATGAAGATTTACATGTCATATTTGATATTT
TAA
>c122426_g1_i1|m.100237 c122426_g1_i1|g.100237  ORF c122426_g1_i1|g.100237 c122426_g1_i1|m.100237 type:internal len:87 (+) c122426_g1_i1:3-260(+)
CCACAAGTGCCTTATGCATACGAGGGAAACCTTATCTCATGGACAGTTACGAAACAACAA
ACCGTGGCAAGATCTTCCACAAAAACAGAGCATACAGCTCTTTCTACTATGGCCACTGAC
ATCATCTGGTTGCATAATATTTTCCTTGACTTCGGGCAACCTCAATACCATCATACAACA
CTCTACAATGACAGTGTCTCAGCACAAGCTCTCACATTAAATCCCGTGTTTTACTCTAGA
ACCAAACAAATTGAAATT
>c122452_g1_i1|m.100257 c122452_g1_i1|g.100257  ORF c122452_g1_i1|g.100257 c122452_g1_i1|m.100257 type:5prime_partial len:58 (+) c122452_g1_i1:1-174(+)
CAAACGAATGGCCTGGACTATATTGGAACTTTCAGTTCAGTGACCAAGATGCTAACTATT
CGTCTATTGCTCCAAACGGCTCTCAAAAACAGTTGGGACATCACCCAACTTGACATCTCA
GATGCATTTCTCCATGGCAACGTCGAGGAAACTGTTTACATAAACCAACCATAG
>c122496_g2_i1|m.100303 c122496_g2_i1|g.100303  ORF c122496_g2_i1|g.100303 c122496_g2_i1|m.100303 type:5prime_partial len:91 (+) c122496_g2_i1:2-274(+)
CTCTATCTCCTCCTTTATGTAGACGACATTCTCCTCACCGGCTTTCATCCATTTGATCTA
TCCGATTTAATCAACTCAATGTCTTTCAAATTCTGTTTCAAAAATCTGGGGGGACCCACC
AACTTTCTCGGCATCCAAATCCTCCAAACACCCACCTGCCTTCTTCTACATCAAACAACC
TATACTAAAAATCTCCTTCAAAAAGGCTCGGATGCAAAACTGCCAACAAACCTTAACTCC
TGGTACTATAAAATATCCCTCACCTTTGAATAA
>c122501_g1_i1|m.100308 c122501_g1_i1|g.100308  ORF c122501_g1_i1|g.100308 c122501_g1_i1|m.100308 type:internal len:124 (+) c122501_g1_i1:1-369(+)
CGCAAAACCAACAGTCCCAGAGAACGTGACTGCTCTCCCAATCTCGATCCATCTTCGTCT
CCTCTGGTTTTAATCCTTCCTCCTTCAACCGTCTGTTCTGTTTCAATGGCAATGTCGTCT
GCAATTCCCATCATCGTCCTCCTCCTTCTATCTCGATCATCATCCTCGATCATAGCCCCG
CTTCTAAACGACGAAGTTCTTGGCCTTATTGTCTTCAAAGCAGGCCTCCATGACCCAAAC
TCCGCCCTCGCCTCATGGTCTCCAGACGATCCATCCCCTTGCTCATGGTCACACATCATC
TGCTCCTCTTCCTCTGTCTCTTCTCTTTCCCTATCCTCGCTCTCCCTCTCCTCCTCCCAC
TTCCCTCCA
>c122549_g1_i1|m.100365 c122549_g1_i1|g.100365  ORF c122549_g1_i1|g.100365 c122549_g1_i1|m.100365 type:5prime_partial len:45 (+) c122549_g1_i1:1-135(+)
ACGGATGGTGGAGGAGAGTATTGTAATAAATCTTTCGGTACCTTTCTCTCCACCCATGGG
ATTAAACATGAAATCTACTTCCCTTACACCCCAGAACAAAACAGCGTAGCTCAAAGAAAG
TATCCTCATAATTGA
>c122563_g1_i1|m.100381 c122563_g1_i1|g.100381  ORF c122563_g1_i1|g.100381 c122563_g1_i1|m.100381 type:3prime_partial len:50 (+) c122563_g1_i1:68-214(+)
ATGGCAAGCTATGACCTGCATCCTTGTACCCTGAAGGGTGAACTGTTTCAAATTTTATCT
AAGAAAGGTAGCCTTGGATCCAAAGTTCCTGAGCTGCGAAAAATGCCTCAGATTGCCACG
TTTGGCCTGCCCAGCTCACACGAAGAG
>c122608_g1_i1|m.100430 c122608_g1_i1|g.100430  ORF c122608_g1_i1|g.100430 c122608_g1_i1|m.100430 type:5prime_partial len:90 (+) c122608_g1_i1:2-271(+)
ATTTCATGGTCAGTAAAGAAGCAACATACTGTTGCTAGATCATCCACAAAAGCCGAGTAT
CTGCCATTGTCTATGAAAATAATGGATGTTGGATGGCTTCGCCGATTACTTGAATATTTT
AGCCTAAGTCAGCATGAACCAACTCAGCTCTATAGTGACAATATCTCTGCTCTTGCATTG
TCCAATAATCCTATCTTTCAGCCAAGCTTTGAAAGAAACATTTTGCGAGTAACCTTTGCC
ATTGCCTTTTCCAAACCATTCCTTGACTGA
>c122650_g1_i1|m.100467 c122650_g1_i1|g.100467  ORF c122650_g1_i1|g.100467 c122650_g1_i1|m.100467 type:3prime_partial len:133 (+) c122650_g1_i1:264-659(+)
ATGAGTGGCTTTGCTGCATTCCTAATCTCCAATCTGATGAGATCTCATGGTATTCCAAGA
AATAGTATACAATCTCTAGGCCTTCTACCGAATTTGAGTATCGTGTCATTGCAAATACTC
AATTTTGAAGTTATTTGGATTGAAGCACTCTTATTAGAACTTCATCTCCCAAAGGTTTCT
ACGCCAATTTTGTGGTATGACAATATTGGGGACACATATTTTGCTGTAAATTCTGTATTT
TATATCCGCACTAAATATATTGAAATAAATGTTCACTTTGTTTGGGATCTTATTACTCAT
AAAGCAAATTTGATTTATTTTATTCACTTAGAAGATCAGCTTGCCGACATCTTCACCAAA
TGGCTTTTTTCCCACGATTTTCTACGAATTGAAAGC
>c122667_g1_i1|m.100486 c122667_g1_i1|g.100486  ORF c122667_g1_i1|g.100486 c122667_g1_i1|m.100486 type:internal len:50 (+) c122667_g1_i1:3-149(+)
GAGGTCTTCAGGGTGTCTCTTCGCAACTCCATGCCGGTGGGAGAGATCAGACTCAATTTA
GTGATCGAGGGTATACTGAATGAGGATATGAGAAGGCGATCAGGTGCGGCAGCATCAACT
TCCAAGAGTGAGATTCTGGTGTCCGAC
>c12266_g1_i1|m.10053 c12266_g1_i1|g.10053  ORF c12266_g1_i1|g.10053 c12266_g1_i1|m.10053 type:5prime_partial len:41 (+) c12266_g1_i1:3-125(+)
TGGGAATGCCCATTTCTTATTGAAAAAGTGTATGATGCAGACGCGAATCAATGGATTGAT
ATGGACAATTGTCTGCCCATGCCACATTTTAACAGGCAATACTTAAAAAAGTATTACACG
TAG
>c122710_g1_i1|m.100525 c122710_g1_i1|g.100525  ORF c122710_g1_i1|g.100525 c122710_g1_i1|m.100525 type:internal len:210 (+) c122710_g1_i1:1-627(+)
GAAAAGCTTCAGTATCAGTCCTCAATGGCGCAAAGAACAGATAACTTAAAATCAACGTTT
CTTCTCATCTTCCTCTATTCTGCTACAAAATCTCCCAGCCTCTGCGAGGGAATTAGCGGA
AGAAATCTGAAGAGTCTGAAACGCCAAGAACTCAAATCAACGAGACGCTTCGATTTGTAC
ACGCCCATGGATTCTCCTTCGCCATTTCCACCTGATGAGTACGTAATAAGCCCTTCATTC
TCTCCTCAGAACCTTCCACCCTTCTGCCTATTACCACCATCACTGCCATTCACTCCGATT
CCTTTACAAAATCCTCCCCCGCCGCGTCCCGTTTTCTCCAATCCACCATTTGTGATACCT
AGATCTCCGGAATACACGCCAGGAACGCCGATCGGGTTACCCGGTCCGCCGGAGTTCGTC
CCGGGGCCGTCGATTTTCTTGCCTCCGGTCGTATATCCACCGCCGAGCGATCCTCCGCCG
CCGCGTGCGAGGACGACGATGGGAATGTGGTGCGTGGCGAAGCCGACGGTGCCGGATCCA
ATCATAGAGGAGGCGATGAACTACGCCTGTGGATCTGGTGCGGATTGCGATGCGATACAG
CCCAATGGATCGTGTTATCAGCCAGAC
>c122714_g1_i1|m.100528 c122714_g1_i1|g.100528  ORF c122714_g1_i1|g.100528 c122714_g1_i1|m.100528 type:internal len:88 (+) c122714_g1_i1:2-262(+)
GATGAAATGCCACAGAGGAGCAATGTGTCCTGGGTAGCAATGATTTCTGGCTACTCGAGC
TTCGGAGATGTCTCTTCTTCGGAAGAACTCTTTGAGAAAATGAAAACGAAAGACATTTTC
TCGTGGAATGCAATGATTGCTTGTTATGCTCAAAATGGCTTTCCAAAAGAGGCAATTCAG
CTGTTTAACAGAATGAGAAAGCCTGATACTCATGTCAGTCCTGATGAAATCACCTTTACT
AGTGTTCTTTCTGCTTGCTCT
>c122714_g2_i1|m.100529 c122714_g2_i1|g.100529  ORF c122714_g2_i1|g.100529 c122714_g2_i1|m.100529 type:internal len:76 (+) c122714_g2_i1:1-225(+)
GTTCTTTCTGCTTGCTCTCAGTTAGGAAACATGAAATTTGGCATATGGGTTGACAGCTAT
TTGAGCTCCATTAAAACTGAGCTTGATGACCATTTGCACACTGCCTTCATAGATCTGTAC
TCCAAATCTGGAGGGATAGACAAGGCTTTAAAGCACTACCACCATCTCAGAAAGAAGGAT
TTAGTATCCTACAGTGCTATGATATTAGGATGTGGTATCAATGGA
>c122737_g1_i1|m.100553 c122737_g1_i1|g.100553  ORF c122737_g1_i1|g.100553 c122737_g1_i1|m.100553 type:5prime_partial len:57 (+) c122737_g1_i1:2-172(+)
AGATATCCCTCCATGTCACTGGACTTAAAAACGCCGGAAGAAGTGTGGCCGGGCAGGCCT
GCCGACTACAGCAGACGTCACATCTTTGAATTTCCGACATATGTGCTCTTAGAAGGTGGA
GATTGGATAGAGTTAGACACCAAGTCCGAGGTGGGTTTATCTCAAACATAA
>c122798_g1_i1|m.100609 c122798_g1_i1|g.100609  ORF c122798_g1_i1|g.100609 c122798_g1_i1|m.100609 type:internal len:72 (+) c122798_g1_i1:1-213(+)
CTCTTGTCCCAACATTTCTGCACAAAATGTGATAGTTCAAAATGGGTTTGTAAAACAAAG
ACAAGCTCAGATGGTACAGTTGCTAGATTAGTTGCTCAAGGCTTCAATCAACTCCTAGAA
ATTGACTATTATGAAACATTTAACATAGTGGCAAAAATGCCAACAATGCTTTTCTACATG
GGGATCTTTTCGAAGAAGTCTATCTGCAACAAC
>c122804_g1_i1|m.100625 c122804_g1_i1|g.100625  ORF c122804_g1_i1|g.100625 c122804_g1_i1|m.100625 type:internal len:149 (+) c122804_g1_i1:2-445(+)
CTTCGCGACATGATAAAGGCCGCCGGTGACGCAGGGCTTGCGCTTCCTTGCTCGCCGTAC
TTTTCCGGCGTCACGGTCGGGGGATTGTTGGCCACCGGCGCGCACGGAAGCTCTTGGTGG
GGTATTGGCGGCTCGGTGCATGATTATATTGTTGCGGTTCGGATCGTGACGCCTGCATCT
CCTACCGAAGGGTATGCGGTTGTCCGTTCGCTCGAGGAAGATCATCCTGATTTGGATGCT
GTCCGAGTCTCGCTTGGAGTATTAGGAATCATCTCGCAGGTCACATTTAAGCTCGAGCCA
TTGTTCAAGCGATCTATCACATATGAGATGCGCGAAGAGGATGATTTTTTAGACAATATT
TTGAGCTTCGGAAAACAGTATGAGTTTGGGGACATAACATGGTACCCGGGAACTAAGAAA
GTGTTATACCGGAAAGATAGCCGG
>c122828_g1_i1|m.100650 c122828_g1_i1|g.100650  ORF c122828_g1_i1|g.100650 c122828_g1_i1|m.100650 type:internal len:56 (+) c122828_g1_i1:3-167(+)
ATACTCAGAACTGATGGTGGGGGAAAATTCCAAAATCGCCAACTAAACTCCTACGTACGA
CAAAATTGGATTGCCCACCAACTCTCTTGCCCATACACATCAGTGCAAAATAGTCTCGTT
GAACGCAATCACCGTCTCCTTGAGACCACAAGAACACTCCTCACA
>c122837_g1_i1|m.100660 c122837_g1_i1|g.100660  ORF c122837_g1_i1|g.100660 c122837_g1_i1|m.100660 type:5prime_partial len:141 (+) c122837_g1_i1:2-424(+)
GGGTTTCCGGTGATCCTTAACGTCTACGACCTCACTAGGCTGAACAAATGCTTGTATTGG
TGCGGCTTAGGCATCTTCCACTCGGGCATCGAAGTTGATGGCATAGAGTATGGATTTGGA
GCCAATGACTTTCCTTTGAGCGGTGTATTTGAGTGCGAGCCAAGGAAATGCCCTGACTTT
GTGCACAGAAGCTCCTTCATATTAGGCCATATTAGCTTGCCTTTGGTAGAATTTCATGCA
TTTATGGATTGCATGACTGAAGAATACAGTGGTGATACTTATCACATAATCTCTAAAAAC
TGCAACCATTTCACTGAAGATTTATGCTTCAGGCTGACAGGAAAAGGCATTCCAAGATGG
ATCAACCGCCTTGCGAGAATAGGTAGATTTTCTTTCTCTCCATTGATATTTTGTTCGCGC
TAG
>c122894_g1_i1|m.100720 c122894_g1_i1|g.100720  ORF c122894_g1_i1|g.100720 c122894_g1_i1|m.100720 type:complete len:157 (+) c122894_g1_i1:187-657(+)
ATGGTAAACAAAACATGTCAGTCAATGAAGGCACCCACAATCACATATTACTTCTCCCTA
AAGCATATCTTGAGGTACCTTCGGGGAACCAATGCACTAGGCTTACCAATCAACAAAGAT
GCTGGATCCCTCCCAGCTTATGCAGATGTCGACTGGGCTGGAGATATCATAGATCAAAAC
ATGGGTTTTCGTATATTTTATGGAGGCAACCTTATCTATTTGTTTGTAAAGAAGCATCCT
ACAGTCACTCGTTCATCCACCGAAGTGGAATACAGACCTTTGTGTACTACAGCCACTGAT
ATTGTTTGGCTTCATCGATTGCTATCACAATTCAACTTACAACCGTATCATCCAACAGTG
ATATTTCGTAACAATACTTATGCTCAGGCTTTGACTAACAATTTTGTTTTATTCTCACAC
GAAGCACATAGAGGTGAATTGGCATTATATCCGGGACTGTGTTCAGGATAA
>c122899_g1_i1|m.100734 c122899_g1_i1|g.100734  ORF c122899_g1_i1|g.100734 c122899_g1_i1|m.100734 type:5prime_partial len:62 (+) c122899_g1_i1:2-187(+)
CCAATCACTATCCGAACCATACTCTCCCTCGCCCTTACCCATTACTGGCCAATTAAGCAA
CTCGATTTTGATAATGCCTTTCTTAATGGTGAAATCAACGAATCCATCTACATGGAACCC
GCTGGTTCCGTATCAACCACTTATCCAAGTCATGCGTGCCAAATCCATAAAGCAAAAATG
GCCTAA
>c122923_g1_i1|m.100760 c122923_g1_i1|g.100760  ORF c122923_g1_i1|g.100760 c122923_g1_i1|m.100760 type:internal len:120 (+) c122923_g1_i1:1-357(+)
ACACCAGCCTCTAAACACAACCTCATATCTATCCATAAACTAGCCTCTGACAATTTTGTT
TCTTTTTTTCTCGATCCCGTTGGCTCCCACATCAAGGATCTCACGACGAGTCGAGTAATC
CTCCATTGCCTTAGCATATACGACCTCTATCTAGTCCAGTCGTTCCAGCTCAAATCTCCA
CCAAAGCATCAAGTGCTCAGCACAACTACAATAAACTCAACCACCTGGCATCTTCGGCTC
TTCCACCCCAATAACTCAATCTTTCAATCTTTGTTCCCCGCTCTATCAAGCGACCGCATC
AAAGCTCCTCCATCGCCTGCCAAACTTGTACCCTCAGCAAGCATCACAAGCTTCCAT
>c122947_g2_i1|m.100796 c122947_g2_i1|g.100796  ORF c122947_g2_i1|g.100796 c122947_g2_i1|m.100796 type:5prime_partial len:87 (+) c122947_g2_i1:3-263(+)
GTGTGGGGACCATCCCCGACTGTGTCTAGACACGATTTTAAATACAACATACTTTTTATT
GATAATAGTTTGCTTAGTATACCCAATGAAAACCACGATGAAGCCTCTAACACATTTTTG
CAATTAAAAAATTCAATTAATAAATTCTTTAGAAGGGATCACCAGGGAGAATACAACAAC
AAATTCAAGCATATTTTTGGCAAATCTGGCATCATTCACAAGTTAGTTGTCTTTACACTC
CCAAACAAAATGGACTTGTAG
>c122969_g1_i1|m.100818 c122969_g1_i1|g.100818  ORF c122969_g1_i1|g.100818 c122969_g1_i1|m.100818 type:5prime_partial len:97 (+) c122969_g1_i1:3-293(+)
GCGGACCACCGCGTATTCATCCGGAATTTGTCGGAAGACTTCATCATTCTCCTCCTATAC
TTGTTTGACGTGCTGGCTATTGGTAGAGATCGGGACAAGATCTCTCAGCTCAAGGGGAAG
CTCAGTCATGAGTTTGAGATGAAGGATTGGATGCCGCTCAAAAAATCATTTGGATGGAGA
TTATTTGGGACCGAACTAAGAGACACCTCTAGCACTTATAGAGGGAATATATGGAGAATG
TGCTGGATCACTTTGGCTTGCTGGATGCAAAGCCGATTAGAACTCCACTAG
>c122989_g1_i1|m.100853 c122989_g1_i1|g.100853  ORF c122989_g1_i1|g.100853 c122989_g1_i1|m.100853 type:5prime_partial len:441 (+) c122989_g1_i1:3-1325(+)
TGGGGGCACTCTGCTTGCTTTTCTGATGGAGTGCTATATGTTTTCGGGGGATGTTGTGGT
GGAATGCATTTCAACGATGTTCTTACTCTTAATCTTAATACAATGACCTGGAGCTCTCTC
ACCACCACCGGCGACAAACCGGGATTTCGAGACAGCCATAGTGCCGCCATTATAGGCCAG
AGAATGGCAGTATTTGGTGGCACAAATGGCACAAAGAAGGTGAATGATCTCCACATTTTA
GACCTTCGAACAAATCAATGGAGCAAGCCTGCCTGCAATGGTACCCCTCCTTCTCCGCGC
GAAAGCCACACGGCTACCATTGTTGGTGAAGATAAGCTTGTAATCTTCGGTGGCAGTGGA
GAAGGTGAAGCAAACTATCTGAATGATGTTCATGTTCTGGACCTTAAAACCATGGCATGG
ACTTCGCCGGAGATGAAGGGCGACATTGCAGCCCCTAGAGACAGCCATGCCGCAGTTGCC
GTCGGGAAGACACTTCTAATATGCGGCGGAGATTGCGCCGATCGTTATCATGGTGAAGTC
GACGTTTTGGACACCGGAACCATGTCCTGGTCAAGGCTTATGGTTCAGGGATCTGCTTCT
CCTGGAGTTAGAGCTGGGCATGCTGCAGTTACTATAGGAACAAAGGTTTACATCATTGGC
GGTGTTGGTGATAAACAATACTACAATGATGTTTGGGTTCTTGATATGGCAACCTGCGTT
TGGGCACAGCTTTACATATGCGGCCAGCAACCTCAGGGACGGTTCTCTCATACGGCAGTC
GTCGCCAATGCTGATATTGCCATTTATGGAGGATGCGGTGAAGATGAACGCCCACTCAAT
GAGCTTTTGATACTGCAATTGGGATCTGAGCATCCTAATGGTCGCTACAATATATCAATG
TGCAAGAATTTTGGTAACCGTTGGAGCCAAGAGAAAAGGAAGTTTCTTAGAGCAGATAAT
TTGAATGGAGATTCAAACAGAAAGCCTTTTGAAGCCAATTCTGAACAAAAGAATGCCATG
TTTCACTGCCCAGATAACTTGAGGGCTAAAAGGAAGATAATCAATGATTGTAAAGTATTG
GATATGGAATCAGAGCAGGAAGAGCATTCTCTTTCACTTTCTCAAAACTCTTCTCCCTCC
CAATCAGACCAAGAACAGAATACAGCACAGAAGCTTTCTTCATATATCAGGGAAGATATG
AGGAAGGCTGAGGTAGAGTTCATGGCATCTGACCGGAGATCGCCACCTGTGAGGCCCGGC
ATTCCTGCCCTAGTGAGCAGTTTTTTTTTAATTCAATACAACGGGCAAAGAATAACCAAA
TAA
>c123032_g1_i1|m.100888 c123032_g1_i1|g.100888  ORF c123032_g1_i1|g.100888 c123032_g1_i1|m.100888 type:internal len:193 (+) c123032_g1_i1:3-578(+)
CAATTTCAGAGTTTAACCTGCGATGCTATAGCTATGATATCTGGAGTGCAATTCCCTATT
CATTTCGCTTCAGCTTCATCCTACTCCCGCCGTTTCTCCTATTCCACCGCCATTACCAGT
TCCTCAGCTTCCCGCTTCTCTCCTTCTCTAAAATACGAAACTCCTCTCTTCCTCCGCCCC
CTCTCTCACTCGACCTCATCTTCCTCCCTTCTATCCTTCCGCCGCTGGGCAGAATCCCTA
GTCCGATCTTCTGCCGCCGGTTTATCCATCAACGCCGGTCCATCTACATCCGAGCTTTTT
CGCGAGCTTTCATGGCTTCTACAAGACGCCAGCATTCAGATTGGAGAGACTATACTGCTC
AGAACTCACCTCGAAGATCTCTACCGTTTATGGACTCAGCGAATCGAGGAGCGTCGGCCA
TTTCAGTACTTAGTTGGATGCGAACATTGGCGTGATTTGGTTCTTGCTGTGAGAGAAGGG
GTTTTGGTTCCTCGACCGGAGACGGAAGAACTTGTAGATTTGGTAGCGGGGGTGGAAGGA
TTCAAGAACGGGTTATGGGCTGATTTGGGGACAGGG
>c123040_g1_i2|m.100897 c123040_g1_i2|g.100897  ORF c123040_g1_i2|g.100897 c123040_g1_i2|m.100897 type:internal len:102 (+) c123040_g1_i2:1-303(+)
CAACAAATGGCCAATCTCCCAACTAGATATTTCCGATGCATTTCTACACAGCAAGCTAAA
CGAAACTATATATATGAACCATCACTCTTCATAAAATATACCAACAACACCGATCGCTTT
CTTCTTCTCTACGTAGGCAATATCCTTCTGACTGGAATCAACCCCACAATCATCGACCTC
CTACAAAAATCCATGTTCAAACACTTCCACATCATACACTTTGGCCACCCATCCCTCTTC
ATTGGCATCCAAATAACAACCTCTGCCTCCGGTCTATTTCTTCATCAAACCAATTATGCT
AAC
>c123054_g2_i1|m.100909 c123054_g2_i1|g.100909  ORF c123054_g2_i1|g.100909 c123054_g2_i1|m.100909 type:5prime_partial len:93 (+) c123054_g2_i1:3-281(+)
AAGGATAGTTATGGAGCAGGAGTTTTCCTAAAAAGTTTGCACGGGTTCTTCATCACGCCG
ACCCTACATTTCCTCTTCAAAGCCATCAACAACCTAGCCGAATACGAAGCACTCTTAGAA
ATCACCCAAATGTTACAAAAGACCAGGGTACGCCCTGTGGTGATCAGGTGCGATTTCCAA
ATCTTCGTTTGTCAAGTGCAGGGAACGTACACGTCCAGGGACCCGATCCTGAAGCGATAC
CTCACCTTAGCACTATTATGGCTGAAGGAGATTCCCTGA
>c123093_g1_i1|m.100951 c123093_g1_i1|g.100951  ORF c123093_g1_i1|g.100951 c123093_g1_i1|m.100951 type:internal len:73 (+) c123093_g1_i1:3-218(+)
TTAATGGTTCAATTTGATATAGTTCCTGCTTGCAGTATGTATAATCATCTAATTACAAGT
TATTATGCTGATAAAAATTTGGCGAAGGCTTCAGAACTTCTTCAGGAAATGCAGAAAGCA
GGGCATTCCCCTAATTTTGAGACACATTGGTCTCTTATAAGGAGATTAAGTTACACAGCA
GGACAGGAGAAGTACAAGAAAGGCTTTCTGTCTAGT
>c123141_g1_i1|m.100983 c123141_g1_i1|g.100983  ORF c123141_g1_i1|g.100983 c123141_g1_i1|m.100983 type:internal len:54 (+) c123141_g1_i1:3-161(+)
AAAACTATATATATGCTGCAAACTCAATGCTTCACGGACCATCAATTTTCACTCTATGTT
TTCCGTCTCAAAACGTCCATCTATGAACTCAAGCAGGATTCTAGGACTTGGTTCGACACA
TTAAAATTATTTCTGCTGCAACATGGCCTGACTCAGAGC
>c123152_g1_i1|m.100993 c123152_g1_i1|g.100993  ORF c123152_g1_i1|g.100993 c123152_g1_i1|m.100993 type:3prime_partial len:45 (+) c123152_g1_i1:201-332(+)
ATGAACAATAATTTGTTTTCAGTGATGAATGCGGTTAATGCAAGGTACCACATGCTTTTT
GAGCCGAAGGAGGTAAAGTTCCTACAGAACTTAGATTCAGTGAAGGCAGATGTGACTCAC
ACTGGAAGACGG
>c12315_g1_i1|m.10103 c12315_g1_i1|g.10103  ORF c12315_g1_i1|g.10103 c12315_g1_i1|m.10103 type:internal len:50 (+) c12315_g1_i1:2-148(+)
AGAATGACAACAATTCGTATGATCCTTGCCTTAGCAGCACAAAACAAATATTATATTCAT
CAGCTTGATGTTGTATCATCATTTTTAAATGGATCATTAGCAGAGGAGGTTTATGTTAGT
CAACCTGAAGGTTTTATTGAAAAAGGG
>c12326_g1_i1|m.10118 c12326_g1_i1|g.10118  ORF c12326_g1_i1|g.10118 c12326_g1_i1|m.10118 type:5prime_partial len:40 (+) c12326_g1_i1:2-121(+)
CAACTATCAAAAACCTTTGAGATAAAGGAGTTTGGAGAGGCTAAAAAGATCATTGGAATG
GAAATATGTAGGGACAAGGATATGGCTAGAGTGTGGTTCACTCAAAGAGCCTATTTATAG
>c123341_g1_i1|m.101165 c123341_g1_i1|g.101165  ORF c123341_g1_i1|g.101165 c123341_g1_i1|m.101165 type:5prime_partial len:112 (+) c123341_g1_i1:3-338(+)
AAACTCGACTTGAAGATCAAGCCTTGTGTTTTCGTCGGATATGATATTGATGAGTTTGGC
TACAGATTCTATGATCTGCCTACCAAGAAGTTGATCAGAAGCTATGACATAGTTTTCATA
GAGCATCAAACAATCCGAGACATCGGTTCAGCTAAGTCATCCGACCTGATCCGTGATGAC
GCCGATCAAGAAACCGTTAGGCTTGTCGATGGACCTATTTCCAGAGGAGGAGAAGATTCA
AACGCCGAACGGATCGGCGGGCCAAGAGCAGAGGTGGATGCTGAAGGTCATCATGAAGAA
GTTGAACTGGAAGTGGATGCACCTGAGCATCCATAA
>c123385_g1_i1|m.101212 c123385_g1_i1|g.101212  ORF c123385_g1_i1|g.101212 c123385_g1_i1|m.101212 type:complete len:60 (+) c123385_g1_i1:273-452(+)
ATGATGCAATCCAGAATATGTCTAGTATTCGTAACGCCGCAAGACAGTATGTTTAGATAT
TCCTTTAGTTTAGCAAAATCTCGTACGAATAACGAGGTTGAATATGAAGCTTTGATGGCA
GGTCTCAAACTCGCCATTAACATGAAAATCAAAACACTGCTTGTGTATGGGGATTCCTAA
>c123387_g1_i1|m.101215 c123387_g1_i1|g.101215  ORF c123387_g1_i1|g.101215 c123387_g1_i1|m.101215 type:complete len:180 (+) c123387_g1_i1:610-1149(+)
ATGAATGCCATGAACTATAGCAGTAGAAGTCCAGTTGTTTTTCCCCTCTTCCCTTCCAAT
AACCTTCGGCTGAAAAAGAAGATAGAGATCTGGTTAGATGATTTCCAAAAACTCCCCTAC
GTATCTCCCTATGAGGATTTCTCTTCTCTTGATCCAAACAGCGATATCTCAGAAAAGCGA
GTGGCCGGCGTTCTTCATGAACTCCTTAGCCTTTTTGTGGATAATTACGCTGAAAGAAAG
AAACTGTTCTGTCTCAGAAAGCACTTGGGTTTACCTCAGAAGTTCCACAAAGTGTTTGAA
CGCCATCCTCATGTGTTCTATCTTCTTCTCAAGAACAAGTCTTGCTTTGTAGTTCTCAAG
GAGGCCTATAATGGTGGCTATACCTCTGCAATTGAGAGTCATCCATTGTTGGAGGTAAGG
AAGAAATATGTCAAACTGATGAATAAGTCTGAAGCAATACTGAGAAGTCGCCGGAGCAAA
AAGCCCCTTGAAGAGGTTGATGATGAGAGTTATTGCGAATTAGGAGTCGACATTGAATGA
>c123397_g1_i1|m.101230 c123397_g1_i1|g.101230  ORF c123397_g1_i1|g.101230 c123397_g1_i1|m.101230 type:5prime_partial len:50 (+) c123397_g1_i1:2-151(+)
GACTATTTAAAGACTTTTAGCCCAGTAGCAAAAATGCCCACAATGTGCCAACTTTTTTTA
GCCTCCATCAACAACTGGAAACTATGCCAACTTGATGTCTCCAACGCATTCCTTCCTGCC
CTCATTCATGAAACCATCCGCATGGCATAA
>c123404_g1_i1|m.101240 c123404_g1_i1|g.101240  ORF c123404_g1_i1|g.101240 c123404_g1_i1|m.101240 type:internal len:84 (+) c123404_g1_i1:2-250(+)
AAATATTTCTCCACGGCCAACATTTATCTTTTACCAAAAATTGAGAATCCAGCATTTTGG
AATGACTTCAGACCCATCAGCCTTTGTTCTGTCGTCTCCAAGGACATCTCCAAAATCTTG
GCATCTAGAATCAAACGTCTACTTCCGGAGCTGATTTCGGAGAACCAAATTGCATATATT
TCCCACAACGATATGAGGGAAAAGACACTTCTTACTCACGAGTTGGTTCACATCCTCAAT
AGGAAGCAT
>c123496_g1_i1|m.101347 c123496_g1_i1|g.101347  ORF c123496_g1_i1|g.101347 c123496_g1_i1|m.101347 type:internal len:35 (+) c123496_g1_i1:1-102(+)
GATTATGAGGAAACATTTGCTTCGATGGAAAAGATGAGTATTGTGAGAGTACTTTTCTCT
CTTGATGCAAACTTAAGTTTGCCTCTCCACCAGTTCGATGTT
>c123593_g1_i1|m.101433 c123593_g1_i1|g.101433  ORF c123593_g1_i1|g.101433 c123593_g1_i1|m.101433 type:complete len:120 (+) c123593_g1_i1:93-452(+)
ATGGCTTCGGATGAACAGGTAAAAGCTTCTCACATTCTCATAAAGCACGAAGGCTCGAGG
AGGAAGGCATCGTGGAAAGATCCCGATGGTCGTGTCATCAGTATCACCACCAGGGAAGAT
GCTACCGCCCAATTGACTGATTTTCGGGAGAGCATCGTCTCCGGCCAAGCTCGATTCGAT
GAGATTGCCTCTCGTTACTCCGACTGTAGTTCCGCCAAACGCGGCGGAGATCTAGGATAT
TTTGGAAGAGGCCAGATGCAGAAGTCTTTTGAGGAGGCTACTTTTGCCCTTAGAGTTGGG
GAGATAAGCGGCATAGTTGATACAGACAGTGGGGTGCATATCATTATGAGGACTGGCTGA
>c123621_g1_i1|m.101473 c123621_g1_i1|g.101473  ORF c123621_g1_i1|g.101473 c123621_g1_i1|m.101473 type:5prime_partial len:66 (+) c123621_g1_i1:1-198(+)
CATTTTCCAAATTATTTACAACCCACAACCTCAAGCAAATCTGATTCAGCCCTGTTTCTC
TACAAAACCACAGAGATTCACTTATTCTTACTGCTTTATGTTGACGACATTCTAATTATA
GGTAAAATCTCATCAACCATTTATCACTTGGTCAAAACCATGCTTGAAATCTTCAGTATC
AAACACCCGGGGACATGA
>c123695_g1_i1|m.101553 c123695_g1_i1|g.101553  ORF c123695_g1_i1|g.101553 c123695_g1_i1|m.101553 type:internal len:72 (+) c123695_g1_i1:1-213(+)
AAATGGGAAATGAGACAATTAGATCCCTCAAATGCCTTCCTCCATGGTACCCTAAAAGAA
AGAATATATATGATCCAGCCACTCGGGTTCATAGACCCAAATCTTTCCAACCATGTTTGC
CTCCTCAGGAAAGTTATATATGGTCTCAAAAGGGCCCCCCTTGAATGGCTCACCATATTC
ACAAAAACACTCATATACAACAACTTCACTCAG
>c123779_g1_i1|m.101630 c123779_g1_i1|g.101630  ORF c123779_g1_i1|g.101630 c123779_g1_i1|m.101630 type:complete len:49 (+) c123779_g1_i1:370-516(+)
ATGTATGTTGAACAATCTTCCGACTATTCTGAAACCAAACGCGATTTCCAAAACCTCTTA
TTGAAGAAGGCGCTCTATGGTCTAAAGAAAATGCCACAGGCCTATAATAAAAGAATTGAT
CATATATGTAGCAGCATGAATATATGA
>c123781_g1_i2|m.101634 c123781_g1_i2|g.101634  ORF c123781_g1_i2|g.101634 c123781_g1_i2|m.101634 type:complete len:182 (+) c123781_g1_i2:319-864(+)
ATGCAACCATATAAAGGAAATAACCGTATACAAGTTGGAAACAGAGAATCCATGCAAATC
CAAATTTTGGGAAATGGCATCGTGCCCACTTCTATGCGTAAACTCTTCTTTAAGAAAATG
TTTCATTCTTTTGACGCATTACATAATCTGCTATCCATACATAAATTTGTCTCTGACAAT
CACTATTTGTTTTGTTTAATGCATGGGGATACTTTATTAAGAATCTTCACACAAATTAAA
TACTTCTCAGTGGTTCCACCAGTAGATGCCTTTATAAAATTGACGCCCCCAGCCAAAAGT
TCCCCTCCAAAAGCTTTCTCCACCCGAAAGTTCGACTGGCATGCCCGTTGTGGTCATTCA
AATTCTTCAACTATTCAACATATTGCAAAATCATATGATGATAGACTATTACTTATTTCT
TTTTGTAATGCTTGTAAATGTGCTAAAGCACATAAATTCCCTTTTACACTTACTTCAAAT
CATAACTATGCTATTGTAAAACTTATTCATGTTGAAGTTTGGGGCCCATCATTTATAATT
TCTTGA
>c123799_g1_i1|m.101649 c123799_g1_i1|g.101649  ORF c123799_g1_i1|g.101649 c123799_g1_i1|m.101649 type:internal len:47 (+) c123799_g1_i1:2-139(+)
AACATCAATAATTTAGAAACATCCACTACTTATGAAGGTACATATGGAATTCAAATGGGA
AATGGAGAAGTAATCCTCATTCAAAATACGTTAAATGACATTCTCCCCACATCCCACCGT
AAGCTCATCCTCAATCAA
>c123805_g1_i1|m.101660 c123805_g1_i1|g.101660  ORF c123805_g1_i1|g.101660 c123805_g1_i1|m.101660 type:3prime_partial len:47 (+) c123805_g1_i1:1209-1346(+)
ATGCACACTCTAAACGACCTTCCTTCCTCATATCAAGTGTTCAAAATTGCCATCAGGTCA
AAATTAGAGCCAATTGACATCAACGGTTTCTATTCACTCCTATATAGTGAGGAAGTGAAC
CAAGCCAATGATGCCGCC
>c123835_g1_i1|m.101686 c123835_g1_i1|g.101686  ORF c123835_g1_i1|g.101686 c123835_g1_i1|m.101686 type:complete len:159 (+) c123835_g1_i1:49-525(+)
ATGGTAAACAGACTATCTCCTAAAGTGGTGACGATAGTGGAACAAGACTTGAGCCATTCG
GGATCATTTCTAGCCCGATTCGTTGAAGCAATCCATTATTACTCTGCTCTCTTCGACTCT
CTTGGAGCGAGTTATGGGGATGAGAATCAGGACAGGCATATCGTGGAGCAACAGCTGCTG
TCCAGGGAGATCCGCAATGTTCTCGCTGTCGGTGGCCCTGCCCGTTCCGGCGAAGTCAAG
TTTGGGAATTGGAGGGAGAAATTAAGCCAGTCGGGCTTCCGTGCAGTCTCCCTCACCGGA
AATGCTCATGCTCAGGCGACGCTTCTTCTTGGTATGTTTCCTTCGGATGGGTACACTCTA
ATGGAAGAGAATGGCACTCTTAAACTTGGCTGGAAAGATCTTTGTCTCTTAACTGCCTCT
GCTTGGAAGCCAATTCAAACTCCGCCTACGGCTGGCAACGCTGCCATTGCAAGGTAG
>c123887_g1_i1|m.101739 c123887_g1_i1|g.101739  ORF c123887_g1_i1|g.101739 c123887_g1_i1|m.101739 type:3prime_partial len:133 (+) c123887_g1_i1:107-502(+)
ATGCTGATGACATTTTTGAACACAGGTAATGATATATCAGCCATTAAACACTTGATGAAA
GCTATGGCTGAAACATTCAACATCAAAAATCTGGGTACTCGATATACTTTCCTCAGCATC
CAGTTTCAACCCACAGATACATGCTTCCTTCTCCATCAGAGCACATATACACTCACTCTA
CTTCAAAGAGTACGAATGACAGACTGCAAACCCATAGCAACACCACAAACTACCAAAGCT
CCCAAGGATAACACCCCACTATCCAATCATACCAAATTTTGCCAAATTGTCGGGGCACTC
CAATATCTAACCATAACAAGACCAGTCATTGCCCTGACAGTTAACAAAGTCTGCCAATCA
TGGCATGCCCCTACCATTATCGATCACAAAGCTGTC
>c123892_g1_i1|m.101746 c123892_g1_i1|g.101746  ORF c123892_g1_i1|g.101746 c123892_g1_i1|m.101746 type:complete len:74 (+) c123892_g1_i1:128-349(+)
ATGGAAAGGAAGCATCAACACATTGTTGAAACTGCTCACCCCTTCCTTCTTCATGCTTAT
CTCCCCAACAAGTTTTGGGCGCATGCCTTTCAAACAACTAGTTACCTGATCAACAGGCTT
TCATCCAGTTCTCTCAAAAATATAGCACCGTTCGAGATGCTATTTCATCAATCACCAGAT
TATTCGCCCCTTCACACTTTTGGCTGTCTCTGCTACCCCTAA
>c123914_g1_i1|m.101763 c123914_g1_i1|g.101763  ORF c123914_g1_i1|g.101763 c123914_g1_i1|m.101763 type:internal len:91 (+) c123914_g1_i1:1-270(+)
CGTCAAATAGCTAGTTCCTCTAATTTATGTATTCCAAATATCTCTTTCAATTCCTGTAAA
AGTTTTAAGTGCGCCAAAACGCACAAACTTCCATTATATTCCTCTCAAAACTACAATTAT
AAACCCTTTGAGCTTGTTCATACTGATGTGCGTGGGCTTGCCCCCAACTTATCCAGAAAT
AGCTTTAAATATTATATTTTGTTATTTGATGATAGTACTTGCTTCTCTTGGGTCTACCCT
ATGAAATTAAAAAATGAAGCACCAAATAAA
>c123918_g2_i1|m.101769 c123918_g2_i1|g.101769  ORF c123918_g2_i1|g.101769 c123918_g2_i1|m.101769 type:3prime_partial len:82 (+) c123918_g2_i1:46-288(+)
ATGTGTATTATACAGGACCCTCGTACGAAGAGGCTGATTGGAATGGGTGAACGGAGAGAT
GGACTTTACTATCTAAAGCAACCAGCAGCTGTGCATGTCGTCAGCAAGAGTGGTTTATCA
TTGGATTTGTGGCATCGACGCCTTGGGCATCCGTCTGAAAAAATTGTAAAAGCTTTGCCT
TTTTTCGTACTTGTAGTGGAACTTTTAATAAGGCTTGTGACATTTGTCCCCGAGCCAAAC
AAA
>c123922_g1_i1|m.101776 c123922_g1_i1|g.101776  ORF c123922_g1_i1|g.101776 c123922_g1_i1|m.101776 type:internal len:63 (+) c123922_g1_i1:2-187(+)
CGCACCGATCAGCGCTCCGCCACAAGGGAAACCCTGTTCTCCCTCGCCTTCGGACATGAA
GTAGTTGCGCCCGTGGAGCTCCTCCACCCAACAATCCGAACAAAAGTTGCAGTGCTTCCC
GGCTCCAGCGAAGCCAATGAGGACAATGTGATATCCGAGCTTGACATGATCGAGGAAACA
AGGAAC
>c123936_g1_i1|m.101789 c123936_g1_i1|g.101789  ORF c123936_g1_i1|g.101789 c123936_g1_i1|m.101789 type:5prime_partial len:46 (+) c123936_g1_i1:2-139(+)
TCCAATGCCTTTTTGCACGACAATCTCAAAGAAATAATATACATGATGCAAACAAAAGGA
TTTGAAGATACCAAATACCCAGATTATGTTTGTCATCTTTACAGAACTATCTACGGTTTG
AGACAAGCTCCTAGATAA
>c123952_g1_i2|m.101816 c123952_g1_i2|g.101816  ORF c123952_g1_i2|g.101816 c123952_g1_i2|m.101816 type:complete len:316 (+) c123952_g1_i2:64-1011(+)
ATGGCGCAGCTGCCGGGGCTTTCGTCGTCCCGCTTCTCGATCACAGCATACTCTCGCTTC
AGAGCTCTTTCTCTTTACCCCATCGTCTTTCTCGTTCTTTCTCTGCTCGCCCAATCAGCT
CATGGCATATACTGCGACGAAGACGACTGCTACGATATCCTAGGGGTTTCGCAGACTGCC
AATGCGTCAGAGATTAAGAAGTCGTATTACAAACTTTCGCTAAAATATCATCCGGATAAA
AATCCAGATCCTGAGTCGAAGAAACTGTTTGTCAAAATAGCAAACGCTTATGAGATTTTG
AAGGATGAAGCAACTAGAGAACAATATGATTATGCAATTGCACACCCTGAAGAGGTTTTC
TACAACGCGGCACGATACTATCACGCATACTACGGCCACAAAACTGATCCTCGCCTTGTT
TTACTTGGTGTTCTCTTGGTTGTTTCTGTATTGCAATACTTGAATCAATGGTCAAGATAC
ACCCAGGCTATAAACAAGGTGAAGAAGACTCCGGCTTATAAGAACAGGTTAAAAGCATTA
GAGCTTGAACGAAATGGACTTGCCACAAACAAGAAAAAGGCTTCTAAACAGGTGGACAAG
AAGGCAGAAGAGGATCTTAGCAATGAACTTGAATTGCAAATTACAGGTGCTGAGAAGCCC
TCCATGTGGAATATTTTTGCTGTGCAATTTATACTTCTACCATATGCTGTAGCCAAGATA
TTGCTTTGGAAACTCTCTTGGTTCTGGAGATATCAGATAATGAAGGCTCCAATAACATGG
GGTGATGCTTGCTATCTAACACAGTCTTGTCTCAAAGTTCCACCAGATGCATGGAGTAAC
ACAGATGAGTCAGCAAAGAAGGATCTTGTAATGAAACGTTTATGGGAGAAGGCTAACATG
GAGAGCCACGTGGCAGACATGAGAAGGGAGTCCAAGCGAAGAAGATAA
>c123963_g1_i1|m.101825 c123963_g1_i1|g.101825  ORF c123963_g1_i1|g.101825 c123963_g1_i1|m.101825 type:5prime_partial len:86 (+) c123963_g1_i1:2-259(+)
TGCCAAATATGCACCAAATTTGGACACTCAGCAGTAAAATGTTGGTATCGTCATGCTCCA
TTCAACAACAAAGAAAAAGACTCTCAACAAGCCTTGTTTGCAGATAACACTTACAATGAC
GCTCACTTGCTACTGTACGCAGGAACCTCCTCTCATGTAACTCCAAAACTTAACAATCTA
AACCATCATCGTCCCTATGAAGTCCGGGACAACATTCAGTTTGGAAATGGAGACACAGTT
CCTATACACTGGCACTAG
>c12397_g1_i1|m.10204 c12397_g1_i1|g.10204  ORF c12397_g1_i1|g.10204 c12397_g1_i1|m.10204 type:complete len:32 (+) c12397_g1_i1:185-280(+)
ATGATGCAACCACCTGGTTTTACAAATCTACCCCTTCCAAACCATGCGTGCCTATTAAAT
AGGACCATTTATGGTCTCAAGAAAGCCCCTTGCTAA
>c124025_g1_i1|m.101885 c124025_g1_i1|g.101885  ORF c124025_g1_i1|g.101885 c124025_g1_i1|m.101885 type:5prime_partial len:49 (+) c124025_g1_i1:2-148(+)
GTCAAACCAATTACTATTCGCCTCATTCTGTCTATTGCTTGCACTAACAATTGGCAGGTC
AGGCATCAAGATTTTGACAATGCCTCCCTTAATGGCAATCTCCCAGAGGACATATACATG
GAGCAGCCTCATGGCTTCATGTCTTAG
>c124059_g1_i1|m.101916 c124059_g1_i1|g.101916  ORF c124059_g1_i1|g.101916 c124059_g1_i1|m.101916 type:internal len:80 (+) c124059_g1_i1:1-237(+)
ACAACATATGCCAAGCATCTTCTCGTGAAATTTGGCATGGCAAACTGCAAAACAATGTCT
ACTCAAGCCATCACAAGCAAATTTATCGCTACAAAAACTGCCAATAGTCTAGTTGACGCA
TCAGAATATAGAAGATTGGTGGGTTCGCTTCAATATCTTACCATTACTAGACCTGATATT
TCACTCGCTACATTCATGGGAGCATATCCAGCAGGCTACTCATCACCAAAGGGGCAA
>c124083_g1_i1|m.101943 c124083_g1_i1|g.101943  ORF c124083_g1_i1|g.101943 c124083_g1_i1|m.101943 type:3prime_partial len:56 (+) c124083_g1_i1:257-421(+)
ATGGCATTTGGAAACTTATTCGGGACGTCCCCACATGTTTATATTCCTAAGTTTGTGCTC
GGAAAGCCACTCATTACCAAGGTTTTGGTGGAAATTGATCTTAAAACTTCTCTTCCGGAG
AAGTTTTGGATTAGTTCTTACATCGAGGGTTTTTGGCAACAAGTC
>c124145_g1_i1|m.101997 c124145_g1_i1|g.101997  ORF c124145_g1_i1|g.101997 c124145_g1_i1|m.101997 type:complete len:67 (+) c124145_g1_i1:132-332(+)
ATGGGAATTCATGGACAAGGTTTTGTCTTTGGATTTGATCAAAGAGTCACATGGCACATG
AGAAACTATAGCTATGAGGAATGGTTTTCAGTTTTGCTAAATGGCCAAGCCTTGGTTTTC
TTTCCATCTCAGAAGGGGCTAAGGCAGGGTAACCTTCTTTCCCCCATGTCATTCATTCTT
GCAGCCGGACTACCTATTTAG
>c124216_g2_i1|m.102072 c124216_g2_i1|g.102072  ORF c124216_g2_i1|g.102072 c124216_g2_i1|m.102072 type:5prime_partial len:84 (+) c124216_g2_i1:2-253(+)
GTCATCGGCTCAAGATGGACATTTAAAACTAAAACTCACTCAAATGGGATGATTGCTAGG
TTTAAATCTAGGCTGGTCGCACAAGGCTTCCAACAAAAATTAGGGATTGATTATGCTGAA
ACATTTAGTCCGGTGGAAAAAAGGCCTACGATGCGTTTCCTTCGCTCAGCCATCAATAAT
GGTGGCATCTGCATCAACTTGACATATCAAATACATTCTTGCATGGTAAGCTTCAGGAAA
CCATCTACATGA
>c124225_g1_i1|m.102089 c124225_g1_i1|g.102089  ORF c124225_g1_i1|g.102089 c124225_g1_i1|m.102089 type:complete len:159 (+) c124225_g1_i1:39-515(+)
ATGGAGCGTTTTCTTCTCATCGCCGGAGCTTTGCTCGGCCTTGTTTCCATGGCCAGCGCC
TACGACTTCTACGTTGGGGGAAATGAAGGATGGGTTGTTAAACCTGATGAGAGTTATGAT
CATTGGGCAAGAAGATTGAGATTCAAAGTAGATGATAAGCTCGTTTTTAAGTACAAGAGA
GGGGATGACTCTGTTCTTGAAGTAAAGAAGGAGAACTTCGAATCATGCAATGGTAGTAGC
CCAATTCAAAGAATGGACAATGGAGATAACGTGTTCTTGTTGGATCGATCTGGACCGTTC
TTCTTCATAAGCGGTAATGCTGGCCACTGTAGGGGAGGACAGAAGCTTGATATAGTTGTC
ATGGCAGAAAATCATCATCCTCCTTCTCCAAAGCCATCGTCTGCTCCAGTAATGGGTGTT
TCCACTTTCTTTGCCGTGCTACTTGCTCTGTTGTATGGCGGGGTAGTCATGGGCTAG
>c124228_g1_i1|m.102094 c124228_g1_i1|g.102094  ORF c124228_g1_i1|g.102094 c124228_g1_i1|m.102094 type:3prime_partial len:139 (+) c124228_g1_i1:137-550(+)
ATGCCTTACTTTGTCTTTCCAATCTCCGAGAGACTTATTACTAAATTTGTAAAATCAGCC
TCGGAGAATTATTATCAAATCGGGTTATCATTTGTGGTCTTGCAAGTCGAAATGGTACGG
AGGAGATCATCGTTGGCCTCTGGATGTTGGCGGTTGCGACCGTCTCACTACTTGAAACGA
TCTGAGATTCTCGGGCTTGCAGTGTCTGCACTCTTTCTTATGAATTTCACCGTTTGTGAC
TCCCAGAATCCCCTCCGAGAACAAGATGCTGGCGGTAAACTCACCGAAGAGACTAAGAGT
TTGAAAACGGTGCTGCAAAGAATAGAGCTATCTAAAAGCCCTGTTGAGGGGGTTATCCAT
GTTAAAGATACCGATTTTAATGCTTTTGATTCTATTGACAACGATCGTCGGGAA
>c124373_g1_i1|m.102241 c124373_g1_i1|g.102241  ORF c124373_g1_i1|g.102241 c124373_g1_i1|m.102241 type:internal len:66 (+) c124373_g1_i1:2-196(+)
CGATTCGGCTTCCCCAGGATAATAATAACAGGTGAGATGGTTCACCATTCACATCAGTTC
TGTGAAGATTATAAAATTGAGTTGTGTTTCTCCTTGGTGCATCACCCCCAATCTAATGGG
CAGGCTGAAGCAACAAACAAGCAGATTCTAAGCTTGATGAAAAAGAAGAGTGAAGATTGT
TGGAACCATTCTTCA
>c124389_g1_i1|m.102269 c124389_g1_i1|g.102269  ORF c124389_g1_i1|g.102269 c124389_g1_i1|m.102269 type:internal len:38 (+) c124389_g1_i1:3-113(+)
GATGCAGTCATTCATATCTTGAAGTATCTCAAAGGATCCCCAAGTCGTGGTCTGCTCTAC
CAAATAACGCGTCATAATAGAGTCGAAGACTTCTCAGATGCTGATTGGGCG
>c124406_g1_i1|m.102285 c124406_g1_i1|g.102285  ORF c124406_g1_i1|g.102285 c124406_g1_i1|m.102285 type:internal len:229 (+) c124406_g1_i1:1-684(+)
TATTCCCGCGCGGTCTTCGCGCGTATCGAGTGGCCTTCCCTCATTCCGTACGCGTCCATG
ATCGCCTCGTTGGCAAGGCATGGTTTTGGCGCCGCCGCCCTTTCGCTCTTTGAAGAAATG
CTCGAAAGAGGAATTCGGCCGAACGACGTCACTCTTCTCGGAGTGCTCCATGCTTGTAGC
CACTCTGGAAGCACCGACATTGGGCTCGTGTATCTCAACACGATGCTTTGCGACTACGGT
GTCGCTCCGGGAGCAAAACATTACACTTGTGCGGTGGACATGTTGGGCCGCGCAGGGCGG
TTCGATGAGGCCTTTGAACTGGCGTCACAATTCAATGCTTCTGGGAACGACAAGGCGATG
CTATTGAGCGCGCTCGTCTCAGCCGCCCGGACAAAAGGCCGCCTCGATGTCGCAAAAAAG
GCATGTGCTCAAATGGAAGAGCTTGAGACTGGCATGCACGATTCCGCCGGAGTTTACGTC
ACCATGTCTAACATTTATGTTTCTGCCGGGATGTGGGACGGTGCGCGGAGGATTCGGGAC
GATATGCGGCGGAGAGGGGTCATAAAGGATCCGGGATGTAGTTGGATGGAGATGAAGGAC
ACGGTTTTCGTCTTCTATGCGGGGAACATCTCAGCCTGCCCAAGGAAGGAAGAGGTCGTG
AGATTATTGAGAGAGGTGGAGGAA
>c124411_g1_i1|m.102295 c124411_g1_i1|g.102295  ORF c124411_g1_i1|g.102295 c124411_g1_i1|m.102295 type:internal len:133 (+) c124411_g1_i1:2-397(+)
GTAGATGACATAGTAATAACAGGAAACATCATTACTGCAATCAATGATATCATTGCAAAA
ATGTTGTCAAAATTCAGAACCAAGAACTTAGGAATACCGACAACATTTCTAGGCATTCAA
ACTAAAACTACACCGACGGACCTATTCCTACATCAGACAAATTATACTCATGCTCTGCTA
CAAAAATCTGGCCTAGAACAATATAAACCTGTAATAACACATGGGAATACAAAATCACAT
CAACACGAAGAATCAGCTCCGCTAGCAAATATGACTCATTATCGCCAAATAATTGGAGCA
CAATACCTCACCATCACTAGAACAAACATCTCTTTCGCAGTCAATAAAGTATGTCAAGCA
AGGCACAATCTCACAACTAATGATCTCAAGGCTCTA
>c124430_g1_i1|m.102315 c124430_g1_i1|g.102315  ORF c124430_g1_i1|g.102315 c124430_g1_i1|m.102315 type:5prime_partial len:87 (+) c124430_g1_i1:3-263(+)
CTGAACAATTTGACCAGTCAACTACAGAGTGTGGATGTGAAGATTGATGGGGCAGATCAC
GTGTTTCTGCTTTTAACATTGTTGCTGAAGTCATTTGGCCACCTTGTTATGATTGTTCTC
TATGACAAGAACACATTGAAGATGGAGAAGGTTAAAACTATTTTTGTCAAATGCAATGAG
CAAACTTATGATCCTAACTTGAGCGACTGGCTAATGGTGAGTGATAGATGTTGGTACAAC
AAAAAGGACAAAAAGAAGTAG
>c124491_g1_i1|m.102374 c124491_g1_i1|g.102374  ORF c124491_g1_i1|g.102374 c124491_g1_i1|m.102374 type:5prime_partial len:35 (+) c124491_g1_i1:2-106(+)
AAGATGTCTTCCATCCGAGTGGTGCTCGGAATAACTGTTATGAAGGACTTGGAAGTGGAG
CATCAGGATGTTAAGACATATTTTCTTCATGGAGAGCGGGATTAA
>c124493_g1_i1|m.102376 c124493_g1_i1|g.102376  ORF c124493_g1_i1|g.102376 c124493_g1_i1|m.102376 type:complete len:110 (+) c124493_g1_i1:31-360(+)
ATGCTTGTCATTGGGAAGGATCTGAGACGGATTGCGGCTCTCAAGAGGGAGCTTGCTAAA
TTATTCTATATGAAGGAACTTGGAGCGACACATCGGATTTTAGGTATGAAGATTACTCGT
GACCAATCCAAGAGGTTACGATGGCTCTTGCAGAAGGAGTATGTCGAGAAGGTATTGGAG
AGATTCAATATGAGCACATCAAGGCCCGTATCTACTGTTATGGCATCTCACCTTAAAATT
GTCGAAGGAACAATTATCGATGAATTATGTCGAAGAATAGAAAATGCTCAAGGTGCCGTA
TGCGTCGGCAGTGGGGAGTTTGATGTATGA
>c12450_g1_i1|m.10262 c12450_g1_i1|g.10262  ORF c12450_g1_i1|g.10262 c12450_g1_i1|m.10262 type:internal len:149 (+) c12450_g1_i1:3-446(+)
GAGAACGGCACCTGGAGCCTTACTGATCTCCCACCAGGTCGCAAGGCAATCGGCGTTAAA
TGGGTATTCAAAATAAAGAGGGATGAGCAAGGTGCGGTGTCCAAACACAAGGCGCGCCTC
GTAGTGAAGGGCTACGCACAGCGGCATGGCATCGACTACGACGAAGTATTCGCACCGGTG
GCCCGACTCGACTCAGTGCGCCTGCTCATTGCACTCGCGGCACACGAGGGGTGGGAGGTG
CACCACATGGACGTAAAATCGGCGTTCCTGAACGGCGATCTACAGGAGGAGGTCTACGTC
GAGCAACCGGCGGGTTTCATCATCACCGGCAAGGAGCACAAGGTGCTCAAACTTCGGAAG
GCGTTGTACGGCCTGCATCAAGCTCCACGCACCTGGAACGCAAAGCTGGATAATACACTA
TTGTCACTCGGCTTCAAGAGGAGT
>c124546_g1_i2|m.102431 c124546_g1_i2|g.102431  ORF c124546_g1_i2|g.102431 c124546_g1_i2|m.102431 type:internal len:68 (+) c124546_g1_i2:1-201(+)
GTAAAGATGAGCTCCATCCGCTTGTCACTATCATTAGCCGATGTTCGGGACCTGGAGGTC
GAACAGCTGTACTTAAAGACGACATTCCTTCACCGGGAGTTGGAGGAAGCGTTGTACATG
GAGAAACCCGAAGAGTTTATCGTACCAAGCACAAGAGGGAAGGTCTACCGGTTGAAGAAA
ATCCTTTATGACTTGAAGCAA
>c124553_g1_i1|m.102441 c124553_g1_i1|g.102441  ORF c124553_g1_i1|g.102441 c124553_g1_i1|m.102441 type:complete len:830 (+) c124553_g1_i1:85-2574(+)
ATGGTGGTGGTGGATCTCAGCGAGTTCTCGGTGGAGGATTTCGACCCTAAGCGATGGATC
AATGCTACGATCAATTCGCGGCACCCTCAGGATCCCGTCGATCACTTCCTTTCGGATGTG
GAAGAGAGCCTCCGTTCGTCGTCGGAGAAGATCGCCGGCTCTCTCGAGCGCTTGGGAAGT
GACGCTCTACGTCGTGTTCCCTACGCCTGCCGCGAAGCTGTCCACCTCCGGGACGATGCC
CTAGCCCTCCGTTCCGTCGTCTCCTCTATCCTTCTTAAGCTTAAGAAGGCAGAAAGCACA
TCAGCAGAGTCTGTTGCTGCTCTTGCAAAAATTGTTATGGTGAAGCAACGTATGGAAGCA
GCTTATGAAATATTGCAGGATGCAGCTGGTTTGACGCAGTTAAGTGCAAGCGTTGAAGAT
GTATTTGCTAGTGGAGATCTTCTACGCGCTGCAGAAACCTTGGCTAATATGAGGCATTGC
TTGTCTGCTGTTGGTGAGGTTGCAGAGTTTGCCAATGTGAGAAAGCAGTTGGAAGCTTTG
GAAGACCGACTAGAGGAAATGATTCAACCTCAATTATTAGATGCTTTTGCACATCGTAAG
GTTGAATCTGTGCAAGATTTGAGGCAAATACTTGCTCGAATAGGAAGATACAAGTCGTTA
GAGCTTCACTATACTAAAATGAATGTAAAACCATTAAAAAAACTATGGGAGGATTTTGAA
TCTAAGCAACTGGCCAACAAGCGTGAGATTGAAAAGCGTGGCGAAAGACACCCAATAAAT
GCAGATTTTAGATTAAATGAACGATCTCTCTCTTTCAGCAGCTGGCTTCCTAGTTTCTAT
GATGAGGTTTTACTCTATCTTGAACAGGAATGGAAGTGGTGTATGGATGCTTTACCTGAG
GATTACTTATCTTTGATCCCAAAGCTGCTGGAGGAGGCCATGACTGAGCTGTATTCGAGT
TTTGTTTACCGTATTAACATTGCAACTGGGTTTGTTATTCCTGAAACCAAAACTTTGAAT
AAAGGTATAATGGATATCCTGTCAGGAGACGTACCAAATGGTACTAAATTTCTCAACAAG
CATCTTGAAGCTTTAATTGAACTTCATAACATTACTAGTACTTTTGCAAGGAGTATCCAG
CATTTATTTGTGGAATCAGATGTTTTTGTTCTTCTTATCACATTAAAGTCTGTTTATTCT
CCCTATGAAGTATACAAACAAAGGTATGGACAAATGGAGCATGCTATCCTTTCCTCATCA
ATTTTGGAAATCGATATTCATGGAGCTGTTGTTCGTGGTATAGGTGCTCAAGGTGTTGAA
CTTAGTGAAACTGTTAGAAGGATGGAAGAATCAATCCCTCAAGTCGTTGTACTTCTTGAA
GCAGCTGTGGAGAGATGCATAAGCTTTACAGGTGGTTCAGAAGCTGATGAGCTTCTTGTT
ACCCTTGATGAGATCATGCTGCAATATCTCATTAACTTGCAAGAAACCCTAAAATCATTG
AGATCTGTTTGCGGAGTGGACAATGCTTTGCAAAGTAATAATTCTAAGAGGGATATTGGA
ATTGATAGAAAGGAAGAAGCACGAATTATGAGTGTTGTATCTGAAGAAGAGGAATGGTCC
ATTGTCCAAGGAGCCCTGCAGATTCTTACTGTTGCCGATTGCTTAACAAACAGAGCATCG
GTTTTTGAAGCTTCTTTAAGAGCTACACTCGCCAGGATTGGCACAAGTTTTTCCCTTTCT
GTTTTTGGCTCAAACATAATGGGCCAGTGTAGTTTAGCAGGAGGTAATGTAAATGTGGCA
ATGCCTGTTGCATTGGATATTGCATCTATGCGGCTTAGCAGCATGCCAGAGAAAGCTAGA
AAACTTAATAATCTACTAGAACAGTCAAAAGATCCACGCTTTCACGCGCTTCCTATAATG
TCACAAAGAGTGGCAGCTTTTACAGATACAGTGAATGAAATTATTTATGATGTTCTTATA
TCGAAAATCAGACAACGGCTAAATGATGTATCTAGGCTTCAAATGTGGTCGTCTATAGAA
GAGCCTAGTGCTCATCCACTCCCTAGCTTTAGTTCTTATCCTCAGGCCTATGTGACAAGC
ATTGGTGAGTATCTTCTCACTTTGCCACAACAGTTGGAACCTCTCGCTGAGGGAATCAAT
GAAACTAGCAATGAAGAAGCACAGTTCTTTGCTACTGAATGGATGTTTAAGGTTGCTGAA
GGCGCCACCACACTCTTCATGGAGCAGCTGCGAGGAATCCATTACATTTCGGAACGTGGG
GCACAACAACTATCAACCGACATCGAGTACCTCTGCAATGTGCTCTCCGCTCTCTCAATG
CCCATTCCACCATTTCTTTCCACCTTTCACATTTGCGTCTCAACTCCAAGGGATGAAATC
CGGGATTTTCTTAAACCCGATGGAGCCAATCGGATCGAGCTCCCTATAGTGCAACTTGTA
TGCAAAATGAGGCAAATTTCTCTAGATTAG
>c124556_g1_i1|m.102449 c124556_g1_i1|g.102449  ORF c124556_g1_i1|g.102449 c124556_g1_i1|m.102449 type:5prime_partial len:232 (+) c124556_g1_i1:2-697(+)
TCAAATACTAAAAGAAAACACCCACAGCATCTTCTCCTTCATCAAAGCTCCATGACGACT
CCATATTATGCTCAGCCTGCACCTGCACCTGCACCTCCTTCTGGTCCGACCAGTAGGGTT
GCAGTCGTCGGAGAACAGTTCTGCGCTCCGTACACCGTCGATCTGACGGTGATGGAGAAG
GCCATGAGCATGACCGGCGGCGATTACTCCGTTGCTGATGTTAATGGAACCATCATGTTC
AAAGTGAAGGGGAAATTTCTTAGTTTACGCGATCGTCGCACACTTCTTGACGCCGCTGGA
AATCCCCTTGTTACTATGCAGCAAAAGGCGCTTTCCATGCACAGAAGATGGCAAGTATTC
AGAGGAGAAAGCACCAATGCAGAAGACATCTTATTCACCGTCAGAAAGTCCAGCCTTATG
CAGTTCAGGACAGAGCTTCATGTTTTTATAGGGTCAAATACCGCTGAAAGCCAATGTGAT
TTCAAGGTGAAAGGAAGCTTCCATGAGAGGTCCTGCCTGATTTATCTGGGGGATTCTACC
ACTGTTATTGCTCGAATGCACAGTGAATACACCGTGAAGAACATAGTTCTGGGGAAAGAT
ACTTTTGGAATCACCGTCTACCCAAATGTGGATTATGCTTTCATTGTCGCTCTTATAGTT
GTTCTTGATGAGATTAACGAAGATCGGCATGATTAA
>c124703_g1_i1|m.102622 c124703_g1_i1|g.102622  ORF c124703_g1_i1|g.102622 c124703_g1_i1|m.102622 type:internal len:43 (+) c124703_g1_i1:2-127(+)
AACTTTGTATCATGGAAAAGCAAAAAAGCAAAGTGTTCAAATTCAAATGCAGAATTTGAA
TATCGTACCATGACCCTTGCTGCTTTAGAACTTGTGTGGATATCATATCTACTTCATCAA
CTTGGC
>c124747_g1_i1|m.102667 c124747_g1_i1|g.102667  ORF c124747_g1_i1|g.102667 c124747_g1_i1|m.102667 type:internal len:167 (+) c124747_g1_i1:3-500(+)
GGGGGAAGTTCAAGCGGCCATCAAGAGCTTCAGATCAGTTTTGGGATGATGCCACCTTCT
TCTTCCTCCTTTCATACAAGTGCTATGAGCAAGGAGGGAGGAGGAGCATATGACTTGGGA
GAGTTGGATCAAGCTTTATTTCTCTATCTTGATTGCCAGGAGCATTCAACAGCTCAAGAG
CATAGACAGACTCTGAACATATTCCCTTCCCAGCCTATGCATGTTGAGCCATTAAATAAG
GGTGGCATGGTCAGTTTAATCACTCCTTCAAGTGCTTCTTCCAAGAGACCCGTGGACAAG
TCCATGGAGCTTCGAAATCAAGGTAGCATTATTTCATCCATGGTTCAACCAGAAAAAGAT
AACAAGGCAGTTGTGAAGCAGAGAGAATTGAGCAGTAAAAAAGGCACAACTTCTAGTACT
GAACAAGAAGGGCCCAAGACACCTGATGCCAAGACGATAAGAAGGCTGGCTCAGAATAGA
GAAGCAGCCAGGAAAAGC
>c124777_g2_i1|m.102712 c124777_g2_i1|g.102712  ORF c124777_g2_i1|g.102712 c124777_g2_i1|m.102712 type:internal len:35 (+) c124777_g2_i1:3-104(+)
ACTCCTCAACAAAATGAGATTGTTGAGAGAAAGAACATGACAATAATGGAGGCCAGCAGG
ACTATGCTGTCTGATGCCTCTTGCTTGAGTATTTTTGGGCAG
>c12479_g1_i1|m.10290 c12479_g1_i1|g.10290  ORF c12479_g1_i1|g.10290 c12479_g1_i1|m.10290 type:5prime_partial len:80 (+) c12479_g1_i1:1-240(+)
TATGTTGATGACATCTTATTGATAGGTACTAATCCTGATACTATCTATACTTTTATCACC
ACCACGGGATCTACATTCATCATAAAACACATAGGAAATCCAACTACATTCCCAGGGATC
CAATTTCAACAAACACAAACCGGCCTGTTCCTCCCCATCAAACATACACTCAGCATTCTC
CAAAGAACGGGCATGAATAAATGCAAACCAACCCAAGGCTTATCAAGCCTCCCAAAATAA
>c12480_g1_i1|m.10292 c12480_g1_i1|g.10292  ORF c12480_g1_i1|g.10292 c12480_g1_i1|m.10292 type:internal len:53 (+) c12480_g1_i1:2-157(+)
CTTCTTGACTCAGGAGCCACCTCACACATAACTCCAAATACCAACCATCTGAATCAATAC
CAGCCATATGATGGCCCATATAACATTCAGGTTGGAAACGTCTCTCTCATCCCCATCACC
AATACCAGCAACAGAATTCTTCCGACACCCAATGGT
>c124838_g1_i1|m.102771 c124838_g1_i1|g.102771  ORF c124838_g1_i1|g.102771 c124838_g1_i1|m.102771 type:internal len:57 (+) c124838_g1_i1:1-168(+)
CCTGAGCAAAATGGCAAAGCTGAACGGAAGCATCGAAACATTATTGAAACTTGCCGTGAT
CTCATGATTCATGCCTCTCTTCCTAACTTTTGGGCTCATGCCTGTCAAACCACCACCTAC
CTTATAAACAGAATGCCTACTAAAATATTAAACAATGTGTCACCTTAT
>c124858_g1_i1|m.102788 c124858_g1_i1|g.102788  ORF c124858_g1_i1|g.102788 c124858_g1_i1|m.102788 type:5prime_partial len:50 (+) c124858_g1_i1:3-152(+)
CTTCATGGATCTTTACAAGAGATTGTTTATATGGATCAACCTCCTGGATTCACACATCCA
TCATTCACATCTCATGTATGTCATTTAAAGAAGTCCATTTATGGTCTTAAAAAAGCTCCT
CGAGCATGGTTCAATCGACTTGGAAGATGA
>c124899_g1_i1|m.102837 c124899_g1_i1|g.102837  ORF c124899_g1_i1|g.102837 c124899_g1_i1|m.102837 type:5prime_partial len:53 (+) c124899_g1_i1:2-160(+)
TTCTACCCGGAAAATGCGGAAGATGAGGCGAGGTTTCGTCTTGTGCGATTGAAGCAAACT
GGGACTATACAGGACTATGCCAAGGATTTCACGAACTTGATCATAGAAATCCCTTGCGTG
TTCGATAAAGATTCTTTTTCAACTTCATGGATGTGCTAA
>c124927_g1_i1|m.102868 c124927_g1_i1|g.102868  ORF c124927_g1_i1|g.102868 c124927_g1_i1|m.102868 type:3prime_partial len:62 (+) c124927_g1_i1:90-272(+)
ATGGGATCGTTGAACACAAGCACTAACACCTCACAGAAACCATGTGCACTCTACTCAGTT
GCAAATATTTTTAAAAAATTATTGTCTGATGCCCTTCACACATCAATCTACCTAATAAAC
CAAATGCCTTATTCTACAAAAAATCACAAGTCTCCATATGAAATTATCTACAATTCCAAA
CCC
>c124953_g1_i1|m.102895 c124953_g1_i1|g.102895  ORF c124953_g1_i1|g.102895 c124953_g1_i1|m.102895 type:5prime_partial len:68 (+) c124953_g1_i1:2-205(+)
TTCGACCAATTCACTCATGGCACCTTTAAGCCTTCTGTGATTACAAGTTCATTTCTTGGT
CACAAACTTCATTTCTTTGTCACAAACTTCATTTCTTGGTCATCTAAAAAAGAGCCCATT
GTTCCTCGATCCTGCACTGAAATAGATTACAAGTCTATAGCCAACGCATCATCCGAGTGT
TTTGTGGATCACGACCTGATGTAG
>c124983_g1_i1|m.102927 c124983_g1_i1|g.102927  ORF c124983_g1_i1|g.102927 c124983_g1_i1|m.102927 type:internal len:53 (+) c124983_g1_i1:3-158(+)
GCTAATAACATCTTATATATCAGCCGTATTACCCGTGATCAAAATTGTAGCGCCACATTT
TTTCTTTCTCATTATGTGTTGCAGGATCTTATCACGAGGAGTACGATTGGTAGTGGTAAG
GAAGATAATGATATTTATCTTCTGGCTCAAAAGGAA
>c124987_g1_i1|m.102932 c124987_g1_i1|g.102932  ORF c124987_g1_i1|g.102932 c124987_g1_i1|m.102932 type:internal len:42 (+) c124987_g1_i1:2-124(+)
GTTCGTCAGAAGGTTGAAGATGGGAGCATTCAGCTCCCATATATCTCTACAAAAGAACAA
TTAGCAGACATCCCTACAAAGGCATTACCGGAACCAAGAGTCAATAATATTTGTAACAAG
CTT
>c124988_g1_i1|m.102933 c124988_g1_i1|g.102933  ORF c124988_g1_i1|g.102933 c124988_g1_i1|m.102933 type:5prime_partial len:135 (+) c124988_g1_i1:2-406(+)
TACTATCTGGGCGGGCTGGAGAAAGTCTGTGATAGTTTAAATACTATGGAATTTATGATT
CAATCCCTTAGCTCTCTTAAGCTAACCAACCTTGCTCAACTATGGGTTAAATTTTGGGCA
AAGGATGGGTTGTGGGCCGAATACATATGGGCCAAGTATTGTGAAAGAGTTAACATATTC
ACCAGAAATCATTCCTATGCTAACTCTAGGACATATAATAAGCTCTGGTCAAATAAAGAA
GAACTTAATCAATTAACAACTTGGGAATTAGGGGAATGTGATATCCCATTCTGGTTCTGT
AATTGGTCACCTCTATTAAAGGGAAGATTCCTAATTCCAAGAAAGAGCAGAATAAATCTA
TCAAAATGCTTAAAAATCATAACGTTGAGTGTGATTATCATATGA
>c125020_g1_i1|m.102961 c125020_g1_i1|g.102961  ORF c125020_g1_i1|g.102961 c125020_g1_i1|m.102961 type:internal len:45 (+) c125020_g1_i1:3-134(+)
CAAATCTTGAGCAGTGTTCAATTACCGCAAGTTTCAGACCCTAATAACAAATTCAGCCTT
TGCTTTGATGTCTCCAGTGCTAAGGGAGATGTTGAGTTCCCGGATATTACTTTTCACTTT
TCTGGCAATGCA
>c125028_g1_i1|m.102969 c125028_g1_i1|g.102969  ORF c125028_g1_i1|g.102969 c125028_g1_i1|m.102969 type:5prime_partial len:52 (+) c125028_g1_i1:1-156(+)
GTCGCAAAAATGGACTCTGTTCGGTTTATTTCATGTATTGCTTGCTTAGATTGGGATCTG
CATAAATTGGATGTCAAAAATGCTTTTTTCCATGGTGACCTCGACGAAGAAGTGTACATG
ACTTTTTCGCCAGGTTTTGTGAAGAGGGGACAATAG
>c125033_g1_i1|m.102975 c125033_g1_i1|g.102975  ORF c125033_g1_i1|g.102975 c125033_g1_i1|m.102975 type:internal len:42 (+) c125033_g1_i1:2-124(+)
AACTTTGATGATATCGTGGGATTTGTATTAAATGAAGAAGTTAGGAAAATAGCAAGTGGT
GAAACATCTAGTTCAGCGTTAAATGTTGAAAACAGGGGAATGGGTTTTGATAGAAACTCA
GAG
>c125092_g1_i1|m.103056 c125092_g1_i1|g.103056  ORF c125092_g1_i1|g.103056 c125092_g1_i1|m.103056 type:5prime_partial len:47 (+) c125092_g1_i1:2-142(+)
AATGCATTTCTCCATGGATATTTGGCCAAAGAAGTATATATGGATACTCTTCCAGGTTTT
GAGAACTCCAAAACCAACGGGAATGTTTGCAGACTTAAAAAAACTCTATATGGTTTTAAA
CAATCTCCAAAGTTTGTTTGA
>c125117_g1_i1|m.103087 c125117_g1_i1|g.103087  ORF c125117_g1_i1|g.103087 c125117_g1_i1|m.103087 type:internal len:130 (+) c125117_g1_i1:3-389(+)
TTTCTTCACCCGCAATTCCCTGATAATGTGCCCGAACTACAAAAGACCATCTATGACATT
AAGCTAGCTCCTCGCAGTTGGTTCGACATGTTTACATCATTCCTCCGCTCAGAAAATTTC
ACCCCAAGCAAGTCCGACTCTTCTCTGTTTAAGCAACACAATGTCAATCACATCATCATA
CTTCTAGTCTATGTGGATGACAGCATCAACCAGTTCATTACTGGAAGCAATGATCACAAC
ATCAACCAGTTCATCAACAAGCTCTCCAACAAATTCAAAATCGGGGACCTTGGATTCCCA
ACAAAATTCCTGAGAATTCAAATACAAAGGAATTATCACGGCTTGCTCCTTCATCAAACA
AATTACAACAAAACTATCCTAAACAAA
>c125121_g1_i1|m.103094 c125121_g1_i1|g.103094  ORF c125121_g1_i1|g.103094 c125121_g1_i1|m.103094 type:internal len:97 (+) c125121_g1_i1:2-289(+)
GGGACGACGTATTCTTGTGTTGCAATATGGCATCACGATCGCATAGAAATTATCGCAAAC
GATCAGGGGAACCGCACCACACCGTCATATGTCGCGTTTACCGACACTGAGCCACTGATC
GGCGACAGTGCGAAGAACCAGCCTGCTATGAATCCCGCAAACACTGTCTTTGACGCAAAG
CGACTAATTGGTAGGCGTTTTACTGATTCATCTGTTCAAAACGACATCAAGCGTTGGCCA
TTCAAACTTATTCCTGGTCCCCGTGACAAGCCCATGATTATTGTCCAA
>c125137_g1_i1|m.103114 c125137_g1_i1|g.103114  ORF c125137_g1_i1|g.103114 c125137_g1_i1|m.103114 type:complete len:105 (+) c125137_g1_i1:343-657(+)
ATGAGGTATGTACACATCAACTTTGATTTCCTGAAGAAATTATTTGGTGATGATGGCGTG
AGGGGAATGTCAAAAAATATTTCCATACTGGAGCATATGTGTGAAGCATGCATTCTCAAA
AAACTCACAAAACTTCCATTCCCAAAGGAGACTAAATGGAGAACTAGGCAAAATCGCCAA
CTCATCTATTCAAATATTTGTGGTCTGATCAATCCTACTTCTCTTGGAGGTAGTAGGTAC
TTTCTAACTTTTATCGATGACTACAGTAAGACGACTTGGGTCTATACAATTAAGGCCAAA
AGCAAAAAAAATTGA
>c125138_g1_i1|m.103118 c125138_g1_i1|g.103118  ORF c125138_g1_i1|g.103118 c125138_g1_i1|m.103118 type:internal len:60 (+) c125138_g1_i1:1-177(+)
CAGGAAGGAACTCTTTCCCCAATCCTGATGAACATCTATCTCAGTGTGTTTGACAGTGAA
GTGATTAGAATGTCTTTGAGATATGAAGGTCTGGGCCTTGGCTGTGATGCTGGGAAAGGT
TTAGAACACTCAAGACTGCGCTTATGGTTTCGTCAACAGATAAAACAAACTAGTGAT
>c125138_g2_i1|m.103119 c125138_g2_i1|g.103119  ORF c125138_g2_i1|g.103119 c125138_g2_i1|m.103119 type:internal len:167 (+) c125138_g2_i1:1-498(+)
GTGCGGTTGAACTCATATGTTGAACTAACATCAAAAAAGGATGACCTTTGCTTTTCTGCC
ATGGCAGAACAGCTTGCCCATGGAAATTTTGATATCAAGGAAAATAGTGTGGCAATGCAT
AGAAAAGGTGACCAGGCACATTGCTTGGTTCTTCCTAACCTAAAGCTGAGAGTCATACAA
GAAGCAATTAGAGTAGTACTTGAGATTGTTTACAGGCCACATTTCTCAAAAATTTCCCAT
GGTTGCCGGAGCGGAAGAGGCCACCGCTCAGCTTTGAAGTTCGTTCAAAAGAAAATACTT
AATTCTGATTGGTGGTTCACAATATCCATGAGAAAGGTTGCCGACATCAATATTCTCTCC
AGGTTGATATCAGTCATGGAGGAAAACATTCAGGATACTAAGTTATTTCACTTCATTCGA
CAATTGTTTGATGCCCAAGTGGTTAACCTGGTGTTTGGGGTATTCCCAAAGGGCAATGGG
ATGCCCCAGGAAGGAACA
>c12515_g1_i1|m.10330 c12515_g1_i1|g.10330  ORF c12515_g1_i1|g.10330 c12515_g1_i1|m.10330 type:internal len:71 (+) c12515_g1_i1:3-212(+)
TTCATTTATGCCAATAATAGAATTGAAGTTAGGAAAGTTCTCTGGGCCCAGTTGTGTACT
TTGAGTAGCTCTGTGTCTGGTAACTGGTCTCTGTGTGGTGACTTTAACTCAGTTCTTGAT
GTTAATGAACACAAATATTACTCTAGTAATCACTGGGAGTCTACTAGAGACTTTTCTCAA
TGTGTCACTGAGTGTCACCTCAACTCTTTA
>c125246_g1_i1|m.103211 c125246_g1_i1|g.103211  ORF c125246_g1_i1|g.103211 c125246_g1_i1|m.103211 type:5prime_partial len:49 (+) c125246_g1_i1:1-147(+)
CCGAGGGACTTCTCGGAGGTCATAACTGGAGATAAGCGTGACGAATGGAAGCTAACCATG
AACGAAGAGAATGAGTCTATACATTATAACTCCATATTTGAACTCGCCGACCTACATCAT
GGCAAGAAAGCACTTCAGTGCAAATGA
>c125256_g1_i1|m.103234 c125256_g1_i1|g.103234  ORF c125256_g1_i1|g.103234 c125256_g1_i1|m.103234 type:complete len:225 (+) c125256_g1_i1:8-682(+)
ATGCCGGGTTTGTCACGGAAATACAGTTCCCGACCTGGATCTGTAGTGTTGTCATGGCTA
AGAAGACTTCGAGATCATGGAGAATGTACGTCTTTTTCAAAAAACATGAACAACGCATGC
CCCAAGGATCTTTATCCTCTCCTGAACCTCGAAGCCATGGTATGGTCTTTCTCCAGATAT
CAAAGCTACAACTTCATCGACGCCTTCTCAAGGTACCATCATATCCCGATGCCGGAAATG
AACAATCCCTGTGTAAGCTTCATCACTCGCGAAGGCAACTTCTGCTACCAAGTAATGCCA
TTCGGGTTGAAAAATGCTGGAACAACTTATCAAAGACTGATGGATAACATGTTCATATCT
CAGAGAGGACGTAACCTCGAAGTATACTTCGTCGACGATCTCTTGATAAAAAACACGGAG
GATTCCGACCATCTCACCGACCTCGAAGAAACTTTCAAAGTAACTCTAAATCCTTCCAAA
TGTGTCTTCTGGGCGACCTCATGTAAATTTCTCAAAATTAATCCCGAGAAGGCCGAAGCG
ATCCAGTCGGCCAGACTTCTGTCGAATATGAAAGAAGCGCGTAAATTGGCGGGACAGATT
GCCAATATTAATACATTTATCTCCCGTGCAGGCGAGCAATTCTCACCGATATTCCGCACC
CTAAAGACCTCATGA
>c125283_g1_i1|m.103262 c125283_g1_i1|g.103262  ORF c125283_g1_i1|g.103262 c125283_g1_i1|m.103262 type:internal len:48 (+) c125283_g1_i1:2-142(+)
GTGGGATGGTTGAATTGGAGGAAAGCATCCTTCATTTTATGTGTTGAAAAAATATCACTT
CGACTTAAGGGGAAAATATTTAGGACGTTTGTGAGACATGCTATGCTTTATGGAGCAAAA
AGTTGGCCAATAATAGAGAAG
>c125289_g1_i1|m.103265 c125289_g1_i1|g.103265  ORF c125289_g1_i1|g.103265 c125289_g1_i1|m.103265 type:complete len:412 (+) c125289_g1_i1:3-1238(+)
ATGGCTTCTCCATTCGTCCTCTGCCTCATTCTCTCCTTTCATTTTTCACCCGCCCTGTCG
CAGATGGCTCCTCTTCGCCATCTTCTTCAAGAAATCGACCACCGCATGGGCCTCTTGGCC
CCGATCCTCACCAATCTGGGCTTCCAAGAACTCGCCATGGCCATCCCAACTGTGTACTCT
CCAGTTCTTACCTCATGGTCTGGCCCCATTACAGTTTTTGCCCCCTCCGACGAATCCATC
CGTTCTTGCATCTCCTGCTCCGCGTCCCTCCTTCTCCGAGAACACATAGTTCCAGGCCTC
TATTCCCGCATCTACCTCTCCAACCTCGCCTACGGCACCAAACTCGAAACTGTCTCCCCC
GGCCGATGCCTCACCATAACCTCTACAAACCTCATTGCCAGATCCAATTCAACCCTTGAA
TCAACCGATCTTGATTGGGATCCTTCCCCAATCAAGATATCAATAGATGGCGTCGAAATC
ACCCGCTTCGATCTCTTCAACGACGGCCAGATCATCATCCATGGCATACATGGCATCGTC
CCCTCGCTCTCATTTGCCTCCTGTGCCCAAAATTCCTTACCCTCGTTCTCTCCCGAACAT
AATGACACCTTCAATGATACATCGATTATGCGGCTGATGCTTCGCGATTCTATCCTTCGT
CTTTTCTATAGCGGATATAACATCATCGCCCTCGCAATGCGCGTCAAGTTCGCGGAACTC
GCAGGCCTAAACAACATGACCGTGTTCGCCCTCGATGATCACGCGATCTTCACTGGCGGT
CACGAATACATCACTCAAGTGCGATTTCATATTGTGCCTAACAAGATCTTGACGATCTCC
GATCTAATGAGTTTGAGACAGGGCGCGTTGCTTCCTACACTGGTACACGGACAGCACCTC
GTAGTAACGCGAACTGGCGCGGGGCCGCCCGTAGGCAGTATGAGGATCAATTTCGCTCCT
ATCAAGAGGCTTAATGTTGTCTACAACACCAAAATTGTTGTTCACAGCATTTTCTTTCCA
TTTCGGCACTTGTTTCTTGCAGATTTAGCATCGGCTGCAATATTTGGCTCATCCGAGGGC
GATATTCTTGAAGTGTCGTCCAAAATCGGATCGACAAACGCAGCCGGGACTGAAACTTGC
AAGAATTTTAATGGCGTCGGCGCTGGAGAGTGCCGCCCTTCTTCGGTAACTTCTCCTATG
AGTTCGGCCGTTGTAGATCTGGACGAGGGCTTTTAA
>c125296_g1_i1|m.103274 c125296_g1_i1|g.103274  ORF c125296_g1_i1|g.103274 c125296_g1_i1|m.103274 type:internal len:43 (+) c125296_g1_i1:3-128(+)
GATCAGGCGATCCTGCTTCTGTTTTCGTCGCCGAAGTCATCCGACCACTTGGTGACGACC
TTACTCTACGGCAAGCAATCATTGAAAATGGAGGAAGTCAATACCACTCTTCTCTCTAAT
GAGATG
>c12531_g1_i2|m.10351 c12531_g1_i2|g.10351  ORF c12531_g1_i2|g.10351 c12531_g1_i2|m.10351 type:3prime_partial len:70 (+) c12531_g1_i2:37-243(+)
ATGCTTGGAGACGACATAGTTGTGCCAATTGTGGGATGCGGGAAGGTGCGCCTGAAGCTG
TCTAAAGGCACCGTGAAATGCCTTCCTAATGTGATGCATATTCTGCTAATGAGCAGGAAC
TTGCTATCAATCGGATCATTGGCATATACATGTGTTGTATTTAGCTGCAATAAACACACC
TGCATGATGACCAGGCGAGTAATGGAA
>c125321_g1_i1|m.103310 c125321_g1_i1|g.103310  ORF c125321_g1_i1|g.103310 c125321_g1_i1|m.103310 type:complete len:51 (+) c125321_g1_i1:56-208(+)
ATGCAAAACATTCTTGCAAATGCTGGCATAAATGATCAACTAAGTTGTGCCAACACATCA
GAACAAAATGGTCTCTCAGAACGAAAACATATACACATTACTGAGACCATGCAAACTCTT
TTAATTTCAGCTCATCTTCATGAAAATTTGTAG
>c125331_g1_i1|m.103317 c125331_g1_i1|g.103317  ORF c125331_g1_i1|g.103317 c125331_g1_i1|m.103317 type:complete len:67 (+) c125331_g1_i1:108-308(+)
ATGCTCGATGAAAATAAGCTTGAGTGGAATCTTAAACTAGGTGAAGCATTGTATGCCTAT
TGGACCACATACAATACACCAACTAATGACACTCCCTATGCATTAGCATTTGGAGTTCAG
GAAGTATTGCCCTTAGAAGTTCAGATTTTTTCCTTAAGAATAGCACTTGCAGCTAGTCTA
TTTGATGAATGGAAGACCTAA
>c125364_g1_i1|m.103352 c125364_g1_i1|g.103352  ORF c125364_g1_i1|g.103352 c125364_g1_i1|m.103352 type:internal len:177 (+) c125364_g1_i1:2-529(+)
ACGATGGACCTGCCGACTGTTGAGAAAGCTCTCCTCGCCCTGTTCGTATCTGTAACCCTA
GTCATCGTCTTTTCCAAGCTTCGAGGCAAACGATTAAAGCTTCCACCCGGCCCATTCCCT
GTTCCGATCTTCGGAAACTGGCTCCAGGTGGGTGACGATCTGAACCAACGCAATCTGGTT
GCGCTCGCCAAACGGTATGGAGACATTCTTCTTCTCCGAATGGGCCAGCGCAATCTTGTC
GTCGTCTCATCTCCAGATCTGGCTCGCGAGGTTTTGCACACTCAGGGAGTCGAATTCGCA
TCCCGAACCAGGAACGTTGTGTTCGACATCTTCACTGGAAAGGGTCAGGACATGGTGTTC
ACAGTTTACGGAGAACATTGGCGCAAGATGCGTCGTATTATGACCGTTCCCTTCTTCACC
AATAAGGTTGTACAGCAGTATCGATTCGGATGGGAAGACGAGGCCGCTCGCGTGGTAGAG
GATTTGCGGGCAAATCCGATTGCATCGACGGAGGGGACTGTGATTCGG
>c125436_g1_i1|m.103412 c125436_g1_i1|g.103412  ORF c125436_g1_i1|g.103412 c125436_g1_i1|m.103412 type:complete len:60 (+) c125436_g1_i1:148-327(+)
ATGGGTAATTCAGATGAGTGCAAAACTATAGCTATTGGGAGCATCCGCATCCGGCTGTTT
GATGGAATTGTGCAGATATTGCCTGACGTTAGGCATGTGCCTGATCTAAGGATTTTACTT
ATATCCTTAGGAACCTTGGAAGAGAAGGGATACTGCTTCTCAAGACAAGGGACATTATGA
>c12556_g1_i1|m.10373 c12556_g1_i1|g.10373  ORF c12556_g1_i1|g.10373 c12556_g1_i1|m.10373 type:internal len:134 (+) c12556_g1_i1:1-399(+)
CCTCCTCATCCAGCTACCAAATCTCCAATCCTTAACCCGCTTCATTTTTTGGCCATTTCA
GCGGTTGCCGCTTCTGCTCTTCTCCTCGCTCGATGCCGCTTCCCTCCTTTCGCTATTGCA
GCAAATATTGCTGCAGTCCACACAGCTTCTTCTGAATCCGTCGACACTGATCGAGCCCAA
TCTGATGACGAAAAGATGCACAAACTGGAGGAGCAGCTCGATTCTAATCCATCGGACTGC
CATTGCCTCCGCGAGCTCTTGGACCTGAAGGTTAAGGCCCGAAAATATCATGACGCGATT
GCCATTGTTGATCGCCTCATTGAGCTCGAGTCTGGAGAGAAAGGCCTTTTCCTTCTAAAG
GCCCACATTCAAAATTACAGCGGGGATGCTGAGTCTGCT
>c125617_g1_i1|m.103590 c125617_g1_i1|g.103590  ORF c125617_g1_i1|g.103590 c125617_g1_i1|m.103590 type:5prime_partial len:54 (+) c125617_g1_i1:1-162(+)
CTAAGACTTCAAAACAATCTTGGTCTTTGTTCATTTGATTTCATATTTCTCCACTACTTT
TTTATTATAACTGTGATTACTTGTTTGCTACATAAAGCGCTTTATGGCCTTAAACAATCA
CCCCATACTTGGTTTCATAAAGTTTTTGCAGCAATATCCTAA
>c125642_g2_i1|m.103613 c125642_g2_i1|g.103613  ORF c125642_g2_i1|g.103613 c125642_g2_i1|m.103613 type:complete len:63 (+) c125642_g2_i1:497-685(+)
ATGTATCAATATGCTACTGATATCAAAGCTCATGTCGATGACATAACAGTTGCAATCCAT
TCCTTCGATAACGAAGATATTATTCTCGACACACTAAACAACCTGCCTCCATCTTACCAG
GCCTTCAAGATAGTGATTCGAACTAAAATTGACCCCCTTGACCTCAACGACTTCTACGCT
CTTCTATGA
>c125747_g1_i1|m.103704 c125747_g1_i1|g.103704  ORF c125747_g1_i1|g.103704 c125747_g1_i1|m.103704 type:internal len:74 (+) c125747_g1_i1:1-219(+)
CCAACCCGCGCTTCCTCACATGTTATCGATCAAAATCTATTTGCAACACTTTACTCAACT
TTTTCTGCATACATTCTACCCCATCTCCTTCATCTTCTCAACTGCACTGAAATACGGGTT
ACCCTGGGACGTCGATTACAAGCAACAAATCGTTCCCATGTCATTCACCTCAAGAACGAG
CTACATTCCATCTCACCAAAAGAAAAATCCATGTATCAA
>c125763_g1_i1|m.103718 c125763_g1_i1|g.103718  ORF c125763_g1_i1|g.103718 c125763_g1_i1|m.103718 type:3prime_partial len:243 (+) c125763_g1_i1:81-806(+)
ATGGAGGAAATTCAGTCTTATTCAGATAACTATAGATCTTCCTCATCTTCAGCAAGCAGT
CCTTCAAGCAAAGCACCTTCAGGTGCCTTTTTCTATTGGAGGAGGCCTGGTTCTCTAAGA
AAGCCAATTTCCTTCGAGGACTCACCTGAGTGGGATGATGTGGAGATTGTCCCTCACGCT
GAAGAGAGAGAAGATTCAATCCATGTTGCGACTGCTACAACCTCACCGTCCCTTTCTAAG
GTCAACAGTGGGTCATTTCCATCTCCATCAATGCTCGAGGCTTCTTCATCAATTGCTGAG
AGTAAGATTGTTGGGGCTTCAATTGTCTGGAAAGACCTTTGCGTAACTATAAAAGATAAG
AGAAAGTATTCTGACAAGGTAATCAAGAGTTCAAACGGTTATGCTTTGCCGGGGACACTT
ACCGTTATCATGGGACCTGCTAGATCGGGGAAGTCCACACTAATAAGGGCAATTGCAGGT
AGATTGCGTGCTCCGGCAAGATTGTATGGTGAAGTTTTTGTGAATGGGATGAAATCTCCA
ATGCCATATGGCTCTTTTGGATATGTTGATCGAAAAGATGTGTTGATAGAATCTCTCACT
GTTCGCGAGCTTTTATTCTACTCCGCGCTTCTACAACTTCCAGGCTCCTTATATCATAAG
AAGGAATTAGTAGAGGATGCAATTTTGGCAATGTCTCTAGGTGATTGTGCAGACAAACTC
ATCGGC
>c125793_g1_i1|m.103733 c125793_g1_i1|g.103733  ORF c125793_g1_i1|g.103733 c125793_g1_i1|m.103733 type:5prime_partial len:69 (+) c125793_g1_i1:2-208(+)
CTTAAGCAAAATTTCAAGCAAAGGAATTTAGATTCAGCTTTATTTATACAAAAATCAAAT
TCAGGTTTCAACTATCTTCTACTCTATGTAAATGATATTCTCCTCACAGGTTCAAATACT
ACAGCTATCTCAAAGTTAAAAGAAGATTTAACTATTGTCTTCCGAATAAGAGACCTCAGC
GCTCCATCCAGCTTTCTAGGCATATAA
>c12584_g1_i1|m.10396 c12584_g1_i1|g.10396  ORF c12584_g1_i1|g.10396 c12584_g1_i1|m.10396 type:5prime_partial len:55 (+) c12584_g1_i1:2-166(+)
GCTCTCACGTATAAATGGCAAGTGAGACAATTTGATTTTGACAATGCTTTTCTAAATAGT
GAAATTAATGAAACCATTTTCATGGAACAAACCACTGGTTTTGTGTCTACCACTAACCCA
AATCATGCATGCAAGTTCCACACAACACTCTATGACCACAAATAG
>c125858_g1_i1|m.103775 c125858_g1_i1|g.103775  ORF c125858_g1_i1|g.103775 c125858_g1_i1|m.103775 type:internal len:72 (+) c125858_g1_i1:2-214(+)
ACCTTTGCCCCAGTAGCAAGATTTGAAGCTATAAGGATTTTCCTGGCATATGCAGCGCAT
AAAGGCTTCAAAGTTTATCAAATGCACGTTAAGTCAGCCTTCTTAAATGGAGATCTCAAA
GAGGAACTCTACGTAAACCAGCCTTTAGGTTTTGTTGATCCAAATTTCCCTAATCATGTA
TTCTACTTAAATAAAGCCCTATATGGCTTAAAG
>c125875_g1_i1|m.103797 c125875_g1_i1|g.103797  ORF c125875_g1_i1|g.103797 c125875_g1_i1|m.103797 type:5prime_partial len:60 (+) c125875_g1_i1:3-182(+)
AGATCAGTAATGACGGAGGAGATACGCACCCTTCAATCTCAAAACACATGGTCCCTGGTT
CCATCAACCACTGATCAGAACGTAAACAGGTCAAGGTTGGCATTCAAGAACAAACTTAAC
ACCAATGGCATTATATATTGCTACAAGGCCCGTTTCGTTGCTCAAAGCTTCAAACAATAG
>c125878_g1_i2|m.103801 c125878_g1_i2|g.103801  ORF c125878_g1_i2|g.103801 c125878_g1_i2|m.103801 type:complete len:328 (+) c125878_g1_i2:144-1127(+)
ATGACAATCTCAGCCCTTTTCTTGATCCCGCTCCTTCCCGTCGCCTTGCTTCTCGTCCTA
TCAGTCATCGTCCGTCCCCGCCTTTCCCGGATCCCTATCAAGGGTCGACACGTTTTCATT
ACTGGCGGGTCTAGTGGCATCGGACTCGCTATCGCACGGCTAGCTGCCGCACAAGGAGCT
CGAGTTTCCATCCTCGCACGAAACCGCGAGCGGCTCGAGGAGGCTCGAGATACTATTCGC
CGCGCTACCGGCGTGGAGACCGCTATTTTCAGTGCTGATGTTCGGGAAGCCGAAGCAGTG
GCCCTCGCAATCCAGGAGGCTGGCCCTATTGACGTCTTGATTTGTAATCAGGGCGTTTAC
AAGACGCTGGAACTTGAGAAGCAGGATCTTGAGGATGTCAAGTTCATGGTGGATGTTAAT
TTAATGGGCACTTTCTATCTCATCAAGGCAGCACTTCCAGGGATGAAAAGGAGAACTAAG
GAGACTGGACAACCGGCCTCTATTGCTATGATGTCCTCACAAGCTGGACAGGTGGGCATT
TATGGTTACTCAGCTTACTCTGCAAGCAAGTTTGCTCTTCGAGGCTTGAGTGAGGCATTA
CAGCATGAGGTCATTGCAGACAATATATATGTGTCTCTGATATTTCCTCCCGACACAGAA
ACCCCGGGTCAAGCTGATGAACAAAAGTTAAGGCCGGAGCTTAGTAACATAATAGCTGGG
TCTTCATGCAGAATGAATGCAGATGATGTTGCTAAAGCATCTTTAGAAGGCATAAAGTCT
GGAAGATTTATCACTTCATGCAACTTTGATGGAACCATGCTTTCTCTAGTAACTTCTGGT
CTTTCTCCTCAGTGTTCTTTCACAACAGCCTTTATTGAAGTAGTTACCGCAAGTTTCCTG
AGGCTACTAGCTCTATTCTACCAGTGGAAGTGGTTTAATTCTATAGAAAAGTGGCATTTC
AATAACTCGAGCAAAGCCAAGTAA
>c125937_g1_i1|m.103850 c125937_g1_i1|g.103850  ORF c125937_g1_i1|g.103850 c125937_g1_i1|m.103850 type:5prime_partial len:60 (+) c125937_g1_i1:2-181(+)
ACCAGTTTCATAGATAAAGACCATCCTAACCATGTCTGTCTACTCAAGAAAACCATCTCC
GGGCTCAAGCAATCCCCAAAGGAATGCTTCAAAACATTTTTTGGATTCCCGATTCAGAAT
CAATTCACCCAAAGTGCCTTCGACCCATCTCTATTCACACTAAAACATAACAATGACTAA
>c126000_g1_i2|m.103900 c126000_g1_i2|g.103900  ORF c126000_g1_i2|g.103900 c126000_g1_i2|m.103900 type:5prime_partial len:92 (+) c126000_g1_i2:3-278(+)
GCTCCACTCTTTATCCATCAAAGAGAAAATTCACTTCCTCTGCTGCCACCATTTTACAAT
GATGATTTAATTATATACACTTTCAACAACCTATCTATCTTATATCAATCATTCAAAATA
GTAATTCGAATCAAACTTGAATCACTAGATCTGAATGATTTCTATTCCCTCATCTGCAGT
GAAGAACTGGACCATTCCAACGATTCTCTAAAAGAACTTCAATCCCTGAGCTTAACCAAT
GACCACTCAATCAATTACCCAGCCTACAATAATTGA
>c126077_g1_i1|m.103965 c126077_g1_i1|g.103965  ORF c126077_g1_i1|g.103965 c126077_g1_i1|m.103965 type:5prime_partial len:63 (+) c126077_g1_i1:2-190(+)
AAAATTCTTCTTATAGATGGAGGAGGTGAGTATTATAACAGAGCCTTTGAGAACATACTC
TGCAAACACATAATCATATATCATAAGAGCTGTCCCTACACACCACAACAGAATGGTATG
GCGGAAAGAAAGTACAAACATCTAACTGAAACCATGAGAGCCCTTCTCATTGAAGAAAAA
TTCCCATAA
>c126113_g2_i1|m.103998 c126113_g2_i1|g.103998  ORF c126113_g2_i1|g.103998 c126113_g2_i1|m.103998 type:internal len:45 (+) c126113_g2_i1:3-134(+)
AAAATGCCGGCTATGCACATCTTCTTGTTAATTGCACTCAACAATAACCGTCATCTTCAT
CAATTACATATTTTAAATGCCTTTCTTCATGGATCTATCTATGAAACCATTTATATGACC
CAACTTCCTGGG
>c126169_g1_i1|m.104043 c126169_g1_i1|g.104043  ORF c126169_g1_i1|g.104043 c126169_g1_i1|m.104043 type:5prime_partial len:253 (+) c126169_g1_i1:3-761(+)
GCAGATATTAAAGATCCCAATCCTTCATCCCCCTCCCTCAAACTCTTCGGCTCATGGGCC
AGTCCCTACACCCACCGCATCCAACTCGCTCTCAACCTCAAAAAACTCTCCTACGATTAC
ATCGAAGAAGATCTCACCTCCAAATCCCCTTCCCTCATCCTCCTCAACCCCGTCTATAAA
AAGGTCCCCGTCCTCCTCGCCGCAGGTATCCCCGTCTCTGAATCCCTCCTCATTCTTCAC
TTTCTCGACGAGTTCTTCCCCGATGCTGCGTACAAGCTCCTCCCGCCATCGCCCCACGGC
CGCGCCGCCGCCCGCTTCTGGGCTAACTTCGCCGACGACCGCCTCTCCCCCGCCGTCGCC
GCCGTCTTCGCCACCTCCGGCGACGCTCAGCAAGCTGCGATCGAACGCTTTAAAGCAGAG
CTTCGGATATTAGAGGGGGAGCTCGCGGGAGGAGTTTTCGCAGGCATGCGTTTCTTCGGC
GGAGATTCAATAGGATTTTTGGACATTGTCATCGGCTGCGGCTCGTACTGGCTGGCGGTA
TTCGAGGAGGTGGCCATGGCGAAGCTTGTGGACGCCGGCGAGTTCCCGAGGTTTCATGCC
TGGCTTAGAGACTTCGAGGAGGAGGAAATGGTGAGGGAGATTATTCCGCCGTTTGAAAAG
CTTCTTGGATATGCCCGCGGAATGCGGGAGATGATGCTGACTGTTAATGGCGGGGTCGCC
GGAGGTGATGGTGGCGGTGGAGTGGTCTCCCCGGTTTAG
>c126220_g1_i1|m.104082 c126220_g1_i1|g.104082  ORF c126220_g1_i1|g.104082 c126220_g1_i1|m.104082 type:internal len:35 (+) c126220_g1_i1:2-103(+)
ACGCCCCTCAATAGAATTTTGATTGATCCTGGCGCAGCAGCGAACGTCCTGTGCACGCGG
ATCTTGGAGTTCTTGTCCGTCCCGTATGACTGCCTTGAGAAG
>c126245_g1_i1|m.104110 c126245_g1_i1|g.104110  ORF c126245_g1_i1|g.104110 c126245_g1_i1|m.104110 type:3prime_partial len:76 (+) c126245_g1_i1:129-353(+)
ATGGCCATGCACAACACATGGCCTCTTCGCCAACTCGATGTCTCCAACACGTTCTTGCAC
GCCAAACTAAAGGATTATGTATGCATGAATCAACCACATGGCTTCACCGATACAACATAC
CCGCATCACGTCTGTCTCCTCCACAAAACCATATATGGTCTCAAACAGGTTTCGAGAGAA
TGGTTCCACACCGAACCTCACCCAAAGCAAAGCAGTCCCATACCT
>c126286_g1_i1|m.104145 c126286_g1_i1|g.104145  ORF c126286_g1_i1|g.104145 c126286_g1_i1|m.104145 type:5prime_partial len:40 (+) c126286_g1_i1:2-121(+)
CAAGATTTCAAACAAAAAAAAGGGATTGATTATAAGGAGACATTCAAACCAGTTGCTAAA
ATACCATCAATAAGGTTACTGTTTCTAACTGTGGTTAATCACAATTGGAAAACACATTAA
>c126335_g1_i1|m.104218 c126335_g1_i1|g.104218  ORF c126335_g1_i1|g.104218 c126335_g1_i1|m.104218 type:5prime_partial len:84 (+) c126335_g1_i1:2-253(+)
TCCGGGAACCATCAGATGGTCATATTCAACCAATTGTTTGGGCTTCAGCATTCCGATAAG
AAGTCGGTAGCCGATCATGTCAACGACTTCACCTGTCTGATGCGCCAGTTAGCCGAAGTT
GGGTTGACGATTGACGATCTCTTGCAAGCTATGCTCATGCTTGTAACGCTGCCTGCATCC
TTGGAGGTCTTCAGAGTGTCCCTCCTCAACTCATCGCTGACAGGGAGATCAGGTTCGACT
CAGGGATCATGA
>c12635_g1_i1|m.10423 c12635_g1_i1|g.10423  ORF c12635_g1_i1|g.10423 c12635_g1_i1|m.10423 type:5prime_partial len:67 (+) c12635_g1_i1:2-202(+)
GTGGATGATATCTTGATCAATGGCAAGGACAGAGCCCAGATAGTTATACTCAAGGGGGAG
CTCGACAAGGAATTTGAGATGAAAGAGCTTGTAGCAGCTTGGAAAATCCTTGGCATGAAT
ATTGAGCGGTCCCGATCAAGGAGACTAATTTATATTTCTCAGGTGGAGTACATTATTAAG
ATAGTAGAGCGTTTTTGCTAG
>c126387_g1_i1|m.104278 c126387_g1_i1|g.104278  ORF c126387_g1_i1|g.104278 c126387_g1_i1|m.104278 type:complete len:203 (+) c126387_g1_i1:110-718(+)
ATGGCGACCAAAATTTACGTTGTATATTACTCTACCTATGGGCATGTTGAGAAACTTGCT
CGTGAAATAGTGAAGGGAGCTTCATCGGTTGAAGGTGTAGAAGTTAAGTTGTGGCAGGTT
CCTGAGACACTCTCAGAGGAAGTTCTTGGCAAATTGGGCGCCCCTCCGAAGGGTGATGCG
CCGGAGATCACAGCCAGCAATCTTCCCGAAGCGGATGGCCTGATCTTTGGCTTCCCGACC
AGATTTGGAATGATGGCTGCTCAGTTCAAAGCTTTATTTGATTCCACCGGCGGGCTCTGG
CAAACCCAACAGCTTGTCGGCAAGCCGGCCGGACTCTTTTTCAGCACTGGTTCTCAGGGT
GGAGGCCAGGAGACCACCGCTTTGACTGCGGTCACTCAGCTTGCCCACCATGGAATGATC
TTTGTGCCAATTGGATCAAGTGGGCCTGGAATGTTTGAGTTGGAACAAGTGAGAGGTGGA
TCTGCTTATGGTGCTGGAACTCTTGCTGGAGACGGGTCGAGACAGCCTACTGAGCTTGAG
CTGAAGCTTGCATTTCATCAGGGTCAGTACTTTGCCGGCATTGCTAAGAGGTTGAAGCTC
TCTGCTTGA
>c126485_g1_i1|m.104357 c126485_g1_i1|g.104357  ORF c126485_g1_i1|g.104357 c126485_g1_i1|m.104357 type:3prime_partial len:69 (+) c126485_g1_i1:39-242(+)
ATGACTGCTCTCACGGGATATTCATGGAAGGTTACCAAGGCAATTATGGTTGTGGCTCAT
GGAAACATGCAGGGTATGTTATATCTCATAAACAAAACTTTTGATTCTATTTGTGTAGCT
GCTACAAATGTGGATGCAAATCTTTGGCACACGAGACTTGGACATATGAGTGAAAAGGGA
ATGCAGTCTCTTTTTTCAAAGGGC
>c126505_g1_i1|m.104368 c126505_g1_i1|g.104368  ORF c126505_g1_i1|g.104368 c126505_g1_i1|m.104368 type:3prime_partial len:65 (+) c126505_g1_i1:232-423(+)
ATGAACACAGGTTGTAAAACTAAGGTAATTGTTGCAGGCATAAGGATGCTTAGATGGATG
GTCGGATTTTCTTTCAAGAAAGAAATGAAAAATAACTATATTCGTAAAAATGTAGGAATA
GCCTCCGAGGAAGATAAGATTATAGAGGTGACCGCATTAAACATCTATCATTTAATGACC
CAATTAGGAGTT
>c126569_g1_i1|m.104439 c126569_g1_i1|g.104439  ORF c126569_g1_i1|g.104439 c126569_g1_i1|m.104439 type:internal len:88 (+) c126569_g1_i1:2-262(+)
GAACGCTCCGACTGTTGGATGGAACCAATCCGTGCTTTCTTGCAAAATCTGGAAGTTCCC
ATGCAAGGCACTGAGTTAAGATTTCTGAGATATAAGGCGGCCCTATACTTTCTACAGGAA
GGGATATTGTACAGAAGATCGCATTCAGGCATATCACTTAGATGCATTAGTAAAGAAGCT
AGGGGACGTATTCTGCAGGAGAACCATAACGGCGATTGCGGGTCGCACCCAGGAGGAGTG
GACTTGGTGAGGCACACTCTC
>c126658_g1_i1|m.104539 c126658_g1_i1|g.104539  ORF c126658_g1_i1|g.104539 c126658_g1_i1|m.104539 type:5prime_partial len:170 (+) c126658_g1_i1:3-512(+)
ATACCACTCAAATTCAAGCTACCAGCACGCTACTTAGCTCATGTAAATCAAGAGCAATGG
TTCATGCACTCAGGTGCAGCAAATCATGTTACCTCCACTCTTGACAACCTCAACATAAAC
AACCCTTATCACAAGAATGATCAAATACAAGTTGGAAATGGAGCAATAGTTAACATTCAA
AATCCATGTTTTTCTAAATTAACCCCCTCAGACCATATCTTCTTTCTTAAACATGTTCTT
CATGCACCAAACATGAAACATAATATTATCTTCATTCATCATTTTGCATATGAGAATTAT
ATCTTCATTGAAGTTCACCCCTTCTTTTACATTGTCAAGGATATCCAAACCATGAGCGAA
TTCTTCCAGGGGGATCTCAATAATGACCTCTACAAGTTCCTTCCAATCAAAGTCTCTCCA
TCATTTTTCAACAACCATCTTACCTCCAAGTTATGGCATGACAGATTGGGACATCCCACA
TCTGATGATACCCTTCTCAAAATCTCATAA
>c126696_g1_i1|m.104574 c126696_g1_i1|g.104574  ORF c126696_g1_i1|g.104574 c126696_g1_i1|m.104574 type:internal len:87 (+) c126696_g1_i1:1-258(+)
TCCTGCTCTTTCGTTGCTTTAAATTTATACAGTTATATAAGGTTTGGGATCACGATGGCC
CATATGTGGGTATTAGATTTTGTATATCTTCTTGCTGCACTGGTTCTGAATTACACCGGA
TTTTTCGGAAAAAAGGTTGATGATGGAAGCAATCATTTCCAAGAATCGCTATTAAATGAT
TTTAATGGGAAGCTAAGTGAGAGTGATAGTGGCTTTGGTAATGCCTCTTTGTTTGCAAAT
GCTAGTTTTCTTAGCATT
>c126762_g1_i1|m.104657 c126762_g1_i1|g.104657  ORF c126762_g1_i1|g.104657 c126762_g1_i1|m.104657 type:internal len:165 (+) c126762_g1_i1:1-492(+)
CAATCCCCCCCTCCCTCCCCTCCACTTAAAGAAGCTCTCCCCCTACTTAGATTAAGTCCC
CCAAAGCGCCATACTCAAGAGAGGGGTAACACTTCCTTCACCTTCTTGGATGCCAAAGAA
AAGATGGTCATGGACATCGATGATGAAGATGAGGATGACGAGAGAGAAGGCTCAGTGACG
GTCGCCCTCCACATTGGCCTTCCGAGCCCAACCGCCGCCGATCTTATCTCGAAAATATCA
TCCACTAGTGTGGATGATAGCAATCAGTATCATGATCAAGATGATGAAGATGAGAGCTGT
AATACAAATAGCATCCCACTTGGATGCCCTACTATTGGAAAGCTTACCAAAGGCCAGTAT
TGGATCCCAACCCCTTCTCAGATCCTTATTGGACCCACGCAGTTCTCATGCCCAGTCTGC
TGTAAAACCTTCAACAGATACAATAACATGCAGATGCATATGTGGGGGCATGGATCCCAA
TACAGAAAAGGG
>c126786_g1_i1|m.104686 c126786_g1_i1|g.104686  ORF c126786_g1_i1|g.104686 c126786_g1_i1|m.104686 type:internal len:69 (+) c126786_g1_i1:3-206(+)
CACCTGTTATGTGCACGACCCGTGTTCTTCCATTTAAGGATTGTTCCTCGTGTTCTGAAG
TGCATTTTCCTAGGGTATCCTCATCATCAGAAATATTTTCGATTCTACTCACCAGAGCTG
TCTTGCTACATCATATCCTCGAATGTTGAATTCCTTGAAAGTACGCCAGGGATTTCTACT
GCTCGGCCTATTACCTCTCCCACC
>c126927_g1_i1|m.104835 c126927_g1_i1|g.104835  ORF c126927_g1_i1|g.104835 c126927_g1_i1|m.104835 type:3prime_partial len:53 (+) c126927_g1_i1:283-438(+)
ATGCATTTTTCCGGTACATGTTTTCCCACCTCAAATATATTATTTGGAGATGTTTGCCGC
ATCCTAATTCAATTAAGAAGCGGTCTCAATCATGAGAATGAAAATATTCGTGGCATGATT
CCTTCAATGATCGAGAAATTTCAGAAATATTGGGAC
>c126989_g1_i1|m.104896 c126989_g1_i1|g.104896  ORF c126989_g1_i1|g.104896 c126989_g1_i1|m.104896 type:internal len:68 (+) c126989_g1_i1:2-202(+)
AGTCTTGGTCAATTAATAGAAAAGGGATACACTATTGTGATGAAGGACAAGCAGATGTGT
CTAAAAGATAAACTGGGAAGGATGATAGCACTTGTGAACATGACTGCCAACAGAATGTTC
ATGCTGGATATTCAATCAGAAAAATCAGAAATCTGCTTGAAGACTGATATAATCTGTAGT
GATGAACTATGGCATCAAAGG
>c127058_g1_i2|m.104971 c127058_g1_i2|g.104971  ORF c127058_g1_i2|g.104971 c127058_g1_i2|m.104971 type:5prime_partial len:72 (+) c127058_g1_i2:3-218(+)
ACAATTAAACATCAATTTTTTTTTGGCAAACTATCAACTTTCCTCTGCATTCAAATCAAC
AAAACCACTAACGGCCTCATCCTCCATCAAGCAAACTATACACTTAAACTTCTACACAAA
GCTAGAACGCATCACTGCAAACCTCTCCCCAATCTGGGCTTCACCAAAACCTCCATCAAA
GGCCAACCAACACCATACAGCATCCCCACTCATTAA
>c127078_g1_i1|m.104988 c127078_g1_i1|g.104988  ORF c127078_g1_i1|g.104988 c127078_g1_i1|m.104988 type:internal len:55 (+) c127078_g1_i1:1-162(+)
GAAGATCTGTGGACCATGCAGACAGATGGCGCATCGAGAATAAACAGTTGCGTAGTAGGA
GTTGTTTTCAGAAGTCCTCGCGGCTTTACTATAACGACTGCAGTAAAAATCTTGTTCAAG
GAGACGAACAACCAAGCAAAATATGAAGCACTGCTTGAAGGC
>c127092_g1_i1|m.104999 c127092_g1_i1|g.104999  ORF c127092_g1_i1|g.104999 c127092_g1_i1|m.104999 type:internal len:92 (+) c127092_g1_i1:3-275(+)
ATAGCAAAATTATCTACGGAAGCAGAATATAGAGCACTATCCATAGCTGCAATAGAAATA
GTGTGGTTGCGTTGTTTCCTATCCAAATTCATTTCTCCCGAAGTTCAACCCATTCCACTA
TTCAGTGATAACATCTCAGCACAGTCACTCTCCAACAACCCAGTCTTTCATTCATGCACC
AAATATATCGGGGTTGATCACCATAACATCAAAAACTGTGTTCGTAAGCAACAAATAAAG
GTTCATCACATCGCATCACTAGAACAACAGCAG
>c127112_g1_i1|m.105019 c127112_g1_i1|g.105019  ORF c127112_g1_i1|g.105019 c127112_g1_i1|m.105019 type:complete len:51 (+) c127112_g1_i1:118-270(+)
ATGGCATATTGTTTCCTACCATATGGAAAAAAGCACATTGGGTGTAAATGGATCTTCACG
ATCAAAGCCCTTACAGATGGCACCTTGGCTCGTCTGAAAGCTCGACTCGTTGCCAAAGGT
TATGCGCAAATCTATGGCATCGATTATTCATAA
>c127127_g1_i1|m.105035 c127127_g1_i1|g.105035  ORF c127127_g1_i1|g.105035 c127127_g1_i1|m.105035 type:3prime_partial len:209 (+) c127127_g1_i1:36-659(+)
ATGATTTCCGATGCTATTAACAACGGCCATGGAAATAAAGGAGGCCTCCACTTTCTTCTC
ATCCCTCTCATGGCTCAGGGCCACATGATCCCCATGCTCGACCTAGCCAGGCTTCTCGCA
TCCCACGGCTCTCTCGTCACCTACATCACCACCCCGGTAAACATGATTCGCATTCGTCAA
ATCGTTGATCGGATTGCAATATCTGCGGTTCAAGTCCGATTCGTAGAACTTCCATTCCCG
GTGACCGATGCAGGCCTACCTGATGGTTGTGAGAACATCGATCTTATACCGTCGTTGGAC
CTCATATTGACATTCATTAACGCTCTGTGTCTTCTTCGTGAACCACTTGATGCTTACTTG
CGAAAACCCGATCTTGTCCAATGGCCGAAGCCAGCTTGCCTCATTTCTGAGGACATTCAA
TATTGGACGGTTGATGTTGCTAGAAGCCTCGGCATCCCACGGCTCAGCTTCGTGGGATCA
TCCTGCTTCTACGAAGTTTGCTCCATACTCATTGATCGGCATAGGGCTGAGCTTGAGAAT
GCCGTGGAGTCTGGCAAAGGCGAGCCCATTTTTCTTCCAGGCCTTCCGCACCCCATTCGA
CTACTCAACCATCAAATAACGAGG
>c127180_g1_i1|m.105078 c127180_g1_i1|g.105078  ORF c127180_g1_i1|g.105078 c127180_g1_i1|m.105078 type:internal len:98 (+) c127180_g1_i1:2-292(+)
CCTTCATCATGGCAGACCTTCCGAACGACACTTATCAATTCTATGAAACATGCGATGCTG
ACCCTAGCAGAGGTCAAGATGACTATTCTGAATGAAGACATGAGAAAGTGCACTAATATG
CTGAGCAATTCCTCGGCATCGGGTAATACCAACGTCCTTGTTGTTGATCAGGATTATGGT
ATAAAGGGCATGAGTCCCAATCGAAGGGGTGGTGGAGGCAACTCTAAGAACCAAAAATGT
TTGAAGCGTTTCCACTGTGGCCACGAGGAGCACATGAAGAGAAACTGTTGG
>c127186_g1_i1|m.105086 c127186_g1_i1|g.105086  ORF c127186_g1_i1|g.105086 c127186_g1_i1|m.105086 type:3prime_partial len:82 (+) c127186_g1_i1:2-244(+)
ATGCAATGGAGTAATGGTCATAAGTTGGCTAGATTAGATAGATTCTTAGCATCTAATGAC
TGGTTGGAGCTCTTTAAATCTTCCAAGATCTTCAATCTCCCAAGAACAACTTCTGATCAT
TTCCCCATCCTGCTTCAGTGTACCCTCCATAAGAAGGCTGCTATGTTTAGACCTTTTAGA
TTTCAGAACATGTGGTTAACTTATAAGGATTTCTCTGCTTTGATTAATAAAGTCTGGTCT
GTA
>c127202_g1_i1|m.105106 c127202_g1_i1|g.105106  ORF c127202_g1_i1|g.105106 c127202_g1_i1|m.105106 type:internal len:183 (+) c127202_g1_i1:1-546(+)
GACCCTCTTAGCTTCACATTCTCAACGGCTGATCATCCTACAATATATGGAATTGCAGAT
GAAGCTGAAATTCTGTCTTCCCTCCAGAAACCAAAGAAGGTTATTTTTCTTGGCAGCGAT
GGTCTTCAACGCGCATTCCTTTGCAAGCCGAAAGATGATCTCAGAAAAGATGCTCGCATG
ATGGAGTTCACCGCCATGATAAACCGCCTGCTGTCCAAGTTTCCGGAGAGTCGAAGAAGA
AAGCTTTACATTCGCACGTTTGCCGTAATCCCCTTCACAGAAGATTGTGGCATGATTGAA
TGGGTCCCTCAGACTCGCGGCCTCCGTCATATTCTCCAAGACATTTACATAACTTGCGGC
AAGTTCGACCGACAGAGGACGAACCCCTTGATTAAGAAAATCTACGATCAATTCCAGGGC
AAGATGCCGGATGACGAGATGCTGAAGATGAAAATACTGCCAATGTTTCCTCCTATCTTT
CACCGGTGGTTCTTGACCACGTTCGCCGAGCCGGCCGCGTGGTTTCGCGCCAGGGTTGCT
TATGCT
>c127277_g1_i1|m.105160 c127277_g1_i1|g.105160  ORF c127277_g1_i1|g.105160 c127277_g1_i1|m.105160 type:3prime_partial len:75 (+) c127277_g1_i1:47-268(+)
ATGGGACTCTTTCGCGTTCCTACTTTTCAATCTACTCAGCAAAAGGCTTTTAATCTCTTT
ACCACTACCCCGGATTGGCATGCAAGGCTCGGACATCCACATAATGCCATCCTTCAACAT
ATCTCCAATAAATGTAATCTCAATATACCACTTTCTTCATCTGTGTGTAATTCTTGTAAA
TGTTCAAAATCACATAGATGTCGTTTCCTATTTCGAATAAGC
>c127352_g1_i1|m.105233 c127352_g1_i1|g.105233  ORF c127352_g1_i1|g.105233 c127352_g1_i1|m.105233 type:5prime_partial len:59 (+) c127352_g1_i1:2-178(+)
CTTCATTCTCTTATCATCAAGGACAAAACAATGACCCAATATTTAACATACATTAAATCA
AAGTCGATGGAATCATCTGGTTCTTCCATTGACAATGATGATAAGTTGAATGGCATATCT
TCATCTTATCAAACCTTTAGGACAATCATAGGGTTCTGCCGACCACCATTCAATTAG
>c127412_g2_i1|m.105291 c127412_g2_i1|g.105291  ORF c127412_g2_i1|g.105291 c127412_g2_i1|m.105291 type:internal len:39 (+) c127412_g2_i1:3-116(+)
AAGTCAGCCATGAATGAAGAAAAGATGTCTCTGCGTCAGAACTCCACATTCGAACTTGTC
GACTTACCTCATGGCAAGAGAGCACTTAGGTGCAAGTGGCTTTACAAGCTGAAG
>c127413_g1_i1|m.105293 c127413_g1_i1|g.105293  ORF c127413_g1_i1|g.105293 c127413_g1_i1|m.105293 type:complete len:73 (+) c127413_g1_i1:603-821(+)
ATGTTCTATATCTCAAAAAACAATTTCCATTCCATTTTCATGAAAGATAGATATATGCAT
CAATATGTAACCAATATCAAGTCAAAAATCGAGAGCATTATTGCAGCCGAAGCAACCATA
GACAATGGAAACATCATTCACTATACAATAATTTGTCTATTCCTTCCTAATAGGCATTCA
AAACACCAACAAAGACCAAACTATTGTTGGCCTCCTTGA
>c127422_g1_i1|m.105301 c127422_g1_i1|g.105301  ORF c127422_g1_i1|g.105301 c127422_g1_i1|m.105301 type:3prime_partial len:34 (+) c127422_g1_i1:411-509(+)
ATGCTTAGCTGGATGAGTGGCTTCACCCTTAAAGACAAAAAGCGAAATGGCTATATTCAT
GAAAAGTTTATTATATCCCCAGTGGAAGATAAGATTAGG
>c127438_g1_i1|m.105318 c127438_g1_i1|g.105318  ORF c127438_g1_i1|g.105318 c127438_g1_i1|m.105318 type:5prime_partial len:48 (+) c127438_g1_i1:2-145(+)
GAAAACTTCGATATTCTGTCATGTTGGACACATGCGGGAAATTTGCCGGTGTTCTCCATC
ATGGCACGTAATTCACTAACTCATCCTGTATCTACAGTTGCTTCAGAGTCTTGCGTTAGT
GCGGGTGGACGAATAATGAGCTAG
>c127538_g1_i1|m.105417 c127538_g1_i1|g.105417  ORF c127538_g1_i1|g.105417 c127538_g1_i1|m.105417 type:internal len:77 (+) c127538_g1_i1:2-229(+)
TCCATCTATGGACTCAAACAGGCACCCAGAACGTGGTTTGACACACTCAAAGCCTTCCTT
CTCCAACAAGGTCTCATCCAGAGCAAAAATCCCTACCTTTTTCTATCACAAAAGTCAGTA
AGCCCCACCCCCATCCTCCTCTATGTTGATGATATCCTTGTCACCGGAGGATGCACAAAA
TCAATAAAAGAACTCATCTTCACTCTATCTCTCAAATTCAAGCTAAAG
>c127560_g1_i1|m.105442 c127560_g1_i1|g.105442  ORF c127560_g1_i1|g.105442 c127560_g1_i1|m.105442 type:internal len:169 (+) c127560_g1_i1:1-504(+)
CTCAAACTTTTTGGTTTGATGAAGAGCCAAGGTTTGCAGTTTGATGTTTTTACCATTGTT
AGCTTGGCTTCTGCTGTTGCGCAAATTCAGCATGAAGGAAGCTGTCAATCCGTTCATTGC
TTTTTGTTGAGAAGAGGATGGGATGAAGATGACATATTTGTTGGCAATGCTATTATCAAT
ATGTATGGGAAGGTGAACAAAGTCAAATATTCTCAATATGTGTTTGATAGAATGCCCATA
AGAGATGTGATATCATGGAATACTTTGATCACAAGCTATTCGCAGAACGGTCTTGCTAAT
GAGGCGATTGAACTCTATGAATACATGAAAATGCGTGAAGGGCTTAAACCAGTCCAAGGA
ACGTTTGCTAGCATTCTTCCCGCATGCTCACACGTCGGTGCCTTGAGAAAAGGAATGCAA
ATTCATGGGCGAACCATCAAGGAAGGCTTGCATTTGGATGTGTTTGTCGGAACATGTCTT
ATTGACATGTATGCAAAATGTGGT
>c127565_g1_i1|m.105447 c127565_g1_i1|g.105447  ORF c127565_g1_i1|g.105447 c127565_g1_i1|m.105447 type:5prime_partial len:122 (+) c127565_g1_i1:3-368(+)
GCGAGAAAGCGGTTAAAGACATACGACGAGCTTGCTTCCTCCGGCAAGCTTTCTCCCGCA
CTTTTGGTTGTACGTGAGCATCTTCCATCAGGCAAAGCATGCTTAAGGGTTAACATTGAT
GCTACCAAGATGGGCAATGTAGCTCGCTTCATCAATCATTCGTGTGATGGCGGAAATTTG
ATGGTTATACTCGTGAGGAGCTCTGGATCATTTCTTCCACGCCTTTGTTTTTTTGCTGCT
ACTGATATATTAGAAGGCGAAGAGCTCTCTTTCAGCTATGGGGATACTCGCCTCATGAAG
AATGGGTTTCCATGCTATTGTGGCAAAATAGAATGTGTTGGTGTCCTGCCCTCTGAGGAA
ACATAA
>c127622_g1_i1|m.105497 c127622_g1_i1|g.105497  ORF c127622_g1_i1|g.105497 c127622_g1_i1|m.105497 type:5prime_partial len:138 (+) c127622_g1_i1:1-414(+)
ATATCATGCCAAATTGATTGCAATAAGAAAAGAAATTCTCTTTTGTTAAATGGAGAAATA
GTAAATTTTTGTGGAGAAAGAAACATATTATCTTTCTTAATTTCTTATCTAGACACGGAG
AAATTAAGAAGGAAAGGAAATATATTATTTTGGGCATTGATTAAAGATACAAGTAAAGAA
ATCACAATTATTGATGATATTACAGTGGTTAATGAATTTAAAGATGTGTTTCCAGAAGAA
TTAGTATCTCTTCCACCAGATCGAGAAATTGAATTTAATATTGATGTTATTCCTAGAACT
ACTCCAATTGCTAAAAGTCCATATCGTATGGCACCTAAAGAATTACGAGAATTAAAAGTG
CAATTAGAAGAATTAATTGATAAAGGTTATATTCATCTAAGTGTTTCTCCTTAG
>c12762_g1_i1|m.10511 c12762_g1_i1|g.10511  ORF c12762_g1_i1|g.10511 c12762_g1_i1|m.10511 type:internal len:116 (+) c12762_g1_i1:2-346(+)
GGACAAAAACAGCGCATCGCCATTGCTCGAGCTATCATCCGTATGCCGAAGATCCTCCTT
CTAGACGAAGCCACCAGCGCGTTGGACTCTGAATCGGAACACGCCGTACAAGAGGCCCTC
ACTGCTGCCGCATTGGGCCGCACCACATTCATCGTTGCCCATCGCCTCTCCACCATCCGC
AATGCCCACTCAATCACCGTCGTTCATTCAGGCAGGGTCGTGGAATCCGGCTCTCATGAA
GACCTCATCAGTCTGCCAGACGGGCGGTACGCCGCTCTTATCCGCACCCAACAATCCCAT
GATGATTTTTATTCATGCAAAAGTTCCCACAGCATGAGTCACAGG
>c127679_g2_i1|m.105551 c127679_g2_i1|g.105551  ORF c127679_g2_i1|g.105551 c127679_g2_i1|m.105551 type:5prime_partial len:104 (+) c127679_g2_i1:2-313(+)
AAAATGATCATTCATTACATACAAGAAACTATAACCAGTGGTCTCCTACTCTCAAGAGGT
ATTGCTGGTCTTCATGCATACTCCAATTCAGACTGGGCCGGAGATCAGCCAGACAGGAAA
TCAACAGGTTATTGCATATTCTACGGTAACACACTAATCTCCTGGAAAATCAAGAAGCAA
CAGATGGTGGCGCTCTCATCTACAAAGGCGGAATACAGGGCCTTAACAACTACAGCTACA
GATATCATATATCTTCAACAGCTCCTCAATGTCTTTGGCCTCCATTATACCGTGACAACA
TATTTTCCATAG
>c127699_g1_i1|m.105562 c127699_g1_i1|g.105562  ORF c127699_g1_i1|g.105562 c127699_g1_i1|m.105562 type:5prime_partial len:64 (+) c127699_g1_i1:2-193(+)
AGAAGTGACAATGGAACTGAATTTAAGTCTGGTAAAATGAGTGAGTTTTGTGAAACCCTT
AGAATAATACATGAATTCTCCTCTCCCATAACTCCTCAACATAATGGAGTTGCTGAGAGA
ATCAATATGACATTGATTGAGGCTAGTAGGACCATTCTAAGTGTGCCTTGCTACTTGAAT
ATTTTTGTGTAG
>c127741_g1_i2|m.105602 c127741_g1_i2|g.105602  ORF c127741_g1_i2|g.105602 c127741_g1_i2|m.105602 type:internal len:89 (+) c127741_g1_i2:2-265(+)
GAGGACATTATTCTGTACACTTTGAACGGCTTTTCTTCCTCTTATCAAGCGTTCAAAATA
GCAATTCGAACAAAGCTTGATCGATTAGACTTAAACAACTTCTATGCGATGTTATGTAGT
GAAGAAACAAATTTAGCTAATGACACGGCTAAGGAGTTACAACTCCTTCACATTAGTGGA
ATTTTGCAAGCTAATTATTCCAATTACAACAGAGATCATTGTAGAAATCACGGAGGTCGG
ATCGGGCAATCAAAATATCAAGAG
>c127755_g1_i1|m.105607 c127755_g1_i1|g.105607  ORF c127755_g1_i1|g.105607 c127755_g1_i1|m.105607 type:3prime_partial len:94 (+) c127755_g1_i1:222-500(+)
ATGCCGGGCATCTCAACGGGAGGCACGACACACTTCATCACGCTTGTGGATGGTTTCTTG
CGGAATATATGGGTTATCTTGTTGAAGATGAAAGGCCAAGTTGTGGTTTCCCTGAAGGAG
TTTCTAGCATCGGCAGAGAGGCAAAGAGGATGCAAGCTCAAATGCCTACGAACTGACAAC
GATGGAATACAAATGGCCACTGTAAGGAGTCGGGAATTTAGAATAAAAAAGCACTCCGAA
GATGTCGCAACACAATGGGTTGAAAAAAATGATCAATCA
>c127759_g1_i1|m.105612 c127759_g1_i1|g.105612  ORF c127759_g1_i1|g.105612 c127759_g1_i1|m.105612 type:complete len:30 (+) c127759_g1_i1:44-133(+)
ATGTCTATTCATGAAAAAGTTGGAGTAGTCCTAGTAGAAGATAAGATTATGGAGTGTTGT
CTTAGGTGGTTTGCTCACATTAAATATTGA
>c127792_g1_i1|m.105654 c127792_g1_i1|g.105654  ORF c127792_g1_i1|g.105654 c127792_g1_i1|m.105654 type:internal len:120 (+) c127792_g1_i1:3-359(+)
TTTGATGAAATGCTGAAAAAGTCATGGTGTGATCTTGGTGTTGCCAATAACCTCTTAGAA
CTTGCCACCAAATTCAGCAAACTTTCCTATGTTCTAAAAAAATGGAACCAAGAGGTATTT
GGCAATATTTTTGAATCTCTTAAGGACCTAAGGCTAACTGTGTCCAAACAAGAAGCTATC
TTTAGTTTGTCTGGTCTTGATTCTGAAAAAATCAACCTCAGTCTAAGTAGAGCTAGACTA
AGGAGAGTAATTACACAAGAAGAGGCCTTCCAGAAGCAAAAAACATCCCTTGCATGGCTT
GAAGAAGGTGATAAAAACACTAAATTTTTCCAATCTTGGGTCAAGAAAAATAGGAAT
>c127815_g1_i2|m.105673 c127815_g1_i2|g.105673  ORF c127815_g1_i2|g.105673 c127815_g1_i2|m.105673 type:3prime_partial len:97 (+) c127815_g1_i2:15-302(+)
ATGGTCCGTCAAAAGCAACAGACAGTTGTTAGATCATCTACTGAAGCCGAATACAGAGCC
TTATCATCAATCACAACAAATGTCATCTGGATCCTCCATCTTCTCTCAGAATTGGACCTC
CCACAAAGCCAACAAATGTCACTACACAGTGACAACATCTCGGCTCAAGCCATCTCCAGC
AATTCGGTATTTCACTCCCGAACCAAGCACATTAGTGTTGATCACTACATCCGTGATTGC
GTACAGAGCAATCACATCAAAGTCCTACATATTGCATCAATTGAACAC
>c127869_g1_i1|m.105710 c127869_g1_i1|g.105710  ORF c127869_g1_i1|g.105710 c127869_g1_i1|m.105710 type:5prime_partial len:47 (+) c127869_g1_i1:1-141(+)
TCAAACACATTCCTACACGACAAACTCAATGAAAATGTCTATATGACCCAACCACATGGC
TTCGCTGATCCCAAACACGTTCACCATATATGCCTGTTGAAGAAAATCATCTACGGCTTA
AAGCAAGCTGCAAGGGAATGA
>c12790_g1_i1|m.10534 c12790_g1_i1|g.10534  ORF c12790_g1_i1|g.10534 c12790_g1_i1|m.10534 type:5prime_partial len:52 (+) c12790_g1_i1:3-158(+)
AGTATAAATGCTTACATTAGATTTGTTAGAACTGCTTTAGATAGGGCATCTGGCCTGTCG
ATCTTGTTTCCGAGTACCAGGAGAGGAATGGCCGAGAGAGAGGGCTTGCTTAGTAAGTCA
TGGAGCTCACCTTTTGAGATTAATATGTTCTCCTGA
>c127914_g1_i1|m.105747 c127914_g1_i1|g.105747  ORF c127914_g1_i1|g.105747 c127914_g1_i1|m.105747 type:5prime_partial len:109 (+) c127914_g1_i1:3-329(+)
GATAATGAGGATGTAATTCTATTCAATTTGAATGGTCTTCCTGCAGCTTATCTATTAGTT
AGAACAACCATCAGAATGAGATTATATCCGATCGACTTAAATGATTTCCATGCACTCTTA
CGTAGTGAAGACACCAAAGTAACAAATGATACATTGAAAGAAATTCAAGCACCCCTTCTA
TCAAAAATCAAGCAGCCAACTTATCAATTAACAATCGTGGACGAGGGAAATATAGAAAAG
GAAGATCCTGGCAGCAACCTAATCTTGGAAGAGGCAGAAATCAAGAAATCAGGGAATATA
TGCAATGCCAGATTTGTGAGAAACTAG
>c127954_g1_i1|m.105795 c127954_g1_i1|g.105795  ORF c127954_g1_i1|g.105795 c127954_g1_i1|m.105795 type:5prime_partial len:67 (+) c127954_g1_i1:1-201(+)
GCCAGATCCAGAGAACGAAAGCAGCAATACACGAATCAATTGGAGCAGACTGTTTTTAAG
CTGGAGGAAGAAAATGCTAACCTTCTCAAAGAGCGGGAAGAACTTCTAAAATGGAGGTTT
CAACATCTTGTGGAAAATGTGACTCCTGTGACGCAGAGCAAATCTCAGAAGGTATTATTG
AGGACAAACTCCTTCCCTTAA
>c127998_g1_i1|m.105834 c127998_g1_i1|g.105834  ORF c127998_g1_i1|g.105834 c127998_g1_i1|m.105834 type:5prime_partial len:52 (+) c127998_g1_i1:1-156(+)
GTTTTAATCCCTCAATATTTTGCAATGGTTATAGATGATCTTACTGAACAACTTCAGGGA
TATGTGCTTTGGTATATACTTTTTGCTGATGGCATCCTCTATGCTGATACAATTAGTGAG
TGTTTAAGGAACTTGAATTTTGTATGTCAACTTTAG
>c128080_g1_i1|m.105915 c128080_g1_i1|g.105915  ORF c128080_g1_i1|g.105915 c128080_g1_i1|m.105915 type:5prime_partial len:59 (+) c128080_g1_i1:2-178(+)
AAATCTCATGACCAAGTTACTGATGTATTCAAAAAGCCACTTAGAGTGGAGCTATTTATG
AAAGAGCGAAGCCTGCTTGGTATGATGGAAGAATTGAGCTTAGGGAAAGTAATGTTAATG
ATTAAGCTCATTTATATTGTATCAAATTCCCCTTGTATCTTTATTCCCGTGCTCTAG
>c128080_g2_i1|m.105917 c128080_g2_i1|g.105917  ORF c128080_g2_i1|g.105917 c128080_g2_i1|m.105917 type:5prime_partial len:91 (+) c128080_g2_i1:3-275(+)
CATTTACTACCCGATCTACACACGATTGGTTACGTAGAGGGCACAATGAACATATTTATG
GAAAATATGGTCGAGCTACATTTGAACACACCAAATATAATACTAATGTATGGGGATGGG
ATAATCACCTATGGACTAATGTATAAGAGGTATGATGAATTCAAACCTTATGTCTTCATT
GATTGTGACTCTAGCAATGACATTGATGAAAGGAAAACACAAGAGGAGTTCTATTTTACA
TGGATGAGAAGCCTTTCATTTGGTTTAACATGA
>c128100_g1_i1|m.105928 c128100_g1_i1|g.105928  ORF c128100_g1_i1|g.105928 c128100_g1_i1|m.105928 type:internal len:43 (+) c128100_g1_i1:2-127(+)
TGGTACTTGGACAGTGGGTGTTCACGTCACATGACGGGAATAAGAGAAATTCTCCTAGAT
TTTGAGAGCATAAAAGATGGACCTCGAGCTATTTTTGGAGGGTCAGAATATGGAAGGACT
AAAGGC
>c128149_g1_i1|m.105964 c128149_g1_i1|g.105964  ORF c128149_g1_i1|g.105964 c128149_g1_i1|m.105964 type:5prime_partial len:63 (+) c128149_g1_i1:1-189(+)
CCTTATAAAAATATAATCAAGCAAGAGTTTAGTGGCTTTCCATCTTCAACAGTCACTCTT
TTGGAACAATTGCTTGCAATGGATCCGTGCGATAGGGGGACTTCTTCTTCTGCCCTCGCT
AGCAATTTCTTTTCTGTGGAGCCAATTGCATGCGATCCGTCAAGCCTACCTATATGTCCT
CCTATCTGA
>c128197_g1_i2|m.106015 c128197_g1_i2|g.106015  ORF c128197_g1_i2|g.106015 c128197_g1_i2|m.106015 type:complete len:599 (+) c128197_g1_i2:269-2065(+)
ATGGCCGTGATGAAGTTGGGATCCAAGGTGGAGGCATTCCATCTCGACGGCCATGCTTGG
GTTTGCAACAGTGAACTTCAAAGAGATATTATCATTGAAATAGGAGAATTTTCTTTTCAT
CTTCACAAGTTCCCATTACTAAGCAAAAGTGGCCTATTTAAGAAGCTGATTGGTGAAAAT
CAAGGAGGAGAAGAAGAAGTTTGCATTTTGAAGTTCCACGATCTTCCCGGCGGGGACAAA
ACATTCGAGCTCGTAGCTAAGTTCTGCTACGATATCAAAATTGAGCTGAATTCTCGTAAT
GTTGCTGCCCTTCGATGCGCTGCAGAGTATCTATGTATGCACGAAGATCTGTTTGGAGGA
AATTTAATTTCCCTAACTGAAACCTTCCTCAACGAAATCCATGGGGATTGGAAGGAATCC
ATGAATGTTCTTCATACCTGTGAAAACCTCCTCCCCCTTGCCGAAGATCTGCATATTGTA
AATCGTTGCATCGATTCACTAACAACAAAAGCCTGTTCTGATTCAAACCTACTAGGCTGG
TCTCTGCCTGATCGATCTTCATCAAAGATATCAGATGGCATCATCTTATGGAATTGCTTA
GCTACAGGCGAGAATCAGAAGGGGATTGACCCTAATTGTATGTATGAAGATTCTTCCTGC
CTTAGTTTACCTTTATATAAAAGGTTGATGTTGGCCATGGAATCAAAAGGCGTGAAACCA
GAGATCATTGCTGGATCTCTCACGTTCTACGCAATGAAGCATCTTCGAGGATTAAGTCGA
AATTCCAGCCTGCGAATCGACCCCGTTGCGCAGGCACCATCACTATCAGAAACCGAGCAG
GTTGCTCTCGTTGAAGAGATCGCCGGATTGCTTCCCTCCGAGAAGGGAGTGTTCTCAACG
ACCTTTCTTCTCCGGCTGCTTCGAACGGCGATGATTCTCCATGCGAGCTCTGCCTGCAGG
GAAAGTTTGGAAAAACGAATTGGAGCTCAGTTAGAAGATGCTTTTTTGGACGATCTCTTG
ATACCAAACCTAGATTACTCAGCAGAAACTCTATACGATATAGACTGTGTCCAAAGAATG
CTTGGCCATTTCGTGTCGGCGAGCCCGATTCCGCTTGTGGGAGCGGCCTCTCCGGGCACT
GCCGGTGACGGTCAATCCATGGATATGGTTACTTCGCTGGCCCCCATGACTTTGGTTGCA
AAGCTCGTGGATGGATACCTCTCAGAGGTTGCGCCGGATACCAATTTGAAGTTCACACGG
TTCCTATCTTTTGCGTCTTTGGTTCCTGAATATGCTAGGCCTTTGGACGATGGGATATAT
CGTGCCATTGATATTTACCTCAAGGCTCACCCATGGCTGACGGATTCGGAGCGGGAGCAA
CTCTGCCGTCTTCTCAACTTTGAGAAGCTCTCGCTGGAGGCCTGCACCCACGCCGCCCAG
AACGAGCGGCTCCCTCTCAGAGTCGTCGTCCAGGTCCTCTTCTTTGAGCAGCTCCGCCTC
CGAACCTCCCTCGCCGGCTGGTTCTTCGTCTCCGATAACCCCCAAAACCTACACGGAGCC
CCCTCCAACTTCATCGTGCCGCCGAAGAGCACGGATAATGAGATCGTGGAGGAGGACACG
CTGGAACGCTTCCCGCCGGCGGCGAACGAGGGAATGAGGAAGCGCGTCGCCGAGCTCGAG
AAGGAGTGCGCGGCCATGAAGCAGGATATTGAGAGGCTATGGAGGCCCAGGAGCTCATGG
AGCTCAGCCTGTAAGAGGCTACTTTTCAGGTTTGGTTTTGGATCCAGAGCTTATTAG
>c12820_g1_i1|m.10555 c12820_g1_i1|g.10555  ORF c12820_g1_i1|g.10555 c12820_g1_i1|m.10555 type:internal len:73 (+) c12820_g1_i1:3-218(+)
AATAAGAACCTAGGGCCGCCTAAAATATTCCTTGGAATACATATTGAATACACTCCCACA
AAGGTTTTGCTTCACCAATCTGCATATATCAGCATGTTGCTCTTGAAAGCAGGATTGGGA
GGTTGTAAGGCTGCCAAAACACTACGTACCAACAAGCCTATCATTAATCCAAGTCTTTTA
TCAAATCCTCATGTCTACAAACAATTAGTTGGGTCC
>c128251_g2_i1|m.106068 c128251_g2_i1|g.106068  ORF c128251_g2_i1|g.106068 c128251_g2_i1|m.106068 type:internal len:49 (+) c128251_g2_i1:1-144(+)
CCCGAGTCCCGGCGACCTAAGAAAATTGCGATGGCGGAGGATGCAAATTATTGCCCCTAT
CATTGGATTATAAGCCATCCTGCCGACGACTGCTTTGTTTTCAAGGATTGGGTGGAAAGA
TGGTACAAAAATGGCGAGCTCACA
>c128384_g1_i1|m.106211 c128384_g1_i1|g.106211  ORF c128384_g1_i1|g.106211 c128384_g1_i1|m.106211 type:complete len:136 (+) c128384_g1_i1:165-572(+)
ATGGCGTCAAGATTCACGGACTATTGGGCGAGGTCGGTCCGGGCGATAGCAAAGGGCGAG
CCGCGAGGGGACTTCATGCCAGTCTTTGTTTCACTGGGGATGATAATGGTATCGCTATCG
CTGGGTGCTTACACGGCGGAGGAGATACTCTCCAACTCCCCTTCTGTGCGGCTCAACAAG
AAGAGGAGGGAGATGGTGATGGAGGTGGACGAACCAGAGGCAGCCGCCGAAGAAGGCATC
CGCCAGGTGAAGCACTCCCTCTTTCGCAGGATCGCACAAATGCAAGATTTCGACGCGGTT
CGAGCAGGACTCAACGACCCCACCCGTGTAAAGGATTTGTCCCGCATATCTTATCCTGTG
GATAGTCTGAGGTCGGTAGGGGTGGATCCGAAGGTGCATACTGCCTGA
>c128409_g1_i1|m.106240 c128409_g1_i1|g.106240  ORF c128409_g1_i1|g.106240 c128409_g1_i1|m.106240 type:3prime_partial len:76 (+) c128409_g1_i1:228-452(+)
ATGGAGCGGGAGTCGTACAATAGTGATGTTGACTGTCTGATGTATGACATGATTTACACA
ATACCCGACCCATCACACACGGTGAGTGCAATCAGACAATATATGGAAGATTCGGGGAGG
CAAAACTGTGATGCTGCCAAATGGATTTTGAGATATTTGAAGAAATCTACAAACGTTGAA
TTGACATTCTGTAGGGTTGACCTACATGCCGGTCTCAAGAGATTC
>c128494_g1_i1|m.106329 c128494_g1_i1|g.106329  ORF c128494_g1_i1|g.106329 c128494_g1_i1|m.106329 type:internal len:81 (+) c128494_g1_i1:2-241(+)
CTTTATGTAGATGATATTTTAATTTTTGGTTGCAGCACAAGTACAATTCAGAGTTTAATT
TCAGACATGGGAAAATGTTTCAGTCTTAAACATTTAGGTAGACCAAGCACATTCCTTGGT
ATTCAAATTGAAGAAACCAATACTGGACTTCTTCATCAAACGGCCTACGTTTGCAATTTG
CTCTACAAAGCAGGAACGATCAACAAACTTATTGACGATACACCTTTACTAAACCCAACT
>c128535_g1_i1|m.106375 c128535_g1_i1|g.106375  ORF c128535_g1_i1|g.106375 c128535_g1_i1|m.106375 type:internal len:52 (+) c128535_g1_i1:2-154(+)
GTTCCCAAACCTAATGATCAAAATATCATTGGAACTAGGTGGCTGTTTAAAATAAAGCTA
AATATAGATGGTTTTATTGCAATGTTTAAAACTAGACTGGTTGCTCAAGGATTTAAACAA
AAATTTGGAATATACTATTATGAAACATTAAGT
>c128554_g2_i1|m.106390 c128554_g2_i1|g.106390  ORF c128554_g2_i1|g.106390 c128554_g2_i1|m.106390 type:internal len:59 (+) c128554_g2_i1:2-175(+)
GAAGCGCATCTCGATGACTTGGTGGAGTCATTTCACAACTTGAGGCGCTATGATGTGAAG
CTGAATCCTGCGAAATGTATTTTCGGAGCACGGTCTGGATATTTCCTGGGTTACCAAATC
TCCATCAAAGGAATTGCGGTGAACATGGAGAAATTGCAGGCCATAATCGAAGCG
>c128657_g1_i1|m.106482 c128657_g1_i1|g.106482  ORF c128657_g1_i1|g.106482 c128657_g1_i1|m.106482 type:internal len:60 (+) c128657_g1_i1:1-177(+)
ACAATAAGATCAGATAGAGGAGGAAAATTTGTATCCTCTCATTTCTCTCAATTATGTAAT
GAAGAAGGAATAAAACATGAGCTATCTGCACCTGGTTCCCCCCAACAGAATGGAGTGGTT
GAAAAGAGAAACAGAACAGTTGTTGAGATGGTCAAGGCAATGTTAATACAAGCAAAT
>c128676_g1_i1|m.106508 c128676_g1_i1|g.106508  ORF c128676_g1_i1|g.106508 c128676_g1_i1|m.106508 type:5prime_partial len:51 (+) c128676_g1_i1:1-153(+)
ACGAAAGACGAGGCTACAGATGCATTGAAGGAGTTTCATGCTATGACCGAATGGCAGATG
GGTCGCAAGCTGTTGTGTGTCAGATTTGATAATGCGGGTGAGTACATAAACACTTTCGAT
CGATACTGTCGAGAGCAGGGGATGAGGCACTAG
>c128710_g1_i1|m.106538 c128710_g1_i1|g.106538  ORF c128710_g1_i1|g.106538 c128710_g1_i1|m.106538 type:3prime_partial len:130 (+) c128710_g1_i1:333-719(+)
ATGGAGTGGGACTCTAAAATGGCACTATGGGAGCTGTCTGAACTGGAGCAGAACGATGAT
GAAGGGAGTATGAACCTGGACTGTTCCGTAGATCTGAAGCTCGGCGGATCAGGCGATCTA
GTATTGGTTGAGAGCTGGAAAGAGCAGAGGAGAGCGAGCTCTTCGTCGAAGAGGCAACGC
GCGCCGGGCAACGGCAGCCAATCTGTGCTATGTCTTGTTGATGGCTGTAAATCTGATCTT
GCTACTTGCAAGGAGTATCACAGACGGCATAAGGTGTGCGAACTTCATTCAAAAACTCCT
GTTGTAGTTGTTGCCGGCCAGGAGCAGAGATTCTGCCAGCAATGTAGCAGGTATAGGAAT
ATGATTCTGCTGTTTATCTTCTTTTTT
>c12882_g1_i1|m.10628 c12882_g1_i1|g.10628  ORF c12882_g1_i1|g.10628 c12882_g1_i1|m.10628 type:internal len:52 (+) c12882_g1_i1:3-155(+)
AAGTTTTATAAGATGGTGATGAGATTGACAATGTTTTATGATGCAGAATGCTGGCCTGTA
AAAGTGAAGCATAAATCTAAACTAATTGTTACGAAGATGAGAATGCTCATGTGGATGAAC
GGTAAACATAGGCCATTTGATGACCCGGTTAGG
>c128969_g1_i1|m.106760 c128969_g1_i1|g.106760  ORF c128969_g1_i1|g.106760 c128969_g1_i1|m.106760 type:5prime_partial len:72 (+) c128969_g1_i1:2-217(+)
TATCGCACAAATTACAAAGAGGATGGCACCATCCTCCGACAAAAATCATGCATCGTCGCT
CAAGTATTTAAACACCAATACGCTATCGACCACCTAGAAACATTCATCCCTGTTGCAAAG
AGGCCAACCATGAGACTTCTCATCCTCACAGCTATAAACACCACTTGTCTCTATGTCAAC
TTGACGCATCTAACGAATTTTTCCACGACCAATTAG
>c129125_g2_i1|m.106939 c129125_g2_i1|g.106939  ORF c129125_g2_i1|g.106939 c129125_g2_i1|m.106939 type:3prime_partial len:71 (+) c129125_g2_i1:164-373(+)
ATGACTCTTGCATATGCGGATGCCGATTGGGCAGAGGATGCCGCTGACAGAAAACCGACA
ACTGAGTTTTGCATTTTTTATGCCGGTTCTCTTATCTCCCGATCTGCTAAGAAACAATGT
ACAATATCTGGCTCATCTACAGAGGCTGAGTATCGATCACTATCAACAACCGCAACTATT
ATAATTTGGCTAAGACATCTCTTATATGGG
>c129141_g1_i1|m.106959 c129141_g1_i1|g.106959  ORF c129141_g1_i1|g.106959 c129141_g1_i1|m.106959 type:complete len:123 (+) c129141_g1_i1:459-827(+)
ATGCTGCGAGGCTGGAAACTTGAGCAAGTGCTTGATTCGCGCCTCGGTAGAAACTACAAT
ACATATGAGATGGAAAGGATGTGCATTGCTGCTTTCCTTTGCATCAGACAATTGCCTGGA
AATCGACCTAGTATGGCCTTGGTTGTGAAGCTAATAAAAGGTGATGAAGGAGCTCTCGAG
TGGGCGAAAATGGAGTTCGGAGCTTCAATTTTGCTTGATGGAATGGTTGATGAGGCAGCT
GCCAAGAAACTAAGCATCCAGTCCCACATCAACTTAGCCCTACAAGGGATTGACGACGAA
GCTGCGTTTTCTATGAACAGCAGAGCCCAATCGTTTGATTTCATAACTTCAAGCCTCTCA
TTGGAGTAG
>c12915_g1_i1|m.10652 c12915_g1_i1|g.10652  ORF c12915_g1_i1|g.10652 c12915_g1_i1|m.10652 type:5prime_partial len:74 (+) c12915_g1_i1:1-222(+)
GAGTATTCGGCTTTCTCGACCACCCAGAAAACTCAGCTGAAAGCAATACAATCGAAGGAA
CTGTTAGCAAAGATAACTCTTTTCCAAGCTCTATATGAAGATGATTTTGAGAAAGTAGCT
TTGGCCAGTTCGGCCAATGAGATATGGTCCGTTTTGGAGTCGTCCTATCGGGGAGACACA
AAGGTTCGGCAAATTCATCTACAACAACTTAGATCAAAGTAA
>c129164_g1_i1|m.106981 c129164_g1_i1|g.106981  ORF c129164_g1_i1|g.106981 c129164_g1_i1|m.106981 type:5prime_partial len:86 (+) c129164_g1_i1:1-258(+)
GCTGAAGATGTTCCTATCTCCTTTTCAAATGGGTTTCCTGCTGTTCTTTTCTCAGATTCT
CTAATGGAAAATTTAGCCAAGCCTTTGGGTGCTTGCTTAGTGGGGAAAATTTCAGCTGAC
CGTCCGGCCCTTACTGCTATTCATAGCTTTTTAAAAAGATTGAATCTCATTGTTGTTGTT
TCTATGGACCACCTAGACAGCTTTCATGTGCTTTTTCGATTTAGCTGTGTGGATGATTAT
AATCGTGTTTTTTGCTAG
>c129249_g1_i1|m.107045 c129249_g1_i1|g.107045  ORF c129249_g1_i1|g.107045 c129249_g1_i1|m.107045 type:5prime_partial len:100 (+) c129249_g1_i1:2-301(+)
AGATGGACCTTTAAAAATAAAATAAACATTGACGGTACAATTTCTAGGTATAAAGCGTGC
CTTGTAGCTCAGGGATTTATGCAACAACAAGGAATAGATTACCATAAGACTTTCAGCCCC
ATTGCAAAAATACCTACCCTCAGACTATTGATCTTCAAGATCGTAAATCAAAAGTGGGAG
ACATGGCAGCTTGACTTATCAAATCCGTTCCTACATGGAACTATAAAAGAAAAGATTCAC
ATGACTCAACCTCTTGGCTTTCTAGATCAAACTCAACCCACCCACATTTACCTCCTATAG
>c129264_g1_i1|m.107065 c129264_g1_i1|g.107065  ORF c129264_g1_i1|g.107065 c129264_g1_i1|m.107065 type:complete len:89 (+) c129264_g1_i1:252-518(+)
ATGTTGTCATGGTCCGAAGGGCTTCCAGAGCTTGTTGAAGAATATGCCGACTTTAAGAGA
TTGAACGATGTCTGCCCAAAGGATATCTACCTACTGCTGAATTTCGAGGCCATGGTTAAT
GCTCTCGCAGGACATCGTAAATACTCCTTTCTCGATACTTTCTCGACTTACCACCAATTC
TTCATGAATGAAAAAGATGAACCAGATGTCTCGTTCATCACCCGGATGAGCAAATTTTGT
TATTGGGTAATGTCTTCCAGCCTCTAG
>c129267_g1_i1|m.107071 c129267_g1_i1|g.107071  ORF c129267_g1_i1|g.107071 c129267_g1_i1|m.107071 type:internal len:91 (+) c129267_g1_i1:2-271(+)
TTACATCATCTTCTTCACTTACTTAAAAAACCTGGAAAACTCTCCCGAATCCTTCAAATC
CATGCTCAAGCGATCACCAACTCACTTCTGCCCTTTTTCGCTTGTCGTCTGCTATTTTCT
TTGTCCCTACTTTCTAACCCTTCATCATCGGAAACTACTACAGCTCACTATGCCGATCTT
ATCTTTTCACAAATCCAAAACCCTAGTTCTTTATTATGGAACGCCATCATTAAGATTCAT
ACAAGGAGTTCAAACCCTAGCAAGGCGATT
>c129317_g1_i1|m.107120 c129317_g1_i1|g.107120  ORF c129317_g1_i1|g.107120 c129317_g1_i1|m.107120 type:internal len:97 (+) c129317_g1_i1:2-289(+)
GACCTAATTCGTGAAGAAATGGAAGGAGAGCCCCAAATCGTAGACCAGGATTCCATAATC
CAAGCACCTCTCAAGCGAAAGTCTGATCTCGTTCCAGCAGAGGAAGGAGAAGACGATAGA
ACGAAGAAGCTGCTGAAGCCCGAAGTTCCCCTGGAGAGTTTCAGCGACGTTAATCAAGTT
GGTAATAGTGGAGGCTCCATTCAGAACGGGAATGCGAGTAAGGTGAGGGGGAAACCTACT
TTTTCTGCGGCGGATAAGGGAAAGGGGAAGATGGTTGCGATTGAGGAA
>c129401_g1_i1|m.107210 c129401_g1_i1|g.107210  ORF c129401_g1_i1|g.107210 c129401_g1_i1|m.107210 type:3prime_partial len:73 (+) c129401_g1_i1:291-506(+)
ATGTTATGCAATGGAGTTTTTCACAATCTGGTATATTCGTTCCCAATTAACCGTGCCCGC
CGTCATGGCCTTGTTATGCACAAACTTAGCTCAATTTTGAATTCCAATCCTCCTAGCATT
TCTTTACTGAGATCAATGATCCCGGTGACATGCCCGCTGACATGCATACGCTTAATGAAT
TTCGCAAGTCAATTGAAACTTAAAATCTACCTTCTT
>c129419_g1_i1|m.107229 c129419_g1_i1|g.107229  ORF c129419_g1_i1|g.107229 c129419_g1_i1|m.107229 type:5prime_partial len:35 (+) c129419_g1_i1:2-106(+)
TACATCTGGAAGGTGTTAAGTAAATTCAACATTGCCGAGGTGAAGCCAATGGAGACGTCA
TTGGCTCTGCACTTCAAGCTATCTGCTCGGGACTGTTTGAGCTGA
>c129527_g1_i1|m.107323 c129527_g1_i1|g.107323  ORF c129527_g1_i1|g.107323 c129527_g1_i1|m.107323 type:internal len:92 (+) c129527_g1_i1:3-275(+)
GAAATTAAAGAGCTGTTTTGGAATTGGGGTGAAGAAGTGGTCACAGAGTACTTGAAATCG
GAAGAAGATTGCTATAATTGGCACAAAATATTAACTTCCAGTGATTTTTTATCTCTGAAA
AGAGTGAGGGATCAGCTACCTGAATCATTGGTTCAAGCCTATGACCACTTTCAAGAAAAA
GTTAATAAATATTTGATACCTGCAAGTGCCAGACATCAACTAGAAGACAATGAGATGAAG
GAAGAAGATGAAGAGAGGAATTATGAAAAGAGG
>c129564_g1_i1|m.107361 c129564_g1_i1|g.107361  ORF c129564_g1_i1|g.107361 c129564_g1_i1|m.107361 type:internal len:101 (+) c129564_g1_i1:3-302(+)
TTGCTAGGCGCCTGCAGGATGCATGGGAATGTAGAGCTCGGAGAAAGAGTTGCAGGCTTT
TTAATGGGATATGATCCACTCAACCATGCTCTATACGTTGCTCTATCTGATATATATGCA
CAAGTGAAGAGGCACGAGGATGTGAAGAGATTGCGAAGATTCATAAAATCTATGGGGATC
GAAAAAACTTCGCCTGGTTGCAGTATGATCGAAGTGGATGGAGAGGTGCGTGAGTTTACG
CTTAACGGCGTTGAAGATGAAAGGCTCAGAGACATAAAGTGGGTTTTAATCGGAATTGGA
>c129631_g1_i1|m.107423 c129631_g1_i1|g.107423  ORF c129631_g1_i1|g.107423 c129631_g1_i1|m.107423 type:3prime_partial len:51 (+) c129631_g1_i1:61-210(+)
ATGAGGATGTTTAGGTGGATAAGTGGCTTTACATGTAAAGACAAAATGACTAGGGAGTGT
CATCTCAGGTTGTTTGGCTACTTAAAATGCCGACCTTTGAATCTTTATGTTAAAAGATTA
GAGATTGCAAACTTGGCCAATAATAAAAAA
>c129748_g1_i1|m.107517 c129748_g1_i1|g.107517  ORF c129748_g1_i1|g.107517 c129748_g1_i1|m.107517 type:internal len:38 (+) c129748_g1_i1:3-113(+)
CTCAAAAATGAGCTACACTCCAATGTTATGACAGATTGCGGCATGAACCAATATCTAACT
GACATCAAATCTCCCGTGGATGGTATCAGTGCTGCAGGAGCCACTATAGAA
>c129843_g1_i1|m.107603 c129843_g1_i1|g.107603  ORF c129843_g1_i1|g.107603 c129843_g1_i1|m.107603 type:internal len:101 (+) c129843_g1_i1:2-301(+)
CTCTCCCTCCCGGCCGGAATGTGTCGCGACGAACGAACTCGCAGGCAAGATTGCAGTGCG
CACTCCGTCGAATACGACGTTTCCGGCAATTCTTTCCGGCCGCTCAAGCTACTCACCAAT
ACCTTTTGCTCTTCTGGAACGGTCGCTCCTGACGGCCGGCTCATTCAAACCGGTGGGTTC
GATGAGGGTGATCGGACCGTTCGATTTTTCCAGCCCTGCGGTAATGGGAGCTGTGATTGG
GTGGAGAAGCCCGCGGGGCTCTCCGTTGGACGATGGTACCTCCTTCATTTTATGATCAAA
>c12987_g1_i1|m.10690 c12987_g1_i1|g.10690  ORF c12987_g1_i1|g.10690 c12987_g1_i1|m.10690 type:complete len:121 (+) c12987_g1_i1:200-562(+)
ATGACTCTTCCCGAAAGAGAAAAGGTGATAAATACTTTTACCAATGATGCCAATTGCAAG
ATATTCCTTATGAGCCTCAAGGCCGGTGGAGTGGCTCTTAATCTTACTGTTGCATCCAAT
GTCTTCATGATGGACCCATGGTGGAATCCTGCTGTGGAGCGACAAGCTCAGGATCGGATC
CACCGTATCGGCCAATTTAAACCAATAAGGATTGTGAGATTCATTATCGCAAAGAGCATA
GAGGATAGGATACTGAAGTTGCAAGAGAAAAAGGAGCTTGTGTTTGAAGGGACCGTTGGC
AATTCGGCTGAAGCCCTATCAAAACTGACAGAAGCGGACATGCGGTTTCTGTTCGATTTA
TAA
>c129896_g1_i1|m.107662 c129896_g1_i1|g.107662  ORF c129896_g1_i1|g.107662 c129896_g1_i1|m.107662 type:internal len:76 (+) c129896_g1_i1:1-225(+)
GCATTGTTCTCTATCCCTCCTAAATTCTTTGAGTGTGCTAGTTTCACTCATAACCATGTT
CCAACAAGAGAAAAACATGATCATCATACTATAAAATGTGCTTTTGTGGGCTACTCTTCT
ACCCAGAAAGGCTATCAGTGCTACCACCATCCTACCAAGAAGTGGTATGTTTTTATGGAT
GTCACCTTTTTTGAGGAACGGTTTTATTTTACTCCTCATCCTCAT
>c129901_g1_i1|m.107673 c129901_g1_i1|g.107673  ORF c129901_g1_i1|g.107673 c129901_g1_i1|m.107673 type:complete len:42 (+) c129901_g1_i1:230-355(+)
ATGACCGGCATGAAGTGTGACACAGATGCATTTCTTTCTTTATTAGCTATGCATCCCTTA
CCGAAAATATCTTCCGTTCCAACCATTGTCGAGGTATATCATCCAAATAATTCTCTGATT
AATTGA
>c129910_g1_i1|m.107676 c129910_g1_i1|g.107676  ORF c129910_g1_i1|g.107676 c129910_g1_i1|m.107676 type:internal len:77 (+) c129910_g1_i1:1-228(+)
TTAACTGATATCAAGACCATCATAAATGGAATCATTGCTTTTGGTTCCACTATTGACGAC
AAGGACGTCATAATGTACACTCTCAACGGCTTACATCCACCCTATCTCCCATTTAAAATA
GCTATAAGAATGAGAGCTGATCCAATTGATATCCATGATTTCTATGCCTATCTATGTAGT
GAAGAGACAAACATTGCTAATGACGTCCTCAAGGAGTTACAAGGTATG
>c130037_g1_i1|m.107809 c130037_g1_i1|g.107809  ORF c130037_g1_i1|g.107809 c130037_g1_i1|m.107809 type:5prime_partial len:138 (+) c130037_g1_i1:1-414(+)
GTAAAATTGAACCCATCCAAATGTTCATTCGGAGCGACCTCAAGAAAATTCCTCAGAGAC
CCCATTTTAGAAAATAGGGTTGGAATCAATCCCGATAAAGCTCAAACAATCCAATCATTC
AAGCCTCCATCGGACCTGAAGGAAGCACACAAATTAGTTGGACAGGTCGCAATCATTAAC
AAGTTTATTTATCGTGCATGTGAGCAATGCTCACTAATGTCCCAAGACTTGAAGACCTTG
CATGTTTTTTATTTATCAGACGACTGTGAACTTCCCTGCAACAAGTTGAAGAGTTACTTG
TCTAACCATCCAATCGTATTTATAATGAGACCATCAGAAGCCTTATCTGTCTACCTCGGC
ATCAACGCCACAACCATGAACCCCGTACTTGTAAGGGAGGAGGGATCGCAATAA
>c130043_g1_i1|m.107814 c130043_g1_i1|g.107814  ORF c130043_g1_i1|g.107814 c130043_g1_i1|m.107814 type:internal len:38 (+) c130043_g1_i1:1-111(+)
CGCTTGTTAGAAGACTTCAACGCCAACCTGCCTCAACCAACAATGCTTCATTGTAACAAT
GTTTCTGCCATGGCCCTATCTATCAAGCCAGCATTCAATGCCAGAACAAAA
>c130047_g1_i1|m.107815 c130047_g1_i1|g.107815  ORF c130047_g1_i1|g.107815 c130047_g1_i1|m.107815 type:internal len:87 (+) c130047_g1_i1:2-259(+)
TCCCCTGATCAAAATATCATTGACTGCAGGTGGACGTTTAAAAATAAACTCAACACAAAT
GGCACCATTTCCCTCCACAAAGCTCGTCTGATTGCTCAAGGATTTAAACAACAAGGACTG
GATTACAATAAAACATTCAGTCAGGTAGCAAATATGCCTACTCTAAGACTCCTAATACTC
AAAGCTAGCAATCACGAATGGGAAATGAAACTGTTAGATGTCTCAAATGCTTTCTTGCAT
GGCACTCTAAAAGAAAGA
>c130047_g2_i1|m.107817 c130047_g2_i1|g.107817  ORF c130047_g2_i1|g.107817 c130047_g2_i1|m.107817 type:internal len:114 (+) c130047_g2_i1:2-340(+)
CAACCCATATCATTCACTCCAAACCATGCAGTCACAACTAGTAATCAACCCACATATAAA
CCAAACAATATGAACAATGCAGCAATGATAATCATAACTTACACTCATCGTGGCCCATCA
TCCATCTCATCCAAGAACCCCCCCCCCACCAATCAACCAATAAACCCACCCAAATATCCC
ATATTACTGAATCATCAAACCTTCCCCAACCCAGAGCCAACTTCCTACAAAGAACTCTTC
AAAATCCCTCATTGGAGGACAACCATTACTAAAAAGATAAATGCTCTACAATCTCAGAAC
ACGTGGTCCCTAGTTTCCACATCCCCTGATCAAAATATC
>c130075_g1_i1|m.107861 c130075_g1_i1|g.107861  ORF c130075_g1_i1|g.107861 c130075_g1_i1|m.107861 type:internal len:98 (+) c130075_g1_i1:1-291(+)
CACATGGATACTTTCTCTCGAATGGCTAAGCTTGTCACTGTCAAACTCATTTTGGCATTA
GAATCTAGTAAAAAATGGCATTTATCCCAATTGGATTTAAATAATGCCTTCTTATATGGC
GATCACACTGAAGAAGTATATATGGATGCTCCTCTCGGCTATATCCAACATATCGAGCAC
TGTAATTCTGAAGTGAAGATGGTATGCAAACTACACAAATATATCTACATCCTAAAACAA
GCATCTCACCAATGGTATTCCAAATTCTCAAACACACTCATTATTTTTGGA
>c130200_g1_i1|m.107965 c130200_g1_i1|g.107965  ORF c130200_g1_i1|g.107965 c130200_g1_i1|m.107965 type:internal len:97 (+) c130200_g1_i1:3-290(+)
TTTAACTGTAATGAGTTTGGGCACTTCGCTAAAGAATGTACCAAACCAAATCGTCGAGAA
GCAACAAATCTAGTTACTATTCAAACTGAAGAAGAACCGGCATTATTGATGGCTGAGGTA
TGTGTTCTTAACCACTTTTCTGAGAAAAACCAAGGAGGATGTTTGCAGAAAGAGGTAACA
GGACCAAAACTATCTAGCATAAAACCTTGGTATCTAGACACCGGGGCGAGTAATCATATG
ACTGGTTGTCTTGAGAGTTTTTCTGAAATCGACAAAAGTGTCAAAGGA
>c130200_g2_i1|m.107966 c130200_g2_i1|g.107966  ORF c130200_g2_i1|g.107966 c130200_g2_i1|m.107966 type:internal len:87 (+) c130200_g2_i1:2-259(+)
TCGGTTGTGAAGATTCATGGGAGGGGCTCAGTATTATTTGAAGGTTTTTCAAGTGAGCAC
AGATTACTCACTGATGTATATTACATTCCTACGCTAAGAAGCAACATCATAAGTCTCGGC
CAATTAGATGAGAATGGATGCAAGGTGGAAATCGAAGGAGGTATTATGTCGATAGTAGAC
AGATCTAAGAAGAAGATAGCTACAGTGAAGAGATCAAACAATCGCCTATATGTGTTCAAT
ATCACATCAAGTTTGCCC
>c130242_g1_i1|m.107994 c130242_g1_i1|g.107994  ORF c130242_g1_i1|g.107994 c130242_g1_i1|m.107994 type:internal len:54 (+) c130242_g1_i1:3-161(+)
ATATCAAATGCCTTTTTGCACAACCAGTTATCCAAGATTGTATATATGAACCAATCTCAA
GGCTTCATCGACCATCAGTTCCCGCACTACGTATGTCGTCTAATGAAGTCTATTTATGGA
CTCAAACTGGCCCCCGGGTCCTGGTTTGACACACTCAAA
>c130249_g1_i1|m.107997 c130249_g1_i1|g.107997  ORF c130249_g1_i1|g.107997 c130249_g1_i1|m.107997 type:3prime_partial len:68 (+) c130249_g1_i1:64-264(+)
ATGGCAAGGGTATTCACTCAACAAGAGGGCATCGACTACATAAAAACATTCAGCCCTGTA
GTCAAACCCGTTACTATTTGTTTTCTTCTTACTCTTGCGCTCAATTATAATTGGGAAGTC
AGACAATTATACTTTGATAATGCATTCTTGAAAAACGATCTCTCAGAAGAAATCTACATG
CAATGGCTTCTTCTCTCACCC
>c130310_g1_i1|m.108066 c130310_g1_i1|g.108066  ORF c130310_g1_i1|g.108066 c130310_g1_i1|m.108066 type:5prime_partial len:191 (+) c130310_g1_i1:1-573(+)
GAGATCTGCGTCCAGGCAGCTGTCGGATCCGTCGACTGCGCTAAGGAGATCGCGTCGGCG
CTCGACAGTTCTGGTGCTGTAATCGTCCTCGACGATCTCGTTTTCCTTCGCCCTGAGCAG
ATTACTCAGGCAATTGAGGGCGTGATAACTCAGCAGCCCCAATCGGCAAGCGAGACTAAA
GAAGTACGGAGAGAGGTGCTAAAGGAGATGGAGGCCAAGAAATCCGACATAGATAACAAG
GCAGAGGCACGGGTAAAGAGAGAGCTATGGGCAGGACTGGGCCTTGTAGCAATCCAGACT
GCGGGCTTCTTTAGATTGACCTTCTGGGAGCTTTCATGGGATGTGATGGAGCCCATCTGC
TTCTTCACAACCTCCATTTATTTTATGCTAGGCTACGCCTTCTTCCTCCGCACCGCCAAG
GAACCTTGCTTCGAAGGCTTATTCGCAAGCCGCTTAGCCACCAAGCAAAAGCATCTTATG
CGTTCCCAAGGCTTTGATTTGTCAAAATTCGAAGAACTCAGAAGAGCTTCGGCACAGAAC
CATCTGTCCTGTTGCCATTGCCGTTCGCATTGA
>c130335_g1_i1|m.108099 c130335_g1_i1|g.108099  ORF c130335_g1_i1|g.108099 c130335_g1_i1|m.108099 type:internal len:87 (+) c130335_g1_i1:3-260(+)
CGGATTTCAGCGATAATGGAAACTCACAACAAAATCAACACAGGCTCTCTCCGCAAAAAC
ACCACCGCTGAATCTCCATGGCTTCTTGATTTAGGAGCTACCACACACGTAACACCCAAC
ATTAAGCACCTGAACCATTACCAACTATACGACGGACCATACAGCATCCAAGTGGGGAAC
ACTGATCTCATCCCAATTGCCGACACTGGTAATGGGATTCTTCTAACTCCTAATGGTGAC
CTCTGTCTCAAAAATAGT
>c130351_g1_i1|m.108125 c130351_g1_i1|g.108125  ORF c130351_g1_i1|g.108125 c130351_g1_i1|m.108125 type:5prime_partial len:103 (+) c130351_g1_i1:1-309(+)
CCCCATTTCAACGTGCCTCTGGTCTTCATTTTAGCAATGCTAAATGTCAACTTTTCTACA
GCAGGAAAATATGACACTCAATCTAAATGGATTTCTGACTACACTGTTTTTAGCAATTGT
TTGCTTCCTACTAAATATCTGGGCCCAAATCCAGCAGCCATAATCAAATCTACCTACTGT
GAGGAAATCCTTGAAAAAACCAATAACAAAATCATGGTTTGGGACAACAAGCTACTTGTC
TTTGGTGTAAAGAGGAAATCATCACATCCGTCCTCACCTTTTTGCCCATATATCTCCTCT
AATCTATAA
>c130411_g1_i2|m.108196 c130411_g1_i2|g.108196  ORF c130411_g1_i2|g.108196 c130411_g1_i2|m.108196 type:internal len:106 (+) c130411_g1_i2:3-317(+)
TTAAATTGCTCCTGCAAAGCTTACAGCTTTGTGACAGGAATAGGGTGCTTGATGTGGGGG
AGAGACTTGGTGGATATACACTTGTTCTCCGCCGGAGGAAATGATTTCAATCTTCGTCTC
GCTAGATCCGAAATCGTTGAGCATGAGAAGGGACTGAAAGGATATCTGATTGCGATCATT
GTACTATCTGCAATGGCGTTGTTAGTTGGAGGCTTCTTTTTGCTGAGGAAATACAAGGGC
AGAATGGAAGCAATCTATAAAAGAAAAATGATGCATAAAGAGAGTTTTGTGGACCGGAGT
AGATCAGTTGGAGGC
>c130459_g1_i1|m.108245 c130459_g1_i1|g.108245  ORF c130459_g1_i1|g.108245 c130459_g1_i1|m.108245 type:internal len:97 (+) c130459_g1_i1:3-290(+)
TCACATGATTCATATGTTAAGGAAATTATAAAGATGTTCGTCATGTGGGATTGCAATTTT
ACAAGTACCCCAATGGAAGCATCGATTCTATTCTCAAGAATGATGAAGATTGAGTGCTTC
AAAAGTATGATTCGATGCTTGAGTTACTTGACATGCACATGTCTGAATATTCTATATTCC
GTTAGCATTATTAGTCGCTTTACGGAAGCCTTAGTGGATGGACATCTCGTTACAAAGATG
ATACTGAGTTATGTGAAAAAACTTTCTTTTTTGAAAGGTTATATAAGA
>c130520_g1_i1|m.108295 c130520_g1_i1|g.108295  ORF c130520_g1_i1|g.108295 c130520_g1_i1|m.108295 type:3prime_partial len:38 (+) c130520_g1_i1:155-265(+)
ATGATAAAAACTCAACCTACAACATTGTATTCAGACAACCTATCTGCACTCGCATTAGCA
AACAATCTTGTTTTCCCTTCCAGAACTAAGCATATCGACGTTGATCATCAC
>c130553_g1_i1|m.108319 c130553_g1_i1|g.108319  ORF c130553_g1_i1|g.108319 c130553_g1_i1|m.108319 type:internal len:74 (+) c130553_g1_i1:2-220(+)
GAGTCCAAGAGGACTGAGTTTGAAGAACTGAAAGCAAGAAAGTCTCAGCTTCATGATGAG
AATGCCAAGTTAAAGCTACTTATGTTGCAGTTGGAGCAGAAAACTGAAGCCTTTCCATCC
ACACTTAAGACTTTGGAAATGGGAGCTTTGCAAGAGGAGCACAAGGCCCTTATGGCTGAT
GAAGCCGGGGAGTTGGAATATTTGAAGTCATTGGAGAAG
>c130566_g1_i1|m.108331 c130566_g1_i1|g.108331  ORF c130566_g1_i1|g.108331 c130566_g1_i1|m.108331 type:complete len:38 (+) c130566_g1_i1:182-295(+)
ATGAGCAGCTTTACCTTGAAGGACAAAATAAGAATTGATTATATTTGTAAAAAGGTAAAA
GTAGCCCCCATAAAAGAAAAGATTAAAGATAGTTGCCTTGAGATTTTGGTCTAG
>c130583_g2_i1|m.108347 c130583_g2_i1|g.108347  ORF c130583_g2_i1|g.108347 c130583_g2_i1|m.108347 type:complete len:47 (+) c130583_g2_i1:103-243(+)
ATGCGTTTACTTATACTTAAGGCTATCAACTGCAACTGGCTAGTTTGTCAATTTGATGCA
TCAAATGCCTTCCTACATAGTTCCATACAAGAACCAATTCACATGACAATCTCCTGGCTT
CACAAACACAACCTATCCTAA
>c130605_g1_i1|m.108362 c130605_g1_i1|g.108362  ORF c130605_g1_i1|g.108362 c130605_g1_i1|m.108362 type:3prime_partial len:218 (+) c130605_g1_i1:90-740(+)
ATGGCTTCTGGCACCATGGAATCCTCCTATTGGCTCAACTGGAGATTCCTGCTATGCGCC
TTATGGGTGCTTTCTTCCATGGCCGTAGCTTCCATCTTGATATGGAAATATGAATGCTCT
TACTCAAATAGGACAGAAAGAGCAGAAGAGATGTTATACGAGGATGAGACATGGAGGCCC
TGCCTTAGGACGATTCACCCTGTTTGGCTGCTACTTTTTCGGATTATTGCGTTCTCTATA
TCCATGGCCCTACTTGTTGTCAACGTTGTGGTAGATGGAGCTTCCATTTTGTACTATTAT
ACTCAATGGACATTCATGCTACTTACCATTTATTTCGGGCTCGGCTTAATGATATCTGCT
TTTGGGTGCTATCAATACATAAATAAAGTTTCTGGCGATAGAATTGATCCTATGAGATTG
GATTCTGAGCATGGCTCTTACATTTCTCCTATTAATGGGGGAACTCCAAATGGCCCTCAA
ACAATGAAGAGTTCTATGTTCCAAGAATTCCGAAACACTAGAAAGCGTGCAGGGTTGTGT
GGATATATGTTCCAGATCATTTATCAGACAAATGCAGGTGCTGTCATGCTTACAGATTTT
GTCTTTTGGCTCATCATATTTCCATTCCTAGCTATCAAAGATTATGATCTC
>c13066_g1_i1|m.10740 c13066_g1_i1|g.10740  ORF c13066_g1_i1|g.10740 c13066_g1_i1|m.10740 type:internal len:37 (+) c13066_g1_i1:2-109(+)
ATTGAATCATTATTTTCTCAACATGGATTAAGTGTTTCACAACTTCGTGGGCAAGGCTAT
GATGGGGCGAGTAATATGCGTGGTGAATTTAATGGGTTGAAAGCTTTA
>c130707_g1_i1|m.108473 c130707_g1_i1|g.108473  ORF c130707_g1_i1|g.108473 c130707_g1_i1|m.108473 type:complete len:130 (+) c130707_g1_i1:2-391(+)
ATGAAGGAGGCAATCTGGATGCAAGGCTTGTTGAATGATCTGGGTATTGAGCAAGAGAAG
TTAAGGGTGCATTTTGATAACCAGAGCACTCTCTTTTTAGCAAAGAATCCAGTACATCAT
ACCCAAACAAAGCACATCGGCGTCAAGTGGCATTCCGTACGCGACATAATTGAGGAGGGT
GATTTCTTACTGGATAAGATTGACACTAAAGACAACCCTGCTGACATGCTCACCAAGGTT
CTTCTTCCACTAAAGTTCACCTATTACAAGGAGTTGGTAAAACTAGTGAGAGTTGGTTCA
TTTTCTAATATAAACTACAGATTGCTTGACCCCGAAGGGGTACATAGGTATCTAAATATG
TTTAGTGCAGTAAAACAGGTGGAGTATTGA
>c130708_g1_i1|m.108474 c130708_g1_i1|g.108474  ORF c130708_g1_i1|g.108474 c130708_g1_i1|m.108474 type:internal len:65 (+) c130708_g1_i1:1-192(+)
TGCACTTCGCTTATCAACGGATACCAGAAGGAAGGTAGGATGGAATTGGCTTTGAAGGTT
TTCAATAAAATGAAAGAGACTAGCTGCTGTGAGCCCGATACCTATACGTATAATACCCTT
ATCCATGGATTTTTGAAGCTTGGCTATGTCGATTCTGCTTGGAATCTCTGCAATCAGATG
GAGGAGAGTGGC
>c130777_g1_i1|m.108542 c130777_g1_i1|g.108542  ORF c130777_g1_i1|g.108542 c130777_g1_i1|m.108542 type:5prime_partial len:197 (+) c130777_g1_i1:3-593(+)
TTGCTTGAAATGACGGAAAGGGGTCTTCACACAGTCCCCAATCCCAGTGGAATGTTTCTA
AGTGATAACTACTATGATTCAGATTTCTTAGCTGGACTTGCATTTGCTATTGTTGTGGAC
GGATGTCGAACCTTTATCATTGAAATTCAGGCATTATGTGTTTCTGGCACTTCTGTGGCA
ACACATGTCATTGGCATACAAGAGCGTAGAGCTGGCATGATAATAGCAGTTCTTATGAAG
CAAGCTGGTTTAAAGCTCCAAGATAATGCAATCTTTCTGAATGTTGTTAGTGGTTTTAAG
CTCAAAGATCCTGCAGGAGATTTAGCAATTGCAGCAGCAATATGCAGTAGCTTCCTAGAA
ATTCCCATATCTCATGATCTTAGCTTTATTGGGGAGATTGGTCTTGGTGGCGAGCTTCAC
ATGGTTCCACAGATGGACAAGAGAGTAACTGCAGCTGCTAAATTAGGATTCAAGCGATGT
GTTGTTCCGCTGGCAGCAGCAAATAGCCTCTCATCACTTGATCTGAACATCAAAATTGTT
GGATGCAAGACCTTGAAAGATGTTATCAACACTGTATTTATGAGCCCATAG
>c130782_g1_i1|m.108549 c130782_g1_i1|g.108549  ORF c130782_g1_i1|g.108549 c130782_g1_i1|m.108549 type:internal len:59 (+) c130782_g1_i1:2-175(+)
CACTCTGACGGCCCGCCAAGTCATCTCTTAAAAAGGACCCTTCCGGCTGTGCGCCCCACC
TTGAATTATTTGGTCATGCATGCAAATATTTTTTTGAGGACTTCCACCTCTCTTAAAGTG
ATCGACCAGGGCCGCCGCCGGCCCTCCTCCGTTTTTATCTATATGATTTATGGG
>c130816_g1_i1|m.108574 c130816_g1_i1|g.108574  ORF c130816_g1_i1|g.108574 c130816_g1_i1|m.108574 type:3prime_partial len:71 (+) c130816_g1_i1:45-254(+)
ATGGAGGACTCACCTCGATCTCTCGATTACTGGAGGAATTTGTTTTGGTGCACGAGGTCT
GATATATTTAAGGTGATCGAGAAAGCAATCATGGTTGCCGCGGTTGATTGTCCGGCGGAA
TTTAGAGACCGGAGGGTTGAAATCGCTGAAGCGCTCTTCACTTCAGGGCCTTCCCGGCAC
CTTGAAAGCGAAGCAGTGGAGCATCAAGGC
>c130842_g1_i1|m.108611 c130842_g1_i1|g.108611  ORF c130842_g1_i1|g.108611 c130842_g1_i1|m.108611 type:internal len:100 (+) c130842_g1_i1:2-298(+)
TCCCCTTCGATCAAAACACAGAAAAAAACTCAGAAAATGTCTGGTCGTGGTAAAGGAGGC
AAGGGATTAGGCAAAGGCGGAGCTAAACGACATCGTAAGGTTCTTCGCGACAACATCCAG
GGCATTACAAAGCCTGCAATTCGTCGTCTCGCACGTCGCGGTGGAGTTAAGCGGATCAGC
GGCTTGATCTACGAGGAGACTCGCGGTGTTCTTAAGATCTTTTTGGAGAATGTTATTAGA
GATGCGGTAACATACACCGAGCATGCTCGGAGAAAGACAGTTACCGCCATGGATGTT
>c130871_g1_i1|m.108637 c130871_g1_i1|g.108637  ORF c130871_g1_i1|g.108637 c130871_g1_i1|m.108637 type:internal len:59 (+) c130871_g1_i1:2-175(+)
AAGTGTAAACCGGTAAACCATGCCCCATATGGGTTATTGCAACCAATTAAACCCCCTTCT
GAAATTTGGAATGAATTGTCAATGGATTTTATCACGAAATTGCCGGTTTCAAACAAGTTT
ACGGCGGTGTTAGTTGTGGTGGACAAATTATCTAAGGCGGCAAGGTTTGTGGCC
>c1308_g1_i1|m.926 c1308_g1_i1|g.926  ORF c1308_g1_i1|g.926 c1308_g1_i1|m.926 type:internal len:91 (+) c1308_g1_i1:3-272(+)
AAACTTGGCTCCCGACCATCATCAAGCGTCGACATTACTCTCTTGCTCTTTTGCGACTCG
GATTTATATCTAGCAGTTGTTTCCACATGTTTAAATATGGGTGAGTGGATTATTAACTCT
GGTGCATCATGCCACATTACCTCTATGAGGGAGTGGTTTAGTACGTACAAGGAGCTTGAT
AGTGGTACTATTATATTGGGTGATGATCGTTCTTATCATACTATTGGGATTGGTAGTGTC
TTGATTACATTACATGATGTGACGGTTCAA
>c130911_g1_i1|m.108665 c130911_g1_i1|g.108665  ORF c130911_g1_i1|g.108665 c130911_g1_i1|m.108665 type:internal len:56 (+) c130911_g1_i1:3-167(+)
TCAATGCCATTTGGTGGTGGTGTGAGATTGTGCCCAGGAAGAAATCTAGTATACTTATTG
ATGGCTATTTTTATTCATCATATTATTATTAACTTTGATTGGGAAATAGAACAAGATGAC
CATCCCATGAATATCCCTCAAGTTGAATTTATTAAAGGCTTGCCA
>c130972_g1_i1|m.108716 c130972_g1_i1|g.108716  ORF c130972_g1_i1|g.108716 c130972_g1_i1|m.108716 type:internal len:45 (+) c130972_g1_i1:3-134(+)
AGAATTGATACATTTCTACAGAATCGAGGATTCATTCGAAGTCCTTATGAACACTCTATT
TATATGAGGATAAATGGGAGCCACGTACTATATCTATGTCTTTATGTTGATGACCTTATT
GGTATCGGGAGG
>c131090_g1_i1|m.108830 c131090_g1_i1|g.108830  ORF c131090_g1_i1|g.108830 c131090_g1_i1|m.108830 type:5prime_partial len:139 (+) c131090_g1_i1:3-419(+)
ACTCCCCTCTTTCAACCTTTATCGGCAAAAATGGCCACCTTTTCTGTCCGCCTTGCCTTC
CTTTCCTTTTCTTTTTCTCTGCTTCTCTCTTCACTCATTACTGAAACAACTATCGTGTGC
GCATGTCCGTTCAGTACACCTCAAGCTGCAAAAACTTGGTGCGTGGCCAATCCTTCAACC
AAAGAAACAGATCTAATTAATAACATAGAATTCGCCTGCTCAAAAGTGGACTGTCGCTTG
ATTCAGGCAGGTGGCACTTGTTTCTATCCAGAAACCAGCATTTCGCATGCCTCTGTTGCC
ATGAACCTCTATTATCAATCCATGGGAAAGAATTCATGGAACTGTTATTTTGGAGGCTCA
GGGATAACTGTCTCTACAGACCCAAGTTTTGGTGCATGCAAGTATGTATCTTATTAG
>c131199_g1_i1|m.108947 c131199_g1_i1|g.108947  ORF c131199_g1_i1|g.108947 c131199_g1_i1|m.108947 type:5prime_partial len:54 (+) c131199_g1_i1:1-162(+)
TTAGATCTGAACATAAAATGCCTTCGCAAGGATGGAGGCAAAGACTACAACATATTGTTA
AGCAATTTCTTTGTCACTCATGTAATAAAACATGAGATCAACCGCCCTTACACAACAGAT
CAAAAGTGGCTGGCTGAACGCAAGCACAGCCACACAATATAA
>c131239_g1_i1|m.108987 c131239_g1_i1|g.108987  ORF c131239_g1_i1|g.108987 c131239_g1_i1|m.108987 type:internal len:86 (+) c131239_g1_i1:2-256(+)
TCTCTGAGTCAAGGTGCCTATGCCGGCAAGATCTTGGAAAGAAGCAACATGATCAAATGC
AATCCTTGCCAAGCGCCAATGGAGGTCCTCCTGAAGCTGAGCAAGCTTAGTACGCAGCCG
ACGGTCGACGCAACGGAGTACAGGAGCGTTGTGGGGAGCCTCAGGTATCTGGTTAATACT
CGCCCGGATCTAGCATTTGCGGTTGGATACGTTAGCCGTTTCCTGGAGGATCCGCGGGAG
GACCACCTCGCCGCG
>c131301_g1_i1|m.109044 c131301_g1_i1|g.109044  ORF c131301_g1_i1|g.109044 c131301_g1_i1|m.109044 type:3prime_partial len:54 (+) c131301_g1_i1:294-452(+)
ATGCTAAATTTTGCAAGTAATACTGATGGCACGTTTCATGTCATTGATTCTAATACCTCT
TGTCATGCATTATTGGGCAGGCCATGGCATCATAAATTTGGTGTGGCCCCCTCCATCATT
TATCAATGCATAAAATATTTATATGATGGCCGTTGCAAC
>c131314_g1_i1|m.109061 c131314_g1_i1|g.109061  ORF c131314_g1_i1|g.109061 c131314_g1_i1|m.109061 type:internal len:64 (+) c131314_g1_i1:3-191(+)
ACTCCAATGATAACTAGGTGCCTTGAAAGTGAAAATGAAGATTTTAGAATGACAGATGAA
ACAAAATTCAGAAGTGTAGTGGGATGTTTAAGGTACATCACTTGCTCAGGGTCGGATATT
TCCTATGATGTAGGAATTGTAAGTAGACACATGCAAAACCCAACCATGAATCATTGGATG
GCATGCAAA
>c131353_g1_i1|m.109096 c131353_g1_i1|g.109096  ORF c131353_g1_i1|g.109096 c131353_g1_i1|m.109096 type:5prime_partial len:81 (+) c131353_g1_i1:1-243(+)
CGGCGGATGATTAAGAACAGAGAGTCTGCGGCGAGATCGCGCGCTCGCAAGCAGGCTTAT
ACGGTAGAACTTGAGGCAGAGCTGAGCAGGGTGAAGGAGGAAAACGCCAGGCTTATAGAT
GAAGAAGAGAAGTTGCTAGAGATGAGGAAGCAAATGTTCTTAGAGGCAATGGCAAAAATG
ACACGCCTCAACACGAACAAGGCATGCATCCCACTGCGGCGATGCAATAGCAGCCCGTCT
TGA
>c131378_g1_i1|m.109119 c131378_g1_i1|g.109119  ORF c131378_g1_i1|g.109119 c131378_g1_i1|m.109119 type:5prime_partial len:209 (+) c131378_g1_i1:2-628(+)
AACGCCGCCTGCATGGAGCAACTCCTCGCCCACTGCGCGCACGCGATTGAGACGAACGAC
GCCACACTCGCACAGCAGCTGTTATGGGTTCTCCACAACATCGCACCGCCGGACGGCGAT
TCCAACCAGCGCCTCACCTCCGCCTTTCTCCGCGCACTCCTCCTCCGCGCATCTCGCGCA
GGCGCGTCTATCTCCGCCCCCGCCGTCGCCGTCGTCGCCGCACCGGAGTTGCCCCTCCGC
CTCTCCCCCACCTCCCTCGCCGGCTTCATCGACCTGACGCCGGAAAACCGGTTCGGTTTT
TCCGCAGCAAACTCCGCCATCGCCGATGCAGCAGACGGCTTCCCCGTCCTCCACCTCGTC
GATCTCACCACCACGTACTGCATGCAGATCCCCACCTTGATCGACGTGCTAGCTTCGCGG
CCCGACGGACCGCCGTTTGTCCGGCTCACCGTCTCCAGCGGACCGGCGTCATCTTCATCT
CCTCCTCCGACGCTGGATATCGGCATGGAAGAGCTCGGCTCACGCCTTGTCAACTTCGCC
AGGTCACGCAACGTCGGGATGGAATTCAAAGTCGTTGCTTCCTCTCCCGCCGACGGGTTT
GCCGCCCTACTCGATCATCTCCGGTGA
>c131482_g1_i1|m.109223 c131482_g1_i1|g.109223  ORF c131482_g1_i1|g.109223 c131482_g1_i1|m.109223 type:complete len:122 (+) c131482_g1_i1:223-588(+)
ATGCATCAACCATATGAAGATCTAGAGAGAATCCAAGTGGGTGATGAGGAAACCATCTCA
ATTACCAACACTGGAAACAACATTTCACCCATCCGAAATCATATGTTCCAACGTAACCAT
ATTCTCCGCACTCATAACTCTTATCACAATCTTCTATCAGATCATAAACTTGTAACTGAC
AATTATTGTTCCATTTCTTTTGATCATGGCAGCTACACTATCAAGAACCTTCGAACAAAT
CAATTTCTGCTACATGGACCCATTACTATATTCAATCAAAGCTTCATCAAACATCTGCCA
TCACCAATCATCTGCTCTATCAGCCTAAAACATCTACCAGCATGCCCGTCTTATACACCC
TATTAA
>c131485_g1_i1|m.109232 c131485_g1_i1|g.109232  ORF c131485_g1_i1|g.109232 c131485_g1_i1|m.109232 type:5prime_partial len:114 (+) c131485_g1_i1:2-343(+)
CACATAAAGTGTTTCAGTTGCGGCAACATGGTCCATTACGCATCTGAGTGTCGCGGCAAG
CAGCGCGATGATGAGTCTCATCTCACCCATGCAATGGAAGATAAGCCAGCACTGATGTTG
GCTGTGTCCCAAGAGAGGGAGCCCACTGGGCAAGATAGCCAGGATACTGTATTGCTCAAT
GAAAAGAGGATTCTGCAGGAGCTAAACCGGGGCGACATGAAGGGAGAAACTGAAGACATC
GACTACCTTGATAACGGTGCTAGCAATCACATGACTGGCCGTCGCAAGGAATTCCGAGAA
TTGGATGAAGCCGTCACCAATAGGGTGAGGTTCGGCGACTAA
>c131501_g1_i1|m.109251 c131501_g1_i1|g.109251  ORF c131501_g1_i1|g.109251 c131501_g1_i1|m.109251 type:complete len:96 (+) c131501_g1_i1:329-616(+)
ATGAGCTATATGCAAGCAATTCTGGGAACCCGGCTATACTTAATTCGGCAGCTCATTTCA
CTGAAGTTGAAGGAGGCCAATTTAGTGTCCGACCACATCAGCAACTTTCTCTATCTCATG
AAGAAGCTGACTGAGACGAGCATGAAGTTTGATGAAGATACCCACTGTCTGTTCCTATTG
AACTCCTTTCCTTCGTCATGCAAAATCTTCCGAACGACTCTCATCAATTTTTTGAAACCG
GGAATGTTGACTCTAGCTGAGGTCGATGCGACAGTTTTGAATGAATAA
>c131505_g1_i1|m.109256 c131505_g1_i1|g.109256  ORF c131505_g1_i1|g.109256 c131505_g1_i1|m.109256 type:internal len:44 (+) c131505_g1_i1:2-130(+)
ATCCAAGCCGTGATAGAGTGGCCTCAGCCGGCAGACATTTCAGCCTTGAGAGGATTTCTG
GGCCTCACTGGATACTATAGAAGATTCAATCAAAGACTATGGGACGCTCACTGCCCCTCT
CACAAAGAT
>c131510_g1_i1|m.109259 c131510_g1_i1|g.109259  ORF c131510_g1_i1|g.109259 c131510_g1_i1|m.109259 type:internal len:43 (+) c131510_g1_i1:1-126(+)
TCGTGGCTATTAAATAAACAACCAACTGTATCTCGCTCTTCCACAGAGACTGAGTATAGT
TCATTATCTACAACTGTTACAGACATTGTTTGGTTGCGGCAATTATTATCAGACTTCGGT
TTAACC
>c131513_g1_i1|m.109263 c131513_g1_i1|g.109263  ORF c131513_g1_i1|g.109263 c131513_g1_i1|m.109263 type:5prime_partial len:37 (+) c131513_g1_i1:2-112(+)
CTCATGCTCTATGTTGATGACATGTTCATCCCTTGTAGGTCTTCTAAAGAAAATCAAAAA
CTGAATGACCGGCTAGGAGTTGAATTTGAGATAAAGGACATGGGGCTTTGA
>c13151_g1_i1|m.10809 c13151_g1_i1|g.10809  ORF c13151_g1_i1|g.10809 c13151_g1_i1|m.10809 type:complete len:142 (+) c13151_g1_i1:210-635(+)
ATGACACCATGTGTCACCACAACCCACAACAAAAAGAACCTCTCTCTTCTTACAAATCCA
AGCCATTATAGACATCTCGTCGGATCTATCCAATACCTGACGATTACCAGAGGAGATATA
TCCTTTGCTCTAAACAAAGGCTGTCAAGCCATGCACTCAACAACAGAAGCTGATTTTATA
GCACTCATATATCTCGACCCACTTATATACAAAGGAAATGATCCGCTCACATCCTCCACA
GATGAAGATTGGGCTGGTGACCCCTCAGACAAAAAATCCACCAGCGCACTCTGCATCTTC
TATGGTGCCTCGTTTCCTGGGCTGTTAAGAATCAGAAAGACCGTCTCTCGGTCGTCAATA
GAAGCGGAATACAAAACCCTCTCCATCACGGCCACTCATATAGTAGCTTTGTCGCTTGCT
AAGTGA
>c131540_g1_i1|m.109286 c131540_g1_i1|g.109286  ORF c131540_g1_i1|g.109286 c131540_g1_i1|m.109286 type:3prime_partial len:40 (+) c131540_g1_i1:368-484(+)
ATGCACACAGTGCCATATGCAAGTGCAGTGGGAAGTCTCATGTATGCGATGGTGCGTACG
AGGCCAAATTTAGCTCAAATTGTTGGGGTGGTTAGGAGCAGATTTATGCATGATACA
>c131569_g1_i1|m.109327 c131569_g1_i1|g.109327  ORF c131569_g1_i1|g.109327 c131569_g1_i1|m.109327 type:5prime_partial len:87 (+) c131569_g1_i1:1-261(+)
ATACTTCATCATTCTCAAATTAAGGAAGTTTGGTCGACCCTTGAAAAATGTCTTCAATTA
ATGAATAGATCTAGGGCCATACAATTGAAAAACGAGCTTCATTCAATGTCAATGAAGGAA
AAATCAATGCGACATTATTTGCTTGAAGTGAAAACCAAAATTGATGCTATTACTACCGCT
GGAGCAATAGTTGATACCGAGGATAATATTCTGTACACTTTAAACGACTTACTTTTACAT
ATCAATCTTTTAAAACAGTAA
>c131588_g1_i1|m.109344 c131588_g1_i1|g.109344  ORF c131588_g1_i1|g.109344 c131588_g1_i1|m.109344 type:internal len:62 (+) c131588_g1_i1:3-185(+)
TCGATTTCCATATCGGAATGCGTAGGTGACCAGCGACCTGCTAAAAGGAAGAGGGTCGCG
CTTGGCGAGCTTCCTACTCTTTCAAACGCCATAGCTGAAGCTTCTTCGTCTAATCGATCT
GTATCCAAGCTCAAACCCAGATCTAAACGGGGTAAGAAGGCAGGCGATGGTCAATTGATT
GGA
>c131607_g1_i1|m.109360 c131607_g1_i1|g.109360  ORF c131607_g1_i1|g.109360 c131607_g1_i1|m.109360 type:5prime_partial len:86 (+) c131607_g1_i1:1-258(+)
AATCGCTTCTTATGGAAGCTTAAGCTCAAACCCATAGAAGCGGTTTTTTGGTGGAGGGTG
TGTAAAGGATACACCCCAACAATATTATGGCTAGCTAGAAGGCAACTCTCTATTTACACT
ACCTGCCCGTGGGAATGTGGAGAAAAGGAGGACCTTGATCATATTCTTTTCTCATGCTGC
TTCACTAAGAAAGTCTTCCGACAACTGAATTTGGATGGGCAGAACATCCACATACCTCTG
GACCGCAACCTCGTGTGA
>c131645_g1_i1|m.109391 c131645_g1_i1|g.109391  ORF c131645_g1_i1|g.109391 c131645_g1_i1|m.109391 type:internal len:176 (+) c131645_g1_i1:3-527(+)
AATTCGTGGGAAATTAAAGGTTCGAAATACCTTCCTTTCTTCTTCATCCAAATACCTTCC
GAGTTCAATGCTGCGTGGAGTCCGAGCAGCTCATTTAATAGAATGGCGACGGCGAAGGCT
GTTCTCAGACCAGGCGACCGAACCAGCCCGGTGATATGGGCGGTGGCCATCATCTGCGCA
GGAATCGCTATCGCAGTTATCCTCGCAGGCATAGCCGTATTCGCCGTCTATCTAGCTTAC
AAGCCCAAGGCGCCTTACATAAGGGTGTCGGAGGCCCATCTCGGCCTCATCGAATACGGC
CAGACGGGTCTGCTCACCGCACAGATGTCGCTCACCCTGGTGGCGGAGAACCCTAACGCA
AGAGCCGGCGCCTCTTTCTCAGAGATGCGGATGGCGCTGTGGTTCGAAGGGGCGGAGCTG
GCGGAGCTGAGGGCCGATGATTTGAGCGTCGAGAAGAACGGATCGACGGCGCTGAGCTAC
GTGGCGAGGTCGGATGAGGTCCAGCTGGGAGAGGAGGAGAGGGAG
>c131716_g2_i1|m.109467 c131716_g2_i1|g.109467  ORF c131716_g2_i1|g.109467 c131716_g2_i1|m.109467 type:3prime_partial len:36 (+) c131716_g2_i1:206-310(+)
ATGATCTGCTTTACTCTCATGGACAAAATTCAAAATTATTATATCTATAAAATGGTAGTA
GCTCCTGTGAAAGATAATATTAGAGAGAGTCGCCTTAAGTGTTTT
>c131731_g1_i1|m.109488 c131731_g1_i1|g.109488  ORF c131731_g1_i1|g.109488 c131731_g1_i1|m.109488 type:5prime_partial len:105 (+) c131731_g1_i1:1-315(+)
TTCATATTCAAAGAAGTGATCAGCGATCCGATGGGGAAGCCGAACGGCGAGGCAGCGGCC
CACCACTCCTCCATCGCTCTCCTTCAAGAAAGATTCCGTCGTCTTCAGAGAATGAAGGAG
CTCAGAGAAGAGAGAGAGCAAATTCGAGCCGCGTCGGACCAACCGCCGGCCGCCGGTTCG
AAGTGGTTCGCCCACCCCGATCTGGTCCGACCGGCCCGACACCTCGTCGGTGACCCGTCA
TCGTTCCCAGCGATCTTTCTCCAGGTTTCAGGGGGGTGCGGTGATGGGGAGATTGATACC
TCACTTCATCTATAG
>c131785_g1_i2|m.109535 c131785_g1_i2|g.109535  ORF c131785_g1_i2|g.109535 c131785_g1_i2|m.109535 type:3prime_partial len:69 (+) c131785_g1_i2:277-480(+)
ATGCAGTCTCCAAGCAACCAACAACTCCAAGGTGATTCAGCTCAAAAACTTGCTCACTCC
TATCTCAATGATCGAGCCATGTATCAGTATCTAACCGAAATTAAAGCTCGGTTGGATGGC
ATAATTGCAACAGGAGTATCCATCAACAACGAGGATATTATCCTCCAAACCCTAAACGGT
TTACCTCCATCATACCAGGCGTTC
>c131816_g1_i1|m.109565 c131816_g1_i1|g.109565  ORF c131816_g1_i1|g.109565 c131816_g1_i1|m.109565 type:complete len:71 (+) c131816_g1_i1:305-517(+)
ATGCCAACTGAAGCCGATTTTATATCTCTCAAGCACATAATCAGCTACATTAAAGACACC
GCCTCAATGGGCCTACCATTAAACAAAGGAAACACTCAACTCACTGCCTTCGCAGATGCG
GACTGGGCAGGAGATCCCTCAGACAGAAAGTCTACCAACACTTTATGCATCTTTTATGGC
GGCAACCTCATCAGCTGGGATGTAAATAAATAG
>c131823_g1_i1|m.109575 c131823_g1_i1|g.109575  ORF c131823_g1_i1|g.109575 c131823_g1_i1|m.109575 type:internal len:85 (+) c131823_g1_i1:3-254(+)
TTCTTCCTGGGAACAAACTTAATAAGCTGGAATGTTAAAAAACAAAAATCAGTAGCACTT
TCATCCACAGAGGCAGAATATATGGCATTAAGTGAAACAACATGCGAAGCAATATGGATA
CAGAGAATAAAAGAAGAAATTTTGCAAAGCAGAGAAAAGAAAAGCCCCATAAAAATCTAC
TATGATAACTTGTCAGCAATATGCCTTACAAAAAACCCTGTCTTCTATTCAAAGAGCAAA
CACATAGAACTG
>c131846_g1_i1|m.109602 c131846_g1_i1|g.109602  ORF c131846_g1_i1|g.109602 c131846_g1_i1|m.109602 type:internal len:43 (+) c131846_g1_i1:2-127(+)
TTTGAATGGATGTCGTCAATTTCCCCCTGGGAGTACAAGTGGGAGTCTGCAATGAAAGAC
GAGATGGATTCTTTGATGTCAAATCAGACTTGGCAGCTGACTGAGTTACCTAAAGAAAAG
AAAGCG
>c131887_g1_i1|m.109639 c131887_g1_i1|g.109639  ORF c131887_g1_i1|g.109639 c131887_g1_i1|m.109639 type:5prime_partial len:48 (+) c131887_g1_i1:1-144(+)
GTCCAATTGATCACCAATATCGGGACTAGGCACGTGCTTCAGAATGTGAAGCACATCCCT
GATTTGCAGTTGAATCTAATTTTAACCGGCATGCTGGATGAAGAGAGATATAACATACTT
TTTATGCTCAGCTATAAAAGCTGA
>c131936_g1_i1|m.109694 c131936_g1_i1|g.109694  ORF c131936_g1_i1|g.109694 c131936_g1_i1|m.109694 type:internal len:84 (+) c131936_g1_i1:2-250(+)
CTCGAGGCAGGCACCCTACCAGCAAATCATGAGAAGGTCCAATCCTTCCGGAACAAGGCA
GCCATGTATTTCCTTCAGGATCAAACTCTCTTTCGCAGGTCATTCTCATGCTTGGATCTC
CGATGCCTCTCAAAGATCGAAGATGCTATAATATTAGCAGAGGTCCATGTTGGAGATTGC
AGAACCCATTTGGTAGGCTCTAGTTTGTCCGCAAGAGTTCTCCGCCAGAGATACTTTTGG
CTGACACTT
>c131965_g1_i1|m.109727 c131965_g1_i1|g.109727  ORF c131965_g1_i1|g.109727 c131965_g1_i1|m.109727 type:internal len:134 (+) c131965_g1_i1:1-399(+)
ATTAAACAGATGAAGGTAGATCTGATCTATAATAAACCAGGACATGCTGCCAGAAATTTC
TGGCGTATAACTAATCTGGAATACAATCATGAAAGAGCTCAGCCACAATCCTTCTCAGAC
AACAGTCATAATTCTGCACAATTTAAATCACAACCATGGTATTTGGACTCAGGAGCTATT
TCGCATATAACCTCTGATGCCGCGAACTTCGAAACATTCCAACCATATGAAGGAAATGAT
CGTATACAAGTTGGAAATGGAGAATCCATGCCAATCCTAAATTCGGGAAATGGTATCTTA
CCCACTCCTATGCGTAAGCTCTTCTTTCAGCAAATGCTTCATTTTTCTGATGTATTACAT
AATCAATTATCCATACATAAATTCGTCTCTGGCAACCAC
>c131983_g1_i1|m.109746 c131983_g1_i1|g.109746  ORF c131983_g1_i1|g.109746 c131983_g1_i1|m.109746 type:5prime_partial len:75 (+) c131983_g1_i1:1-225(+)
CGTGCTCTTCTTGGTAGATTTTTAGGCCATCTTCCTCCAATCGAAGAACTATCTTCTTTT
CTTTTTGGCCTTAAACTTAAGGGTCATTTTCATGCTGTCTCAATCGATGATCTAAAATTT
ATCTTGAATCTTTATTCTCTTGATGACCATGGTTGTTTATTCTCCACTAGATACTTTAGG
GTTGGCTCTGCCACCACCAGTTTCGTCGAATGGACTCCTGATTGA
>c132041_g1_i2|m.109807 c132041_g1_i2|g.109807  ORF c132041_g1_i2|g.109807 c132041_g1_i2|m.109807 type:internal len:88 (+) c132041_g1_i2:1-261(+)
TCTGGATGTAAGATCCAGTGTTTGCGCACTAATAAAGGCAGCGAATACATGAGCCAGGAG
TTCGCCGACTATTGTGATTACTATGGAATTCGAAGACAGCTTACATCACCGTATACTCCC
CAGCAGAATAGTGTAACAGAAAGAAAGAATAGAACTCTCATGGGGATGTGTCGCAACATG
CTTAGGGCAAAGCATTTGCTGAGAGAATTTTGGGGGAAAAGCCACTCATATGGTTGTTTA
TGTCTCGAACATGTGCGCAAC
>c132089_g1_i2|m.109851 c132089_g1_i2|g.109851  ORF c132089_g1_i2|g.109851 c132089_g1_i2|m.109851 type:3prime_partial len:46 (+) c132089_g1_i2:67-201(+)
ATGATGGCAAACAGGGAAAGCATGACTGATGAGAGGACAATGCATAAGATCCTTCGGTCA
CTGCCCGAAAGGTTGGACCATATAGTTGTGGCAATTGAGGAATCAAAGGACATATCGGTT
ATGTCTTGTGATGAG
>c132157_g1_i1|m.109931 c132157_g1_i1|g.109931  ORF c132157_g1_i1|g.109931 c132157_g1_i1|m.109931 type:5prime_partial len:188 (+) c132157_g1_i1:3-566(+)
GATCTTCTCCGGCTTACTGGAGCTGCGGCGAAAATGCAGTTTTTCGGCGGATCTGTAACA
ACAGAGACTCCTTCTCCGGCGGCTCCACCGGGCACTGCAACGGGCCTTGCGGGAAACAAC
GCCAACATGCTTTACATTTTCAACCGGAACGGAGTCTGCTTGCTCTATCGAGAATGGCAT
CGTCCTCTCCACACTCTCGACGCCAATCAAGATCAGAAGCTCATGTTCGGACTCCTCTTT
TCTCTCCGATCCTTCACGTCCAAGATAGATCCCATTAGCGCTGATAAGAGTAATCTTGGG
GTTCCGCTTCTGCCTGGGCAAGGGTGTTCTCTCTACAGCTTTCGAACTAACACGTACAAG
CTGAGTTTCATGGAGAGTTCATCTGGCATCAAGCTGATTCTTGTAACACATCCAAAGACG
GGGGATCTTCGCGATGCTTTGCGCTATATTTACAATTTATATGTGGAGTATGTTGTGAAG
AACCCACTTTATTCTCTTGGGGCTCCAATTACGAGTGAACTTTTCAATGTGAATCTGGAC
CAATATGTAAAAACACTGATTTAG
>c132163_g1_i1|m.109936 c132163_g1_i1|g.109936  ORF c132163_g1_i1|g.109936 c132163_g1_i1|m.109936 type:5prime_partial len:45 (+) c132163_g1_i1:3-137(+)
CCTCAGGGGTTTATCCATCCACTATGCCGTGATCACGCATGCGAACTTCAAAAGATTATC
TATGGTCTTAAGCAGGCTCTTCGAGGGCGGTTCAACTCCTTCACATCATTTCTTCTATCA
AAGAAATTTATCTAG
>c132168_g1_i1|m.109939 c132168_g1_i1|g.109939  ORF c132168_g1_i1|g.109939 c132168_g1_i1|m.109939 type:complete len:106 (+) c132168_g1_i1:249-566(+)
ATGGCCTTGAAGATGATAACCAAGTTGCCTCAGACTACAACTTTAAAGCATATTTTGAAG
AGATGCTCTAGTCTGGGAAGAAAACAAGGCATGGAAGAAGATCAGGTAATACCCGGAGAC
GTCCCAAAAGGCCATTTTGCTGTCTATGTTGGTGAAAACAGGAGGAGATTCGTTGTTCCC
ATCTCTCTGTTATCTAATTCTCAGTTCCAAATCATGCTGAGAGCTGCTGAGGAGGAGTTT
GGGTTTCACCATGACATGGGCCTCACTATCCCTTGTGAAGAGGCAGCCTTCCGTTCATTT
ACTTCGATGCTCGACTGA
>c132179_g1_i1|m.109954 c132179_g1_i1|g.109954  ORF c132179_g1_i1|g.109954 c132179_g1_i1|m.109954 type:internal len:43 (+) c132179_g1_i1:3-128(+)
ATCGGGAAGTGGGTAGAGAAGAATGTTTACCATCACATCAATGAGGAGATTAATGCGAAG
AAGCTCTGGATCAAGCTTGAGGATCTCTATGTTGGGAAGTCTGGGAACTACCAGATGTTC
TTGTTC
>c132192_g1_i2|m.109969 c132192_g1_i2|g.109969  ORF c132192_g1_i2|g.109969 c132192_g1_i2|m.109969 type:internal len:93 (+) c132192_g1_i2:2-277(+)
CTAAATATTCACCCAATGCTAAGAAGGTTTAAAACTGGGCATTTCAAACCCACCAAAATC
ATCAATCTCCATCACCAACTTAAAGTCACCTTTGACCACACTTGCTTCACTACCGTAAAA
TCTCTCCCTTACTTGCGAAAGGCAATGCCAGATGAATTTCAAGTTCTGCAACAACTGGGA
ACATGGGACCTTATCCCACCTCCACCAAACCAACACATTCTGGGGTGTAGATGGACCTAC
AAAACAAGCTCACCGACAATGGGATGGTGGACCGGG
>c132194_g1_i1|m.109973 c132194_g1_i1|g.109973  ORF c132194_g1_i1|g.109973 c132194_g1_i1|m.109973 type:5prime_partial len:80 (+) c132194_g1_i1:1-240(+)
CTTCACCAGTTGGATGTCTCCATTGCATTCCTGCATGGAGCGCTAACTGAAACAATATAT
ATGCATCAACCTATAGGCTTTAGTGATCCAAGCCTACCAAATCATGTTTGCTTACCTCGC
AAAGCCATTTATGGGCTGAAAAAGACACCTAGAAAATGGTTTCAAATATTTACGGGATTC
CTACTTCAACGAAAATTCATCAAGAGTGTCTTTTATCCTGCATTATTTATAAGAAAATAA
>c132196_g1_i1|m.109975 c132196_g1_i1|g.109975  ORF c132196_g1_i1|g.109975 c132196_g1_i1|m.109975 type:5prime_partial len:400 (+) c132196_g1_i1:1-1200(+)
CAAAGCATGAATACTCTCTGTGTTTTATTACTGCTCTTTCTGCTTGCTTCAGCCTCAGAA
GCAACATTTAATGATACTAAACTTTTCAATGTGATGAACTACGGTGCTGTGGCTGATGGG
AAAACTAATGATGCAAAGGCATTTGAGAGTGCATGGGAAGATGCATGTGCATGGGAAGGG
TTGAGACCGAAGGTTGTAATTCCGAAAGGGACGTATTTAGTGGGGCCTCTGGTTTTCAAA
GGGCCGTGCAAAGGGAAGGTGATGGTGGTGCAGGCTAGAGGATACGTGATATCGCCGGCA
CATCTTAACGCGTATAAAACAATGGATTGGATATCGTTTCAGTACATAGATGGATTGCTG
ATCAGTGGTAAAGGCAAATTTGATGGGCAAGGCCACTTCTCATGGCATCATAATAACTGT
CATAAGATTAAGCAATGCACACGCTTACCATGGTCACTCAACTTCAGCTTCGTAAAGAAC
GCAGTAATCAGAGGCATAACATCCATCAACAGCAAGAGTGTCCACATCCAGATATTCAGA
TGCCATCACCTCCATTTCCACTCCATTAACCTCACCGCCCCCGCCGATAGCCCCAACACG
GACGGAATCCACATCGGAGAATCAACCGACGTGAAGGTCACCCATTCGTCTATTCGCACC
GGGGATGACTGCATCTCGATCGGGCCGGGCACGGCGAATATGACAGTATCAAAGGTGTGG
TGCGGGCCGGGCCACGGGATCAGTATTGGAAGCCTTGGAGGAGAGAAAGATGAAGGGGAT
GTGTATGGGATCAGTGTGTTAGATAGCACCTTTGCTGATACTGATAATGGTGTGAGAATT
AAGACATGGGAGAATACTCTCACCCCTTCTTCTGTTTATGATCTGAGGTTTGAGAATTTG
GTCATGGAGAATGTGGGTAATCCCATTATTATTGATCAGAAGTATTGCCCTCATAATCTC
TGCACTAGACAGTCACCATCTTTGGTAAAGATTAGAAATGTGAAATTCAGAAGTATAAGA
GGAGAAACAAAGACGAAGATGGCAATCAATCTGGTATGTAGCGATGCGGCACCGTGTGAA
GATATTGAACTAAGCAACATCAACTTGAAGTATAGCATTGCCGGAGACATCGCAGAAACT
TCTTGTGCCAATGTCAAGGGTCACTCAACTGGCATAGTTAGCCCTCCATCTTGCATTTAG
>c132255_g1_i1|m.110041 c132255_g1_i1|g.110041  ORF c132255_g1_i1|g.110041 c132255_g1_i1|m.110041 type:5prime_partial len:34 (+) c132255_g1_i1:1-102(+)
GATGTTAAAAATGCATTTTTACATAGGCAGTTGGTTGAAGTGGCTTATTTGGAGCAACCA
CCAGGATTTGTTGCTCAGCGGGATTGTGCCCAAGTATGTTGA
>c132295_g1_i1|m.110071 c132295_g1_i1|g.110071  ORF c132295_g1_i1|g.110071 c132295_g1_i1|m.110071 type:3prime_partial len:88 (+) c132295_g1_i1:174-434(+)
ATGCCCGAGAAGACGAAGGATGATACATGGCACCACATTCATATGCAGGTCTGCGGGTTC
ATCCAACAATTTGTCAAAGAGAATGTGTATCATCGCATTGCTGGCGAGGTGGATGCTAAG
GTCCTATGGAGAAAATTGGAAGAGCTATATGCCAACAAATCAGAGAACAATAAAATGTTC
TTGATTACCCAGCTACTAGCACTGAAACTGAAGCATGACAAGTCGGCGGTAGACCACCTC
AGTACTTTTTACTTGATTGAA
>c1322_g1_i1|m.942 c1322_g1_i1|g.942  ORF c1322_g1_i1|g.942 c1322_g1_i1|m.942 type:internal len:74 (+) c1322_g1_i1:3-221(+)
TTATTGAATATTACAAAGAAAACTAAGGATATTATAAATGCTTGCATTAATATGGTTGAA
ATGAGTATACATTCAGAGTTATCATCAAAAATAATTGGCGACCGCATAGTACTCGTGCCG
CCCTCTTATGTGCTTACAAAAAAAGCAAAATTAAGATTTTGTATCAATTTGAGCTCCGTC
AAAGTTTCATTCGGCTATTGCTCCAACCTAAAAAGTAAC
>c132317_g1_i1|m.110101 c132317_g1_i1|g.110101  ORF c132317_g1_i1|g.110101 c132317_g1_i1|m.110101 type:complete len:125 (+) c132317_g1_i1:37-411(+)
ATGGCCGGGAGACTCAGCTACGCTGCATCTCGACTACTGGGAGGCGGAGGTGTTCGGCGA
TCTGCCGCCGCATTTCTCCCCAATCGCTCTGGCACGGGACTCCCCGTCGGCAATCATATA
GTCCCCGACAAACCGCTACCGGAGGACGACGAGCTGGAATGGGACAACGGAACGCCATTC
CCCGAGCCGTGCGTCGATCGTCTTGTTCCTAACATGAACAAGTACGAATCTCTGGCATGG
CTTTGCGGAGGTTTGGGATTCTTTGCCGCCCTCGGCATGCTAGCAGTTTGGAGAGACAAA
GCATCGAGGATACCCTTTGCACCCAAGATTTACCCCTATGACAACCTGAGAGTGGAGCTT
GGTGGGGAGCCATAG
>c13231_g1_i1|m.10855 c13231_g1_i1|g.10855  ORF c13231_g1_i1|g.10855 c13231_g1_i1|m.10855 type:internal len:48 (+) c13231_g1_i1:2-142(+)
AGGAATCTTGAGGTATATGTGGACGATATGTTGGTAAAAAGTTCAGAGGACGAGGCGCAC
CTCGAAGATCTGATTGAAACTTTCTTTAACTCGAGGCGCTATGGTGTCAAGTTAAACCCT
GCAAAGTGCATCTTCGGCGCG
>c132329_g1_i1|m.110114 c132329_g1_i1|g.110114  ORF c132329_g1_i1|g.110114 c132329_g1_i1|m.110114 type:3prime_partial len:37 (+) c132329_g1_i1:47-154(+)
ATGAACCATCCTCCTGGCTTCATTGATACAGACCACCCCATTCATGTCAATCTTCTTCAA
AAGGCCATTTATGGTTTAAAACAGGCCCTAGAGAATGGTTCTCCACCT
>c132334_g1_i1|m.110116 c132334_g1_i1|g.110116  ORF c132334_g1_i1|g.110116 c132334_g1_i1|m.110116 type:internal len:47 (+) c132334_g1_i1:3-140(+)
GATGAGTTTGGGTACAAGTTCTATGACCCAATCTCAAAAAGGCTTGTGCGAAGCCTAGAT
GAAATCTTCATGGAGGATAAGAATGTTGCTGATGTTGTCCCCGATCCACACTCTAGTGGA
ATTGATAATGAAACGGAG
>c132428_g1_i1|m.110201 c132428_g1_i1|g.110201  ORF c132428_g1_i1|g.110201 c132428_g1_i1|m.110201 type:5prime_partial len:62 (+) c132428_g1_i1:2-187(+)
TGGTTCACAATATTCACAAAAATACTCATTGAAAATCACTTCAATCAGAGCAACTCTGAT
CATGCCCTATTCATCAAAAAACACAACCAAGAACACACATATCTTCTACTATATGTGGAT
GATATAATTTTTATAGGTAACAACACTTCCGCAATGGCAAGATCTAATAGCAAATTTGTC
AAATAA
>c132485_g1_i1|m.110262 c132485_g1_i1|g.110262  ORF c132485_g1_i1|g.110262 c132485_g1_i1|m.110262 type:3prime_partial len:84 (+) c132485_g1_i1:68-316(+)
ATGATTGGCTCTTATCTTCAGAAGAATGGGTTTTCCAAAAGCCCCTATGAGCATGCAATG
TATATGAAGATTGGAAAAAGTCGATCGGTCTATATATGCCTCTATGTTGACGATCTTATC
ATTTTTGGGAGCTCGGGCGAAATTGTGGAAAGTTTCAAGAAATTGATGAATGCAGAATTT
GAGATGACTGACTGCGGCGAGCTGAACTTCTTTCTCGGGATACAAGTAAACCGATCGGCG
GTCGGTCTG
>c132531_g1_i2|m.110315 c132531_g1_i2|g.110315  ORF c132531_g1_i2|g.110315 c132531_g1_i2|m.110315 type:internal len:216 (+) c132531_g1_i2:2-646(+)
GACAAACGAAGCTCTTCTGGTTGGCAGGTCTCAAATTCCCTAATTAATTTGGTGTCATCA
GTCTTGCGCAAGGGTGAGGATGACATAGTTCAGTTGTATGCCCTAAAAACAATTGACAAC
ATGTGCAGTCAGGGGGAAGAGTGGGCATCTCGCTTTGCAAACCATGATGTTATTGAGAAT
CTTTGTTACATATATAGAGCCACTGGCAAGCAGGAGGCTACAAAACTTATTGCAGGATCT
TGTTTAGTTCGCCTGGCACATTTCAATTCATTGGCCATACAATTGATCTTTGATAAACTT
TCAATTAAAGATGCTGCTTCTTCCATTGTCAGGGGCAGCCAAGTTCGCGAAAAACAAATT
TATTTAAACCTACTTATCATAGCCATTTCGAGCAATCATTTATTATCCTCTATGTTACGG
CATCTTTCTTCATTGATGGATGAATTGGCTCCAGGACTGATACTACTTGAACAAGGAAAT
GAGCCTTTACGCGGAAAAGCGGTTATTTTTGTAGCACTTCTTTGCAAAAATAGTCGTAGG
TGGTTTTCCCGATCTCTCTGCAATGCTAGATTACTTTCTACAATCGACAGGCTGGTGAAA
GAGAAGGACGGCTTTCTCCAGTTATGTATTGGGACCTTTGTGCAG
>c132565_g1_i1|m.110369 c132565_g1_i1|g.110369  ORF c132565_g1_i1|g.110369 c132565_g1_i1|m.110369 type:5prime_partial len:78 (+) c132565_g1_i1:2-235(+)
ACGAATCTACTTAAACAAACTCCTCGACCTAAACATAATAAACCACCAGCTATGCAACCC
ATACACCCCCAACAAAACGGTCTCGCCGAACGCAAACACCGCCACATTATTGAAACTACT
CGGGCACTCCTCACAATCAATCCTACCCACTCTTACTGGGTTGATGCACTTATAACTGCA
TCTCATCTAATAAATATCCTACTAAATAGCTCAAACAAGATTACCTCTCCTTAG
>c132624_g1_i1|m.110441 c132624_g1_i1|g.110441  ORF c132624_g1_i1|g.110441 c132624_g1_i1|m.110441 type:internal len:71 (+) c132624_g1_i1:3-212(+)
GATGCATGCTTAGAGGAAAGAATATGCCAATGGAATTGGGTAGAAGCACTCGAAACTGCA
TGTTATGTAAAGAACAGATGTGCAACTAAATCTTTACAGAGAGGAACTCCCCGGGAAGCT
TGGACCGGATATAAACAAAGCGTAGCACACTTCAAAGTGTTCGGGAGTGTTGCTTATGCA
GTTCATCCGGACAACATGCCAGCAAGCTGG
>c132683_g1_i1|m.110481 c132683_g1_i1|g.110481  ORF c132683_g1_i1|g.110481 c132683_g1_i1|m.110481 type:internal len:36 (+) c132683_g1_i1:2-106(+)
ATACATCTATCTGAGACAATGCGTGTCCTCATGCTTGAAGACAGTATTCCTGAAACCTAC
TGGATGGATGCAATCCAAACAGCTACATACCTCATAAATAGATTG
>c132690_g1_i1|m.110487 c132690_g1_i1|g.110487  ORF c132690_g1_i1|g.110487 c132690_g1_i1|m.110487 type:complete len:80 (+) c132690_g1_i1:66-305(+)
ATGAAGAATAAATCGATGGGTGAATACTTAACAAATATCAAATTTACTATAGATGGAATC
ACAACAACTGGCGCCAAGATAGAAGAATATATCATATTATACACAATGAAAGATCTTCCC
TCAAGTTACCAATCCTTCAAGACTACAATCCAAACAACGATAACCATCAGGCCAATTTCT
CATCAAGTTTTAGGGGGTGCTGTCGATCTAGACATGAGAGACCATGGCTACAAACTATAG
>c13274_g1_i1|m.10889 c13274_g1_i1|g.10889  ORF c13274_g1_i1|g.10889 c13274_g1_i1|m.10889 type:5prime_partial len:101 (+) c13274_g1_i1:3-305(+)
CAAGCCATACATTCTCAGAATAATTGGATTCTCACACCTTGCCCTCCCAACCAAAGTGTT
ATAGGATCTAGATGGACCTATAGAACCAAATATGCCGAGGATGAAACTCCTGCCCGTTAC
AACCCCTGTTTAGTGGCCCAAAAATGCAAGCACCAGGAAGGTATAGAGTTCTTTGAAACC
TTCTGTCCCGTGGAAAAAATGCCAACGATACGCATCCTCCTCAGTCTTGCTATCACCAAT
AATTGGCAACTAAAACAGTTAGATGTATCCAACGCTTTTCTTCATGGGAAGTTACATGAG
TAA
>c132783_g2_i1|m.110564 c132783_g2_i1|g.110564  ORF c132783_g2_i1|g.110564 c132783_g2_i1|m.110564 type:complete len:39 (+) c132783_g2_i1:3-119(+)
ATGGTTCCAAAGGTTGCTTCATTGGTTGATGGGATTCGAAAAGTAATGGACATATGGGGG
AAATTGAAGATGACATATGCTGGGGCGGTGAACCACATGAGGGTCTTTCAAATTTAG
>c132821_g1_i1|m.110590 c132821_g1_i1|g.110590  ORF c132821_g1_i1|g.110590 c132821_g1_i1|m.110590 type:internal len:50 (+) c132821_g1_i1:1-147(+)
GAAGAAGCTCTCAAGCTATTTGTGATGATGTTAAGGGAAGATGAAGTGAGACCCGACTGG
GTAACTTTTGTAAGGCTTTTGAGTGCTGCTGCCGATATGAGCGTTCTAAAAACTGGCAAT
CAGATCATTGCTTGTGGTATGAAATTG
>c132821_g2_i1|m.110591 c132821_g2_i1|g.110591  ORF c132821_g2_i1|g.110591 c132821_g2_i1|m.110591 type:internal len:81 (+) c132821_g2_i1:1-240(+)
GTTTCGAACGCTCTTTTGACAATGTATTCTAAGTGTGAAAGGATAGAAAGTACCGAATGC
ATATTCGATTCGATGCCTTTGAAAGACGTTGTATCATGGACGAGTATGATAACAGCATAC
GCTCAATGCGAGAATGTTGGCAAAGCTCGTGAATTTTTTGATGTAATGCCTGTGAGGAAT
GTTATAAGTTGGAATGCAATATTTGGTGCTTATATAGTAAATGGGCAGGAAGAAGCTCTC
>c132828_g1_i1|m.110601 c132828_g1_i1|g.110601  ORF c132828_g1_i1|g.110601 c132828_g1_i1|m.110601 type:5prime_partial len:71 (+) c132828_g1_i1:1-213(+)
CATCAACTAAGTTTCCCATACACTCCTCAACAAAATAGGCTTGCTGAGCAAAAACACATG
CACTTAACCAAAACGATGCGCAAGTTAATGCTGTCCGCGTCTCTTCCGAATATCTTTAGG
GATGATGCTATTTTCACAACAAATTACCTCATCAACCTCCATCCGTCTTCCACCATAAAA
ATATTTCTCCTCACCAAATCCTCTACATACTAA
>c132925_g1_i1|m.110696 c132925_g1_i1|g.110696  ORF c132925_g1_i1|g.110696 c132925_g1_i1|m.110696 type:complete len:39 (+) c132925_g1_i1:48-164(+)
ATGTGTGTGGACTTCAAGTGTCTCAATGATGCTTGTCAAAAGGACATGTGCCCAATGTCG
AACATGCTGTCAATGGTAAATGCTGATGGGCATAAGAGGCTGAGTTTTTTTGGATAG
>c132987_g1_i1|m.110755 c132987_g1_i1|g.110755  ORF c132987_g1_i1|g.110755 c132987_g1_i1|m.110755 type:complete len:51 (+) c132987_g1_i1:125-277(+)
ATGAGCGAGAGCGGTCTTCAAGTGTTACATCTAGGAGGATTGTTGAAAGGCATTAAGGAC
TGCAAAGTTGAGTTATACGAGTCGTGCATCTTTGGGAAGCCGAAGAAAGCTAGCTTTGGA
AAGTCAGATTGTAGAAGTAAGCAAGTCCTTTGA
>c133037_g1_i1|m.110791 c133037_g1_i1|g.110791  ORF c133037_g1_i1|g.110791 c133037_g1_i1|m.110791 type:3prime_partial len:43 (+) c133037_g1_i1:180-305(+)
ATGGTCGTCTACGTGGATGACATCATTATCATAGGCAGTGACTCAAAAGGCGGTATAGAA
TTAAAAGCATTCTTACATACCCATTTTAAGACAAATGACTTAGGAGCATTACGATACTTC
TTAGGC
>c133117_g1_i1|m.110879 c133117_g1_i1|g.110879  ORF c133117_g1_i1|g.110879 c133117_g1_i1|m.110879 type:complete len:438 (+) c133117_g1_i1:406-1719(+)
ATGCATCCTGATTCTAACCTTTCTTCTCACCACGATTTATCGTTTTCCCGATCGATTGAT
CTTCTACGCGGGGTAGCTGAGGGCGATGCTGTCACTCCGCGTCAGCCGGAGGTTGCCGCT
GAGGAATCTGCTCTTACATCGGGTGGCAACAATGTCTATTCTTGTATCGGTTCGGAGAGA
GGAAGGAAGTCAGTTTGGGCAATGACCTCCGATGGAACTATGAATACCGAACAGGCAGTC
ATGGGATGCTCCGAATCCTGGCCGGCTCTCACAGAATCCATTAAAGCAACTGCTAAAACA
TTCCCCGAGGGTCGTGCGAATTCGCAGCCTGCTCCGCCGAAGTTCGCCAAGTCTGGTGAT
GGAGGTAATGATGGCGATGAGGTTGGAACTAGCGGTAGTGTTTCCAGCAACGGTGGACTC
TCATCATCTTTGTCATTGTCAAGTTCTACTGAAATGCTTGTCCAACCGCCCGATCGAAGT
AATGACTACAGCAATCGGCACCGTGGTCCCCGTGAATCCCATGGCTGGGTGGATCGTCGT
GATGGACAAAGGAGGCTTGGTTATAGTAACAGAAGGTTAAACAACGGCAACAGGCGTGAT
CAGGATCGTTCTGCTCATGATTGGAATTCGTCTCAGTCTTCTAATGGTAGAGATTTCCAT
ATGCATCGAGGTAATTTGAGGCCACGAGCCATGCGCCCACCTATGCCTGCTATGATGCCA
TTCATTAACCCACTTCCTTTCCAATCTTATCCCGGCCCAGTGGCTTTCCCTGAATTTTCT
TATCAAGGCTATTACTTTCCTGCGTACCCACACCTTGAGCCTTTCGTGGGAAATCCTTTT
CTTCCTCGCGCAACAGTTCCTCCAGCACAGCCTATGCTTTATGATTCTCCATATCAACAG
CGCACTCCTTTGCTGAAACAAATTGAATATTACTTCAGTTTGGATAATTTGTGTAAAGAT
GTTTACTTGAGAGAGAACATGGATGAACATGGCTGGGTTTCGATTTATCTAATTGCTGAT
TTCAAAAGAGTTAAGCAGTTAACAAGTGATGTACAGTTTATATTGGATGCTCTCAGATCT
TCAGATGTTGTCGAAGTGCAGGGTGATATGATTAGAAGGCGCCATGGATGGAGTGACTGG
GTAATAAACTCTGCGCAAAATCTCGATAGATCAGATTCAAAATCATCCTCTCAGTCAGAA
ACATGTCAAGATTCTCTGATTCCTCATATGGAGAGCGTGACGCTTGAGGAGGGACCTGCG
GAGGGAAATCGCGAGAATCGCCGGTTAGATTTATTGGATATATCTGTTCCCTAG
>c133127_g1_i1|m.110893 c133127_g1_i1|g.110893  ORF c133127_g1_i1|g.110893 c133127_g1_i1|m.110893 type:internal len:46 (+) c133127_g1_i1:2-136(+)
GACCTGGAGGTCGAACAGCTGGACGTAAAGACGACATTCCTTCACGGGGAGTTTGAGGAA
GAGTTAAACATGGAGCAACCCAAAGGGTTTACCATACCAAGCGCAGCAAGGAAGGTTTGC
CGATGGAAGAAAAGA
>c133168_g1_i1|m.110919 c133168_g1_i1|g.110919  ORF c133168_g1_i1|g.110919 c133168_g1_i1|m.110919 type:3prime_partial len:67 (+) c133168_g1_i1:106-303(+)
ATGATCCGTAGTTGTCTGAGCCAGGATATCAAGTACTTTGTCATGAACGAATCGTCCGCA
CGGAGGTTGTGGAGCTTCCTGGATGGCAAATATATGATGAAGCCCCTTAAAAATCGAATC
CATATGAAGAATCATCTTTATAGCTTCAGGAAGAAGGGAGACGCATCTCTCGATGAGCAC
ATAAATGAACTTACCAAA
>c133175_g1_i1|m.110923 c133175_g1_i1|g.110923  ORF c133175_g1_i1|g.110923 c133175_g1_i1|m.110923 type:5prime_partial len:35 (+) c133175_g1_i1:1-105(+)
GCATTTCTCCATGGTGAATTGGAGGAGATCTATATGGAGCAGCTAGAAGGGTTCGACGTA
CCTGGAAAACCAAATAAGGTCTGCCGTCTAAAAAACAGCTTCTAA
>c133239_g1_i1|m.110983 c133239_g1_i1|g.110983  ORF c133239_g1_i1|g.110983 c133239_g1_i1|m.110983 type:5prime_partial len:102 (+) c133239_g1_i1:2-307(+)
AAGTATTTTGTCATGAACGAATCATCCGCACGGAGGTTGTGGAGTTTCCTGGAATGCAAA
TACTTGACGAAGTCCATTGAAAATAGAATCCATATGAATATTCGTCTGTATAGCTTCAGG
AAGAAGCAACGCGCATCTCTTGATGAACACATAAATGAATTTACCAAACTGCTATATGAT
CTTCAGAATCTTGATGAGAAGACTGAAGATGAGGATAAAGCGATCTTAATGATGTATTCC
CTCCCGAATGAGTTTGATAACTTCAGATTGTCTTACTATCATGGTAAAGACAATTGTGCA
CGATGA
>c133256_g1_i1|m.111001 c133256_g1_i1|g.111001  ORF c133256_g1_i1|g.111001 c133256_g1_i1|m.111001 type:internal len:41 (+) c133256_g1_i1:2-121(+)
AAAACCAAAGCCCGTTGTTTAAAGAAATCTTTATTTGGGCTGAATCTGCATCCACGAGCT
TGGTTTGGAAGGTTGGGCATGGCGATTTTCCAGTTTGACATGCACAAAAGTGATCATGAT
>c133261_g1_i1|m.111004 c133261_g1_i1|g.111004  ORF c133261_g1_i1|g.111004 c133261_g1_i1|m.111004 type:internal len:54 (+) c133261_g1_i1:3-161(+)
AGCATGTTGAGTGTGGTCGAGACAGTTGGAGAAGAAAAAATGGATATGTGGTATCTACAC
AACGGTGCGTCTAACCACATAATCGGGATTATTGATCTGTTCACAGAGCTGGACGAGAGC
ATCACGTCTGAAGTTACGTTCGGGAATGCGTCAAAGATT
>c133266_g1_i1|m.111011 c133266_g1_i1|g.111011  ORF c133266_g1_i1|g.111011 c133266_g1_i1|m.111011 type:internal len:48 (+) c133266_g1_i1:1-141(+)
TTGGGAATTCAAATACAATACACCCACAAGGAAATTATTCTACACCAGACTACGTACACC
AAAAGTATCTTACAGAAGTCTGGTCTATTTGAATGCAAATCAACAAAAACTCCAGGAACG
AACAAACCCAATTGGATACAA
>c133287_g1_i1|m.111033 c133287_g1_i1|g.111033  ORF c133287_g1_i1|g.111033 c133287_g1_i1|m.111033 type:internal len:72 (+) c133287_g1_i1:2-214(+)
ACCGCCATCCGCCAGTCAAAAGACGAGTCAGTCTGTTCCTACCTTCAGCACTTTTCGGAA
CGCACGAGGCAAATCCCGGGCGGGTCGGATGACCATCTCGTCTCTTTGTTCATTGGGGGC
TTGCTCCCGGGGAATCTTAGCATGGAACTGAGCTGCTTAGAGCCTCGCACTGCGGACGAG
CTCCTCCACTGGGTTAGCGAGTTCATCGCTGCC
>c133480_g1_i1|m.111204 c133480_g1_i1|g.111204  ORF c133480_g1_i1|g.111204 c133480_g1_i1|m.111204 type:internal len:75 (+) c133480_g1_i1:3-224(+)
TTAACTGAATTGTTTCATGCAAACTGTACGCTGTCAATTGGGCATCATATAATGTATGCA
GATTTTCCAAATATGTTTGTTTGGAAGCATATCGATCGGAAATGGGTAGTTCGCAAACAA
GGAAAATCAGTTGGTAGGCTGTACTTTGTTAGCCTATCTACAGGAGAATGTTACTTTTTA
CGCACATTACTTACCATTGTAGCCGGTGCTAAATCTTTTCAG
>c133490_g1_i1|m.111212 c133490_g1_i1|g.111212  ORF c133490_g1_i1|g.111212 c133490_g1_i1|m.111212 type:5prime_partial len:152 (+) c133490_g1_i1:1-456(+)
CTGCTATATGCCGATGATAGTAGCAAATACACTCTTCGGATGAACCTCTCCGCCAATCCT
TCCGTGGCCATGGCCAGGACGAAAGCCGAGACAGCCATGTTCGACGCACCCAATGAGCTC
TTTTCAAAAACTAATCTCAAACCCAAGGAGATCGATATCCTGATCGTGAACTGCAGCTTG
TTCAACCTGGCTACTTCTCTTTCCTCCATGATCATCAACCACTGCAAGCTCCATCGAAAC
ATTCTGAACTACAATCTCTGCGACAGGGGCTATAGTGCCGGGCTGATCTTCATTGATCTC
AAAAAACAGCTCCTGCAAATCCACCCAAAATCCTATGTTCTTGTTTGTCAGCATGGAGAA
CAGAACCCTAAACTGGTACTTTGGCAAAGACCTCTCCATTCTCGTATCAAACTCCCATTT
CTAAATGGGCGGCGCGACAATCCTTCTATCAATTAA
>c133503_g1_i1|m.111233 c133503_g1_i1|g.111233  ORF c133503_g1_i1|g.111233 c133503_g1_i1|m.111233 type:internal len:40 (+) c133503_g1_i1:3-119(+)
GAAGGCGTAAAGGGTTACAAAGGCTGGAACCAGAGAACCCAGAAGTCTGAGGTTAATAGG
GATGTCGTGTTCGATAAAGCTGCCCTTCTCAGGAACGCATCATCTCATACCAAAGAC
>c133676_g1_i1|m.111387 c133676_g1_i1|g.111387  ORF c133676_g1_i1|g.111387 c133676_g1_i1|m.111387 type:internal len:53 (+) c133676_g1_i1:3-158(+)
GATATTTTAATATCTGGTGGCAGTACAAGTACAATTCAGAACTTAATCCAAGACATAGGA
AAATGTCTCATTGTTAAGCGTTTGGGTAAAGCAAGTACATTCGTTGGGATTCAAATAGAA
GAAACTAATACTGGGCTTCTTCTTCATCAAACTGCC
>c133697_g1_i1|m.111404 c133697_g1_i1|g.111404  ORF c133697_g1_i1|g.111404 c133697_g1_i1|m.111404 type:5prime_partial len:50 (+) c133697_g1_i1:1-150(+)
TTCAAGTGGGACGATGCGTGTCAGAGGGCATTTGAGAAAATCAAGTCATACTTGATGTCT
CATCCGGTGCTAGCCTCCCCAATCCTAGGCAAGCCTCTCATTCCCTATACTGCGGCCATG
GAAGACTCTGTTGAAGCCTTGCTAGCCTAG
>c133732_g1_i1|m.111434 c133732_g1_i1|g.111434  ORF c133732_g1_i1|g.111434 c133732_g1_i1|m.111434 type:internal len:45 (+) c133732_g1_i1:2-133(+)
ATAATTGGGTCAAGATGGATCTTTAAGACAAAATTGAACTACAATGGGACCGTAGAAAGA
TATAAAGCCAAGCTTGTGGCACATGGATTCAAGCAAAAGCAAGGGATATATTATAAAAAA
ACGTTCAACCTC
>c133732_g2_i1|m.111435 c133732_g2_i1|g.111435  ORF c133732_g2_i1|g.111435 c133732_g2_i1|m.111435 type:3prime_partial len:55 (+) c133732_g2_i1:127-288(+)
ATGCATGAAACCGTTTACATGACTCAACCCCTAGGATTTGAAGACAAAGTGCAACTGAAG
CATGTGTGCCTGCTCAAGAAGTCGGTCTATGGCCTAAAACAAGAACCCAATGAATGGTTT
AACACAATCACATCATTCCTCATCTCAAACCAATTCAAGCAA
>c133744_g1_i1|m.111445 c133744_g1_i1|g.111445  ORF c133744_g1_i1|g.111445 c133744_g1_i1|m.111445 type:complete len:92 (+) c133744_g1_i1:184-459(+)
ATGAAAATTCAGTCAGCTTTCTCTCTCTACGTACACCTATGCGTTGATGACATCCTCATA
ATCAGAAACTTCACCACCACCACCTCTCAACTCTTCTCCTCCCTATCCAACAAATTCAAG
CTCAAAAACAAGGGACACCCAACTACATTCTACATAATCCAATTCCATGCGCAACCACTC
GACATTCTCCTCCACCAAGTCACATACACAACAAATTTTACACAAATATGTCACGGATCA
ATGCAAACCAGCAAGCAACCGTTCCTCCACCTCTAA
>c133760_g1_i1|m.111465 c133760_g1_i1|g.111465  ORF c133760_g1_i1|g.111465 c133760_g1_i1|m.111465 type:internal len:114 (+) c133760_g1_i1:3-341(+)
TCTGCTTTGGTAGACATGTATTGTAAATGTGGCCACCTAGATACCGCAACTAAGATTTTT
AACCTACTGCCAGACAAAAACACGGTTTCATGGACCTCTCTTATTGGCGGATTTGCTCAA
TATGGTAAAGTTGAAGAAGCTTGTAAGTTCTTCAACAAAATGAGAAGAGAAAATGTGCCA
TTTGACAAGTTTACTTTATCGACGATTATAAGTGCCTGCTACAATGGAATTGATCCGGAT
GAGCAATTTGGCAGTCAGTTGCATTGCCTTAGTCTGAGAAGCGGTTTATGCCCATCAACT
CCTGTTTCGAACGCTCTTGTGACAATGTATTCTAAGTGT
>c13386_g2_i1|m.10976 c13386_g2_i1|g.10976  ORF c13386_g2_i1|g.10976 c13386_g2_i1|m.10976 type:internal len:47 (+) c13386_g2_i1:3-140(+)
AAGATGAGAGAAGAGTATGGGAAAGTGGACAAGGTGGAGATGAGCATATGGGAGTGTTGT
GAGCTTCTCAACGAAGTAGTCGACGAGAGCGATCCTGACTTGGATGAACCTCAAATTGAG
CACTTGTTGCAAACGGCT
>c133913_g1_i1|m.111624 c133913_g1_i1|g.111624  ORF c133913_g1_i1|g.111624 c133913_g1_i1|m.111624 type:3prime_partial len:143 (+) c133913_g1_i1:50-475(+)
ATGAATACCAGCGGACATTGGGCTTCTCTTCTCCAGCTATGCCTAGAGAAGGAGAATCTC
ATGGCTGGCAAAGCCATCCATTGCTACACTACCAAAGCTGGACTTCTCCATCTTGGCATC
TATCTGACCAACAATCTCGTCAATTTCTACGCAAAAGCCCTTCTCTTCTTCGACGCTTGT
CAGGTGTTCGAAGACATGCCTCAGAAGAATATCTTCTCCTGGAACACAGTTCTCTCCATG
TATGCCAAAAATGGCCAGATCGATACCGCGAGCAAATACTTCGATCGAATGCCCGAGAAG
GATTCGGTATCATGGACGGCCATGATTGTCGGCTGCAACAAGGCAGGTCGATTCAGGCAA
GCTTTTGAAATTCTATTTGCCATGCTTCGTGCCGGATCAGCACCTAGCCAATTCACATTC
ACAAAC
>c133934_g1_i1|m.111637 c133934_g1_i1|g.111637  ORF c133934_g1_i1|g.111637 c133934_g1_i1|m.111637 type:internal len:53 (+) c133934_g1_i1:3-158(+)
TTGTTAGAGTTGTACTTGAGGAATTATGTTAGTGCCAACCGAACAAATTGGGCTAAACTT
CTAGATGTAGCACAGTTCTCCTACAATTTACAAAGAAGCGAAGCCACAAACAAGAGCCCC
TTTGAGATCTTAGTAGGGGAACAGCCGGCAACTCCA
>c133976_g1_i1|m.111685 c133976_g1_i1|g.111685  ORF c133976_g1_i1|g.111685 c133976_g1_i1|m.111685 type:internal len:74 (+) c133976_g1_i1:2-220(+)
TCTGTTCACATACTTGGAGGAACAGCAGTGATTGCATTACTTCAGCCAGCACCTGAAACC
TATGAGCTCTTTGATGATATATTGCTTTTGTCTGAAGGGCAGATTGTGTATCAAGGCCCA
AGAGAACATGTTTTGGAGTTCTTTGAACTCATGGGCTTCAAATGTCCTGAGAGAAAAGGA
GTTGCTGACTTTCTGCAAGAGGTCACTTCGAGAAAAGAT
>c134024_g1_i1|m.111739 c134024_g1_i1|g.111739  ORF c134024_g1_i1|g.111739 c134024_g1_i1|m.111739 type:5prime_partial len:107 (+) c134024_g1_i1:1-321(+)
AATCTCGGAAGAGCCCGCCCTCCACCTCAGACATCTGACCTAACCTGGGTAGACCTATGG
ATCCGCCAGTTCAATGGTGTGTCGGGTAAGGACATCTATGGCACAAATGTCTTTCTAAAA
GGCCCGAACGGATTCTCAGTGAGCTCATCTCTGCAATTCCCGTTCAAGACCACCCTTCTA
GAGGGCATGTGCATGCTTGGAAAAATTGGGATCCATAAGTTAGCGATTCGATGTGATTCT
CAATTAGTAGTTTGTCAAGTGCAGGGAACATACGCGGCCAGCGACCTGATCTTAAAGCAA
TACCTCGTCTTGGTGTTATGA
>c134036_g1_i1|m.111750 c134036_g1_i1|g.111750  ORF c134036_g1_i1|g.111750 c134036_g1_i1|m.111750 type:3prime_partial len:171 (+) c134036_g1_i1:3-512(+)
ATGATTTCAACTGATGTAGAGAAGGAAGAACTTACGAGAAAATCTGAAATAGGTGCTAGT
TCTTCCGAATTATCTGGTCAATGCTGGCTAAGAAAACTGGATTTTAATATTTCCAAGGAT
CATCATCAATCAGCAGCCAATAATTCTATTGATTTTAGTGATTTGGATGCTGATCCATCT
CTTCCTCCTTATGATCCAATGAAAAACTACCTTTCACCTAGACCTCGTTTCCTTCACTAC
AAGCCAAACTCTAGGATTGAGCAGCATCACGAGTTCAAGGAAGATTTGCCTCTTGTGGGG
AATGGAAGACGCCTTGAAGACAGCTTCTCTGACTCTGAAAGCTCTGAATATTTTACTGGT
TGCATTTCTCAGAATACAAGCCAAACTCTAGGATTGAGCAGCATCACGAGTTCAAGGAAG
ATTTGCCTCTTGTGGGGAATGGAAGACGCCTTGAAGACAGCTTCTCTGACTCTGAAAGCT
CTGAATATTTTACTGGTTGCATTTCTCAGA
>c134044_g1_i1|m.111764 c134044_g1_i1|g.111764  ORF c134044_g1_i1|g.111764 c134044_g1_i1|m.111764 type:complete len:107 (+) c134044_g1_i1:106-426(+)
ATGGCGGCGATCGTCGGAGAAAACTGCCGGAATCATCCATCAATGTCGTTCTCCGGCGTG
TGCCCTAATTGCCTTCGAGATCGCCTCTCGATGCTCTGCCCTGACTGCGCCAATGCGCGT
CCCTGTCCCTGTAAATCCTCCCGATCCGTTTTGATTCAGAGCTTATCTTCTCCGGCAATG
GCGGCCTCGCCGGCGCCGGAGAAGATTGAAATCGCCGGATCAGTGTCAGGTAAGGGGCGA
AGAAGAAGAAGAAGACGGGGTTTCTTTTGCCTTCCATTTTCTAGTTTATATCGGAGGAAG
AAGCCGATCAAGGATTGCTAG
>c134055_g1_i1|m.111772 c134055_g1_i1|g.111772  ORF c134055_g1_i1|g.111772 c134055_g1_i1|m.111772 type:3prime_partial len:73 (+) c134055_g1_i1:2-217(+)
ATGGCTCAAGCTATTGGCCTGGCTAGGTTACAGGAGGAGAAGCTGAACAGGAGGCGGACA
TGTAGTATCACGAGGTATGTCTCAACCTCAGAGACACCTCCCGCCCCTAAGTCGGGTGGG
GAAGTGAGATCCCCGGGGTCTAGAGGGGCAACAGTGAAGAAGCTCTCCTATTCTAAAATG
CAAGAGAGGAGGAACAAGGGATTGTGCTTCAACTGT
>c134178_g1_i1|m.111885 c134178_g1_i1|g.111885  ORF c134178_g1_i1|g.111885 c134178_g1_i1|m.111885 type:3prime_partial len:37 (+) c134178_g1_i1:384-491(+)
ATGACAAAGAGCACTGAAGAACTTCGCGTCTATTCTGACTCCGATTGGGCTGGAGACCAA
AGCGACATGAAATCCACAACGGGGTATTGCATATTCTATGGAAACACA
>c13417_g1_i1|m.10995 c13417_g1_i1|g.10995  ORF c13417_g1_i1|g.10995 c13417_g1_i1|m.10995 type:internal len:39 (+) c13417_g1_i1:1-114(+)
CCAGTGTCACACAGCAGGACCAAACATATAATGATCATGTATCACTTCATCTATGAGCAT
GTTGATAAAGATGACATCTCTCTCAACTCTGTGCCCACTGATAAGCATGTGGCG
>c134209_g1_i1|m.111918 c134209_g1_i1|g.111918  ORF c134209_g1_i1|g.111918 c134209_g1_i1|m.111918 type:5prime_partial len:48 (+) c134209_g1_i1:1-144(+)
ACAGAAGAGATGGTCACTCATCAATCTCAGGAAACCTGGATCCTGGTGCCACTCACTAAA
GCTCAGAACGTGATAGGCTCCCATTGGACATTCAAAACAAAACTAAACTATGATGGGAAT
ATCCATTTAAAGCAAGGCTCATAG
>c134272_g1_i1|m.111973 c134272_g1_i1|g.111973  ORF c134272_g1_i1|g.111973 c134272_g1_i1|m.111973 type:internal len:49 (+) c134272_g1_i1:2-145(+)
TTTAGTAAGTCTTGTTTGACCAAACTTTTCTCCAAGCTCTATGCTAGAATTGCAAACTGG
AGTAACAAAGCTCTCTCTATTGGTGGTAGATTATGCCTCATTAAGAATGTTCTTAACAGT
ATTCCTGCATATGCTCTTCAGTAC
>c134284_g1_i1|m.111989 c134284_g1_i1|g.111989  ORF c134284_g1_i1|g.111989 c134284_g1_i1|m.111989 type:3prime_partial len:39 (+) c134284_g1_i1:145-258(+)
ATGAACACATATGGTACCAACTCTAGGTACAAGGCTCGCTTGGTTGCCAAAGGCTTCAAG
CAAAAAGAGGGCATATACTTTGCAGAAACGTTTAGTCATGTGGCTAAGATGCCC
>c134351_g1_i1|m.112055 c134351_g1_i1|g.112055  ORF c134351_g1_i1|g.112055 c134351_g1_i1|m.112055 type:internal len:96 (+) c134351_g1_i1:1-285(+)
ACACAACATCACAATGAAAGACATCTCTTGCAAAAGTATCCGCCTGCAATCAACACAAAG
GCGGATAACATAACTGCTGCAGGAGCAAGAATCGACAATGAAGACATAATCTTGCCTATT
GTGAACGGTCTTCCGGCAACATATCAAGCATTTAAAACTACCATAAGAATCAGACATGAT
CAAATTGATCTTAACGAATTCTATTCTCTATTGTGTAGCAAGGGAACGAACAACGCAACA
TACACCGCTAAAGAACTTCAAGCCCTCAATCTAACAGAACAACCA
>c134385_g1_i1|m.112082 c134385_g1_i1|g.112082  ORF c134385_g1_i1|g.112082 c134385_g1_i1|m.112082 type:internal len:197 (+) c134385_g1_i1:1-588(+)
TTCTTCTCTCCAGCAGTCCTGGCAATGAGCCGAAACAGTCCGAAACTGAAGCCGGCGCCT
CGTCCCTTCTTTTCATGCAGCATATTTCGCAACTGCACTCAATCCGTTATCAGTCCAAGA
ACTCCGACGAACTCCGCCGCCCCCCTTCCAACGCCACCATCTCCAACACAGGCCGCAGGC
CCATCCTCCAGCTCTTCTTCATCCTCTGCTTCGCATAGCTTCACTCAATGGCGATTTCCT
CTTCATCATCAACATCCCTCGCCTGAGCCCGAACCAAACCGCCCAGCGTCTTCATACATC
GATCTAGCCGAAGCCCATTTCATCGCCGGAGATAGCGTCAAAGCTCTCCGCCTCTTAGAG
CAATCTCTATCCGGCGAGAGTGTGGTATCTCCAGTTGTTTTGGCGGGAGTTGTGGAAGCG
CTGAAGGAATCAGATACTGTTCGATTGGCCGCCAAAATTCTGCTGGCCGTGGTATTAACG
GAGGGGAACCGGCAAGCGGCGGTGGATGCTGGGGCGGCGGCGGTTGCAGTGGAGACAGTC
GCGTCGGCGACCGGTGCAGGGGAGAAGACGGTGAAGGAACGGACGCTG
>c134452_g1_i1|m.112149 c134452_g1_i1|g.112149  ORF c134452_g1_i1|g.112149 c134452_g1_i1|m.112149 type:5prime_partial len:52 (+) c134452_g1_i1:1-156(+)
AATGCCTTCTTAAATGGTGATTTATCTGAGAAAATATGCATGGAACATTCATCTGAATTC
ATTTGTGGTCAAGACTATGTTTGCAAGCTTCATAAAGCTATTTACGAACTAAAGCAGTCT
TCTCGTGCGTGGAATCAGAAACTAATGACTGCATGA
>c134460_g1_i1|m.112161 c134460_g1_i1|g.112161  ORF c134460_g1_i1|g.112161 c134460_g1_i1|m.112161 type:5prime_partial len:82 (+) c134460_g1_i1:1-246(+)
TTGTTCTATATCCCTCCCAAAGTCTTTGGTTGTCTATGTTTTGTTCACAATCATGCTCAA
ACACAAGAAAAACTTGATCCGTTGGCTATCAAATGTGTATTTGTTGTTTTCTCTCCTACC
CATAAAGTCTTCAAGTGTTATCTTCCTCCTACTCAGAAGTGGAATGCTTCCACGGATGTC
ACCTTTTTTCGAGGAATAGTCTTATTTTACTCATCATTCACTTCTTTAGGGGGAGAATTA
TATTGA
>c134617_g1_i1|m.112319 c134617_g1_i1|g.112319  ORF c134617_g1_i1|g.112319 c134617_g1_i1|m.112319 type:3prime_partial len:59 (+) c134617_g1_i1:193-366(+)
ATGGACCTTTTGCAGGCAACAAATATGTCTGACAATAATTCAGCTCTCATGCCAATGGCT
CCTGAAAATAAACACCAACATTATGAAGGCTCTCCTTATTTGGATGCCACCCATTACTGC
AGCACGGTTGGTGTCCATCAGTATCTCCAAGACACTCGCCCAGATATCACTTTT
>c134640_g1_i1|m.112346 c134640_g1_i1|g.112346  ORF c134640_g1_i1|g.112346 c134640_g1_i1|m.112346 type:5prime_partial len:66 (+) c134640_g1_i1:3-200(+)
TTAAAACAGGCCCCTAGGGAATGGTTATCTACCTTTACGACCTTTCTCCTTCAACAAGAT
TTCTGTCAATCTGCTTCTGATTCAGCATTATTCATCAGAAGGGATGGTAAAGATCACACC
CTTTTGCTGCTATATGTTGATGACATTCTTGTTATCGGCAACAACACTCACACTATTCGC
TACTGTTTAAATCAATGA
>c134641_g1_i1|m.112348 c134641_g1_i1|g.112348  ORF c134641_g1_i1|g.112348 c134641_g1_i1|m.112348 type:internal len:100 (+) c134641_g1_i1:3-299(+)
TTTTTTTACATTGTTAAGGATATTCAAACCAGGAGCGAACTCTTACGGGGGGATCTCAAT
AATGGTCTCTGCAAGTTCACTTCAACTCAAGTCTCTCCACCAGCCTTCAACAGCCATCTT
ACCTCCAACTTTTGGCATGACATATTTGGACATCCCACATCTGATACCCTTCTTAAAATC
TCATCAAAACATCTCATACCAGCGCTGTCAAAACAACTTGAATCCATCTGCAGCCCCTGC
CAGCTTGCAAAGCAACACCACCTCCATCTACAAAGTACCTCTACTACATATAAAACT
>c134717_g1_i1|m.112404 c134717_g1_i1|g.112404  ORF c134717_g1_i1|g.112404 c134717_g1_i1|m.112404 type:internal len:72 (+) c134717_g1_i1:3-215(+)
GTATGTATGAATAGAAGCTCAATCAAGAAAATTAAAAAAATTTTAAACGCATTTCTCTGG
GAGAACAAAACTGGAAAAATCAAATGGCGTAGATGGAAAAAACTCTGTTTTCCACTTGAG
GAGGGCGGTTTAGGGATGTCCAATATTCAAAATATTTCTACCTACTTCTCTATCAAACTC
TGGAACAATTTCATCAACACTCAATCTCTTTGG
>c134717_g2_i1|m.112405 c134717_g2_i1|g.112405  ORF c134717_g2_i1|g.112405 c134717_g2_i1|m.112405 type:internal len:87 (+) c134717_g2_i1:1-258(+)
CCTCCTTCCCAATCCCAATGTATTTCGGATTTCACTAGCTTCAGCATAGCCAAGCTTCCC
ACTAGATACTTAGGGGTTCAGATTCACACTGGCAAGGTCACATCATGTCTATTCAATGAC
ATCATTACAAAGATTCATTCGAAAATTCTCTCATGGGAAAACAACTTCTTATCATTCGGC
GGAAAACTTATTCTAATCAAATCAGTTCTATCCGCTCTTCCTATTCACGTTCTCCAAGCC
GTATGTATGAATAGAAGC
>c134744_g1_i2|m.112435 c134744_g1_i2|g.112435  ORF c134744_g1_i2|g.112435 c134744_g1_i2|m.112435 type:5prime_partial len:44 (+) c134744_g1_i2:3-134(+)
ACGATTTTCTATCTTTTCACATTAGCCGGTGGTCCTGTTGGGTGGCGTTCGATGCTTCAA
CCCACTGCCGCTCTATCGACAATAGAAGCTGAATATATGGTTGTGACTGAAGCCATAAAG
GAAGCTATCTAG
>c134768_g1_i1|m.112459 c134768_g1_i1|g.112459  ORF c134768_g1_i1|g.112459 c134768_g1_i1|m.112459 type:5prime_partial len:107 (+) c134768_g1_i1:2-322(+)
AACTGTTTTAAATTTTACATTATCATTATTGATGATTGTACGGGATTTAAATGTATCTAC
TCCATGAAACACAAAGCTGTAGCAACTCAAATGTTTGTCCGATTCAAAAGCCTAATTGAA
AGTCAACTAAGCTCTCGAATAAAAAACTTGTGCATTGACGATGAAGGCGAATACCACAAC
ACGCTACTTAAAAACATTTTCACCACAAGTTGGATTAATTATCAACCGAGTTGCCCTTAT
ACCCCAGATCAGAACGGCTTAGCCGAGAGAAAACACACGCATCTATCAAAAGACAATGCA
CACCCTCATTCTCGAAGATAA
>c134769_g1_i1|m.112461 c134769_g1_i1|g.112461  ORF c134769_g1_i1|g.112461 c134769_g1_i1|m.112461 type:internal len:48 (+) c134769_g1_i1:2-142(+)
TATAAAAAACCATTAGAATTGATCGTGTCTGATGTTTGGGGACATGCTCCTATCCCATCT
CTTCATGGATTTATGTACTATGTGATGTTTATATGCTCACTCCACTTTCACAGGATATAC
CCTCTTAAACAGAAAGTTGAT
>c134822_g1_i1|m.112527 c134822_g1_i1|g.112527  ORF c134822_g1_i1|g.112527 c134822_g1_i1|m.112527 type:internal len:366 (+) c134822_g1_i1:2-1096(+)
ATCAACGCAGTCCTCAAACGCCTCTGGAACGACGGCCCCTCCTCTCTCCTTTTCTTTCGC
GCCATCCTCCGCCTTCCCGCCTTTTCCCCTTCCCCATCTTCGTTCGATCACGCCCTCGAC
ATCGCCGGTCGTCTACGCGATCTCAAATCTCTCCGTTTCATCCTCTCCGCGCGACGCGCC
GCCGGCTCCCCTCTTTCGCCCCGCACCTTCTCCATCCTCGCCGAGCGCTTCGCCGGTGCA
GGGAAACCAGATCGTGCTGTTCGTCTCTTCCTCTCTCTCCACCATTACGGATGCCGGCAA
GATCTGCGCATCTTTAACTCTCTCCTCGACGTTCTCTGCAAATCTCGTCGCGTTCGCAAG
GCTACTTCGCTCTTAAGATCTTTCAAATCCCGCTTTGGATCTGACGTCGTTACATTCAAC
ATCCTCGCCGAGGGATGGTGCCTTCTCAAGCGCACGGCATTGGCTCTCGAAGTGCTGAAG
GAGATGGTGGATTGCGGCCATGAGCCGACGCTGACCACTTACAACATCTTGCTGAAGGGG
TTTTTTCGTGCTGGGCAGGATAAAGAGGGTTGGGAGTTCTTTCTTCAGATGAAGAAGAGA
GGGAGGAAAAAAGGTTCTCTATGTTGGCCTGACGTTGTTTCTTATACCACAGTTATTCAT
GGCCTTGGCATCTCCGGTCAGATTGAGAATGCCCGAGAGGTGTTTATTAACATGATTGCA
GAAGGCTGTTTGCCTTCTGTAGCGACCTACAATGCTCTGATACAGATGATTTGCAAGAAG
GACTGCATTGAGAACGCACTCTTGTTGTTTGAAGAAATGCTGAGGAAAAGGTACACCCCA
AATGTGATTACTTACAATGTGGTGATCAGAGGGCTGTGCCATGCCGGTGAAATGGAGAGG
GCGATGGAGTTTATAGAGAGAATGGGCCGGGAAGGATGCAGACCAAATGTTCAGAGCTAT
AACATTGCTATAAGATATTGGTGTAAAGAAGGTGAGCTTGAGCAGGCTCTGAAGTTGCTT
GAGATGATGAAGCAGGCAGGGGGTTGTTTGCCTAATTTGGAGACATACAATGTGGTGATC
AGTGTCATGTTCACT
>c134855_g1_i1|m.112558 c134855_g1_i1|g.112558  ORF c134855_g1_i1|g.112558 c134855_g1_i1|m.112558 type:internal len:133 (+) c134855_g1_i1:1-396(+)
AATAGTTTCTGTGCTCTGCTGATTTCTTTTCTCGCAATGGCTTCGCACACTTATGAAAAT
GACGGTGCTGGAAATATTTATCGAAGGTTTTTCAGGCAACCAGACAGAGTCCCTAACGAG
ACGCCTCCGTTGGAAACACAAGGTATTCGTAATGCCTCAGCAGTGAGTAAGAAGGGATGG
TGGCTGCTGAAGCTTGTTTCTCCGGTGTCACGTTTCATTAAAATGGCCACCGCCCTGATT
ATTTCATCTCTTTCTCATACGCGGAATGCAGCCCCGATGGATACCTTAGGTTCGAAAGAG
CTTTCAAAGGAAAGTATGAATGAGATTTTATCTGAGGATGATTTGCATGAGGTTACTCCG
ATTATTAATAAATTTATTGACAATTCTAATCAACTT
>c134856_g1_i1|m.112561 c134856_g1_i1|g.112561  ORF c134856_g1_i1|g.112561 c134856_g1_i1|m.112561 type:3prime_partial len:84 (+) c134856_g1_i1:445-693(+)
ATGGATCGAAGCAATAGCCCTTCTGAACCAAACTGCGGAATCAATATGTCGTTTCCTACA
CGGCCACATCTTCACAAGGTTTGGCCTACCCGGGCAATCATTGCTAATAATGGACCGCAA
TTTACATCAAAAATTCTAGAAGATTTATGCATAAAAAATGGAGTCAAATTAAGATCCGCG
TCCGTTAACCACTCTCAAAGCAACTGCCAGGCTGAGGCGACAAATAAGCAAATCCTCGGT
CTCCTTCGA
>c134873_g1_i1|m.112580 c134873_g1_i1|g.112580  ORF c134873_g1_i1|g.112580 c134873_g1_i1|m.112580 type:internal len:120 (+) c134873_g1_i1:2-358(+)
GCTGTTGCGGCGGCGCCGAACACCAGCGAGGCGCGATTTGTGATCTACATAAAATCCGGT
GGATATTTCAAAAATGTTGAGGTTGGGAAGAACAAAACGAATTTGATGTTCGTCGGCGAT
GGGATCGGGAAGACTGTGATTAAGTCTAGCCGGAACGTCGTCGACGGCTGGACCACATTC
CGCTCTGCTACCGTCGCTATCGTTGGAAAAGGATTCATTGGCCGGGATCTAACGATCGAG
AACGGCGCCGGCCCAAGCAAGCACCAAGCCGTGGCCCTCCGATGCGGTGCGGACTTCTCC
GCCTTCTACCGTTGCAGCTTCGTCGGCTTCCAAGACACGCTCTACGTCCACTCCCTC
>c134909_g1_i1|m.112606 c134909_g1_i1|g.112606  ORF c134909_g1_i1|g.112606 c134909_g1_i1|m.112606 type:complete len:79 (+) c134909_g1_i1:134-370(+)
ATGGAGAATACGAGTCTTGTATCGTGCGATAAGCTCGATCGCGTCGCGAATTGGCTCGGA
ACAAGCGTTGCCTCGGCTTTCTTCGCCTCACTGGAGCGTTGTTCTTGCATTAACCTAAGC
ACAACCGACAACGAAGAAGATGAGGAGGCCAAAGATCGTCCTCTGATTCTCACCATGCCG
ATCGTCCACGAAGAACTTGAGGATTCCTCCGGCGCCGGCAAGTTTCCTCCCGTTTAA
>c134920_g1_i1|m.112625 c134920_g1_i1|g.112625  ORF c134920_g1_i1|g.112625 c134920_g1_i1|m.112625 type:internal len:45 (+) c134920_g1_i1:2-133(+)
CAACTAAAGAACGAGCTCCATAATCCGAGCATAATGAATTCAGCAATGCAGAAATATCTA
ACAACCATCAAGGTAAAAATCGACAACATCATTGCAACCGATTCCTTTATCGATAATGAG
TATATCATCTTA
>c134940_g1_i1|m.112653 c134940_g1_i1|g.112653  ORF c134940_g1_i1|g.112653 c134940_g1_i1|m.112653 type:internal len:198 (+) c134940_g1_i1:3-593(+)
GATCTTTCCCACGTGCTTCTCCAAGCTCTCCTCCCCATCATCTTCCTCATATTCTTCAAA
ATCCTTCTATCTAACTGCATATCCCTTCAATCTTCAAAGCTCAAACTTCCCCCCGGCCCT
TGGCAACTGCCTATCATAGGAAGCATACACCATCTCTTAGGAGACCTTCCTCATCGCAGG
CTAATCCATCTCGCCACACTCCATGGCCCTCTTTTCAGCCTTAAACTCGGTGAAATCAAC
TATATCATAGCATCTTCATCCTCAGTAGCACAAGAGATATTAAGAACTCATGATCTGAAA
TTCGCTTTTCGTCCTTCTATCATGGCTATCAAAATCATTGCATATAACTGTTCTGGAATG
GCCTTCTCCCCTCACGGCCCTTACTGGCAGCAACTCAGAAAGATCTGTTCTACTGAAGTC
CTTAACATTAAGCGAGTTAAATCCTTTGTATCCATTCGGGAAGAAGAGATAGCCAGAGTG
GTTTGTGGTATTCATGAAAGAGGAGAGCCGAGGGTGGTGAATCTGACTGAAGTTTTCTTA
CAGCTGATGAACAATCATCTAGCTAGAGCAGCATTTGGGAAAGAGTGTAGG
>c135041_g1_i1|m.112756 c135041_g1_i1|g.112756  ORF c135041_g1_i1|g.112756 c135041_g1_i1|m.112756 type:3prime_partial len:70 (+) c135041_g1_i1:333-539(+)
ATGATGGATAAAACTATGCAGCAATATCCGATTGAGGTAAAATTAAAAATAGATGGCATT
ATTATAGCTGGTGCGTCCATTGATGATGAAGATGTTATTATATATATGCTGAATGGATTG
TTATCAGCTTACCAATCATTTAAAATGACCATTCACGTTAGACTTGAACCAATACATCTT
ATGACTTCTATGCACTTTTGTGCAGTG
>c135068_g1_i1|m.112782 c135068_g1_i1|g.112782  ORF c135068_g1_i1|g.112782 c135068_g1_i1|m.112782 type:complete len:44 (+) c135068_g1_i1:166-297(+)
ATGCAGGATGCTAAGCCAATCATGACTCCATTGGCAGCACACATCAGACTGATGAATGAG
CAGTCAATCTTAACCCCAGAGGAGAAAGAAAATATGAATGATGTTCCTTATGCATCAATA
GGGGGAGTTTGA
>c135084_g1_i1|m.112793 c135084_g1_i1|g.112793  ORF c135084_g1_i1|g.112793 c135084_g1_i1|m.112793 type:complete len:406 (+) c135084_g1_i1:135-1352(+)
ATGGTGCTGAAGAAAATGCTTAGCATGCTCAAATCAAAAGGTGAGCTGATGGGGGGCTCT
GAGAAGCCTTCCTTGGACAATTCTTCCAAGATTCAGCAGGATGGAAGCCATTGCGGAGGT
GAGACAAAGAAGAAGATGAAGAAGGTAAGATCAGTAAGAGTAGCTGATCTTCATGGCCTC
AAAAAAGCATCTAAGAGGCATGGCCATGTTTCTCTGCCTGCGCCAAAAGCCATGGATGAA
GCTCCAAACTACATGAAGCCGACAAGCAGTTATGACGCAAAGAAGGGGAAGCATACTGTA
AATATCCACTCAGCTGCAATAGCTCTGGTAAAGAGCTCCAGTCTAAAACTATGGAGTTCT
TCAACGAAGAAGAAGAAAAATACTGGTCAACAGGCCTCTTCTTCATCTACTGTTAAGTCT
GTGGATCTTAAACAGCATCGTGATGGTTGTTCTGCTCTGATGGCCTGTGATTACACATAT
TGCTCCATTCATGGCCATAAGCATGCATCTGTGCCTACTCTAAAGCGATTATCATCACGA
AAAAGACAACTTTTAAAGGCCCAGAATAGCATTAAACTGAGAGTATTTTCAAAAGCAAAG
AAGAATGGCAATAAAGAAGAGATAGAGCTGGTTGAGGATGCAGTTAATGAACTTTTCTCT
GGGTTGCAAGAGTTCTGCTCTGTTTCAGACCATGAAGAAGACCGTGAAGCTTTTAATAGT
GAGCTATCAATGGAAGATACACAGGTAATCAGCCAGTTCTTAGAGTCTATTGAGAAAGGA
TGCCAAGAAGAAAAGAAGGCTAACTTGTCCACTATTGTGCAGTCTAGATGTGGTAATAGC
AGTAAAACAGCAAGTCATAGAGCTTGTTTTCCATCTCAAACAGAAATAAGCTCTGGTAAA
GGCTTCTTAGAAGAGCCGCATTCAATAGAAAATGATGATTACGTTCATACAACGCAGCAA
AGCACTGCTAAAGCAAAATGCAGCAAATTGAGAAGGCAAATAACAAAGTTAAGAGCAAAC
TTAGAGAGATCCGAGCATATTAATCTCAAGCATCAAGTTGTTAATGATAGAAAGGAGGCT
GAGGAGTGGATGGTAGACTATGCTCTCAGAAAGGCTCTTAGAAGAATGGCTTCTGGAAGG
AAGACAAAGGTACCCCTTCTTGTTTCTGCTTTTGAAGCAGTCATGCCACAAATGTGTGAA
ACAAAACAGGGGAATTAA
>c135096_g1_i1|m.112808 c135096_g1_i1|g.112808  ORF c135096_g1_i1|g.112808 c135096_g1_i1|m.112808 type:internal len:66 (+) c135096_g1_i1:2-196(+)
CATCATGTCACAAGCTCCACCAACATCCATAATCTCCAACCATACCAAGGACAAGCTTTT
CTGCAAATGGCAAATAGAGGCACTCTATCGATCATCAATTCAGGTTCTGTACTTGTTCCT
AATCCTCTTAAATCAAACGAATTAAACAAAATCCTTCATGTTTCAAAAATTAGAAAGAAT
CTTATTTCCATCGAC
>c135133_g1_i1|m.112846 c135133_g1_i1|g.112846  ORF c135133_g1_i1|g.112846 c135133_g1_i1|m.112846 type:5prime_partial len:64 (+) c135133_g1_i1:2-193(+)
CAATTCAAAACATTGGTTGAAAACCAGTTCAATGAGAATATTAAAGTCTTGCAAACAGAT
GATGGGGGTGAATATGTGAATCTAAAACTCAAAAAGATCTTAAAATATTTGGGTATATCA
CATCACATTAGCTATCCGTACACCCTTCAACAAAATGATATCGCTAAACACAAGCATAAA
CACTTAACATAA
>c13515_g1_i1|m.11061 c13515_g1_i1|g.11061  ORF c13515_g1_i1|g.11061 c13515_g1_i1|m.11061 type:5prime_partial len:120 (+) c13515_g1_i1:2-361(+)
AGATGCAGAGTTGGATGCCTTTTAACCGACAATTGCGTAGAATATTCAGAAAACCTGGAC
AGACACTTTAAGGAGCAGGGGGTTCTCCATCAAATGACCACACCCAAGACTCCACAACAC
AATGGGTTGACGGAGCGGATCAACCGGACACTTTTGGAGAGAGTTAGGTGTTTGTTGGCT
CGGTCTAATCTGCCAAAATCCTTTTTGGGGTGCACTAAATACGACGGTTCATGTTCTAAA
CCGGACACTGCTCCTCGAAATTTCTCCGTACCTAAGAAGGTCTGGCAGGGAAGAGATGTA
GGCTACAGACACCTCAGAATTTTTTGGATGCATGGCCTTTATCCATGTTCTAAAGGATGA
>c135198_g1_i1|m.112910 c135198_g1_i1|g.112910  ORF c135198_g1_i1|g.112910 c135198_g1_i1|m.112910 type:internal len:53 (+) c135198_g1_i1:1-156(+)
CTAATCCTACTACTATACGTTGACGACATTCTCCTTATTGGGAATGCTGTCTCAACTATC
AACACTCTGATCGCCTCACTGTCCACCACCTTCAATATCAAAAATCTAGGACCACTAACT
ACATTCTTCGGAATTCATATAGATTTAGCACCTTCA
>c135298_g1_i1|m.113003 c135298_g1_i1|g.113003  ORF c135298_g1_i1|g.113003 c135298_g1_i1|m.113003 type:3prime_partial len:67 (+) c135298_g1_i1:157-354(+)
ATGGGTACGTTCTGTTACATGGTAATGCCGTTTGGGCTAAGAAATGCACGGGGGACCTAT
CAACGTCTAATGGATGCGATCTTCTGGGACCAGAGAGGAAGAAATTTTGAAGTATACGTC
GATGATTTACTTGTCAAAAGCCAATCTGATGCAGCCCACATCACAGATCTCAATGAAACC
TTCGTTTCGCTCAGGAAG
>c135349_g1_i1|m.113047 c135349_g1_i1|g.113047  ORF c135349_g1_i1|g.113047 c135349_g1_i1|m.113047 type:internal len:75 (+) c135349_g1_i1:3-224(+)
AGCAGATACCCAGATCATGTCTCCAAACTTCAAAAATCTATCTACGTACTGAAGCAGGCT
CCGGGAGCGTGGTTCAACACATTCACACAATTTCTAGCAAAACACAATCTCCAATACAGC
CAATCAGACGCTGCTCTTTTTCTTGATAAAAACACCGACAACTCACTTTATCTATTATTG
TATGTTACTGACATTCTAATCACATGTAACAATCCATCTGCC
>c135354_g1_i1|m.113051 c135354_g1_i1|g.113051  ORF c135354_g1_i1|g.113051 c135354_g1_i1|m.113051 type:3prime_partial len:77 (+) c135354_g1_i1:48-275(+)
ATGTACTTGCGCTCCTTAAGTAGGCTTAGATGCACTTCCAAAGAATATTTTTGGAATGAC
TTAGAAGAATTATTTCAAGAAATTGCCCATGAAAAACGAGTAATCATGGGAGGAGATTTA
TTTTGGCATGTTGGCAAAGTGAGAAGATTTAAAAAAAAAATCCATGATGGTTATGGATTT
CGAATAGCCAACGAAGTAGACATAACTATATTGGATTTTTCTTTAGCT
>c135388_g1_i1|m.113086 c135388_g1_i1|g.113086  ORF c135388_g1_i1|g.113086 c135388_g1_i1|m.113086 type:internal len:71 (+) c135388_g1_i1:1-210(+)
GCTTTAGGATATCAACAAAAAGAAGTGGTCGATTACAAACAAACCTTCAGTCGAGTGGCA
AAACTAACTACCGTGAGAATCATACTTACACTAGCCCACACAAACAATTGGGAAATTCGT
CATTTGGATGTCACCAATGCTTTACTGCATGGAAAACTACAGGATACTATCTTCATAAAG
CAACAAAAAGGCTTCACAGATCCAGAAAAA
>c135440_g1_i1|m.113131 c135440_g1_i1|g.113131  ORF c135440_g1_i1|g.113131 c135440_g1_i1|m.113131 type:internal len:143 (+) c135440_g1_i1:2-427(+)
ACAGGCAAGAACACGACGGTGCAGAAGCGGTACACCGTCCTCTCCCAGGCGGTCCTCCAA
GAGCACCCCGAGCTAAGAACAACAGAATCGCCGACGATCCGTCAGCGACTGGACATATGC
AACGCAGCAGTCACAGATCTCGCCCACTCAGCGGCCTCCTCCTGCATCATCTCCTGGGGG
CGACCCCCCTCCGACATCACCCACCTCGTCTACGTCTCCTCCAGCGAGCTCCGCTTCCCC
GCCGGCGATCTCCACCTCGCCGCGCGCCTCGCCCTCCGCCCAGACACCGCCCGCATCCCC
CTCTTCTTCCACGGCTGCTACGGCGGCGCCTCCGCCCTGCGCGTGGCCAAAGATCTCGCG
GAGAACAACTCCGGCAGCCGCGTGCTCGTCGTCACGGCGGAGACCACCGCGATCGGCTTC
CGCCCG
>c135651_g1_i1|m.113296 c135651_g1_i1|g.113296  ORF c135651_g1_i1|g.113296 c135651_g1_i1|m.113296 type:5prime_partial len:55 (+) c135651_g1_i1:1-165(+)
TCCATAATTCCTGAGATAGGTGAGAGTTTTTTAGATATGATTTTTTCTCAAGGTATATGG
GACACTATGGTTCTCACCTATTCAAGAAAAGGCAATTCCATCCAATTTTTTGAGTTAAGA
CGGTTAATTGTTCGTTCTGAACAAGAGGAATTAAACATATTATAG
>c135739_g1_i1|m.113361 c135739_g1_i1|g.113361  ORF c135739_g1_i1|g.113361 c135739_g1_i1|m.113361 type:internal len:59 (+) c135739_g1_i1:1-174(+)
ATAGATTTCCGGGATCTCGATAAGACATGCCCGAAAAATGATTTTCTGCTTCCCATTGTA
GAACTCATGGGCCTTCCAGACCCCATAAGCACCTATTACTTTAAGGTGATGCCTTTCGGC
TTGAAAAATGCTGGTGCAACCTATCAAAGAGCCATGATGCACATCTTCGATGAT
>c13594_g1_i1|m.11138 c13594_g1_i1|g.11138  ORF c13594_g1_i1|g.11138 c13594_g1_i1|m.11138 type:complete len:55 (+) c13594_g1_i1:39-203(+)
ATGTGGTTTGGTCAAGTTAAGCATTGGCCTTATGATGACACAATTTGGAGTTTAAATGCC
TTGAAAGTTAGAAGTAGACCCAAAAATATTTGGTTCGGAAATGTAACAAATGACCTTGCT
TTGTTGGATTTAAATGAAAATATAATTTCTATGAGGATACAATAG
>c135963_g1_i1|m.113532 c135963_g1_i1|g.113532  ORF c135963_g1_i1|g.113532 c135963_g1_i1|m.113532 type:internal len:37 (+) c135963_g1_i1:1-108(+)
TCCTTGCTGTGTTATCATGCTGACTGTGAAAGCATCACTTTTGAAGAAGCCACAAGGAGC
CCAGCTTGGAGACAAGCTATGGATGAAGAAATAGGATCCATTGAAAAG
>c135997_g1_i1|m.113557 c135997_g1_i1|g.113557  ORF c135997_g1_i1|g.113557 c135997_g1_i1|m.113557 type:5prime_partial len:118 (+) c135997_g1_i1:2-355(+)
TTGCAGCGCTGCAACAACATCACACCAAAAACATCATGGGCTCAAATAGGACTCAAAATG
AAGCTAAACAATGATGGGATCGTCAATCGCTTCAAAGCAAGGTTGGTGGCACAAGGCTTC
AAGCTACGACATGGATTTGGCATCAATGAAACATGCAATCCTGCCACCAAAATACCTACC
CTCCGCCTACTTCTTCTCAAGGCAATAAATTACTCATGGAGCCTTCACCAACTGGATGTC
TCTAATGCCTTTTTACATGCCACACTCCATGAACACGTCTTCATGATACAACCACTAGGG
TTCAAAGACCCAAAAGCTCCTACTCATGTCTGTCGTCTAAATAAATCTATCTAA
>c136044_g1_i1|m.113590 c136044_g1_i1|g.113590  ORF c136044_g1_i1|g.113590 c136044_g1_i1|m.113590 type:5prime_partial len:103 (+) c136044_g1_i1:2-310(+)
TCTTTCAATCCCGAGGGCTATCATATTAGGGAATTCAAGACGAACATAATCCTTCTCCTT
GGCCATATCAAACAAGGTCTTTATCCGATCCAACAACACCAACACAAATCCGTCAACACC
TCCACTAATAATATGCTCGAGTGGCACCTCCGTCTAGGTCATCCAGATAATTTAACCCTC
CAGACCGTCTCAACAACTCTACCTTATAACAAAGGGAAAGCTTCATCAATCCAATGCATC
ACATACGCCATGACCAAACACCATGAACTACATTTCTCGTCTTCCACCAATCACAACTAC
AACCCATGA
>c136045_g1_i1|m.113592 c136045_g1_i1|g.113592  ORF c136045_g1_i1|g.113592 c136045_g1_i1|m.113592 type:5prime_partial len:101 (+) c136045_g1_i1:2-304(+)
GCAGGGGCGAAGGTAACTGGGGCAGGGGAGGAGGTGGTGAGGAGGATCGAAAGGGTTGTA
TTCAGGCCAAAGATATTCCTGGCGGTGGCGGTGGCGGTGGCGCCGCCGGGCGATTGGAGA
GAGATGATGTTGGCCGGAGGGATGGTCGCCGGGACGATGACCGAGTTTACAGAGTCGCAG
GCAGAGTGGCTCCTGCGGCGGGCCCCAGTGCAGGGGTTCCACGTGGCGCGAAGAGACGGG
GCCTTGTTGCTGAGCTGGAAGGGCAGGGAGCTGGCTGCCACATCAGCCTGGCGGTGCCGT
TGA
>c136054_g1_i1|m.113604 c136054_g1_i1|g.113604  ORF c136054_g1_i1|g.113604 c136054_g1_i1|m.113604 type:3prime_partial len:65 (+) c136054_g1_i1:92-283(+)
ATGACTCACATATTTGACGGCATGATCCACTGCCAAGTAGAGTGTTATGCCGACGATCTT
GTGATCAAGAGTGGACAACCCGGCCATCACCTCAACGATCAGCGAGTTGTATTTGAAAGG
CTACAAAGATTCGATCTGAAAATGAATCCTATAAAGTGTGCATTCGGTGTATTGTCTGAA
AATGAATCCTAT
>c13605_g2_i1|m.11143 c13605_g2_i1|g.11143  ORF c13605_g2_i1|g.11143 c13605_g2_i1|m.11143 type:internal len:49 (+) c13605_g2_i1:2-145(+)
TATCACTCAAGGGAGGACAAGAACCATACCTTGGAGTTAGTAGATTTGTCCAAGGGGAAG
AATGTGATTGACACTAAATGGGCATACAAGAAGAAGGAATTTTTTTTTGATCGGGATCCC
ATCCGATTTACGGCTAGATTGGTG
>c136086_g1_i1|m.113631 c136086_g1_i1|g.113631  ORF c136086_g1_i1|g.113631 c136086_g1_i1|m.113631 type:internal len:51 (+) c136086_g1_i1:3-152(+)
TCAAGCCTATCTAACAAATTCAGAATAAAAAACTTAGGCAAATCACAAACATTTCTAGGC
ATCCAGATGCAAACATCAGCACACGGCCTTATTCTACATCAATCAGCCTACACTGTAAAG
ATAATCCACAAAGCTGGTTTGACTGAATGC
>c13632_g1_i1|m.11161 c13632_g1_i1|g.11161  ORF c13632_g1_i1|g.11161 c13632_g1_i1|m.11161 type:internal len:68 (+) c13632_g1_i1:3-203(+)
ATCACCTCCACCAGCACAACTATTGATATTGAGGACATCATCCTCTACATCTTGGACGTT
CTCTCTCCTGCATACCAATCATTAAAAATTGCCAGACGAACCGAACTTGATCCACTCGGC
ATAAACGACTTATATACCATCCTCTGTAGCGAGGAAACCAAACTGACAATTGATAATATC
AAAGAATTACAATCGCTCAAC
>c136357_g1_i1|m.113845 c136357_g1_i1|g.113845  ORF c136357_g1_i1|g.113845 c136357_g1_i1|m.113845 type:3prime_partial len:60 (+) c136357_g1_i1:143-319(+)
ATGTGTAATTCCTGTCAAGAAGCTAAAGCTCACAAACTACATTTACCAGCTACTCAATCA
ATTTTATACAATAAACTTCTTGATTTAATTGTATCTAATATGTGGGGTCCTGCTCCATAT
TCGTCTTTGCATGGATTCAACTTTTATGTCATTTTTGTTGATGTGTGCTCTAATTTT
>c136431_g1_i1|m.113898 c136431_g1_i1|g.113898  ORF c136431_g1_i1|g.113898 c136431_g1_i1|m.113898 type:complete len:96 (+) c136431_g1_i1:163-450(+)
ATGTTCATAGATTTTTTGCTTTCTTTTGTGCTGGTGGTGATCGGCTGCTTGACTCTGCAA
CTCTACTATAATTCATGGATAAGGCCTGAAAGGATTCGGAGCAAGCTCAGGCGCCAGGGA
ATTGGCGGTCCGCAGCCTGCTTTTCTCCATGGAAATTTGAAAGATGTTAAGAGAGTTGCG
GCGGAGGAGGAGAAGGAGAGGACAATAAGAGAGGTGAAGATCAAACATGACTATGCCTCC
AGCATATTTCCCTACTTCGAGAGGTGGAGGACTATCTATGGTACATAA
>c136472_g1_i2|m.113927 c136472_g1_i2|g.113927  ORF c136472_g1_i2|g.113927 c136472_g1_i2|m.113927 type:internal len:94 (+) c136472_g1_i2:2-280(+)
TTAGAATATGGGAAGGATCAAGCCCAACACCAAGCACTATCATCAAACAACTATCAATCC
CCTTCTCCGTGGTATCTAAATTCTGGAGCCACCTCCCACATCAGCTCTGACATCAGCAAC
ATAGACGATCCATCTCCCTACTCCAGCATTGAATCAATCAAAGTTGTCAACGGTGAATTC
TTGATTATAGCCAACACCGGGAATGAGATATTACCTGCACTAAATAGTAAGCTTATCCTT
AAACATATTTTACAATCACCAAAAGCTTACCACAATTTA
>c136598_g1_i1|m.114020 c136598_g1_i1|g.114020  ORF c136598_g1_i1|g.114020 c136598_g1_i1|m.114020 type:complete len:71 (+) c136598_g1_i1:24-236(+)
ATGGATGTAAGGGCCACATTTATGCATGGAGATATAGAGGAAGAATTGTACATTGATGAT
CCCCTAGGCTATTCTGAAGCTAAGGGTGTCCGAACACATCTATTATTGAAGAAGGCGTTA
TATGGTCTGAAGCAAGCGCTGAGGGCATGGAACCAAAGAATTGATGCATATCTCCAGAAG
AATGATATTCTTGAAGCTCCTATGAGCATGTAG
>c1365_g2_i1|m.992 c1365_g2_i1|g.992  ORF c1365_g2_i1|g.992 c1365_g2_i1|m.992 type:3prime_partial len:42 (+) c1365_g2_i1:225-347(+)
ATGCATGTATTGAATATTACATCGAGCGTCCCTTTACAATTTAGCATACCTGATAAGTTA
TGGGGAAATAAGGAAGTGAAGTACATCCACCTTCAGGTGTTTGGCTGTAAATTTTTATTC
ATG
>c136611_g1_i1|m.114031 c136611_g1_i1|g.114031  ORF c136611_g1_i1|g.114031 c136611_g1_i1|m.114031 type:internal len:40 (+) c136611_g1_i1:1-117(+)
CTTGGATGCAAGCCTCTTGCCACCTCGATTGACCAGAAATCCAAACTGAGTGATGAAGCT
GGTGAACCAGTTGACCAGGAAAGCTACCAAAGGATAGTTGGTAGACTAATTTATCTA
>c136637_g1_i1|m.114064 c136637_g1_i1|g.114064  ORF c136637_g1_i1|g.114064 c136637_g1_i1|m.114064 type:5prime_partial len:136 (+) c136637_g1_i1:2-409(+)
AACTTCATACATCTTCTATACATTCTCACTAACTTCTTCTATTCACTAATGGCTAGCTCA
GTCATTTCCATGGCCGTTTTCTCCATCATCGTCTTCCTTGTGTTTGTCAGCCATGTTCCA
GAAGCTAGTGCAACTATCTCTTGTGGTCAGGTGGCGACCACCGTTTCGCCCTGCCTTTCG
TACGTCAGAGGCAAAGGCCAGCTCACTACTACTTGCTGCACCGGGATTCATAAACTGAAC
GACGACGCCAAGTCTACCCCGGACCGACAGGCTACATGCGGTTGCCTTCAAAAGTTTGCT
AAGGGTCTCACTTTTGACTCCAATCTTGCTGCCGGGCTTCCCGCTAAGTGCGGCGTCAGT
ATTCCCTACGCCATCAGCACCTCCACAGACTGCACTAAGGTTCGCTGA
>c13668_g1_i1|m.11197 c13668_g1_i1|g.11197  ORF c13668_g1_i1|g.11197 c13668_g1_i1|m.11197 type:3prime_partial len:48 (+) c13668_g1_i1:154-294(+)
ATGCCATTTGGTTTAAAGAACGTTGGGGCTATGTACCAAAGATTGATGGACACTATTCTC
AAACACCAACAGGGGCGCATCTTGGAGGTATACATCGATGAACTTCTAATCAAAAGTGTG
GAGAGAGACGCTCATCTGGCC
>c136712_g1_i1|m.114126 c136712_g1_i1|g.114126  ORF c136712_g1_i1|g.114126 c136712_g1_i1|m.114126 type:internal len:64 (+) c136712_g1_i1:2-190(+)
AAGGACAAAACAATGAATCAATACATCGCGGATATTAAATCAAAAGTTGGCGGAATAACT
GTCCCTGGCTCTTCCATTGATGTCGAAGGCATCTTCCTCTATACTTTAAACGGGTTATCG
TCCTCCTACCAAGCCTTTAAAATGGTCATTAGAACAAAGCTCGGACCCCTCGACTTAAAC
AATTTCTAC
>c136893_g1_i1|m.114245 c136893_g1_i1|g.114245  ORF c136893_g1_i1|g.114245 c136893_g1_i1|m.114245 type:5prime_partial len:54 (+) c136893_g1_i1:2-163(+)
GAAGTGTTTGAGAAGTTTAAAACCTGTAAGAGTATGATGGAGGTACATGCTAGTAAGAAG
GCCAAGTACCCGAGGTCGGACAATGGAGGTGAATACATCTTGGACGAAGTCAAGAGGTTC
TTGTGCATAGGAAGGCATTACCAAACACTTTACCATCCCTAG
>c136948_g1_i1|m.114295 c136948_g1_i1|g.114295  ORF c136948_g1_i1|g.114295 c136948_g1_i1|m.114295 type:5prime_partial len:50 (+) c136948_g1_i1:3-152(+)
GCAAAGAATCTAGTTTCACACAACAGAACCAAGCACATTAAGATCAGATATCACCTTATC
AGGGAGCATGTTGAGACAGATGACATCTCTCTCAATTTTGCGCCCACTGATAAGCAGGTG
GATGACATATTCACTAAGCCATCAGATTAA
>c13697_g1_i1|m.11218 c13697_g1_i1|g.11218  ORF c13697_g1_i1|g.11218 c13697_g1_i1|m.11218 type:complete len:81 (+) c13697_g1_i1:129-371(+)
ATGCACCCACTTATTGGTGCTTCCTCCCAAAATGGTACCTTAAAGTTTGCTACCTTCATT
CACAATATTGTTGGGCTACACGGAACACTAAAGTTCATCATATTCGACCGAGATCCAATC
ATCATGAACAAGGTTCGGAGGAAATTATTTCGCGCTCAAGGAATCAAGCTTTTTCTAAGC
ACCAGTTATCCCAGAGAAACTGACAGTCAATTTGAAATGGAAAGGAGAGGATTGGAACAA
TAG
>c136982_g1_i1|m.114320 c136982_g1_i1|g.114320  ORF c136982_g1_i1|g.114320 c136982_g1_i1|m.114320 type:complete len:62 (+) c136982_g1_i1:64-249(+)
ATGAATACCAGAAAATGTGTGTTCATCTTGTATGGTGGTGATAAGTTCGCTTACATGTTC
TATGATCCGATATCAAATAAGCTTGTGCAAATTCAGGATGCGATCTTTATGGAGGACAAG
TGTGTTGCTGACATTGTCCCTAATTCACTCTTTAATGAATCCAGTAATGTAGAGGAAGTT
GGATAA
>c137018_g1_i1|m.114356 c137018_g1_i1|g.114356  ORF c137018_g1_i1|g.114356 c137018_g1_i1|m.114356 type:internal len:94 (+) c137018_g1_i1:2-280(+)
CCTTGCCCATGCTCTGGCGAATCCACTATATTTTCCTGCTCCCACCTTCCCCGCATCTAC
CGCTCCGCCATTGCCGCTTTCACCGCCGCCGGCGATATCGCTGCAGCAACTGAAGCCCTC
GCAGATGCCCGCAGATCCATCGACGGCCGTCCAGATCCCTCCCTGTACAACCCTATCATC
CAAGCTCTCGCTCGTAAGTGCGATCACCCCCGTGCTGTCAATTTCTTCGAAACAATGATC
AAACATGGAGTTAAACCCGACGCACGTACCTTCAATATC
>c137144_g1_i1|m.114456 c137144_g1_i1|g.114456  ORF c137144_g1_i1|g.114456 c137144_g1_i1|m.114456 type:internal len:72 (+) c137144_g1_i1:1-213(+)
CCAGAATACAGCTGCAGCAAGCAAGCCACCGAGCAAATGGATGTGTACAGCTTCGGAGTT
GTGCTAATGGAGCTCCTCACCGGAAGAATGGCTGAACAGCCGGATTCCCGGGAATCCATC
GATATAGTGAAGTGGGTAAGAAGAAAAATCAATATGGAAAATGGAGCTTTCCAGGTGCTC
GATCCAAAGGTTTCTGATCAATATCGGCAAGAG
>c137218_g1_i1|m.114513 c137218_g1_i1|g.114513  ORF c137218_g1_i1|g.114513 c137218_g1_i1|m.114513 type:internal len:64 (+) c137218_g1_i1:2-190(+)
TGCTGGCACCGAGCCAATTTAGACTACGTAAATTACAAATCATCCAATCGACAAGCATTC
CTTGCAAACAGTCAACCTAGCTCCTCCAATTGGCACGTTGATTCGTGTGCTTCGTCTCAT
GTCACCACCGACATTAACAACATTGATGCTCCTCAACATTACTCTGTAAATGAAACTATT
CAAGTTGGA
>c137221_g1_i1|m.114515 c137221_g1_i1|g.114515  ORF c137221_g1_i1|g.114515 c137221_g1_i1|m.114515 type:complete len:122 (+) c137221_g1_i1:152-517(+)
ATGGCTTCTGATCTTCCCTGCGATGCTGACGGAGTTTGCATGGTTTGCAAGGCGAAGCCA
ACGGAGCATGAGGCTTTACTTTGCCGGACATGCGCCACGCCATGGCACGTATCTTGCCTC
TCCAGACCACCGGATACTCTCGCTTCTGCACTCGATTGGCAGTGCCCTGATTGCTTCCAC
TCGCCGGAATCAATAGCAGGGGAAATGGCGCCGGCGATGGGGGGATCCTCCGGCGATCTT
TTGGCTGCTATAAGGGCGATTGAAGCCGATGCTTCGCTCACGGAGCAGGAGAAAGCGCGG
CGGCGCCAGGCGCTTGTCAGCGGCAGCGGCTCGTCCGTGTGTAGAGCAGGGCGAGGGGGA
TGGTAA
>c137240_g1_i1|m.114531 c137240_g1_i1|g.114531  ORF c137240_g1_i1|g.114531 c137240_g1_i1|m.114531 type:internal len:74 (+) c137240_g1_i1:2-220(+)
GAATCGGTGATTGAGCTAAGGGGCCTGGATCATGCTGATACACTTGGCTTGCCAGTCATA
CAACTTAAACTCAGATGCATAACAAATTGGTTAGTAATTGCGATGAAGAAGCTGAGGCAT
CCTCACTCTAGCAATGTCAATAGCAATCACTTAGTGAAGATCTATGGGCCAGAAGTGAAG
TTCTGCAGAGGATCTGCAATAGCATTCAATGTGTTCGAT
>c137279_g1_i1|m.114569 c137279_g1_i1|g.114569  ORF c137279_g1_i1|g.114569 c137279_g1_i1|m.114569 type:internal len:61 (+) c137279_g1_i1:3-182(+)
ACGCTCGAGACGACTATCTACAAGGCGTTAACAGAAGCCTTTGATTCGGAGCTGACTAGC
GCGACTAAGGCAGAGGCTGTAGCCCCGTTCGAGCTCTGTTATGAAAAAAGCTCATTTACG
AGCACGAAGGTCGGGCCTGACGTTCCAATGGTGAAGCTTGTTCTACATACAGAGGATGCT
>c137302_g1_i1|m.114591 c137302_g1_i1|g.114591  ORF c137302_g1_i1|g.114591 c137302_g1_i1|m.114591 type:complete len:51 (+) c137302_g1_i1:63-215(+)
ATGCCAGCAGTGCTGCTCCTGCTCCATCAACTCGATGTGTTCAATGCTTTTCAACATGGC
GCACTTCATGAAATCATCTACATTACTGAACCACTAAGCTTTGTTGATCCTACGCATCCA
TTTCATGTCTACCTACTAAAGAAGGTTATTTAA
>c137302_g2_i1|m.114592 c137302_g2_i1|g.114592  ORF c137302_g2_i1|g.114592 c137302_g2_i1|m.114592 type:3prime_partial len:90 (+) c137302_g2_i1:49-315(+)
ATGCACCCACATCACGTTTGCCTACTAAAGAAGGTCATTTACGGACTCAAACTGGCTCCT
AGAGAGTGGTTCAACACATTCACTAGATTCCTCATCAACCACAAATTCACTCAGAGCCCG
TCCGATCCTGCTATGTTCTTACAACAACACCACAAATGTCAGTTATTTGTACTTCTATAT
TTTGATGATATTTTAATAACAGCAAATAATCCCTCATCTATTCAAACACTAATGAAAGCC
ATGACAGAAAATTTTAGCATCAAACAC
>c137303_g1_i1|m.114593 c137303_g1_i1|g.114593  ORF c137303_g1_i1|g.114593 c137303_g1_i1|m.114593 type:3prime_partial len:43 (+) c137303_g1_i1:87-212(+)
ATGACCGAAAGGTATTCTGGATGCCAACTTATGTGCGTCAGGTTAGATAACGGCAGCGAG
TACATCGACGCATTCGATCAATATTGTAGGAAGAAATGCATTTGGCATCATAAGACTCCG
CCTAAG
>c137397_g1_i1|m.114653 c137397_g1_i1|g.114653  ORF c137397_g1_i1|g.114653 c137397_g1_i1|m.114653 type:5prime_partial len:327 (+) c137397_g1_i1:1-981(+)
CAACTCAATACAATAACTAAAAACTATACATCGTCATGCCACCTTTGTATTGCGTCTCAA
ATTCTAGTAGCCATAACAAAAAGACTCAAGCTTGACTCTACTTTAATGGCAGAGATGGCC
CTGTCAGGCGAAAAGGAATGGTATTTCTTCTGCCCGAGGGACAGAAAATACCGCAATAGC
ACGAGGCCTAACAGAGTCACCAGCGCCGGTTTCTGGAAAGCCACCGGAACTGACCGGCCT
ATATACTCTTCGATCGGAGCTAAATGCATCGGCTTGAAGAAATCACTCGTCTTCTACAAG
GGAAGGGCAGCTAAAGGCACCAAAACTGATTGGATGATGCACGAGTTCAGACTTCCATCC
CTCAATCAACCCTCCATTTCCAAACGAGACAGCAAGAACTCCATTCCAGCTAATGAAGCT
TGGGCCATTTGCAGGATATTTAAAAAGGTAAACAGTTATGCACAGAGAGCACTCTCTCAC
TCATGGGTCTCTTCTTCTACGCCAGAGGTTGCAGATTTTCGCAGATTATCTCAATCCTAC
TCTGTAAACAGCTTGCAATTCGGATCAGAGAGCATCGGTTCTTTTATTCAGTTTGGTTGC
AGTGAAGGCATGGAGCGCCATGCCAATGAAACGTTAGCTTATCCTTCAATGGACAGTACT
ACTGCTGCTATCTTCAAGCCAGAAGCAATTCAAGACATGGAGAGACCTTCTTTATTCATA
AACTATGGGGAGCAGGAACAGACTAATGGATTCACAGTTGCTTTTCCTTTGGAAGAAGAC
ATGATGGTAAAGAAAACAGAGGATTCTGTATTTGCAGGCAATGGTCAGTGGGGGAGTATA
AAAGCTATGAACTTTCCCTTCAGCTTGACGCCGAATTTTTCAGAGGAGTGGAGGACGAAT
CTTCTGCCATGGGAGTCTATTTTATTTTCGAGTGAGAGTTCAGCATGTTATTCTGCCCAT
AGATGTGATGATTCAACATGA
>c137473_g1_i1|m.114725 c137473_g1_i1|g.114725  ORF c137473_g1_i1|g.114725 c137473_g1_i1|m.114725 type:internal len:91 (+) c137473_g1_i1:1-270(+)
TCATATTGGGAAGATCCGATCACAACTTATCTAAAGCAGGGAACTCTTCCGGATGATCGG
GAAAGGATAAGGTCTCTAAGGATAAAGGCAGCCATGTATTTCCTAAAGGATGATGTGTTA
TTCCGCAGATCTTTTTCTAGCATAAGTCTCCGCTGTGCCTCCGAAATTCGAGCAGCTGAA
GTTCTAAAGGAGATCCACTCTGGAAACTACATAACTCACTCTCCAGGAGGAAGCTCTGCG
AAGAAGAGTATCCGACAAGAGTACTTCTTG
>c13747_g1_i1|m.11268 c13747_g1_i1|g.11268  ORF c13747_g1_i1|g.11268 c13747_g1_i1|m.11268 type:internal len:66 (+) c13747_g1_i1:2-196(+)
GAACCCACCTCCTACAAAGACGCTGAGAACAAACAACAAACGAGGAGATGCCTGCACTTC
AAAACAAAGCTCAACAGTGATGGAGGTGTCTCTTGTTTCAAAGCAAGGCTGGTGGCTCAA
AGTTTTAAGCAAAAACAGAGAATTGACTTCAACGAAACGTTTAGCCTCGTCGCTAAAATG
CTTACTCTCCGCCTC
>c137514_g2_i1|m.114764 c137514_g2_i1|g.114764  ORF c137514_g2_i1|g.114764 c137514_g2_i1|m.114764 type:5prime_partial len:81 (+) c137514_g2_i1:2-244(+)
GAGGCGATGTGCAGATTCCTATTGGCAAACATTTTCACCACGTACGGCTTTCCAAGAATC
ATCATTACGGATAAAGGAACACAGTCCAACTCTAACCATTTAAGCAAGTTATGCGAAGAG
TACCAAGGTCAATTGCATTTTTCCTCGGTTCACGATTCACTGGGCAATAAGAAGGCCGAA
TCCTCCAACAAGAAAATCCTTAGCCTAACGAAAAAAAAAATTGAGGATAAAATAAAAGTT
TAG
>c137528_g1_i1|m.114772 c137528_g1_i1|g.114772  ORF c137528_g1_i1|g.114772 c137528_g1_i1|m.114772 type:internal len:35 (+) c137528_g1_i1:3-104(+)
TGTCAAATGTTTGATCCTTTAACTCATCAGTCATCTTTCCTGATTGAACCGATTAACTCC
ATATGGCCATTTGCTCTTTGGGGAATGGACTTCCTTGGTCCA
>c137538_g1_i1|m.114784 c137538_g1_i1|g.114784  ORF c137538_g1_i1|g.114784 c137538_g1_i1|m.114784 type:5prime_partial len:41 (+) c137538_g1_i1:2-124(+)
TCATCCAAGATCAAAGTGAAGGGCAAAGGAAGAATCCACATAAATGCAAAAAAGTGTGGC
ATCAAATTTATTGATGGTGTATACTATGTGCCTGGTATAATCTTGAACATTCTTAGCCTC
TGA
>c137750_g1_i1|m.114936 c137750_g1_i1|g.114936  ORF c137750_g1_i1|g.114936 c137750_g1_i1|m.114936 type:complete len:90 (+) c137750_g1_i1:547-816(+)
ATGAACCTTTCTAATCGAGAGGATTATACCTTCATCTTCTCCAAGCGACAAATTGGCATT
AATGATTTCAGCCACAAGCCGACTAGGGTCAGCTTCCCAAAACTTTGTATCTACTTGATG
AATCCTCGCATTCTAACCTCTTTAGGTGCCATCTTTGGCCGGCAATTAAAGGTGGATTCT
CCTACAATTTTGCTAAATATACCCTCGGTAGTTAGGGCCCATGTGAAAATTGCTAATTTC
TCTTACCACTCGGGACTTTATTTTGCTTGA
>c137784_g1_i1|m.114973 c137784_g1_i1|g.114973  ORF c137784_g1_i1|g.114973 c137784_g1_i1|m.114973 type:3prime_partial len:146 (+) c137784_g1_i1:36-470(+)
ATGTCTTTCAGCAAGCAGTTTGTTGAAGGTGATTCAATTAAGGAGTTTGAGAAGAAGAAA
TCCATGAAAGTTGCATCATCTGCTACCATTAAGACAACCCCCCTACAGTCAATCCATGCC
CAACAAAGGAAGTCATCCCCATCTATAGTTATCAATGATTTTCCGAATCATTCGAAGGCT
GTATACAGATCAGATGCAGTCAAGGATCCCTCAACTTCATTTCTGAAGCCAATGAAGTCA
TCAATGAAAAAGAATTCAGGGGTGGGACTTCACTCCACCCTGAATATAAGTAGGGCCACC
TGCTCATCGACGTTTAAATCCACCAGACATCAAGAAAGCTTGGACCTTGAAGAACAAGAT
GATGCTCCGAAACAGAAGCTTTGCACATACAAATATTGCTCCTTACATGGCCAGAAACAT
GAAGCACAGTTGCCG
>c137784_g2_i1|m.114974 c137784_g2_i1|g.114974  ORF c137784_g2_i1|g.114974 c137784_g2_i1|m.114974 type:internal len:83 (+) c137784_g2_i1:1-246(+)
GCACTAAAATGTTTTTTGTCTCCTAGAAGACAATCGGCCAAAGTACAGAAGGGAATGAAT
AAAAAGTTAACTAGAAAATACAATAGCAATAAGATCGAGGTAGTTGAGGGTGCCCTTCAA
TTGCAGACCTGTAGAGAAAAGAAAGAATATGAGGCTGAAATTGTGGATGTTGTACATGGA
ATCAATGAGATGAATCTGGGGGACCATGATGAAGTATATCAGCTGCAGGAATCCCACTCT
GTTACC
>c137786_g1_i1|m.114977 c137786_g1_i1|g.114977  ORF c137786_g1_i1|g.114977 c137786_g1_i1|m.114977 type:3prime_partial len:41 (+) c137786_g1_i1:128-247(+)
ATGCACACCCGAAAAAACGACCTTGTCGAGAGAAAACACAGACATCTTACTGAAATTACG
CGTGCTCTCTTGATTGAAGCTGACCTACTAGATAATTTCTGGACTGATGCACTCTTTATA
>c138034_g1_i1|m.115171 c138034_g1_i1|g.115171  ORF c138034_g1_i1|g.115171 c138034_g1_i1|m.115171 type:3prime_partial len:48 (+) c138034_g1_i1:111-251(+)
ATGGAATTTCACAATCCTTCTCATTATCAAAGAATTATAGGGGCTCTCCAATACTTGCAT
CACACAAAACTATACATCACCTTTAGTGTCAACCGTGCATGCCAATTTATGCATCATCTG
TCAGTATCACACTTGCAAGCT
>c138160_g1_i1|m.115294 c138160_g1_i1|g.115294  ORF c138160_g1_i1|g.115294 c138160_g1_i1|m.115294 type:5prime_partial len:94 (+) c138160_g1_i1:1-282(+)
TTAGATGGCTACAAATTTTATGTAATTTTCATTGATACTTCAAATTTTACATGGTTTTTT
CCTATGCGTCAAAAATCAGAGTCTCTATTTATGCTTTTGAGCTTCAAATGCATGATTGAA
AATTGCCTTTCCACAAAATTAAAGTCGTTCCAATTCGATGGTGGGGGTGAATTCAAAAAT
TTCACAAAAACTCTAAATAGCATGAGCATATCATCGCTTCTCTACCCTCTACACTCCACC
CCAAAATGGGAAGGCCGAACGGAAACATCGCAACATCACTGA
>c138199_g1_i1|m.115336 c138199_g1_i1|g.115336  ORF c138199_g1_i1|g.115336 c138199_g1_i1|m.115336 type:internal len:39 (+) c138199_g1_i1:1-114(+)
GTTTCTATGGATTTTGTTAGTGGCGTACCACTCACCGCGCGTAGAGTTGACTCTGTTTTT
GTTGTGCTCGATATATTCTCCAAGATGGTTCATTTCATACCTTGTAGGAAAACA
>c138225_g1_i1|m.115368 c138225_g1_i1|g.115368  ORF c138225_g1_i1|g.115368 c138225_g1_i1|m.115368 type:complete len:33 (+) c138225_g1_i1:51-149(+)
ATGTTCCTTGGTGTTTACTTTTTTACTGATGATATTCTTTTTGTCGATATGACTAGAGAG
AGTGCTCAAGAAAACTTGAACTATGAAGGGCAACTTTAG
>c138243_g1_i1|m.115382 c138243_g1_i1|g.115382  ORF c138243_g1_i1|g.115382 c138243_g1_i1|m.115382 type:3prime_partial len:102 (+) c138243_g1_i1:197-499(+)
ATGGAGAAGCCCTCATCAAGCACCATGCTGCCATTGTTACACCTCGCCAGCCTCATATTC
CTTGAATCAATCATAACTTTCTTCACAAGATTCTATAAGCTCTCAAAGAGATTTCTCCCC
TTCTCTTTCAGTTCATCAAAAGCTCTATCAAAGATTCAACTTAGAAAAGCCCAAGTGAAA
AGAACAGAGATTGAAGCGATTATCACGAGAGAAGAGGTGGGGCTTGTCATGGAAAAGATG
GGGTTGATGATGGAAGGGAATGAAGAAGGCTTTCAGGAATTCGAGGCCATGTTTGAAGAG
ATG
>c138264_g2_i1|m.115395 c138264_g2_i1|g.115395  ORF c138264_g2_i1|g.115395 c138264_g2_i1|m.115395 type:complete len:39 (+) c138264_g2_i1:70-186(+)
ATGAAATCATTCATGTCTAATCAGACTTGGGAATTGGTTGAGTTACCAACTTGCAAGAAG
ATTCTCCAAAACAAGGTATATAGATTGAAGGAGGGATATGATTGCACCAAATACTAG
>c138344_g1_i1|m.115440 c138344_g1_i1|g.115440  ORF c138344_g1_i1|g.115440 c138344_g1_i1|m.115440 type:internal len:55 (+) c138344_g1_i1:2-163(+)
TACAAATCGGGGATCCCAGCTGAAAAAACATCGATTGGTGCCGCCCGCGGCGGCGAGGAG
GCTGGTCTGCACGGCCGCCTGGAGTATTTCGTGTGCGTGAACGGGCACATGCACGGGAAT
TGCTGGCTGGCACATCTTTCAACGGAGGAAGATGGTGGGCAG
>c138350_g1_i1|m.115447 c138350_g1_i1|g.115447  ORF c138350_g1_i1|g.115447 c138350_g1_i1|m.115447 type:internal len:101 (+) c138350_g1_i1:3-302(+)
GCATTCAAAACAGCAATACGAACCAAAACAGAACCACTTGATCTTCATGAATTTTATGCT
CTTCTATGCAATGTGGAAGCCAACCAAGTTCATGACCATACAAAAGAACTCCAGCACCTC
ATCCTTATCAAATCACCAATGGCCAATTTCACATCATCGTACAAATCCTACTACAGAGGA
AGAGGTGGACGATGTAGATCGTCAAACCGCAGGGGACGAGGAGGACAACTTAAGAAAAAC
AACAACCCTTTGAGATGCCAGATATGCGGAAAAATAGGCCACTTTGCAAGCAAATGTTGG
>c138364_g1_i1|m.115461 c138364_g1_i1|g.115461  ORF c138364_g1_i1|g.115461 c138364_g1_i1|m.115461 type:internal len:138 (+) c138364_g1_i1:3-413(+)
GTGCTAGGTGCGGATGACACGAAACACGAATTCGGATGGGATAATAAACACGCTGGTGTT
AACGTGCTTATTTCTAAGGAAGTGCTGATGGGGAAAGATGACTATCTCCGGACGTTCAAG
GAAAATGCTGATGACTTCATCTGCTCTCTTCTTCCTGGCAGCATCTCCTCTCATCAAGAA
ATCCAGTACTCTCCAGGGGGGCTTCTGTTCAAGACTGGTGGAAGCAACATGCAGCATGTT
ACCTCCCTTTCATTCCTTCTCCTTGCCTACTCCAACTATCTCAGCCACTCCGGCACCAAC
GTTCCATGCGGCTCATCCTCGGCCTCTCCCGCCGACCTCCGCCGTATCGCCAAGCGCCAG
GTGGACTATATTTTGGGAGACAATCCAATGCAAATGTCATACATGGTGGGG
>c138387_g1_i1|m.115473 c138387_g1_i1|g.115473  ORF c138387_g1_i1|g.115473 c138387_g1_i1|m.115473 type:internal len:50 (+) c138387_g1_i1:3-149(+)
CTAGAGGTATATGTGGATGACCACCTGGTTAAAATCCCTGAAGATGAGGAACACCTTGAT
AACCTGGTAGAGACGTTCCAAAACCTCATGAGATATGAGGTGAAGTTGAATCCTGCCAAG
TGTGGGTTCAGGGCACACTCGGGAAAG
>c138439_g1_i1|m.115505 c138439_g1_i1|g.115505  ORF c138439_g1_i1|g.115505 c138439_g1_i1|m.115505 type:5prime_partial len:125 (+) c138439_g1_i1:2-376(+)
TTTTATCTTCGCCTTTTCGGAACTTCTGATCAGGCTGATTACTCTTGGGAATTCCTCAAT
AATTTAGAATTTGATAAAATATCCCTGGACGATAATCGTATCTTGTGCTCCACCCCCTCC
CTTTGGGAGGTGGAAGAGGTCATTATGAGCTTGAAGCATGGAAAATATCTCGGACTTGAT
GTTTTCATGGTCGAGTTCTACCAAACTTGCTGGCATATTGTGGGTAAAGATGTACATGCT
GCTGTTGCCCACTTCTTTCAAGGGCACAACATCCATAAACATTTTAGTATCTCCTCTATT
CTTCTCCTCCCCAAGAACCCAAATCCCGAGCATTGGAACTCATTCCATCTGCTAAGTATC
GAATCGGTTATCTAA
>c138476_g1_i1|m.115534 c138476_g1_i1|g.115534  ORF c138476_g1_i1|g.115534 c138476_g1_i1|m.115534 type:internal len:38 (+) c138476_g1_i1:1-111(+)
GTCCTAAAAAGGCCAATATTAGCCTATTGCAAGCCATCTGAAAAATTTGAATCTCGTTTG
GAAGGCCCTTACGTTGTTGAGCAGGTCTTCAAAGGAGGAGCTTACCACTTA
>c138518_g1_i1|m.115564 c138518_g1_i1|g.115564  ORF c138518_g1_i1|g.115564 c138518_g1_i1|m.115564 type:internal len:62 (+) c138518_g1_i1:1-183(+)
ATTCAAATGAATCACACAACTACAAGTTTATTTTTTCACCCATCAGCATACACGTTAACC
CTTTTGCAGAAAGCAGGAATGGTTACTTGTAAACCAGCAAATACACCTAGCTTGGTTAAA
ACGATCTCTGATAGCACACCTCTCTCAGACTCAAGGAGGTTTCGTCAAATGGTGGGGTCT
CTT
>c138559_g1_i1|m.115610 c138559_g1_i1|g.115610  ORF c138559_g1_i1|g.115610 c138559_g1_i1|m.115610 type:5prime_partial len:104 (+) c138559_g1_i1:2-313(+)
TTCAAAACCTTGATGGAAAACCTGCATAACACAAAAATTAAAATCCTCAAAGCAGATGGA
GGGATGAATACTTCAACGAGATCCTTCATAACATCACCACTCAAGCAGGAATTCAACATC
AACTCAATTGCGTGCACTCTCGAGCAAAACGGCCCCTTAGAGAGAAAGCACATGCACTTA
ATCGAAACAACGAAGGCTCTTCTCTTGGAAGCGAATCTTAATGACACATTCTGGGTAGAT
GTGATTGTTTCAGGTACATACCTTATCAATAAAATTCCCACCCAAACCATAAATCACAAA
TCACCTTATTGA
>c138668_g1_i1|m.115704 c138668_g1_i1|g.115704  ORF c138668_g1_i1|g.115704 c138668_g1_i1|m.115704 type:internal len:59 (+) c138668_g1_i1:3-176(+)
AACTTATACTTAGAAAAATCCTTCTTAGCTTTCAAAATGCCAAGCAAGTTCAAGCTATCT
CACCTTAGCTTTGCTGATGACCTAATCATCTTTACTAATGGCTCAAAGCCAGCCATTAAA
GCTATTGGTTCACTCTTAAAATATTATCAAAATCTATCTGGGCAGAAGATCAAC
>c138814_g1_i1|m.115820 c138814_g1_i1|g.115820  ORF c138814_g1_i1|g.115820 c138814_g1_i1|m.115820 type:internal len:60 (+) c138814_g1_i1:1-177(+)
CCCCGACATTACCCACTTGCCCAACTTGCTATGAAATTATTGGATATCAAGCGTACCTCG
TCGGAAGGCAATCTTAACCCGACTAATCCATTATTTTTTGCAATCAATTTTGCTAAAGCG
ATTGCTGATCGAGCTAATTATTCTATCTTACCAAGAGTTATTTTTATATTATGCATG
>c138883_g1_i1|m.115871 c138883_g1_i1|g.115871  ORF c138883_g1_i1|g.115871 c138883_g1_i1|m.115871 type:internal len:154 (+) c138883_g1_i1:1-459(+)
CGAGATCTTCTCCCCACACTGCAATCCATTCATAGTTATTGTGCTAAGATTGGATTAGAT
TCAGATCCTCTGGTTTCAAGTTCTTTGATTGGTTCTTACTCGAAATTTGGATTGGTAGAA
GATGCTTCTTATCTGTTCAATAGAATGCTTGATAAGGATGTTGTGCTATGGAATGTGATG
ATAAAAGGGTATGCTCTGAGGGGTTTATCAGATGATTCTTTCATTCTGTTTGTTGAGCTA
CATCGGAGCAGAGAGATTCGTCCAGATGCCATTAGTGTCCACTGTGCTCTCCTGGGAACA
GAATGTGGACAAAGATTTGATCAAATTAAGGCTTATGGGCTTAAATTACACCTTTTTGAT
GATACTTTTGATGTAATAACATCGAATAAGATAATGTCAGATCATTTGAAGATAGACATT
GATGCTGTAGTTATTTCTTTTTTAGAGATTATGAGACGA
>c139003_g1_i1|m.115951 c139003_g1_i1|g.115951  ORF c139003_g1_i1|g.115951 c139003_g1_i1|m.115951 type:internal len:119 (+) c139003_g1_i1:2-355(+)
ACCAATGAATACTTAAGTAGAAGCCTGAATACTTTATTTAAGGATAACCCATCGCTGTAC
CATAAAATGCCTAGAGCTTTTCATATATCTCATCTAAGCTTTGCTGATGACCTCGTCATC
TTTACCAATGGAAGCAAGCACTCAATCAAATGTATTGGCAATCTTCTCTCAGACTATCAG
AAGGTGTTTGGTCAAATCATTAACAAGAGTAAATCTAGATTCTTTGTGGGCTCTAAGATA
GGTATTGCTGCCAAAAACTTCATTAGGTACTACCTTGGTATGACCAAAGGCAATTTTCCT
TTCACTCACTTAGGTGTTCCCATCTACACTGGCCACTTTAGCAAAACTTGTTTA
>c139012_g1_i1|m.115956 c139012_g1_i1|g.115956  ORF c139012_g1_i1|g.115956 c139012_g1_i1|m.115956 type:5prime_partial len:58 (+) c139012_g1_i1:1-174(+)
ACCTTGGAAAATTTTGGGATAATTCACCAAATATTTGCTCCTTATACCCCTGAGCAAAAT
GGGAAAGCCGAGCGGAAGCATAGATATATTATAGAGACCAGTCGTGCTCTGCTTCTTCAA
GCATCTCTCCCTGAAAATTTTGGGTCCATGCTTGTCAAACAGCTACCTATCTAA
>c139023_g1_i1|m.115965 c139023_g1_i1|g.115965  ORF c139023_g1_i1|g.115965 c139023_g1_i1|m.115965 type:internal len:34 (+) c139023_g1_i1:1-99(+)
GTCCATGGCGTCGTACTTCACCAGCCTCCATCTAGCTTGCACCCAACTGTTGCCTCTTGG
CCATTTGAAAGTTGGTTGACTGATATTGTTGGACCAATC
>c139076_g1_i1|m.115988 c139076_g1_i1|g.115988  ORF c139076_g1_i1|g.115988 c139076_g1_i1|m.115988 type:internal len:58 (+) c139076_g1_i1:3-173(+)
ACTTTCTGCTACAAAGTCATGTATTTTGGGTTGATGAATGCGGGCGCCACATATCAAAGA
CTGATGTTTAACGTCTTCATGCATCATCGAGGAAAAAACCTAGAAGCGTATGTGGACGAC
CTCCTGGTCAAAAGAAACGAGGATGAGGACCATCTCGATGACATAGTAGAA
>c139157_g1_i1|m.116046 c139157_g1_i1|g.116046  ORF c139157_g1_i1|g.116046 c139157_g1_i1|m.116046 type:3prime_partial len:178 (+) c139157_g1_i1:97-627(+)
ATGACACGGCCATTGACCACTGTATCTGTGAGGATGAAGCGAAAGAAATGGACGGAGGCA
GAAGAGGAAACCCTAATCAACGCTTACTCGGACCTGCTCTTATCCTGTGGCGGTATCTCG
CGGCTGCGAACAGGGGAGAAAAAGTTCCAGCCAATTGCCGATCGTGTCAATTCCCTTCAC
CATCTCCGCGTCCCTACCAGCTTCCCCTTCCGTTGGTCATGGCGGGACGTCTCCATCAAG
ATCCAGAACATGCGTCATCAATATCTCGGCGTGAAGCTTAAACTCTCATCTTCCTCCTCC
ACAACCGATGGCCCTGATTCGGATCAAGCCCTTCATCTCTGGCCCAACTTCTTCCGCTAC
AAATCCGTCTTCGGCGACATAAATTCCCATCCATCCTCCTTATGCCCCTCATCCGTCTAT
GCCCCCTATAGCGACGGAAGATCCGATAACTTAGGTAAAGTGTTGGCAGATATGGCGGAG
GTGCTGATGAGAAGGGAAGAAAGTAGGAGAAAGAGGAAGGACTGCGACGAG
>c139222_g1_i1|m.116098 c139222_g1_i1|g.116098  ORF c139222_g1_i1|g.116098 c139222_g1_i1|m.116098 type:3prime_partial len:43 (+) c139222_g1_i1:110-235(+)
ATGGCACTAAAATTCAGCATCAAACACCTAGGAACCCCCTCCATATTTTTTGGGATACAA
ATTCAACAAACTAAAAGCAGTCTGGTAATACATCAATTGGCCTACACTCTCAATATCCTC
CAAATA
>c139241_g1_i1|m.116108 c139241_g1_i1|g.116108  ORF c139241_g1_i1|g.116108 c139241_g1_i1|m.116108 type:3prime_partial len:37 (+) c139241_g1_i1:478-585(+)
ATGTTAAAAAAGGATGAATACTTTAAGCATCTACAAGGAGATATGCCTTGGTGTATACTT
TTTGCTGATTATATTATTATTTTTGATATGCCTAGACAGAATTACGGA
>c1393_g1_i1|m.1038 c1393_g1_i1|g.1038  ORF c1393_g1_i1|g.1038 c1393_g1_i1|m.1038 type:5prime_partial len:165 (+) c1393_g1_i1:3-497(+)
TTCCTCTGCTCCGTCCTCCTCTCCCTCCTCCTAATCGTCGGCATCATCATCCTCGTCCTC
TACCTCAGCCTACGGCCACACCGCCCTCGTTTCGTCCTCTCATCATTCTCCTCCCTCTCG
TTCGTCGTCTCCGCGCGCAATCCCAACTCCAAGATAGGCGTCGAGTATTCCGACATGACC
GCCGTGCTTTTTTACTCCGGCCGCCAGGTGGCGTCCGGCCCGGTCCTGTCGGAAGTCTAC
CAGCCGCCGAAAAACACGACGGAGATTGCCGGCCAGTTCGTCGCCGCAGCCGGAGGAGCG
AATATTCCGGCCGGCGGCGGCGGGACCGGCCGGGTGTTTTTCAGGCTCGGGCTGAATTCG
GCGGTGAGGTTCAGGCTGTCGGAATGGGACTCGCGCCACCATGAGATGCACGTCAGCTGT
GACGTGGCGGTGGGGCCCGATGGGGTCCTCCTGCCTGAATTTCGCGGGAGGAGCTGCCAT
CGCTACTTTGGCTAA
>c139522_g1_i1|m.116308 c139522_g1_i1|g.116308  ORF c139522_g1_i1|g.116308 c139522_g1_i1|m.116308 type:3prime_partial len:66 (+) c139522_g1_i1:2-196(+)
ATGCACTCCCATACTGAAGGTGATTTAATCTCACTCAAGTATATAATTCGTTACCTCAAG
AGATCTGTTGCACTTGGGCTCCCGATATTCAAAAGCATTGGCCAATCAGTGCAATTAGCC
GACGCTGACTGGGCTAGTGACTCATCTAACCGAAGATCTACAATGGCATTTTGCATCTAC
TATGGGAGCAACCTC
>c139592_g1_i1|m.116352 c139592_g1_i1|g.116352  ORF c139592_g1_i1|g.116352 c139592_g1_i1|m.116352 type:internal len:58 (+) c139592_g1_i1:1-171(+)
CGTTGTTCGTATGAGTCTCAGGCCAATAAAAGAGTTGCATCCCCATTTGAAGTTGTTAAC
TCCGATATTTGGCGACCTTGTCCAGTTGAGTCTAATTCTGGCTTTAAATATTTTCCAAAA
TTTGCTGATGATTATTCTCGTACCACCTGGTTATATTTCATAAAAAACCGG
>c139632_g1_i1|m.116384 c139632_g1_i1|g.116384  ORF c139632_g1_i1|g.116384 c139632_g1_i1|m.116384 type:5prime_partial len:50 (+) c139632_g1_i1:2-151(+)
CACGTCAACCATTTCATCGGCCTCATGCGACAATTTTCAGAGGTAGGGTTGAAGATGGAA
GACCATTTGCATGCGATATTTTTTCTTGCTACTCTACTTGCATCATGGGAAGACTTTAGG
GTCTCACTTATCAATTCAGCTCCAGCATAA
>c139664_g1_i1|m.116408 c139664_g1_i1|g.116408  ORF c139664_g1_i1|g.116408 c139664_g1_i1|m.116408 type:complete len:42 (+) c139664_g1_i1:311-436(+)
ATGTCTCAACCTCCTCGGCACATCAGTTGTGATCAGCCCCACCATATATGTCTCCTAAAG
AAGGCAATATATGACCTAAAACAAGCACGCCTAGAGACTGATTCAATGCATTCAAATTAT
TCCTAA
>c139696_g1_i1|m.116426 c139696_g1_i1|g.116426  ORF c139696_g1_i1|g.116426 c139696_g1_i1|m.116426 type:5prime_partial len:109 (+) c139696_g1_i1:2-328(+)
ATCTATGTAAAGATGGCTGAAATCATAGCAAGAATCAGACGGATTGGATACGTTCCTGAT
ACCAGAAATGTGCTGCATGATATCGGCGAGGAGGAGAAGGAGAATGCTTTGTGCTATCAC
AGTGAGAAGCTGGCGATTGCATTTTGGCTGATTTGTGTGCCGAAAGGCGGTCCTATAAGG
ATTCATAAGAACCTCAGGATATGCAGTGATTGTCACACACTGGCTAAGCTTGTATCCAAG
GAATATGATCTGGTGCTCCATATTCGTGATAGAGCAAGATTCCACCATTTTGACAGTGGT
GATTGCTCTTGTGGAGATTACTGGTGA
>c139706_g1_i1|m.116437 c139706_g1_i1|g.116437  ORF c139706_g1_i1|g.116437 c139706_g1_i1|m.116437 type:internal len:122 (+) c139706_g1_i1:2-364(+)
CTATTGTTCCAAATCCAAATAGGACACACCGGCTCCTGGGCTGAAGCTTTCCCTGAAATC
GTAACCTGCGCGAACAAATTCTGGCTGCCGGCAAACAAATCAGCCCTCGCCGCCGAACCG
GGCACCGGCCAACTGAACCCACTCAACCCCGAAACGTACGACATCGTTCAAAAAGTCTTC
CGCGATACCGCCGATCTTTTTCCCGAGCCATTCTTCCATTCCGGAGCCGACAAAATCAAC
ACCGCTTGTTGGGATTCCGACCCTTCCATCACAGCCTTCATCTCCAGCGGAGGAACTCAC
AACCAGCTTCTGAAATCCTTCATCACAAAAACACACCCCTTCATCGTCTCCGACCTCAAC
CGC
>c139712_g1_i1|m.116439 c139712_g1_i1|g.116439  ORF c139712_g1_i1|g.116439 c139712_g1_i1|m.116439 type:complete len:54 (+) c139712_g1_i1:2-163(+)
ATGAAGAATAAATCTGAAGCACCTTATAAGTTCTTATCATTTAAAATCTGGGTGGAAAAT
CAACATGAAAGCAAAATTAAATTCTTAAGAACAGATGGGGGACGAGAATTTTGCTACATG
ATTTTTGAAAACATTAAAAAAAATGCTGGAATTCAACATTAG
>c139761_g1_i1|m.116488 c139761_g1_i1|g.116488  ORF c139761_g1_i1|g.116488 c139761_g1_i1|m.116488 type:internal len:50 (+) c139761_g1_i1:2-148(+)
TCCGGCCTCTTTGACGGCCTTCAGCAAGGAGTGGATCTCATAGGAGGATACTACGATGCG
GGCGATCATGTTAAATTCGGGCTTCCGATGGCGTTCACGATCACGATGCTGGCGTGGAGC
GCGATGGAGTACGGTGAAGATATCGCC
>c139765_g1_i2|m.116496 c139765_g1_i2|g.116496  ORF c139765_g1_i2|g.116496 c139765_g1_i2|m.116496 type:complete len:64 (+) c139765_g1_i2:48-239(+)
ATGGTATGCTACCCTAAACAAAATCCCACTCCATCCCTTCTGATTCATACAAACTCTTCA
AAAACACTTGCACTCATTTACGTTTATGACATTCTCCTAACCGAGAATAATTCCCAAATC
ATTCAACACACCATTATGAATTTAAACTCATCCTTTAAAATGAAAAACGTGGGCAAACTT
TCCTTGGCATAA
>c139770_g1_i1|m.116502 c139770_g1_i1|g.116502  ORF c139770_g1_i1|g.116502 c139770_g1_i1|m.116502 type:complete len:123 (+) c139770_g1_i1:128-496(+)
ATGAAGAGGATGATCAGACGGCTAGCAAAGGTGTCGGATTCCACTCGGTACGAGCCGCTC
ATTGCGGCTCGAAAGGACGACCGGGGAAGGCGGTCGAGACTACCGGCTGGCCACGTTCCG
GTCTTCGTCGGAGAGGAGATGGAGAGGTTCACGGTTCGAGCCGATCTACTCGGCCGGCCG
GCTTTTTTGGAGCTTCTCCGCCAATCAGCGATGGAGTACGGGTACGATCAGACCGGCGTT
CTCCGGATCCCTTGTTCGGTTAACCTATTCCGCCGCCTCTTACTTGCCGCAGAAGCCGAT
AGTGGTGGTTATCTTACCGCCGATGAGCTCACCGGCTCTTTTACGGATCCCGATCCCATT
GTTTACTGA
>c139846_g1_i1|m.116568 c139846_g1_i1|g.116568  ORF c139846_g1_i1|g.116568 c139846_g1_i1|m.116568 type:5prime_partial len:86 (+) c139846_g1_i1:1-258(+)
ATATTGAGAATTCTAGATATCAAAGATGTCATTATCGAGATGGATTGCCCCTATCTTTTA
GATATATGCTCTTCAAAATATAGTTCTCGGTTTTCCATCACTTCCATTAACAGGGAAGCC
AACCGGGTGGCAGATGCTTTGGCTAAATCCGGTGCACTACTCAGAGAAACCTTCATATCG
AGAACCCCGTCGATAGATATTCAGCTCTTGAACTTCAACGACAAACTCCACATTCCGTAT
ATTTATGCAAAATATTAA
>c139912_g1_i1|m.116609 c139912_g1_i1|g.116609  ORF c139912_g1_i1|g.116609 c139912_g1_i1|m.116609 type:internal len:104 (+) c139912_g1_i1:1-309(+)
CCTGAAGCGGTTCAGGGGGAGCCAGCTTGGTTCTCTCCAGCACCTAAAAGAAATGATGGA
GATAGATCTAGCTCGCATCATACCATTCCTCACTTTGAGCCCAGAGAAGAGCCGTCTAGA
CAAAAAATGAAGCCAATGAGTGAAGTCTACGACGCTCCCGAATTTCATGATGATCTGAGT
TTGTTTTTCCTATTGGCAGACATTGAGCCTCTCTCATTTGAGGAGGTAGACATAAGCGAA
GAATGGCGGAATGCCATGGTTGAAGAGATGAACGCCATAAAGTACAATGACACTTGGGAA
GTGGCGGAG
>c140108_g1_i1|m.116743 c140108_g1_i1|g.116743  ORF c140108_g1_i1|g.116743 c140108_g1_i1|m.116743 type:3prime_partial len:35 (+) c140108_g1_i1:538-639(+)
ATGAATTCCGTTCTGCGATATAAGGCTCGTCTCCTCGCACAAGGATTTAAACAGCAGCAA
GAAATGCATTATTTAGAAACATTCAGCCCCGTAGCAAAGATA
>c140134_g1_i1|m.116757 c140134_g1_i1|g.116757  ORF c140134_g1_i1|g.116757 c140134_g1_i1|m.116757 type:internal len:82 (+) c140134_g1_i1:2-244(+)
ATAAGTCTACCCCATGAAGATAAGAACGAGGCACCACTTAAATTTATTCAATTCAAGAGT
TTAGTAGAAGTCCAACTAAACTCTAGAATTAAATCCTTGCACCGTTGGGGAAGTGGAATA
TTGCAACAAGTTGTTCAACAAAATTCTCTCCAAACATGGAATCACTCATCAAATAAGCTG
CCATATACGCCCGAGCAAAATGGCCTTGCAGAAAGAAAGCATAGACACCTCACAGAAATA
ATG
>c140204_g1_i1|m.116825 c140204_g1_i1|g.116825  ORF c140204_g1_i1|g.116825 c140204_g1_i1|m.116825 type:internal len:43 (+) c140204_g1_i1:2-127(+)
TTACAACAACATGATACTTGGATCCTTGTTCAACCATCTCCTATGAAAAATGTGATAGGT
TCAAGATGTATTTTTAAAAGAAAAAGAAATACATATGGCACGGTAACAAGATACAAGGCA
AGATTA
>c140234_g1_i1|m.116837 c140234_g1_i1|g.116837  ORF c140234_g1_i1|g.116837 c140234_g1_i1|m.116837 type:internal len:69 (+) c140234_g1_i1:3-206(+)
ACTTGGTTATATTTGATGAAAAACCGTTCAGAACTTTTCTCTATTTTTTGTACCTTTAAT
GTTGAAATAAAGAATCACTTCAATATATCTATCAAACATTTACGAAGTGACAATGCTTTA
GAGTACCGGTCTGCACATTTTTCCACCTACCTAAGGACTAATGGGATTCTCCACCAAACC
TCATGCCCTTATACCCCTCAACAA
>c140282_g1_i1|m.116871 c140282_g1_i1|g.116871  ORF c140282_g1_i1|g.116871 c140282_g1_i1|m.116871 type:complete len:75 (+) c140282_g1_i1:173-397(+)
ATGTTTATATTGCTATTACCTAATGTTTGTAGCTGTGTTCAAATGGGAAACTATGAGGAA
ATTAAAACCCCGACAATAACAGTTGAAATGAATGAACTACTAATGGCAAAACCACAAGAA
GAAGAAATCAAGGAAACAGTGTTTCAAATCAGCCTCCATAAAGCTGCAGGTCCTGATGGA
TTTGAGACAGCCTTTTACCAATATTGCTGGGAAATTATTAAATGA
>c140332_g1_i1|m.116928 c140332_g1_i1|g.116928  ORF c140332_g1_i1|g.116928 c140332_g1_i1|m.116928 type:5prime_partial len:62 (+) c140332_g1_i1:2-187(+)
ATCCTACATTGTGACAGCCTAAGTTCCACGTTTCTAATCCAAAATCCTATCCTACACTCC
CAGATGAAGAACATCGAAGTCGACTACCACTTCGTTCGTGATCTTGTTCAGCGTAACAAG
CTAGTTGTTTTGCACATTGCCTCCAAAGATCAATTTGCAGATGCTCTAACCAAACCTCTT
CCTTAG
>c140469_g1_i1|m.117023 c140469_g1_i1|g.117023  ORF c140469_g1_i1|g.117023 c140469_g1_i1|m.117023 type:complete len:61 (+) c140469_g1_i1:317-499(+)
ATGAAACAAGACGAGTGGGAGATGTTAGACAACCGAGCACTTGGTGTGGTTCTCTTAGCA
TTGGTGAAGAACATTGCTATCAACATCATCAAGCAGAGAAATACGACAATTCTCATTAAT
GCTCTGCCAAATATGTACGAAAAATCCTTGCTATTACATAAGAAATTCATGACACATCAT
TAA
>c140516_g1_i1|m.117066 c140516_g1_i1|g.117066  ORF c140516_g1_i1|g.117066 c140516_g1_i1|m.117066 type:3prime_partial len:195 (+) c140516_g1_i1:19-600(+)
ATGCTGAAGACGAAGAAGTATGAGAGCACCACCATCGAAGTGCAATTACTGGAGCGGTGG
GCGTTTCTTGTCCTTCCTTGGTTCCCTCCCCCTTCACTTTCTGCCTCAGCTTCCACCTGT
CGTACTCTTCGCTGCGTTGCCAGAACTATCAACTCTCGCCGTGTCGCCGACGCTGCTCGC
GGTCTCGAGATCCTCCCCATTCCTTTTCACAACTCCACATCTGATCTCCTCCCCTATTCA
TACTTTATCTACTCCCGCTCGCCCTTTCTATATCAGCCTCCAACTTCTCAATCCTGGGGC
GGAAGCTCCTCAATGCCTGCAACCTGCCCGTTTCCTCTGTCCGATTTCATGTCATCTGCA
CCAGCAATCAGCTTCTTCTCTGGATGCAATTGCGTCGATTGTTCGCTCGATGGAGAATGC
CCTTGCTCATCTTTGGATCATCGCGGAGGAGGTATAGGAGTGGGATCATTGAAGGAATGT
GGGGTGGATTGTTCATGTGGGTTGGAGTGCACAAATCGGACTACGCAGAGAGGTATCAGC
GTCAGGGTTAAGATAGTAAGAGATTTGTTAAAGGGATGGGGG
>c140593_g1_i1|m.117123 c140593_g1_i1|g.117123  ORF c140593_g1_i1|g.117123 c140593_g1_i1|m.117123 type:5prime_partial len:144 (+) c140593_g1_i1:1-432(+)
CACCAATCATACCACAAAAAAGATTTTACTCCTTTCTCCAATACTTCAATACTTGACCAT
TACTCGCCTAGACATAGCATTTTCCATCATCGATTCTTCCATGCAATGCAATCACCAACT
ACATGGGACTATACAGCTCTAAAGAACATAACCCACTATATGAAAGGGACACTCTCCCAT
GGTCTACCAATATACAAAGAAACATTTCCCTTAAGGGCCTTTACAGATTCTGTTTGGACA
GGGATGCCATTGAACGAAAGTCAACATCATTCTGTACATTCTATGGAGGAAACCTCGTTT
AGTGGGGAGTTAAGAAACAAAATACAGTCGCACGATCCTCCACAAAGATGGAATACAATG
AAGGGATGGTCCCCCTCATTTGTTAGATCGGGAGCGATCGAGATGCACTTGGCGGTGAGG
GAGGAGATTTAG
>c140623_g1_i1|m.117144 c140623_g1_i1|g.117144  ORF c140623_g1_i1|g.117144 c140623_g1_i1|m.117144 type:internal len:67 (+) c140623_g1_i1:1-198(+)
GTGCAATTGAGAAACAACAACATTATCCCCATCACCAACACAGGAAATGGAATCCTACCT
ACTCCAACTTGTAAGTGCACCATCAAAAATATTCTACATGCCTCGCAATCCTCTCATAAT
TTCATTTCAATTCACAACTTTGGAACTGATAAGTTGTGTTCCATATCCTTCGACCCAGTG
GTTTCATCATCATGGGTC
>c140624_g1_i1|m.117146 c140624_g1_i1|g.117146  ORF c140624_g1_i1|g.117146 c140624_g1_i1|m.117146 type:complete len:57 (+) c140624_g1_i1:627-797(+)
ATGCTTGTTCTAAAAATCTCGTATTATTTCAAATGGATGCAAATAATGCTTTTTAATGGA
TTAATTGAGGAAGATGTTTATGTCCTCCAACCTCTAGGATTTGAAGACCATAAGCATCCA
AATTATGTTTTTAAATTTAAAACTCTTTTGTGGGTTAAAACAAGCTCTTAG
>c140630_g1_i1|m.117151 c140630_g1_i1|g.117151  ORF c140630_g1_i1|g.117151 c140630_g1_i1|m.117151 type:internal len:42 (+) c140630_g1_i1:2-124(+)
CAGTTGCACAAGGATGTGGGAAAATTTGTGAGAAAATGTTTTGTGTGCCATCGTTATATG
GGGCAGTCGCAAAACATGGGCTTCTATACACCTTTTCCTATCCCGAATGACATATGGGAG
GAG
>c140701_g1_i1|m.117203 c140701_g1_i1|g.117203  ORF c140701_g1_i1|g.117203 c140701_g1_i1|m.117203 type:complete len:216 (+) c140701_g1_i1:61-708(+)
ATGGTTTGCATTCGGCAAGCTACAATGGACGATCTCTTGGCGATGCAGGCATGCAATCTT
ATGTGCCTCCCTGAGAACTACCAGATGAAGTACTACTTCTATCACATACTTTCGTGGCCG
CAGCTCCTCTTCGTCGCCGAGGATTACGGCGGCAAGATCGTCGGGTACGTTCTTGCAAAG
ATGGAGGAAGAGTCTTCCGAGCCCTGCCATGGTCACATCACTTCTCTCGCTGTCCTTCGA
ACCCATCGCAAGCTCGGAATCGCAACCAAGCTCATGAACGCCGCGCAGAACGCCATGGAC
GGCGTCTTCGGAGCCGAGTACGTTTCGCTCCACGTGCGGCGGAGCAATCGCGCCGCCTTC
AATCTTTATGCTTCCACTCTCGGCTACAAGATCCACGATTTGGAGGCCAAATACTACGCT
GATGGGGAGGATGCATATGATATGAGAAAGCAGCTTAAGGTTAGGCAGCAATTGCAGCCC
ATCACCCGTGGGCATCAGCACCACCATCACCATCATAATCATCATCATCAACATCATGGT
GGAGGATGCTGTTCGGGCGATGCTAAGCAAGCTTTTGATGGTTCCGGAGGAGTCGTTCCA
TCTTCCTCAGAGGGGAAGGCTTCTTCCCTAGAGAACAAAGGTGAATAG
>c14070_g1_i1|m.11507 c14070_g1_i1|g.11507  ORF c14070_g1_i1|g.11507 c14070_g1_i1|m.11507 type:5prime_partial len:35 (+) c14070_g1_i1:3-107(+)
TGGGATATTGTTTCCTTACCATATGGCAAAAAGCTCATTGGGTGTAAATGGATTTTTACG
ATCAAAGTCTTTCCGGATGGCGACGTGGCTCGTTTAAAAGCTTGA
>c140732_g1_i1|m.117237 c140732_g1_i1|g.117237  ORF c140732_g1_i1|g.117237 c140732_g1_i1|m.117237 type:3prime_partial len:38 (+) c140732_g1_i1:101-211(+)
ATGAGAAATGGCTATATCCATAGAAAAATAGGAGTCGTCCTTCTGGAATTTAAGAATAGT
GAGAATAATTTTAGGTCATTTGGTCATGTTATTTGTCAGCCAGTTGATAAT
>c140843_g1_i1|m.117311 c140843_g1_i1|g.117311  ORF c140843_g1_i1|g.117311 c140843_g1_i1|m.117311 type:internal len:60 (+) c140843_g1_i1:1-177(+)
CTCTACGGTCTCAAACAGGCCCCTAGGGAATGGTTTAAAACATTCTCCACGTTCCTTACA
ACTCAGGATTTTCAGCAAAGTCAATCCGATGTTGCATTATTCATTCGCAACAAAAATAAA
CAACACCTACTACTGTTATATGTTGACGATATTTTGATTACAGGAGACACATGCTGG
>c140909_g1_i1|m.117363 c140909_g1_i1|g.117363  ORF c140909_g1_i1|g.117363 c140909_g1_i1|m.117363 type:internal len:49 (+) c140909_g1_i1:2-145(+)
AATACTACACCGAAGGGGAAGTTAGATGATCGTGGACGGTTACTCATTTTTATAGGCTAC
GATCAGCGATCTAAATCTTGCAAGCTATATGATCATGTAGAGAAGAAATGCGTCGTCAAC
CGTGATGTGAAAGTTGAAGAAGCG
>c140913_g1_i1|m.117364 c140913_g1_i1|g.117364  ORF c140913_g1_i1|g.117364 c140913_g1_i1|m.117364 type:complete len:159 (+) c140913_g1_i1:838-1314(+)
ATGTTCAATAAATTTCAAGATGAGGTGCTAAAGTTAATGCAATGTATGTGTTCTTCCAAT
AAAATTAGTGGTCCAATCAAAACATATTTAATTTATGAATATGATGAGACAAGAAATTGT
GAATTTAGGGTTCTTTACAGTGCCTGTGAAGACGAGATATTTTCAATGTGCAAGTTCTGT
CCTTTCCGTGGTATTGTGTATTGCCGTGCACTAAATGTTATGCGGAAAGAATGTCTAATG
TGTTTTCTTGATACATATATTTTAAAACGATGGAGAAAAGACTGCAAAAGTATTCATATA
TTGTCTACGCATCCAACATGTGGCGACATCAGTACTTTTGTTTCCTATGAGGAGTATTCT
ATGGGATATCAATGCTTTATTGATATTATTGGGACGACCTCACATATTGCCGTAGGAAAA
GAATATACATTGTCAACCATGCATCAAGCAAGGGAACTAGTAAGTGTTCAAATTTGA
>c14094_g2_i1|m.11541 c14094_g2_i1|g.11541  ORF c14094_g2_i1|g.11541 c14094_g2_i1|m.11541 type:internal len:36 (+) c14094_g2_i1:1-105(+)
CACCACTTTTCATACAGCCTAACTAAACTTAGTACCAATAATGAATCTGAATATGAGGCA
TTAATTCCAAGTCTTGAGTTAGAAATCGAGATGAAAATCCAGTCC
>c141022_g1_i1|m.117441 c141022_g1_i1|g.117441  ORF c141022_g1_i1|g.117441 c141022_g1_i1|m.117441 type:internal len:37 (+) c141022_g1_i1:1-108(+)
ACCGGACTCTACATGCCTCTGCCTATGCCGAATGCTATATGGGTAGATCTGTCCATAGAC
TTTGTTGTGGGCCTTCCGCAGACTCCACGCGGAGTAGACTCTGTTTTC
>c141099_g1_i1|m.117495 c141099_g1_i1|g.117495  ORF c141099_g1_i1|g.117495 c141099_g1_i1|m.117495 type:internal len:56 (+) c141099_g1_i1:2-166(+)
GGTTCAAACATATCCTTGGACAGAGATGAGAAAGGGAAACCCTTAAATGAAACATTATAC
AATAGTATGATTGGATCACTACTATATTTAACAACAAGTATGCTTGATATTATGTTCTGT
ATATATGTTCGTGCTAGGTACCAAGTGAACCTCAATGAATCTCAT
>c141101_g1_i1|m.117497 c141101_g1_i1|g.117497  ORF c141101_g1_i1|g.117497 c141101_g1_i1|m.117497 type:complete len:44 (+) c141101_g1_i1:3-134(+)
ATGGAGGATGATGCAAATTATTACCCATATCATAGGGTTATAAGTCACCCCATCGAGGAC
TGCACTGTCTTCAAGGACTGGTGGAAAGGTGCTTTAGAAATGTCGAACTCATCTTGTCGG
ACAATGTCCTAA
>c141175_g1_i1|m.117544 c141175_g1_i1|g.117544  ORF c141175_g1_i1|g.117544 c141175_g1_i1|m.117544 type:internal len:37 (+) c141175_g1_i1:2-109(+)
AAAGTTTTTAAGAAGGAAGTAGAAAATAGTTATAATTGTAGAATCAAGTGTATAAGAACA
GACATAGGTGGTGAATTTCTATCTGGTGAATTCATCAAATTCTGTCAA
>c141179_g1_i1|m.117547 c141179_g1_i1|g.117547  ORF c141179_g1_i1|g.117547 c141179_g1_i1|m.117547 type:internal len:109 (+) c141179_g1_i1:2-325(+)
TACAACGCAATGATGGGATGTTTGATCAGGTGTTCTTCACCTGTTGATGCCCTCAAACTG
TTTGTCAAAATGTCCAAGCTGGAATACCGGCCCACATGCCATACATTCTCGCACCTCATC
AAGGCCTGCTCGCGGATCCCAGCCATTGATTTCGGTAAAGCAGTTCACGGCCATGTCAGG
AAGAATGGATTAATCAGCCATCTTGTTCTACAAACAGGCCTGATTGATTTATATTCTAGC
CTGCATCAGATAAAAGATTCAAGAGAAATGTTTGATGAAATGCTTTTTAAAGACTCGTTC
ACATGGAACACTATGTTAGTTGGA
>c141325_g1_i1|m.117661 c141325_g1_i1|g.117661  ORF c141325_g1_i1|g.117661 c141325_g1_i1|m.117661 type:5prime_partial len:116 (+) c141325_g1_i1:3-350(+)
GCGAAAAGAGCTGTTTTATTAGCAGCATTACTGTCAATGGCGGTTGCCGTTACCGTTAAC
GCCGCCGCCGGAATATCCTGCTCCGACGCTCTGTCGGCGTTAATACCGTGCGGGTCGTAT
CTCATCGGAAATGGACCGGCGGTTCCGAGTAAAGAGTGTTGCGACAGCGCCCAGTCGCTG
AACCGGGCCACGTCAACGCAGGCGGCCCGCCGGGCTCTGTGCGAGTGCTTGGTTCAGGTC
GGCCCGTCGTTTGGAGTTAAACCGGAAGCGGCCCGCCGGTTACCGGAATACTGCAAGCTT
CAACTTAAGATTCCGGTCGCCGTTAACGCAAACTGCAGCATGGTGTGA
>c141365_g1_i1|m.117694 c141365_g1_i1|g.117694  ORF c141365_g1_i1|g.117694 c141365_g1_i1|m.117694 type:internal len:72 (+) c141365_g1_i1:2-214(+)
TCGAAAGTTATTCAACATAAGAACGAATTGCACTCGGTCGCACTCAAATACATATCGATG
CAGCAATATCTTACTAATATCAAGATTCACGTCGATGGGATTGCAACTGCCCGCGCTTCA
ATTGAAGATGAATATATTATTCTCCATACCCTCACCAACTTACCTCACTTATATCAGACA
TTCAAAACATCTATCAGTACCAAAACAAATAAC
>c141376_g1_i2|m.117702 c141376_g1_i2|g.117702  ORF c141376_g1_i2|g.117702 c141376_g1_i2|m.117702 type:5prime_partial len:86 (+) c141376_g1_i2:3-260(+)
ATAAAACTCAATCAAGCCTTCCTCCACTCACCAGAAATAACATCCTACAAAGAAGCTCTC
ATAATTCCTCACTGGAAAACAACAATGATAGGCAAACTTCAAGCTCTCCACAACCATAAC
ACTTGGAGTCTCATTGCACCCCATCCCACTCAAAATATCATAACTAGTAGATGGGCATTC
AATACCAAAACAAATCCAGACGGAACCATCTCCAGATACAAAGCTTGTCTGGCAGCTCTG
AGATTTAAACAAAAATAG
>c14144_g1_i1|m.11570 c14144_g1_i1|g.11570  ORF c14144_g1_i1|g.11570 c14144_g1_i1|m.11570 type:5prime_partial len:351 (+) c14144_g1_i1:1-1053(+)
AAATTCATCTTTTGTGATGTGTTAAAATTTACTTTTTCACCCGAAATTCGAAGCGAAATG
GATCGAGACTGGGGATCGAAGCCGGGGAGCGGCGGCGCGGCCTCAGCGCAAAATGAGGCG
ATCGATCGGCGAGAACGTCTCCGGCGCTTGGCCCTGGAGACTATTGATCTCGCCAAGGAT
CCATATTTCATGCGCAATCACCTCGGCAGCTACGAGTGTAAGCTGTGCCTGACTCTTCAC
AATAACGAAGGAAACTATCTCGCTCATACACAGGGGAAGCGACATCAAACAAACCTCGCT
AAGAGGGCAGCCAGAGAAGCCAAGGACGCGCCCACTCAGCCTCAGCCCCATAAGCGCAAA
ATCGCAATTCGCAAGATTGTTAAGATTGGCCGACCTGGTTACCGTGTGACCAAACAGTAT
GATTCAGAGACCAAGCAGCGTTCACTTCTGTTTCAGATTGAGTATCCTGAAATTGAAGAC
AACACTAAGCCTAGGCATAGGTTCATGTCATCATTTGAACAGAGGATCCAGGCTTGTGAT
AAGAAGTACCAGTATTTACTCTTTCATGCAGAGCCATATGAAATCATTGCTTTCAAGGTT
CCAAGCACAGAGATTGACAAGTCTACTCCAAAATTCTTTTCCCATTGGGATTCAGATCTA
AAGATGTTCACACTGCAACTCTACTTCAAAGTAAAGCCGCCAGAATCGAGTAAAGCTCCG
GCAGCACCTGTTCCGTTGGGCGCTGGCACGGGTGCCCCCGGTGCTCCCCCTCGGCCCTTA
CCTCCACTTCAAGCACCTCCGCCACCTCCTCCGCCACCGCAGGGCGTCCCTCCAACCCCC
TTCGGGAATCCCTCGAGAGGCCCCCTTCCGCCTATGGGCGCTTCGCAACCTCCACCACCT
CCGGCGAACTTGCCTCCGCGGCCTATTCCACCACCGATGGCCATTGCCGGTGCAGTGGCA
AGCTTCACACCGGGATCTCAGCCGTCCATGCCGGCCTTTATGGGGCAAGGCCAGCCTCAT
TTTCCTCCCCCACCGCCTAATCTGGGCCATTAA
>c141485_g1_i1|m.117791 c141485_g1_i1|g.117791  ORF c141485_g1_i1|g.117791 c141485_g1_i1|m.117791 type:5prime_partial len:117 (+) c141485_g1_i1:2-352(+)
AACATAGGCCAATTGGAGGAAATGGGATATGAATTGGTCATGAAAGAAAACGTGATGTTC
TTGATAAACAAAAATAGATCTGTGATAGCCAAGGTTACTATGAAGAAAAATCGAATGTTC
CTATTAAATATGGATATGGAACGGATGTCGTGCATGGAGGCGACGATAAGTAATGAAGCT
TGGCTTTGTCATCATAGATTTGGGCATTTGAATTTCGATAAACTACAATCCATGGCACGA
AATGGTGATGTTTATGGGGCTTCTCTCAAAATCAATCTACCGGAACACTTATGTGAAGCT
CATGCATTCGGCAAACTTGCACGGAAGTCCTTTCCCAAAGGAAATGTCTAG
>c141665_g1_i1|m.117932 c141665_g1_i1|g.117932  ORF c141665_g1_i1|g.117932 c141665_g1_i1|m.117932 type:complete len:55 (+) c141665_g1_i1:161-325(+)
ATGCATATGCCAACCAATGCAGACTACACAGATCTTAAACATATTCTGCAATCTCTAAAA
GGGACTGCAACAATTGGGCTACCTATCACCAAGGATCATGTCCCTATCCTAGCCTACATT
GATGCAGATTGGGCTGGTGATTTATTGGACAGAAAATTCACATGA
>c141674_g1_i1|m.117939 c141674_g1_i1|g.117939  ORF c141674_g1_i1|g.117939 c141674_g1_i1|m.117939 type:internal len:382 (+) c141674_g1_i1:3-1145(+)
TGTGTGCTGATAAGGGGTGAGAATTTGGTGAATGGTGAGTGCACCAGAAGTAAACTATGG
CTTATTGACTTGGCTGGAAGTGAGAGGATAGCAAAAACTGATGCTCAGGGAGAGCGTTTA
AAGGAGGCACAAAGCATTAACAAGTCCCTTTCTGCATTGGGTGATGTGATAGCTGCTCTT
GCCAACAAAAATTCTCATATTCCATTTAGGAACTCTAAACTGACCCATTTACTACAGGAT
TCTCTAGGTGGGGATTCGAAGACTTTGATGTTTGTGCAGATTAGTCCAAGTGAGAATGAT
GTGGGTGAGACCCTATGCTCCTTGAATTTTGCAAGCAGGGTAAGGGGAATTGAACTTGGC
CAGGCCAAGAAGCAATTTGATGGAGGGGAACTTTTCAAAAACAAGCAGATGGTTATGAAG
GCAAAGCAGGACCTTAGGAACAAGGAACTACATATAAAGAGCATGGAAGATTCAATTTGC
TCCTTAGAATTCAAAAACAAGGCGAAAGATCTGCTCAATAAAAATCTTCAGGATAAAGTT
AAGGAGTTAGAATCACAGCTACTGATCGAAAGAAAGCTGGCAAGGCAGCATGTTGACTCC
AAAATCGCGGAGAATCAACAGCAAAAACTTCTTGAACTAAAAACTACTTTCAGTTCTGAA
CACTCATCAGCAACTAGACTGCTGTCGGAAAAGAATCAAAGCTGTCCTGCAGATGAAAGA
AAAACACTTAAACCCATCACAGAGAATTGCAACAATTCATCTCCTGTCTCTACAGCGAAC
AGATTTCTCGATTTCATGAAAGACAAGGAGAACAATCCAGAGCTCGCTGAAGACGTGCTT
AGAACTGCCAGCAGATTTTCTCCGGAGAAGGCTATACGCCGTGTTTTATTGACTCCGTTT
AATCGCCGTGATTCTCTGATTCCGCCCCCAGTAGCGAAAGCAGCAGCATTGCCATATTTG
CTGCCACAAATTCCTTTATCTATAGCAGCTGCAACAAAGGAAACTGCCTCTGAAGGTAGA
AATTGCAGTCAAATAGGGAAGGGAAGCAAAATGAAAAACAGTATTCTTAGAAGAAGCCTG
CAGAAGAAGCTTATTATCAGATCTCCATTACCACAGTCAAGCAACAAAGGAAATATAACC
GGT
>c141686_g2_i1|m.117947 c141686_g2_i1|g.117947  ORF c141686_g2_i1|g.117947 c141686_g2_i1|m.117947 type:5prime_partial len:44 (+) c141686_g2_i1:1-132(+)
CTACAATTAGATGTATACAATGCATTCCTACATGGTAAGCTAAACAAAATAGTATATATG
ACCCAACCCCTAGCTATACTGTCCCAATCACCCAAATCATGTCTGCCTATTAAAGATCAT
TTACGAGCTTAA
>c141735_g1_i1|m.117976 c141735_g1_i1|g.117976  ORF c141735_g1_i1|g.117976 c141735_g1_i1|m.117976 type:internal len:48 (+) c141735_g1_i1:1-141(+)
TGTGATACAATTAAAACTAACTTAATGGTTGGGATGAAAGATTACTTCTTGGGATGCTAT
CTCCCTAAATATTTTTTGAAAACCAACACCACTCTTATCCCAAAAAATGAGAATCCAGCA
ACATGGAAAGATTTTAGGCCG
>c141738_g1_i1|m.117977 c141738_g1_i1|g.117977  ORF c141738_g1_i1|g.117977 c141738_g1_i1|m.117977 type:internal len:58 (+) c141738_g1_i1:1-171(+)
AGATCCCACTCCGGCATTAACCTCCGATGCGTTTCCAGGTCATATGGGAACAGAATCCTG
CAGGAGATTCATGACAGCGACTGCGGCTCGCACTCGGGCGGTATGGATCTATCCCGCCGG
GCACTACGTCAGGGTTACTTTTGGGTGGATCTGAAGAAGGATGCCAAGGAA
>c141753_g1_i1|m.117985 c141753_g1_i1|g.117985  ORF c141753_g1_i1|g.117985 c141753_g1_i1|m.117985 type:internal len:112 (+) c141753_g1_i1:2-334(+)
ATCGGAAGGTTGGACCATCAGAAAGGTGTCGATATTATAGGCGAAGCAATGAGCTGGATT
GCGAGTCAAGATGTGCAGGTGGTCATGTTGGGCACCGGAAGGCCCGATCTTGAAGAGATG
CTGAGGAGATTCGAGCGGGAATATCACGACAAAGTGAGGGGATGGGTTGGATTCTCTGTG
AAAACAGCACATCGAATCACCGCCGGCGCCGACGTCTTGATGATGCCGTCAAGATTCGAG
CCTTGCGGACTGAATCAGCTGTATGCGATGATGTATGGGACGGTGCCAGTCGTGCATGCC
GTAGGCGGACTGAGGGATACTGTTTTGCAGTTC
>c141772_g2_i1|m.118004 c141772_g2_i1|g.118004  ORF c141772_g2_i1|g.118004 c141772_g2_i1|m.118004 type:internal len:78 (+) c141772_g2_i1:3-233(+)
CTAAACTACTTATGCATCGACTATAAAGAAACCTTTTGTCTAGTAGCTAAAATGACAGCC
ATGCGGCTCCTACTCCATGCAACAAGCGACAACCGGAAAATTCACCAGTTAGACATCTTG
TACGCCTTTCTGCACGGCTCTCTCCATGAAAATATCCACATGACACAACCCCCCAGGTTT
ACAAGCAAGTCGCATCCAACCCACATCTGCCTTCTTAGGAAAGCCATCTAT
>c141780_g1_i1|m.118013 c141780_g1_i1|g.118013  ORF c141780_g1_i1|g.118013 c141780_g1_i1|m.118013 type:5prime_partial len:75 (+) c141780_g1_i1:3-227(+)
GATCTCTCTCTATTTACCAAAAATAAAAGGAACCTGCATATAATGATTCTAGTCTATGTG
AACGATATACTAGTCACTGACAATCAACCTGAGGCAATTTCAGAGCTTATTACATCCATG
TCCAAGCAATTTCTAATAAAAAATCTCAGAAAACCATCGTTGTTCTCGGAATCCAGATCA
ACACCTCCGCGGAAGGTCTTTTCTTCAATAAAGCAATTAGACTAA
>c141832_g2_i1|m.118055 c141832_g2_i1|g.118055  ORF c141832_g2_i1|g.118055 c141832_g2_i1|m.118055 type:complete len:55 (+) c141832_g2_i1:79-243(+)
ATGACACAGACTGGAGACTGTCCCACGGATAGGAAGTATACCTCTGGATATTGCATTTTT
GTTGGTGGAAACTTGGTAATATGGAAGAGTAAGAAACAAACCGTTGTTTCACGACCAAGC
ATTGAATCTGGATATAGGGCCATGGCACATGCACCTCAGAACTAA
>c14183_g1_i1|m.11599 c14183_g1_i1|g.11599  ORF c14183_g1_i1|g.11599 c14183_g1_i1|m.11599 type:internal len:128 (+) c14183_g1_i1:2-382(+)
GATCTATCAAATCTCGTCCTTTCCCACAACCGCCTATCCGGAAATATCCCTTCATTCAAC
CCATCATCTCCTCTCCTTCGCCTCGACGTCAAGCACAACAACCTCTCCGGCGAACTTCCC
ACTTTCCCCATGTCAATCCGTTACCTCGCCGCCTCAACCAACCACCTCTCTGGACAGATC
AACGAAGTCATCCCTAACCTCACAAGACTCGCCTACCTCGATCTCAGCACGAACATCCTC
ACCGGCCCAATTCCAGGATCCATCTTCGAACTTCCACTTTCATCCCTCCGGCTTCAGCGC
AACAAGTTCAACGGCGTTATCCTCCCGCCCGCTGATGTGAGAATAGGTGAGGTTGATTTA
AGCTTCAATAGCCTTACCGGG
>c141853_g1_i1|m.118073 c141853_g1_i1|g.118073  ORF c141853_g1_i1|g.118073 c141853_g1_i1|m.118073 type:complete len:44 (+) c141853_g1_i1:121-252(+)
ATGGATATGTATGCTAAGTGTGGAGATCTTAAAGCGGCTGACGCTTTTTTCTGCGAGACT
AAGATACATGTGGAAGTAATAGCATGGAACACCATTATCTCAGGATGCATACACAATGGT
CTTTTGAACTAA
>c141973_g1_i1|m.118152 c141973_g1_i1|g.118152  ORF c141973_g1_i1|g.118152 c141973_g1_i1|m.118152 type:internal len:54 (+) c141973_g1_i1:1-159(+)
GCCACTCAGAATGTTATAGACTACAGATGTACTTTAAAAACTAAAATGAACACATATGAA
ACTATTTCTCGTTACAAAGCTCGTCTAGTAGCTCATGGTTTTAAACAAAAGAAGGGCATT
GACTTTGCTGAGATATTTAGCCCCGTGGCTAAAATGCCA
>c142045_g1_i1|m.118203 c142045_g1_i1|g.118203  ORF c142045_g1_i1|g.118203 c142045_g1_i1|m.118203 type:internal len:36 (+) c142045_g1_i1:2-106(+)
TGCCGCCTCAAGAAGTCCATCTACAGACTCAAACAGGCTCCCAAGTCCTGGTACACACTC
AAATCCTTCTTCTTCCAAGAAGATCTGACTCAGAGCACAAATGAT
>c142053_g1_i1|m.118208 c142053_g1_i1|g.118208  ORF c142053_g1_i1|g.118208 c142053_g1_i1|m.118208 type:3prime_partial len:200 (+) c142053_g1_i1:62-658(+)
ATGGCTGCTTCTATGTTAGTCCACAGCATTAACATTTCTCCAATTAACACCCTTTTTTTC
TTCCGCTTTCTGTTTAACCTCTCCACAATCTCGCCCTCAAAACCTAGTTGGCATTCAAAT
AAAAATCTTGTCGTTAGCCACCCGATTCTCTCCCGCATGGAGTTCTGTGATTCTATGTCC
GAACTCCGTCAAATCCAAGCGCAGCTGACAAGAACAGGACTAATCACACACCGTTTCCCA
GCCAGCCGTGCCATTGCCTTCTGCGCTCTCTCTGATAATGGTGATATTAACCATGCCCGC
CTCCTGTTTGATCAACTTCCCGATGTAAACACTTATATCTGCAACACTATGATCAGGGGA
TACATCAAATGGGGAAATCCTCAACTAGGCTTCGCATTCTTCAGTGACATGAATTTTAAA
AATGTCAAGTTTGATGGCAGAACACTTGTTTTTGTTTTCAAGGCCTGCGAGCATTTAGTA
CAATTTGTATTAGGACAAGCAATACATGGCTTAACTTTCAAATTTGGAAATAATATGGAT
TTGCTTGTGCAGAATGGTATGATGCATTTTTATATAAAATCATGCCACTTAGCCTCT
>c142128_g1_i1|m.118272 c142128_g1_i1|g.118272  ORF c142128_g1_i1|g.118272 c142128_g1_i1|m.118272 type:internal len:39 (+) c142128_g1_i1:2-115(+)
CAACAGCCACAAGGATTCCAGTTTGAGCCAGACGGAAGAGTGCTCTGGCGAATCAGGAAG
AGTCTGTATGGGTTGAAACATCCCCCAAGACAGTGGTACAGGAAACTTGAGGAT
>c14215_g1_i1|m.11636 c14215_g1_i1|g.11636  ORF c14215_g1_i1|g.11636 c14215_g1_i1|m.11636 type:internal len:43 (+) c14215_g1_i1:2-127(+)
GGGTCCCCGGGCCGCGGGCTACTTTATCAGTGCAAAGGGCATAATCAAATTGAAGCATTT
TTTGATGCTGATTGGGCTGGGTGCCTTGTTGACCGGCGATCAATGTCGGGGTATTGTATC
TTCGTA
>c142247_g1_i1|m.118363 c142247_g1_i1|g.118363  ORF c142247_g1_i1|g.118363 c142247_g1_i1|m.118363 type:5prime_partial len:353 (+) c142247_g1_i1:2-1060(+)
GTAGGCGATCTGGGGCTGTGGAGTGTGGATAATAAATTCCCCTTCCTTCCAAATTCTGTA
CAACGATCTGTCCCTTGCGGAAATCTACAGAAAATGGAACAGTTCAGTAACCTCTCCTTC
CTATGGGATCAACCACGATGGATCCTCGTAGTCTTCTTCCTTGGTTGTTTCTCCTTCGTC
AAAATTTCCATCGCCATTCTCCATTGGATTTTCGTCTCCTTCATCCGACAAGGCAAAAAC
TTATCGAAATACGGCTCATGGGCCGTAATCACCGGCTCCACCGACGGCATCGGTCAAGCC
CTCGCTTTCCAGCTTGGGAGGCGCGGCCTTAATCTTGTTCTTGTTGGTCGCAGCTCCGAT
AAGCTCCGCGATGTATCGGCGGCCATCTTGGAAAAGAACCACAAGGTTCGGATTGAGACC
GTTCTCATCGATTTTGCCGGGGATATTGTTGGCGGGATCGCTAGGTTGAAGAAGACGATC
GAGGGGATGGACGTGGGGATCCTTGTAAACAGTGCAGGGATTTCTTACCCATACGCTAAG
TTTTTCCACGAGGTGGATGAGACGTTGATTGAGAATTTGATCAAGGTAAACATAGAGGCC
GTGACGAAGATCACCCATGCTGTGCTGCCTGGGATGATCGAGAGGAAGAGGGGAGCGATT
TTGAATATTGGATCGGGAGTCGCTGCTGTTCTTCCATCTGAACCACTTTATGCAGTCTAC
GCTGCAACCAAATCGTATGTTGACTACTTTTCAAAATGTCTTCACGTTGAGTACAAAGAT
AAGGGATTAGATGTACAATGCCAGATACCCTTATATGTGGCTACAAAGATGGCTTCTATT
CGGCGTTCTTCCTTCTTTGTGCCATCAGCGGACACCTACGCCCGTGCCACCGTAGATTGG
ATAGGCTACGAACCGATATGCACGCCGTACTGGCCTCATTCTCTTCTCTGGGCCTTAGTC
TCATTGCTGCCTGTAGGCCCCCTTAATAAATGGCGCCTCGGCTTCTGCCTAAGTATTCGA
AAGAGAGGCATGCTCAAAGAATCCAGAAAAAACAATTAG
>c142360_g1_i1|m.118442 c142360_g1_i1|g.118442  ORF c142360_g1_i1|g.118442 c142360_g1_i1|m.118442 type:internal len:41 (+) c142360_g1_i1:3-122(+)
TTTGAAAAACATGGTCATCTACCTGTATATGGGTGTACAGATGCAGACTGGACAGGTTCA
GCCATAGATAGGAGGACTACAACAAGATATTGTACATTTATTGGAGGGAATCTTGTTACT
>c142360_g2_i1|m.118443 c142360_g2_i1|g.118443  ORF c142360_g2_i1|g.118443 c142360_g2_i1|m.118443 type:internal len:44 (+) c142360_g2_i1:1-129(+)
AATCAAAAATTAGAGGTCGACACTCATGGGAAAATTACTGATAGGGGGAGATATCTGAGA
CTTATCGACAAACTTCTGTACTTGTCACATACTCGTCCAGATTTTACTTTTGCTGTCAGT
GTTAGCCAG
>c142376_g1_i1|m.118460 c142376_g1_i1|g.118460  ORF c142376_g1_i1|g.118460 c142376_g1_i1|m.118460 type:internal len:49 (+) c142376_g1_i1:3-146(+)
GGTGAATACAAAAGTTTCACAAAATCTCTAAATAATATGGGTATTACTCATTGCTTCTCC
GCTCCCTACAGTCCATACCAAAATTGTATGGTTGAACAAAAACATCGTCACATTATAGAA
ACTGGTCTTGTCTTCCTCATTTGC
>c142402_g1_i1|m.118475 c142402_g1_i1|g.118475  ORF c142402_g1_i1|g.118475 c142402_g1_i1|m.118475 type:5prime_partial len:42 (+) c142402_g1_i1:3-128(+)
CTAAGGTACTTGAAGTCAGCATCCGGAAAGGATTTGCTCTTTGAAAAACATGGTCACATA
CTGGTAGATGGGTATACAGATGTAGATTGGGCAGGTTTAGCCATAGAAAAGAGGCATTCA
ACATGA
>c142497_g1_i1|m.118558 c142497_g1_i1|g.118558  ORF c142497_g1_i1|g.118558 c142497_g1_i1|m.118558 type:internal len:79 (+) c142497_g1_i1:3-236(+)
CACCAACTCAGCTGTGCTTACAAACTGGAGCAAAATGGTCTATCTGAAAGGAAACATCAC
CACATAACAGAAACAATGATGACCCTTATGCTAGAAGCTACCTCAAAACCTTCGGCCCCT
ATGCTATCATTTGTTAAAAACCAACTCAAAATTTCAGCCAAAATCCACAGCTTGCACATT
TCTTGGCTACGCCCCGAATCAAAAATGATACATTTGCTACAACTCCATCTCCTG
>c142497_g2_i1|m.118559 c142497_g2_i1|g.118559  ORF c142497_g2_i1|g.118559 c142497_g2_i1|m.118559 type:internal len:75 (+) c142497_g2_i1:2-223(+)
TGGGGGCCAGCTCCCACAATCTCAAAAAATGGCTATCGATCCGACGTTTTATTTATTGAT
GATTCATTTAGATACACATGGATATATCCAATAAAAAGCAAATCCGAAACTCCTTACAAA
TTCCTAACATTCAAATTATGGGTTGAAAATCAATACAACTCGAAAATAAAATACTTCAGA
ACATTATGCATCATGCATGCATACAACACCAACTCAGCTGTG
>c14253_g1_i1|m.11659 c14253_g1_i1|g.11659  ORF c14253_g1_i1|g.11659 c14253_g1_i1|m.11659 type:internal len:46 (+) c14253_g1_i1:3-137(+)
GTTCTTCACCATGTATGGGACTCAGGGATCATCGGCACCGCCGAAGCGGATTTCTACGGC
TCTGATGTCTCTTCTTATATTGAAGCTCTCAGGGAAAACATTACAGGTAAATGGTCCAAT
TTAACCCTAAAATGG
>c142540_g2_i1|m.118593 c142540_g2_i1|g.118593  ORF c142540_g2_i1|g.118593 c142540_g2_i1|m.118593 type:internal len:48 (+) c142540_g2_i1:2-142(+)
GCTGACATTGTTTGGATCATAAAGATACTAACTAATTTGGATCTACCATTAGAAGGCCCA
ACACCTCTTCATGCAGATAACACATTAGCCAAAGCTCCCAGTTTAAACCCTGTATTTCAC
TCCCGTACAAAACACATAGAA
>c142607_g1_i1|m.118639 c142607_g1_i1|g.118639  ORF c142607_g1_i1|g.118639 c142607_g1_i1|m.118639 type:3prime_partial len:46 (+) c142607_g1_i1:2-136(+)
ATGTGGGGATCTTTGATCATTCTAATGGAGGGCACTGAAGAAGTTAAAGATGACCGAAAA
TCTCAACTAAATCAAGAGTACGAGGCATTCCGACAGTTAAAGGATGAAAATATCTCGGAT
GTCTATGAAAGGTTC
>c142678_g1_i1|m.118687 c142678_g1_i1|g.118687  ORF c142678_g1_i1|g.118687 c142678_g1_i1|m.118687 type:5prime_partial len:152 (+) c142678_g1_i1:3-458(+)
AATTTCTCTCAACCGAACAATTTACTTAAAGTAAATTCGATCATTTCCTCTTCATCAAAT
ACCAAGGTCATCTTCACCTCCTCATTCTTCTATGTAGATGACATAGTAATCCCAGGTAAC
GAACCAAAAGCCATACAAGATCTCATTACCTCAATGTCCAACCAATTTCATATTAAGAAT
CTTAGATTACCAGAGTCTCTTTTTTGGGGCATTCAAATAAAAAAAACAAACTCCGGCTTG
TTCCTCGACCAAATCGATTGCACCCAGAACGTTCTAAAACAAGCAGGAATGCAAACCTCT
TGCACTCCAGGCCCTACCAAGACTCCATCCGAAGTCCACCTAACCCCCTACTCAACTCCA
ACTCACTATCGTGAAGTGGTTGGGTCTCTTCAATGCGTAACTATCACTACCAGACATGTC
TTTCTCAGTAAACAAGTGCTGCCAAACAATGCATAA
>c142753_g1_i1|m.118731 c142753_g1_i1|g.118731  ORF c142753_g1_i1|g.118731 c142753_g1_i1|m.118731 type:3prime_partial len:150 (+) c142753_g1_i1:336-782(+)
ATGACATCCCTTTCAAACCACTATTCCATCCTTCTGAAGCAGCACTCCGAACCCCAAAAT
GTGAAAAAACTCCATAGTGTTATCTTCAAAACTGTTCTTCAATACCACAACGATACTTTT
CTTCTCAATAATCTCATCACCGCCTACTCCAAGTCCAATCTCCCCTCCTATGCTCGCCGA
GTTTTCCTTCAAATATCTCGTAGGAATCTCTTCTCGTGGAACGCCTTCCTCACCTCTTCC
GCCGTGTCCGGCTGCCTGTCCGATGTGTGCAGCATCTTTGACTCCATGCCAGAAAAGGAT
TGCGTCTCCTGGAACTTAATGATCTCGGCATACTCCTCTCATGGCTACCCGGAGAAGGCT
GTTAGTTCATACAAGCTTATGCTGAGGGTTGGGCACGCTGAGCAAAACCGAATCACTTTC
TCTACAATGCTGATACTCTCTTCAGCC
>c142776_g1_i1|m.118758 c142776_g1_i1|g.118758  ORF c142776_g1_i1|g.118758 c142776_g1_i1|m.118758 type:internal len:65 (+) c142776_g1_i1:1-192(+)
TTCCGCAAACTAAAGAGTTACTTGGCAAATCCACCAGTTCTAGCTACACCGAAGCCGTCC
AAAGTTCTATCCGTCTACCTCGGCATTAGCCCCTTGGCTGTAAGCTCCGTACTCGTCCGA
GAGGAAGGCCCACTGCAATTCCTTATTCAATACTTCAGCAAGGCCCTGACCGAGGTGGAG
CTGAATTATTCA
>c142801_g1_i1|m.118776 c142801_g1_i1|g.118776  ORF c142801_g1_i1|g.118776 c142801_g1_i1|m.118776 type:3prime_partial len:61 (+) c142801_g1_i1:3-182(+)
ATGACTGAGCTGGAAACTGCTACGAGTGGTTTCAGCGAATGGAATGTGATCGGTGAGGGT
GGATACGGCATCGTCTACAGAGGGGTTCTACCAGATTTCTCTGTCGTCGCCATCAAAAAT
CTGTTGAATAAAAAGAGTCATGCGGAGAAGGTGTTCAAGGTGGAGGTGGAAGCCAATGGA
>c142820_g1_i1|m.118797 c142820_g1_i1|g.118797  ORF c142820_g1_i1|g.118797 c142820_g1_i1|m.118797 type:internal len:63 (+) c142820_g1_i1:3-188(+)
TTGGATTTTCCAACATACAACGATGCCTTGAATCCGTTGGTATGGCTCCATCGTTACGAT
CAATTCTTCATTAATAAACAATCAAGAGATGATCGCGTGCCCCTATCATCTTTTCACATG
ACGGGAGAAGACCAATTATGGTTTGTCTGTCTCTTCAATCGTAAGCCGACGATGAGCTGG
AGATAT
>c142828_g1_i1|m.118799 c142828_g1_i1|g.118799  ORF c142828_g1_i1|g.118799 c142828_g1_i1|m.118799 type:3prime_partial len:63 (+) c142828_g1_i1:204-389(+)
ATGAAATATGGAGCACTCGGGAAAAAACATTCGCAGCCCTCAAACCGGTCAAGTGTTACC
CAACGCAAAAATGACCTCCATAACACCACTATGAAAAATAAATCCATGCAAGAGTACTTA
ACAACTATTAAAACCAAAGTTTACAACATTACTGCAGCATGGGTCACAATAGACAATGAG
GATATC
>c142829_g1_i1|m.118801 c142829_g1_i1|g.118801  ORF c142829_g1_i1|g.118801 c142829_g1_i1|m.118801 type:5prime_partial len:51 (+) c142829_g1_i1:1-153(+)
ATTGGAAGCCCTAGTCAAGGTGTGTTGACTAGAAGAATAGCCAACAATGAAGCCTTGTAT
CTAAGCTTTGTCACCCAAAATGAACCCAAAAGGTTTGAGGTAGTCATTCAGGACTCACAT
TGGATCAATGCCATGCTGGAAGAGCTCAACTAA
>c142873_g1_i1|m.118841 c142873_g1_i1|g.118841  ORF c142873_g1_i1|g.118841 c142873_g1_i1|m.118841 type:3prime_partial len:32 (+) c142873_g1_i1:206-298(+)
ATGAATAGTGATGGCACAGTGGCCATACACAAGTCTAGGTTAGCAATCCAGGGATTTAAA
CAACAACACAGGGTAGACTACAATGAAACATTC
>c142885_g1_i1|m.118844 c142885_g1_i1|g.118844  ORF c142885_g1_i1|g.118844 c142885_g1_i1|m.118844 type:5prime_partial len:91 (+) c142885_g1_i1:3-275(+)
AAAGAATTGTGGTTGGACAGGTCTGCCGACTACAACAGAGTTTGCATCTTCGGATGTTCG
ATCTATGTGCTCTTGAAAGCTATAGATCGGAAGAAGTTAGACGCCATGTCCGAAATGTGG
GTCTACCTCGCACAGAAAGAAGGCGTGAAGGCGTTCAACCTGTGGAACTTGAGAAACCAC
AAGTCCGAGGTGATTTCGATTGAAGCTTCTACCGGCGCTCTTCTTTTCCGAAAATCATCT
TCCCATTCCCTTCTTCTCGGACGGTCGCGGTGA
>c142965_g1_i1|m.118905 c142965_g1_i1|g.118905  ORF c142965_g1_i1|g.118905 c142965_g1_i1|m.118905 type:5prime_partial len:37 (+) c142965_g1_i1:2-112(+)
TGCATTTGGTGTAGGGATGGTGAACTGTATTTGGTTAATCCTGAGAAGTCACATTGGGAA
GCTTTGAAATGGGTATTTAGGTATCTGAAAAAGCCTCTCGGTTCAGGCTGA
>c143084_g1_i1|m.118992 c143084_g1_i1|g.118992  ORF c143084_g1_i1|g.118992 c143084_g1_i1|m.118992 type:3prime_partial len:57 (+) c143084_g1_i1:344-511(+)
ATGAAGATTGATGATAATGAAATGCTTTATTTGTGCTTATATGTCGATGATTTAATTGTG
CTTGGAAGTACGAATAAATTGGTGAATGAATTTAAAGGTTTGATGCAATCAAAGTTCGAA
ATGACCGATTGCGGGGAGATGTCGTATTTTTTGGAATTCAAGCAACTA
>c143303_g1_i2|m.119160 c143303_g1_i2|g.119160  ORF c143303_g1_i2|g.119160 c143303_g1_i2|m.119160 type:internal len:56 (+) c143303_g1_i2:2-166(+)
GCAAATGTAGTGAGCACCGCGGTTTATCTGATTAATTATGGCCATTTAGTTCCACTAAAT
GAAGGAATACTTGTAGAAGCTTGGGGTGGAAAATATGTAAACTTTTCTCATCTAAAAGTA
TTTGGAAGTACCTCCTTTGTTCAAATTGATGCATCATGCAGAAGC
>c143312_g1_i1|m.119161 c143312_g1_i1|g.119161  ORF c143312_g1_i1|g.119161 c143312_g1_i1|m.119161 type:internal len:221 (+) c143312_g1_i1:2-661(+)
CTTCCCCTTCCCCTTCTTCCCCCTTCCCCTTTCGCTTCGGCCTCCATGGAAAAGACATCA
ACTGCCAATAGTCCCTTGAAAAAGCGCAAAGAAATCGAAAAGGAGGCAATGACAGTAAAA
TTAGATCCCCGGGTGATGGAATGCGTGCAGTGTTCTTCCCCTCTCGACATTCTGAAATGC
AACAACCACGCCATGTGCTCTTCCTGCTCTGCGAAGAATGAGCTGGCCTGTCCCAACTGC
CTCTCCGGCTCCGTCGCCTACTGCATGTTACTCGACCATATCGCCGACGGCATCAGCATC
AAATGCCCCTTCTTCCTCTTCGGCTGTAAGGACTTCGTCTCCCGTGCCGACAGGACCGCC
CACACGACCAGCTGCCCCTTCGCCCCTATCAAATGCTTCGTCCCCTACTGCTCTTGGTCT
GGCCCTCGAGATCTCATCGCCGGTCATGCTCGCGCAGACCATTACAGCACAGACTCGTCC
GGGTGGAAGGACTTTCATTACAACAAGATGTTTCCGATCAGATTAAACAGAGGAGAGTCA
TCATCTCATGTGCTTGAAGGAAAAGATGGGAGTGTCTTCGCCCTGCTGGCCAGGAATTGG
GCGGCCAAGGGAGGGATTGCGATTCGGGTGGTTTGGGTCATGCGGGGATCGGGTTGCGGC
>c143373_g1_i1|m.119206 c143373_g1_i1|g.119206  ORF c143373_g1_i1|g.119206 c143373_g1_i1|m.119206 type:3prime_partial len:103 (+) c143373_g1_i1:2-307(+)
ATGTCCATCTCAACAAGGACTCTTGCAACAGAAGGCCGCGAAAGGAACAAGGCAGGTTTG
TCGATCTTAAGCTGGGAGCCACCTTTTGTTCCAGTGTGGATTAGTTATCCCAATCTAAGA
GTCCACTTATTCAACCATCAAATTCTCTTTTCACTTGGTGCCATCTTTGGTAGCCCCCTT
AAAGTGGACCCATCAACTGCTAACTTAAGAAGGCTATCGGTGGCCAGAATTTTTGTGCAA
ATGGACATCACCAAAAATTATGAGAATAAAATATGGATAGGAAACCAAGATCATGGCTAT
TGGCAG
>c143395_g1_i1|m.119229 c143395_g1_i1|g.119229  ORF c143395_g1_i1|g.119229 c143395_g1_i1|m.119229 type:internal len:70 (+) c143395_g1_i1:1-207(+)
TGGCCCATCCGGCAATTAGATTTTGGCGTTGCCTTCCTAAATGGCGATATTACCGGAAAC
ATCTATATGGAACAGCACACAGGTTTTGTTTCCACCACCCACCTTCATTATGTATGCAAG
CTTCATGCCCTTTATGCCCTCAAAACAATCCCCCAGCCTGATACCAAAAACTCTCCTAAC
TATACAATTTTGGCTTCCGAAACTCCA
>c143410_g1_i1|m.119241 c143410_g1_i1|g.119241  ORF c143410_g1_i1|g.119241 c143410_g1_i1|m.119241 type:internal len:35 (+) c143410_g1_i1:2-103(+)
AACTTGATGTATGTCATGATCTGCACTAGAGTAGGCATAGCCCGCCGTGTTGGAGTGGTT
AGCCACTACCTATCCAGCCCAAGGAAGTTTCATTGGGATGGA
>c143432_g1_i1|m.119258 c143432_g1_i1|g.119258  ORF c143432_g1_i1|g.119258 c143432_g1_i1|m.119258 type:5prime_partial len:58 (+) c143432_g1_i1:1-174(+)
AATCCCAAAGAATCTCATCATTCTACCGTCAAAAGAATTTTGAGGTACCTAAAGGATATC
ACTAATCTAGGCCTTTGGTATCCCAAGGATAGTGATTTCAAACTTATAGGTTTTTCAGAT
GCACATTTTACAGGTTCGAGAAAAGACAAAAAGAGCACATCAAGAATGTGCTAA
>c143466_g1_i1|m.119280 c143466_g1_i1|g.119280  ORF c143466_g1_i1|g.119280 c143466_g1_i1|m.119280 type:internal len:38 (+) c143466_g1_i1:3-113(+)
CAAGCCCCCCGAGCCTGGAATACAAGGATTGATACATTTTTGAACAGCAAGGGGTTTGAA
ATAAACCCACATGAACATTCCGTGTATTTGAAGATGGAAGGCACCGAAGTA
>c143557_g1_i1|m.119339 c143557_g1_i1|g.119339  ORF c143557_g1_i1|g.119339 c143557_g1_i1|m.119339 type:complete len:115 (+) c143557_g1_i1:131-475(+)
ATGAAAGATATAAAGACTAGCAAAGTTGAGTTTTATGAAGCATCATCCTCTGGAAAAAAA
AAGAAGAATAACTCCGATAAGTTGAATTGTACGAGTAAACATATCCTCAAGTATGTGCAC
ATCGACATATGGGGTCCAACCCTAGTACGGCCTCTTGGAGGAGCGATGTACTTTATCATC
TCTATTGATGATTTATCGTGGAAGATTTGGTCATACTTCTTCAAACGTAGATCTGAAGTG
TTGAGAAGTTCAACACTTGAAAGAGTATGGTGGAGGTTCATACGTGGTAGAAGATCAAGT
ACTCAGGTCGAACAATGGAGGAGAATATGTCTCGAAATAATTTAA
>c143662_g1_i1|m.119414 c143662_g1_i1|g.119414  ORF c143662_g1_i1|g.119414 c143662_g1_i1|m.119414 type:complete len:60 (+) c143662_g1_i1:380-559(+)
ATGCTTGAAATAGCCTACTTCGAGACATTCAGCCTTGCAGAAAAATTCCACCATGATGGT
TCTTCTCATCACAACCTTCAATGGCCCATCAGACATGCAGATATTTCAAATGTTTTCCTC
CTTGGGAAGCTCCGCGAGAAGGTGTACATGAATCAATCATATGGCTTCACTGACCCATAA
>c143667_g1_i1|m.119423 c143667_g1_i1|g.119423  ORF c143667_g1_i1|g.119423 c143667_g1_i1|m.119423 type:internal len:238 (+) c143667_g1_i1:1-711(+)
CTCTTCCTCTCCTTCATCATTCCCACTTCTCAAATGTCTACCTCCTCCCCCGCCCCCTCC
TCCTCATCCATGAGTTTCCCCATAGTCGTTATTGCCATTGCCGGAATACTCGGAACTGCG
GCTTTCCTCCTGGCATACTACATTTTTGTCATCAAATGTTGCCTAAACATTAGCATGGCG
CAGCCCGACCGCATTCTCCGCCGCCTCTCCCGTTCCCGCCGCCGTTTCCAGCATCACTTC
TCATTCGCCGCCGCCCCCATCGAATTCCGCCGCGGAATCGGGATTACGACCATTCGTGCA
ATTCCCACCTTCCGCTACTCAGCAGCTGATTCGGCATCTGACGATTCCGAATGCGCCGTC
TGCTTGCTAAACTTCCGCGAAGACGAGCTGCTTCGGCGGCTCTCCGGATGCGCCCACGCC
TTCCACATCGACTGCATTGACACGTGGCTCGAGTCGAATGCGAGCTGCCCGCTCTGCCGC
GCCGAGGTCCACACGCCGCCGTCCTCATTGGAGGATAGCGTCGTGATAGAGATGGGACAC
GTGGCTGATGCTAAGTGGGTGGGGAGGGCTGGAAGTATGGGGGATGAGTGTGTAGAAGTG
AGCAGAGTGAAGGACGAGAGCTTTGCTGTGCAGCCAATGCGGAGGTCGCTCTCAATGGAC
TCATCCGGTGATCGTAAGCTGTTGGTCGCGGTTCAGGATGCTCTGAAGAGA
>c143698_g1_i1|m.119447 c143698_g1_i1|g.119447  ORF c143698_g1_i1|g.119447 c143698_g1_i1|m.119447 type:internal len:50 (+) c143698_g1_i1:2-148(+)
TTCCACGAGGCTCCAAAGGAACTAGAAGATGGCGGCCAAGCAACTGCCGACGACCTTCTT
GAAATCAACTTAGGGTCTGAAGACGATAAATGTCCAACCTTTATCAGCACACTCCTTCTC
[truncated: 25,726,110 more chars]
