# Supplementary material for: RNA-seq highlights parallel and contrasting patterns in the evolution of the nuclear genome of fully mycoheterotrophic plants
Source: BMC Genomics. 2018 Aug 9;19:602. doi: 10.1186/s12864-018-4968-3 (PMC6085651; doi:10.1186/s12864-018-4968-3)
Supplement: Supplementary file 3 — Longest open reading frames from major isoforms of the transcripts of Epipogium roseum, after removal of low-coverage transcripts and contamination. FASTA-headers were created by TransDecoder. (ZIP 5621 kb) [file 12864_2018_4968_MOESM3_ESM.zip › Epipogium_roseum_ORFs.fasta]

>c1000046_g1_i1|m.1527588 c1000046_g1_i1|g.1527588  ORF c1000046_g1_i1|g.1527588 c1000046_g1_i1|m.1527588 type:internal len:40 (+) c1000046_g1_i1:2-118(+)
GTGGCTCGTGGGAACATGCAGCGTACATTGTATCTCGTCAACAATGTCTATAATTCTATT
GATGCAAGAACTACATATATGGATGCATGTCTTTTGCATAGGAGGCTTGGTCATATG
>c1000606_g1_i1|m.1528207 c1000606_g1_i1|g.1528207  ORF c1000606_g1_i1|g.1528207 c1000606_g1_i1|m.1528207 type:internal len:45 (+) c1000606_g1_i1:3-134(+)
ATTCCAACCATTGATCTTGAGAACTATGAGCCTTCGGAGAAGGAGAAGCTTGTTGCGGCG
GTCACCGAGTTAGGCTGTTTTAGGGTGGAGAATCATGGGATTCCGACGACCCTTATGGCA
GATATTAGGGAA
>c1000825_g1_i1|m.1528449 c1000825_g1_i1|g.1528449  ORF c1000825_g1_i1|g.1528449 c1000825_g1_i1|m.1528449 type:internal len:36 (+) c1000825_g1_i1:3-107(+)
GGTGTGACATACCAACATGTCATGATTCTCATTTTTAATGACATGATCCACTGTCAAGTA
GGTTGTTATGTTGATGATCTTATGATTAATAGCATCTTACCTGAT
>c1000879_g1_i1|m.1528521 c1000879_g1_i1|g.1528521  ORF c1000879_g1_i1|g.1528521 c1000879_g1_i1|m.1528521 type:internal len:77 (+) c1000879_g1_i1:3-230(+)
GACACCGCAGGAGCTGGGGTCTTACTTAAAGCACCACACGGCTTTACTGTGGCCACCGCC
AAGTGTGAAGGACTCGTGGAGGGCTTTGCGTTAATAAAACTGATTGGGGTCAAGAACATG
GTCATTCAGTGCAACTCACAACTAGTGGTAAGGAAAGTCCAAGGCGTTTATCAAGCCAGG
GACCCTGCACTACAAAGGTATCTCAAGTTGGTGCTTAATCTACTAGAG
>c1000963_g1_i1|m.1528606 c1000963_g1_i1|g.1528606  ORF c1000963_g1_i1|g.1528606 c1000963_g1_i1|m.1528606 type:internal len:38 (+) c1000963_g1_i1:3-113(+)
TCTTCTCTTCCCGAGGTGTTCGATGCTTTTTCCACTGCGCACAATCAGCATCGCCCATTA
AACCCCCCGATTGTGTTCGATCTTCTCCTACGCTCCTATGCGGAATCCGGC
>c1001286_g1_i1|m.1528955 c1001286_g1_i1|g.1528955  ORF c1001286_g1_i1|g.1528955 c1001286_g1_i1|m.1528955 type:internal len:43 (+) c1001286_g1_i1:3-128(+)
GGATTCGACGCCTTCGCCGATTATCTGACGGGCAAAACGGACGGCACGGCGAAGACGGCA
GAATGGGCTGAGGCGATCTGCGGCGTTAATGCCGCGAAAATTCGCGAGCTGGCCGAGTTA
TTCCAC
>c1001425_g1_i1|m.1529103 c1001425_g1_i1|g.1529103  ORF c1001425_g1_i1|g.1529103 c1001425_g1_i1|m.1529103 type:internal len:43 (+) c1001425_g1_i1:1-126(+)
CACCACGATTTTTTTTCTTGGAATCCCTCCGAGATGATGAGAGTCGATCCTAGAGTGATT
ACTCACAAACTCCACGTCAGAACGAAGGAAAAATCACTTTTGCAGAAGCAGCACGATTAC
ACGGAA
>c1001608_g1_i1|m.1529316 c1001608_g1_i1|g.1529316  ORF c1001608_g1_i1|g.1529316 c1001608_g1_i1|m.1529316 type:internal len:41 (+) c1001608_g1_i1:2-121(+)
AAGGAAGTAAACTTAGGAACAGAGTCCGACCCTATACCAACTTTTGTCTACACATCATAC
CCTGATGATGAGTTTCTCGCATTGTTGGATGTGCTTCATGAGTTTTGCGACTCCTTTTTA
>c1002029_g1_i1|m.1529803 c1002029_g1_i1|g.1529803  ORF c1002029_g1_i1|g.1529803 c1002029_g1_i1|m.1529803 type:internal len:51 (+) c1002029_g1_i1:3-152(+)
TTGATCACAGCTAAAGATCACGCTTCAGTTCAAATCAACGTAGGTCATGTAAATTCAAAT
GGTGTTTTCACTGGAGAATCTACTCCTTTCGCTTTATGTGGCTTCATCAGAGAAAAAGGT
GCAAGTGACGACTCAATGAACAGACTTTGC
>c1002049_g1_i1|m.1529827 c1002049_g1_i1|g.1529827  ORF c1002049_g1_i1|g.1529827 c1002049_g1_i1|m.1529827 type:internal len:68 (+) c1002049_g1_i1:1-201(+)
GGTAGCATACCATTAGAGGAGAAAGTCAATATCTCCCAGGAGATGACCATGGGTGTTGAT
TCTGATCTATCCTTAGCAGTAGTTACCATAAGTTCTAGTAAAGATGAGTGGATCTTAGAT
ACGGGTGCATCTTACCATATTACCTCTAGGAGGGCATGGTTTATTATGTATAGGGAGCTA
GACAATAGGTCTATCACTTTG
>c1002368_g1_i1|m.1530208 c1002368_g1_i1|g.1530208  ORF c1002368_g1_i1|g.1530208 c1002368_g1_i1|m.1530208 type:internal len:41 (+) c1002368_g1_i1:3-122(+)
GAGATCGAGCTGTTGGATGCAGGGTTCTGCCCATCACCCAAAAAGAAGATGCAAGAGGCT
GAGGATGAGGCTGAAGGACCGCCACCTCCAGCGGCTCTCAAAGAGGACGGCACCAAGGGA
>c1002557_g1_i1|m.1530406 c1002557_g1_i1|g.1530406  ORF c1002557_g1_i1|g.1530406 c1002557_g1_i1|m.1530406 type:5prime_partial len:48 (+) c1002557_g1_i1:2-145(+)
CGCCAATTTATGAACACTTTGTGGTCCACACATTGTGGTGCTGTTATACATTTTTTGAAA
TACATTAAAGGATCTCCTGGTCAAGGATTAATTTATCGTAGGACACATCATAATTTTGTT
GAAAAATTCTCCGATGCAGACTAG
>c1002624_g1_i1|m.1530482 c1002624_g1_i1|g.1530482  ORF c1002624_g1_i1|g.1530482 c1002624_g1_i1|m.1530482 type:internal len:44 (+) c1002624_g1_i1:3-131(+)
CAAATTTTGGCCGATGTCTTTTTGAACTTCATTGAAGGGTTACCCAAGGTGTGCGGAAAA
ACTTCTCTCATGGTAGTTGTAGATCGTTTTTCAAAGTACACTCGCTTCACCCCCATTACC
AACCCACAA
>c1002662_g1_i1|m.1530531 c1002662_g1_i1|g.1530531  ORF c1002662_g1_i1|g.1530531 c1002662_g1_i1|m.1530531 type:5prime_partial len:39 (+) c1002662_g1_i1:2-118(+)
AAAAAGTGTGAACACTTTAAATATCTTGAATTTAGTATTCAAAATGCTAGAGGAATAGAT
GGTTATGTTATTATTAGAACTCAAGTGCGGTGGCTCAAGTCAAAGATTGCATCATGA
>c1003354_g1_i1|m.1531358 c1003354_g1_i1|g.1531358  ORF c1003354_g1_i1|g.1531358 c1003354_g1_i1|m.1531358 type:internal len:35 (+) c1003354_g1_i1:1-102(+)
CTCAAATGGCAGCGCCGGGAGATCATAATGTTCTTCCACTTCGGCGTCAACACCTTCACT
AACTCAGAGTGGGGTACAGGCAAGGAAAGTCCGGCCATCTTC
>c1003991_g1_i1|m.1532067 c1003991_g1_i1|g.1532067  ORF c1003991_g1_i1|g.1532067 c1003991_g1_i1|m.1532067 type:internal len:41 (+) c1003991_g1_i1:3-122(+)
TCGTTGAAGCAACTCCGATCCCTTCAAGGAAAACTTGCTTATTTGAGGAGATTTGTTTCA
AATCTATCTGGTACGTGTATGCCTTATTCCACTAAGAATAAGAAGTATGTGTTTTTTGTT
>c1004299_g1_i1|m.1532447 c1004299_g1_i1|g.1532447  ORF c1004299_g1_i1|g.1532447 c1004299_g1_i1|m.1532447 type:internal len:70 (+) c1004299_g1_i1:1-207(+)
GACCAAGTAAGGGAAAGGGAACAAAGAGATGCAGAAGAGATGGACCGGCTTAATAGGAAA
GAAGAGCAGGAGAGGGAATGGGAAGATCGTATGGAACAGAAGCGTTTATTATGGCGGAAG
CAGATGGAGGGAATGATGGAACACCACAGAGCAGAAATGGAGCAGATCCATGCTCGTGTA
TTGCATGAACAACAAACGGTGGTTAGC
>c100490_g1_i1|m.37906 c100490_g1_i1|g.37906  ORF c100490_g1_i1|g.37906 c100490_g1_i1|m.37906 type:internal len:161 (+) c100490_g1_i1:1-480(+)
GATGACCAAAAAAACTATACTAAAGATTATTCTATCTCGACCATGGATTTTAATATGTGT
GTCGCACATTGTCACCTCAACAACATTCCTTTTGTTGGTCCTAAGTTCACTTGGACTAAT
CACCATAAATGTGCTAGACTTGATAGGGTTCTTCTCAATGACACTTGGTTAGACTCCAAC
AATCGTTTTAAACTCACTAACCTTCCTAAGGGGCAATCTGGCCATTCTTCTCTTTTGTTC
CAGTTCAACCTTATATCTAAATTTCAACCTCAAAAATGCTTTCACTTCCAAAATATGTGG
TTCCTTCAAGACAAATTTCTCTCTTTTTGTGAAGTCACTTGGAAAAATCTAGGTCCTGCT
GTCTCCCTTCACTCTCAGGTTGATAAATTTAAAAATTTCTCTATCAAGATTAATAAGTGG
AATAAAGAGGTTTTCGGTCTCCTTCAAAACAAGATAAAATTGGCTGAAGAGAAATATGGT
>c1005027_g1_i1|m.1533242 c1005027_g1_i1|g.1533242  ORF c1005027_g1_i1|g.1533242 c1005027_g1_i1|m.1533242 type:3prime_partial len:44 (+) c1005027_g1_i1:106-234(+)
ATGAAGAATGTTTATTATGTTCTCGAAACCACCTCAAATATTCTAAGTCTAGGACAACTG
ATGAAGAAGCGATTTAAGATCGGAATAAAGAATCAGACAACGATGCTAATTGGGAAAATA
AACTCGAAG
>c1005059_g1_i1|m.1533278 c1005059_g1_i1|g.1533278  ORF c1005059_g1_i1|g.1533278 c1005059_g1_i1|m.1533278 type:internal len:59 (+) c1005059_g1_i1:2-175(+)
AACGACTTCCTCGAGAGTGTCGAGCGGCGCGCCTTCAAGCAGGCGGCGTACGCGGTCCGC
AAGGACGAGGCAGCCCTCGACATCGTTCAGGACGCCATGATCAAGCTTGCAGAAAAATAC
GGCGACAAGCCGGCGGCCGAATTGCCGATGCTGTTCCAGCGTATCCTGCAAACC
>c1005241_g1_i1|m.1533485 c1005241_g1_i1|g.1533485  ORF c1005241_g1_i1|g.1533485 c1005241_g1_i1|m.1533485 type:internal len:43 (+) c1005241_g1_i1:3-128(+)
GAAGAGGAATTTACGTATAATGTAACTTCTGCTGCACATGTTGTGGATGCTTATATTGTG
GTCTTGCAACAAACTGTTAATATTGATGAGGATCTAGTAAAGGATGCCCAGAAATGTAGT
ATAGAG
>c1006013_g1_i1|m.1534390 c1006013_g1_i1|g.1534390  ORF c1006013_g1_i1|g.1534390 c1006013_g1_i1|m.1534390 type:internal len:36 (+) c1006013_g1_i1:3-107(+)
CTTGTTTGTTGTTTGTTTTTGTTGGTAGTGAGACCAGCTATAATTTATGGTACTGAGTGT
TGGCCATTAGCAGAGAAGCACAGAGCCAAGCTAAGTGTTGCGGGG
>c1006065_g1_i1|m.1534453 c1006065_g1_i1|g.1534453  ORF c1006065_g1_i1|g.1534453 c1006065_g1_i1|m.1534453 type:internal len:43 (+) c1006065_g1_i1:1-126(+)
AAAGAATTCGTTGCGGAGATTACGAGCATCGGCCGGCTCCGTCACAGAAACCTAGTCAAG
CTGCTCGGATACAGCCGACGTCCGAGAAATCTTCTCCTCGTCTACGATTTCATGCCCAAC
GGCAGC
>c1006196_g1_i1|m.1534606 c1006196_g1_i1|g.1534606  ORF c1006196_g1_i1|g.1534606 c1006196_g1_i1|m.1534606 type:internal len:36 (+) c1006196_g1_i1:1-105(+)
CAGAGATTGATCGATAAACTCTTATACTTTTCTAATGCCCATCCAGATATTTCCTTTGCT
GTTAGTCTTGTTATCCAATTTATGCACGCACCTCGCGAATCACAC
>c1006486_g1_i1|m.1534939 c1006486_g1_i1|g.1534939  ORF c1006486_g1_i1|g.1534939 c1006486_g1_i1|m.1534939 type:5prime_partial len:36 (+) c1006486_g1_i1:3-110(+)
TTGATGTTGTCTCAAGTTGAGTATATTGAAAAAGTTATTCACACGTTCAATATGAAAGAG
GCAAAAGCAATTAGCACACCTTTGGAATGTCATTTTAAGCTCTCATAG
>c1006561_g1_i1|m.1535025 c1006561_g1_i1|g.1535025  ORF c1006561_g1_i1|g.1535025 c1006561_g1_i1|m.1535025 type:internal len:37 (+) c1006561_g1_i1:1-108(+)
CTCACTTCTCGGATAACAGGCATACTATCGAAGAAATCCCTGCTTTCTGGCGACAAATTT
CCTGCGGGTGACGTTAATTATCACATTGCAGAGATTTTTTTTGACGAG
>c1006661_g1_i1|m.1535131 c1006661_g1_i1|g.1535131  ORF c1006661_g1_i1|g.1535131 c1006661_g1_i1|m.1535131 type:5prime_partial len:72 (+) c1006661_g1_i1:1-216(+)
AAAGCTTTGAAAAGAAACAAGTTCATGTGGAATATATTAAAGTTGTTAAAAATATGCACA
AAGAAATTATTGCTTGTATTAAAAACTCAATTAGATTTAATTAAATATTTTTATATTTCA
ATTAGATTTCATCATGGATCAGCAATAAGCTCATACTTTTTTGTGTCGATTATAGACAAA
CTCGCTAACATATTCAGAGGGAATCTGCCTCGCTGA
>c1006719_g1_i1|m.1535198 c1006719_g1_i1|g.1535198  ORF c1006719_g1_i1|g.1535198 c1006719_g1_i1|m.1535198 type:internal len:37 (+) c1006719_g1_i1:1-108(+)
GCACTAATCGACAGGGAGATACATGCGTCTGTTCAGAATCTTGTCCGGCCTAACAAATTG
CTATCCGATGCAGTGGATGCCAGGCAGGAGATTGACCTGAGAATTGGT
>c1007419_g1_i1|m.1535982 c1007419_g1_i1|g.1535982  ORF c1007419_g1_i1|g.1535982 c1007419_g1_i1|m.1535982 type:3prime_partial len:46 (+) c1007419_g1_i1:72-206(+)
ATGTGCTCTAATGTTATGAATTTATTGTGGGATAATCTTATAGCAATTAACATTGTCACA
AATCTCTTATTTCATAATGGAACTAAGCACATGGAAATAGACTATCAATTTGCCAGGAAG
AAATTGGAGGAATGG
>c1007444_g1_i1|m.1536014 c1007444_g1_i1|g.1536014  ORF c1007444_g1_i1|g.1536014 c1007444_g1_i1|m.1536014 type:internal len:69 (+) c1007444_g1_i1:3-206(+)
CTCACTGAGTATGCAGTGCTGGGCCACGAAATTTTGACACGCGACGAGCGCCACGACCGC
ATGCTCGACAGTATTCCTCCTCTTAAGGAGTATAATTTGTTGCGAGAGAAGGACTGGGAC
AAGTCCGCTCAGCTCTGCTGGGAGACGGTGCGTGCTGGCCACTCGGTCCTGGTGTTCTGT
TCCAGCCGTCAAGCGTGCGAGAAG
>c1008390_g1_i1|m.1537091 c1008390_g1_i1|g.1537091  ORF c1008390_g1_i1|g.1537091 c1008390_g1_i1|m.1537091 type:internal len:42 (+) c1008390_g1_i1:2-124(+)
TGGGGCAAGTTCTTAGAGTTCAAGCAGACTGTGGAAGGAGTGTCTGGCTTGAAAATTAAG
AAGCTAAGGTCTGACAATGAAGGAGAATTCAACTCCATTGAGTTCACTTCCTTTTGTAGG
AGA
>c1008435_g1_i1|m.1537144 c1008435_g1_i1|g.1537144  ORF c1008435_g1_i1|g.1537144 c1008435_g1_i1|m.1537144 type:internal len:59 (+) c1008435_g1_i1:1-174(+)
CCCAAATCGTCTCTCTTCATCATCATCGACATTTCCTCTCTCCGATCCATATCTATCGAC
CAGGAATTCTCGACTGCTTGGGTTCAGGCCGGAGCCACTATCGGAGAACTTTATTATGCT
ATTGGTAAGCAAAATAGAACTTCAGCTTTTCCGGCAGGGATTTGCCCCACCGTC
>c1008456_g1_i1|m.1537167 c1008456_g1_i1|g.1537167  ORF c1008456_g1_i1|g.1537167 c1008456_g1_i1|m.1537167 type:internal len:63 (+) c1008456_g1_i1:2-187(+)
TCAGAATGGAAACATAGGCTTATCATTGAAACTATGAAAATCATCCTCTCAGTTGCCCAC
CTCCCGGATCATTTATGGGCAAATGCTCAAATTGTCACTTACCTTATTAATAGAATGATA
TCACCCACTCTAAAATTCAAATTTTCACATGAAATTTTATGTAACATAAAACCTTCCCTC
ATGCAC
>c1009931_g1_i1|m.1538797 c1009931_g1_i1|g.1538797  ORF c1009931_g1_i1|g.1538797 c1009931_g1_i1|m.1538797 type:internal len:79 (+) c1009931_g1_i1:2-235(+)
GTCAACGAACTGTTTGCGCCGCTGGTCACCGGCCTGTCCAATCAAGCAGTCGATCCTTGT
CAGTTGAAGCTGATTAATCAGGCCGACGCCAACACGGCGGGCACCTTGTCCAACCTGTGC
CGCCTGACTGGGGTGCCAGTGAGCGAAATCGGCAGCGTGCCGGCGCCGTCGTCGGGCCAG
ATCAACAACCTGGCCGGCGGCAACCCGAACCTGGGGCCGGAAGTGGCCAAGACC
>c1010068_g1_i1|m.1538955 c1010068_g1_i1|g.1538955  ORF c1010068_g1_i1|g.1538955 c1010068_g1_i1|m.1538955 type:internal len:41 (+) c1010068_g1_i1:1-120(+)
TCCAACGAGACCAAGAAGCGCAAGTTCACCGAGACCGTCGAGCTCCAGGTCGCCCTGAAG
AACTATGACCCCAACAAAGACAAGCGCTTCAGTGGCTCGATCCGCCTGCCCAACATCCCC
>c1010076_g1_i1|m.1538962 c1010076_g1_i1|g.1538962  ORF c1010076_g1_i1|g.1538962 c1010076_g1_i1|m.1538962 type:3prime_partial len:61 (+) c1010076_g1_i1:75-254(+)
ATGCATTTTTTTACACATTCACTCAAGTTCTTAGGCTTCATTGTTGGGGCTGACAATATT
CACGTGGATGAATATAAGGTCCAGGCTAATAGAGAATGGCCAACTTCCCAAACTCTAAAG
GAGCTTCGATCCTTTTTCGGACTTGCCACGTTCTACCCACGTTTCATCCGACAATTCAAC
>c1010134_g1_i1|m.1539022 c1010134_g1_i1|g.1539022  ORF c1010134_g1_i1|g.1539022 c1010134_g1_i1|m.1539022 type:internal len:35 (+) c1010134_g1_i1:1-102(+)
CTATGCTCTATGATAAGCAAAATCATTTCAAAAATTATTGCCTTGAGGTTGTCCCCGATT
CTTCCCAAAATCATATCGCATAACCAATCAGCTTTTGTCAAA
>c1010188_g1_i1|m.1539080 c1010188_g1_i1|g.1539080  ORF c1010188_g1_i1|g.1539080 c1010188_g1_i1|m.1539080 type:internal len:36 (+) c1010188_g1_i1:2-106(+)
CAGCGCCTGCTGCACCGCGAAGGCTACCGCGTGGCGCTGGCCGCCGACGGCCTGCAGGCC
ATCGAGCGGCTGGCCGAGGAGCGCCCGACCCTGGTGCTGTCCGAC
>c1011291_g1_i1|m.1540232 c1011291_g1_i1|g.1540232  ORF c1011291_g1_i1|g.1540232 c1011291_g1_i1|m.1540232 type:internal len:40 (+) c1011291_g1_i1:1-117(+)
ATAAGACTTGACGAAATAATTTATAGGGCGGTAGTGAGACCGACTATGCTTTTTGGAGTT
GAGTGTTGGCCAATAAAAGAAAGCATAAACAAACTAATTGTTGCAGAGATGAGGATG
>c1011719_g1_i1|m.1540747 c1011719_g1_i1|g.1540747  ORF c1011719_g1_i1|g.1540747 c1011719_g1_i1|m.1540747 type:internal len:40 (+) c1011719_g1_i1:2-118(+)
AGAGTGTTTGACAGGAGTGATATTGATGCCATATCTTGGACTTCACTTATGGTAGTTTAC
ATGAAGAATGGCTTGTACAAAAAGGCAACATTTTTGTTCAAACTAATGATGAAAGAG
>c1011748_g1_i1|m.1540785 c1011748_g1_i1|g.1540785  ORF c1011748_g1_i1|g.1540785 c1011748_g1_i1|m.1540785 type:internal len:49 (+) c1011748_g1_i1:3-146(+)
CTCACTGATCCATTTAGAGTTGCCGTTTTTGAGGTTGGGAGTGCTAATGAGGATATTACT
CAAGTTTTTAATGTCATTCATTCATATTCTGAGAAGATGTCATGGCTTTTTGCGAAGCTC
GTGGGGCTGATTGATGATGGCGAT
>c1011774_g1_i1|m.1540813 c1011774_g1_i1|g.1540813  ORF c1011774_g1_i1|g.1540813 c1011774_g1_i1|m.1540813 type:internal len:49 (+) c1011774_g1_i1:1-144(+)
AAATATGTCTTGGACCTTCTCGGGCAGATAGATTTGATGGAGAGTAAACCATGTGCTACG
CCAATGATACCGAATACGAGACTTCGTCTTGATGAAGGGGAGCTCTTACCTGACCTTGAT
AATTATAGACGACTAGTGGGAAAG
>c10117_g1_i1|m.1630 c10117_g1_i1|g.1630  ORF c10117_g1_i1|g.1630 c10117_g1_i1|m.1630 type:internal len:42 (+) c10117_g1_i1:3-125(+)
ACACCTTTTATAAAATGCCTTTATATAAAATCTAAAAAAGGGCTAATGGTTTCTATTCTT
TCTCGCTTTTTATTTGTTCCGGCGTTCTATTTTACAGCGAAAAATGGAGGGCAAGGGTTT
ATG
>c1011983_g1_i1|m.1541037 c1011983_g1_i1|g.1541037  ORF c1011983_g1_i1|g.1541037 c1011983_g1_i1|m.1541037 type:internal len:51 (+) c1011983_g1_i1:3-152(+)
AATGGATTCTCCACTCAGTCTATTCTCGTCTACTTGTCTGAAATGGCCCATCCCCGACAC
CGTGGGGCATTTTCCGGCGGTTTCGATAGCTGCCTAAGTTTCGGCATCCTCATGGCAAAC
ATCATCAACTACGGCACCCAAAAGATAAAA
>c1012046_g1_i1|m.1541110 c1012046_g1_i1|g.1541110  ORF c1012046_g1_i1|g.1541110 c1012046_g1_i1|m.1541110 type:internal len:92 (+) c1012046_g1_i1:1-273(+)
CTTAAAGTTTGTAATTTGAGCTCTTCACATAAAGAAAAAGAATTCGAAGTGAAGATCCCC
TGGACACCTTCCAATGCCCAAAAGCATGTCATTGTTGGAAGCATGGCTCCTCCATTGAAG
GACCTGTGCTTAAAAGTTCTTTGTGAGAATACTGAAGAGATTGAATCCTTTGAAGGTCTA
CCTGATACAATCAAGCATCAAATTGCATTGCTGCTATGCCATTCAAGAAAGATGTCTTCT
CGAATTCTTTGCCTTCTCACCAGGGGTTTGCCT
>c1012070_g1_i1|m.1541133 c1012070_g1_i1|g.1541133  ORF c1012070_g1_i1|g.1541133 c1012070_g1_i1|m.1541133 type:internal len:37 (+) c1012070_g1_i1:2-109(+)
CTTTATGTTTGGCTTTATAATAATTATTACCACAATTTTCCTGCATCGCATCGGAGCACT
GCTACAGGTGTTTTTGCCATTGTGTCTGGAACCGGTTTTTATATGAGC
>c1012336_g1_i1|m.1541440 c1012336_g1_i1|g.1541440  ORF c1012336_g1_i1|g.1541440 c1012336_g1_i1|m.1541440 type:internal len:51 (+) c1012336_g1_i1:3-152(+)
TGGATCATGGAGAATGTGGGTCGACGCGTCTGCCCAAAAGACCATTATCCCCTCCCGAAC
CTTGAAGAAATGGTTCAGACAGCATCTGGTCATAACAGATGTAGTTTTCTATACACGTTC
TCTAGATACCATCAATTTTCGATTTATGAG
>c1012817_g1_i1|m.1541984 c1012817_g1_i1|g.1541984  ORF c1012817_g1_i1|g.1541984 c1012817_g1_i1|m.1541984 type:internal len:52 (+) c1012817_g1_i1:3-155(+)
GGCTTTCCCAAGACCATCTGCACCTCGCCCAACCATGTGATCTGCCACGGCATCCCCGAT
GCCCGGCAGATCCTGCGCGAAGGCGACATCCTCAACGTGGACGTGGCCGTGACCACGCCC
GAGGGCTGGATCGGCGACACCAGCCGCATGTAC
>c1012878_g1_i1|m.1542065 c1012878_g1_i1|g.1542065  ORF c1012878_g1_i1|g.1542065 c1012878_g1_i1|m.1542065 type:internal len:58 (+) c1012878_g1_i1:2-172(+)
TTCGACCTTTCCCTCCCTGCTTTTGGCTCCATTGCGCTCACCGCCGCCGACGTCGTGCCG
GTGCAGTACCGGAGGGTGAAATGTGAGAGGGTAGGAGGGATGAGGTTTACAGTACGAGGG
AGTTCTTTCTTCAACCAAGTTCTGATCACCAATTTGGCATCGAACGGTGAG
>c1012930_g1_i1|m.1542119 c1012930_g1_i1|g.1542119  ORF c1012930_g1_i1|g.1542119 c1012930_g1_i1|m.1542119 type:internal len:188 (+) c1012930_g1_i1:1-561(+)
ATTTTTCAAAGAATGGACAAAGGTAAAGCGCCGTCAGCCGCCGGCGAGTCTCCGGCCATC
GAGATCACGCTATGGAAAGCATTCGCCGGATCCACAGCCAACATGCCCTCCGCCGGATCA
AACGTCTACTACTTCCCGGACGGCCACGCCGAGCAATGCTCATCCCCGCCGCCCAAAATC
AACCGCAGCATGTTCCCGTGCCGCCTCGCCGCCGTCAATCTTTACGCCGACCCCACCACC
GAACAGCCCTTCGCCACATTCACCCTCACCGCAAAACTCTCCTCTACAAAAACCGCAAAT
CCGACCGCCGGCGATGCCGGCGAAGGCATTGCCTTCACCGCCAAAATTCTATCGGAGAAC
GAAGTCAGCCAGAAAAGCAGCAGCGCATTAAATCTGCCGGAGAGCGCAGACGAAGTGTTC
CGTTGCTCGACTCCCGGAGAATTCGTCGACGTGTACGATGTGAACGGAAATGGGTGGCGG
TTCCGGCACGTGGTCGCCGGATCCCCGCCGCGCCGTTTTCTCGCGGATGGGTGGGGGCGT
TTTGTTGCAAACAAGCTGCTT
>c1012938_g1_i1|m.1542134 c1012938_g1_i1|g.1542134  ORF c1012938_g1_i1|g.1542134 c1012938_g1_i1|m.1542134 type:internal len:34 (+) c1012938_g1_i1:3-101(+)
GGCATTGAAGGAAAGGATGAGCATCCCAGCATAGGGTACGTGGCGATGAAGGCGTGCATC
GGTGCTGGGAGGGTAGCTGATGCGGAGAAGGAATTGAGA
>c1013147_g1_i1|m.1542360 c1013147_g1_i1|g.1542360  ORF c1013147_g1_i1|g.1542360 c1013147_g1_i1|m.1542360 type:internal len:40 (+) c1013147_g1_i1:2-118(+)
TTGCGAGATGAATGGCGGAAAAACATGTTAATCCCAATTGATAGAAATAAAGATGATGCA
CAAAGTTGCGCCAGTCATAGAGGAATAAAGCTAATGTGTTACGCATTGAAACTTTGG
>c1013242_g1_i1|m.1542464 c1013242_g1_i1|g.1542464  ORF c1013242_g1_i1|g.1542464 c1013242_g1_i1|m.1542464 type:internal len:70 (+) c1013242_g1_i1:2-208(+)
GTCCGCATTCCGGCGAAAGGCTACGCAGAAGCCAACATCAGTGATAGTAGTAAAAACAAT
GTTTACGGTCTAAGTCAATGCCGAGGAGATATTAGCTCCCAAGCCTGCTCGTCGTGCGTC
ATTAATGCTGCCGTAAGGCTTCGCGAAAGCTGCCCCAATGCCTCAGAGGCTCGCACCAGA
TTTGATTTGTGCTCCATCAGATACGAC
>c1013454_g1_i1|m.1542687 c1013454_g1_i1|g.1542687  ORF c1013454_g1_i1|g.1542687 c1013454_g1_i1|m.1542687 type:5prime_partial len:40 (+) c1013454_g1_i1:2-121(+)
AAGATGAGCTCCATCCACTTGGTACTGTCAATCACCACTGTTGACGACCTGGAGGTTGAA
CAGCTGGATGTGAAGATGAAATTCCTTAACAGGGAGTTAAAGGAAGAACTGTACATGTAG
>c1014165_g1_i1|m.1543496 c1014165_g1_i1|g.1543496  ORF c1014165_g1_i1|g.1543496 c1014165_g1_i1|m.1543496 type:5prime_partial len:44 (+) c1014165_g1_i1:1-132(+)
ATTTATGGAGAGGGTCTTGTTGATGCCTTAGGGAGTGAAGTAGACAGACTTGAAACAGAG
ATTCAGAGAATTGTTCCAGGAATCAGACACGTTGACATCGAGGCGCATAACCCCTCCGAG
CCACCAGCATGA
>c1014187_g1_i1|m.1543525 c1014187_g1_i1|g.1543525  ORF c1014187_g1_i1|g.1543525 c1014187_g1_i1|m.1543525 type:3prime_partial len:42 (+) c1014187_g1_i1:1-123(+)
ATGAAGTCGTTATGGGGCGCATTGATGTCGTCTTGTTGGACCCATTCTAACTGGGAGATT
GGGAAATTCATTGGGACGAAACTTATAAAAATGATGCCCAATGAGGTCGGGCCTTACATC
CTA
>c1014262_g1_i1|m.1543624 c1014262_g1_i1|g.1543624  ORF c1014262_g1_i1|g.1543624 c1014262_g1_i1|m.1543624 type:internal len:91 (+) c1014262_g1_i1:1-270(+)
CACGGCAGTTTCCGATCCAACCGCGCTACGGCAAAGCGGGCATATGGAGTGGCATTGAAA
CCACATATCGATGCATTGAAGATGGAACGGATGGTTGCATTTCGGGAGGAATCGAGCCTC
TTCACCGTCGGAAAGCTCACAGAGGCAAACGGAGCATTCGAGGCCGTCCTTGAAATCGCT
TCCTCTGTAAACAGTAACAGGAAGCGATCGGACTACCGAGGGGTCGAGGCCGCGGCTAGG
TCCAACGGCGTCGTTAGCGACGAAAATAAA
>c101438_g1_i1|m.38072 c101438_g1_i1|g.38072  ORF c101438_g1_i1|g.38072 c101438_g1_i1|m.38072 type:internal len:78 (+) c101438_g1_i1:2-232(+)
GGAGTTGCCGAAAGGAAAAATCGTCGTTTATTAGAAGTTTTCCTGGCACTTCTATTTGAG
ATGATAGTACCGAAACATTTTTGGGTCGATGCGGTTTCCACAACCTACTTTCTAATCAAA
CGCATGCCATTGTCCGTTCTTGACGACCAAGTGCCTTTCTCCATTCTATTTTCATCATCC
TCTATATTTTTTGTTGCACCACACATCTCTGGGTGCACATGCTTTATTCAT
>c1014817_g1_i1|m.1544269 c1014817_g1_i1|g.1544269  ORF c1014817_g1_i1|g.1544269 c1014817_g1_i1|m.1544269 type:internal len:41 (+) c1014817_g1_i1:2-121(+)
GACTACACCGCGGCCAACATTAGCCTTGATCTGTGGCGGCCAGAGCAGGCTACCAAAGTT
TATAGGTTAAAGTTTTGGGCTGTGGTAGAAGTGGTGCTACAGGGGACGAACATCATCACG
>c1015150_g1_i1|m.1544644 c1015150_g1_i1|g.1544644  ORF c1015150_g1_i1|g.1544644 c1015150_g1_i1|m.1544644 type:internal len:42 (+) c1015150_g1_i1:2-124(+)
TGCCAAAGGAGCAAGTCTGAAAGCCTACTCCCAACTGGGTTATTACAACCACTTCACCTC
CGCACTCAGATTTGGATGAACGTATCCATGGATTATATTCAGGGCCTTCTAGGGGTCGGA
GGC
>c1015479_g1_i1|m.1545010 c1015479_g1_i1|g.1545010  ORF c1015479_g1_i1|g.1545010 c1015479_g1_i1|m.1545010 type:internal len:39 (+) c1015479_g1_i1:2-115(+)
GTCGACATCGTGGCGCCCGGTGTGCTGCTGAAGGCCGAAGCCATCGTGCCGACGCGTGAA
CTGCCGGCCTACCTGGGCAGCGCCGACGCGCGTGAATGCCACATCGCGTATCAC
>c1015996_g1_i1|m.1545556 c1015996_g1_i1|g.1545556  ORF c1015996_g1_i1|g.1545556 c1015996_g1_i1|m.1545556 type:internal len:38 (+) c1015996_g1_i1:3-113(+)
TATGTAGAGCAACCTTCAAGTTTTGTAGATCATCACTTTTTAAATAATGTTTATTTCCTT
AACATAGCCTTATATAGTCTGACACAGGCTCCCAAAGCTTGGTATGAGACA
>c1016194_g1_i1|m.1545792 c1016194_g1_i1|g.1545792  ORF c1016194_g1_i1|g.1545792 c1016194_g1_i1|m.1545792 type:internal len:64 (+) c1016194_g1_i1:3-191(+)
TCTTCCGATCTTAATAAGGTGAGGATAATACGAAGCAAGGTGGCCGGAAAGGTGCCTTGC
TTTGAAAAAGCGGTGGTGGTGCGGAGGAATGGCGAAGGCATGAGTAAAGAGAAAAGGAAG
GAGACTTACGATTGGATGAGGTGCAGGGGAAGGAAATATTGCGGGCTGGAAAATGTGCAG
AAGAAGTCG
>c1016268_g1_i1|m.1545879 c1016268_g1_i1|g.1545879  ORF c1016268_g1_i1|g.1545879 c1016268_g1_i1|m.1545879 type:internal len:53 (+) c1016268_g1_i1:3-158(+)
TTTGGGATGCCCATCACCACTATGGTTACGATTGCAAAGATTCTAAAGAATAATGGGCTC
GGTGTTGAGAAGAAGATTATGACTTCAACCGTGGACTTCGAGGATGAGTCGGGGGACAAC
CCATCTAGAAAGCGAAGATTGAAATTTTACCAGGAA
>c1016395_g1_i1|m.1546041 c1016395_g1_i1|g.1546041  ORF c1016395_g1_i1|g.1546041 c1016395_g1_i1|m.1546041 type:internal len:36 (+) c1016395_g1_i1:3-107(+)
TTAATCCCCTACTATTTTGCATTGATTATAAATAAGCTTACTAAGCTGATTCAAGGAGAT
GGGCATTGGTGCATGCGTTTTGCTAATGATAATGATCTTATTGAT
>c1017363_g1_i1|m.1547127 c1017363_g1_i1|g.1547127  ORF c1017363_g1_i1|g.1547127 c1017363_g1_i1|m.1547127 type:5prime_partial len:59 (+) c1017363_g1_i1:2-178(+)
GATCGTAGAGCAGCTGAAGTGGAGCTCGATGTTAGGGATGACCGCACCGCGGATGCTAAT
CGGAAGCTACCTCGAATGCTTCATGACCAGGGTAACGTTTTTAAAAATAATACTCTCACT
TCATTGCTGGTTCTCATTCTTAGCACTCGCGTTTATTGTTCTGACATCAAATCTTAA
>c1017871_g1_i1|m.1547701 c1017871_g1_i1|g.1547701  ORF c1017871_g1_i1|g.1547701 c1017871_g1_i1|m.1547701 type:internal len:35 (+) c1017871_g1_i1:2-103(+)
ATCTGCACGACAAATGGTATTAGGCGAAAATTCACCATTCCTAGGACTCAACAACAAAAT
TGCGTTGCAGAACGCATGGACCAGACCATTACTGAGCGAGAT
>c1017939_g1_i1|m.1547790 c1017939_g1_i1|g.1547790  ORF c1017939_g1_i1|g.1547790 c1017939_g1_i1|m.1547790 type:internal len:44 (+) c1017939_g1_i1:2-130(+)
TTCACGCTCCAGCTGCACCACACACCGGATGAGAGCGTCGACGTGAGCAATCCCCGTGAT
GGGTTGCTTCGAATGGTGAAGTCGTTGTCGCCAAAGGTTGTTACGCTGGTGGAGCAGGAG
TCTAACACA
>c1018305_g1_i1|m.1548201 c1018305_g1_i1|g.1548201  ORF c1018305_g1_i1|g.1548201 c1018305_g1_i1|m.1548201 type:internal len:60 (+) c1018305_g1_i1:3-179(+)
GTATTTGGCGGCATCATAGCAGGCCACATTTCTGATTATCTTGACGCACGGGCTATCACA
GCCGCAACTTTTACGTATTGTGCCATTGCAATGCTCTTCTTTTACCGTGTTTATGGGAGT
ATTTCAATCTTCTGGAATGCTACTCTCTTGCTTTTTACAGGCTTGTTTGTTAATGGA
>c1018468_g1_i1|m.1548375 c1018468_g1_i1|g.1548375  ORF c1018468_g1_i1|g.1548375 c1018468_g1_i1|m.1548375 type:internal len:34 (+) c1018468_g1_i1:1-99(+)
TTACCTGTTGGTAAGAAAGCAATTAATTGCTGTTGGATTTTTGCGGGAAAGGTTTTGCCG
GACGACTCAGTTGCTCGTCTAATGGTGCGCTTGGTCGCC
>c1018627_g1_i1|m.1548559 c1018627_g1_i1|g.1548559  ORF c1018627_g1_i1|g.1548559 c1018627_g1_i1|m.1548559 type:internal len:40 (+) c1018627_g1_i1:1-117(+)
CTAAATCCTTATTTTTGGCTCATGCTCAAGGATATGCTCAAGTTTAAGAATGATGTACTT
AGTTACCTCAAGGAGCATGAAGAGAACCCTGACATGGATAAGAATGGAACTTTGGAG
>c1020077_g1_i1|m.1550226 c1020077_g1_i1|g.1550226  ORF c1020077_g1_i1|g.1550226 c1020077_g1_i1|m.1550226 type:internal len:39 (+) c1020077_g1_i1:3-116(+)
GGAACAATTGAAGCCTCAGTGCTTTGCAATCCCAAAGTAATAAGGATATGCTCTAATGCT
ACTGGGTATGTTTTCTGGGATGGAGTACATCCATCAGAGGCTGCAAATAAGATT
>c1020448_g1_i1|m.1550642 c1020448_g1_i1|g.1550642  ORF c1020448_g1_i1|g.1550642 c1020448_g1_i1|m.1550642 type:internal len:42 (+) c1020448_g1_i1:2-124(+)
AAATATATTATTCACATCGAAAAATTAACCAGAGAAAAAGCCAACGGAGCTACTGTCAAT
ATTGGAGTAAATGCATCTAAAGTTGTTATCACAAAATTGAAATTAGATAAAGACAGAAAA
GCA
>c1020781_g1_i1|m.1551022 c1020781_g1_i1|g.1551022  ORF c1020781_g1_i1|g.1551022 c1020781_g1_i1|m.1551022 type:internal len:38 (+) c1020781_g1_i1:1-111(+)
GGCGTGGGCGGCGCCGGGCCGCTCGAAACCATCTGGTTCGAGGGCCGCGTCCAGCCGCTG
CAATATCAGGTGATGGGTGAGGATGCGGTGCTATGGGTCGCCAGCAATATC
>c102084_g1_i1|m.38171 c102084_g1_i1|g.38171  ORF c102084_g1_i1|g.38171 c102084_g1_i1|m.38171 type:internal len:46 (+) c102084_g1_i1:3-137(+)
TCATTGATAAAGCAATACCCCAGAGATCATGCAGTTTTCAAAGATCCTATTTCAATACAT
AAACAAGGGTGGGATCAATTATGGTCAATTTTTCTTAATAAACAAAATGTTAAACTTGAT
ATTAAAAGATTAAGG
>c1022206_g1_i1|m.1552651 c1022206_g1_i1|g.1552651  ORF c1022206_g1_i1|g.1552651 c1022206_g1_i1|m.1552651 type:internal len:38 (+) c1022206_g1_i1:2-112(+)
GTTCGCCTGCCCCTTCCATATCAACTTCCAGCCCAGCCTTATTCTCATGAAGATGTACCT
TGGTCGTGGGATCGGCAGTACTTTAAGAAGGATGTATATGGTCAAGTTTGG
>c1022478_g1_i1|m.1552957 c1022478_g1_i1|g.1552957  ORF c1022478_g1_i1|g.1552957 c1022478_g1_i1|m.1552957 type:internal len:46 (+) c1022478_g1_i1:1-135(+)
AACGCTGCTGTTTCCGACAGCCGCAAGCCGTCGGCGAACTCTGGGCCGGTGAGCTCTGAG
TTTCTTTACCTAGGCACCCTTGTAAACTCTCGTGGTTTGGAAGACGGTTCTATCGCGGCT
GCACCGGCGCGCTCG
>c1022753_g1_i1|m.1553287 c1022753_g1_i1|g.1553287  ORF c1022753_g1_i1|g.1553287 c1022753_g1_i1|m.1553287 type:3prime_partial len:32 (+) c1022753_g1_i1:67-159(+)
ATGGATCCAAACACATTTGAGCAGCTTGATGTGCCGAAGGATTTATTTGGAAAAAATTCT
AGTTATTTAAAAGAGGAAATGAGCGTGACAGTT
>c1023020_g1_i1|m.1553611 c1023020_g1_i1|g.1553611  ORF c1023020_g1_i1|g.1553611 c1023020_g1_i1|m.1553611 type:5prime_partial len:41 (+) c1023020_g1_i1:1-123(+)
CACAAAATAAAGCTAAGTGTGGTGGAGATGAGAATTTTTAAGCGGATTAGCGATTTTACT
CTTAATAAAAAAATGAGGAATGACTATCCGCAAAACGATTTGGTAAACCCACCAAATGAG
TAG
>c1023536_g1_i1|m.1554245 c1023536_g1_i1|g.1554245  ORF c1023536_g1_i1|g.1554245 c1023536_g1_i1|m.1554245 type:internal len:39 (+) c1023536_g1_i1:3-116(+)
CTTCATCAGTTATGGAGTACCTGCTCCCATCAGGTTTCTAAATCCGGCCTCCCGCCAGAG
GTCCTGGCCAAACACCTTCCCATCGAAGTGGTCGCCAAGATTGAAGAGATCCGT
>c1023632_g1_i1|m.1554339 c1023632_g1_i1|g.1554339  ORF c1023632_g1_i1|g.1554339 c1023632_g1_i1|m.1554339 type:5prime_partial len:35 (+) c1023632_g1_i1:1-105(+)
TGGATTTTTACCGTCAAAGTTCATTTGAATGGATTTGTAGCTCGCCTTAAAGCCCGTTTG
GTGGACAAATGCTACACCCAAATGTATGGCCTTAATTATTTTTAA
>c1024474_g1_i1|m.1555338 c1024474_g1_i1|g.1555338  ORF c1024474_g1_i1|g.1555338 c1024474_g1_i1|m.1555338 type:internal len:42 (+) c1024474_g1_i1:3-125(+)
CAGTTGATAAAGTCAATTGGACAAATCATTCATGTCCTTGGTGGGACAGCTATCATCTCT
CTACTTCAACCAACTCCCGGAACATATGAGCTATTTGATGATATCATCCTCTTATCAGAT
GGC
>c1024631_g1_i1|m.1555518 c1024631_g1_i1|g.1555518  ORF c1024631_g1_i1|g.1555518 c1024631_g1_i1|m.1555518 type:internal len:41 (+) c1024631_g1_i1:2-121(+)
AAAACTCTAGCTCAAAATCTATGCCCAAGTCTAGGCACTAAAGGCTCTATCCTTTATGAA
GAAGTGGCACAGTCCAATCTTGTTGGTACGAAAAGAGCTTATACCAAGTGGGCGGACGGG
>c1024721_g1_i1|m.1555629 c1024721_g1_i1|g.1555629  ORF c1024721_g1_i1|g.1555629 c1024721_g1_i1|m.1555629 type:internal len:51 (+) c1024721_g1_i1:1-150(+)
TCCAAACCTATTTTTTATATATTGCAAATGTACGCCGAGGAGATTCACGCCACCATCCGT
ATGGAGGTGCAAAAGTTTGTGTCCATAGGCTTTGTGGGGGAAATCCAGTTCCCTACTAGG
GTGGCCAATGTTGCCATGGTTCGGAAGTAC
>c1024879_g1_i1|m.1555799 c1024879_g1_i1|g.1555799  ORF c1024879_g1_i1|g.1555799 c1024879_g1_i1|m.1555799 type:internal len:41 (+) c1024879_g1_i1:2-121(+)
CACAATCTACGACACTACCGCGTCAAACTAAACCCGGCCAAATGCGTCTTTGGCACCAGG
TCTGGGATGTTCCTCGAGCATAACATCTCAAAGTTGGGTGTGTCAATAAACCAAGAGAAG
>c1025014_g1_i1|m.1555937 c1025014_g1_i1|g.1555937  ORF c1025014_g1_i1|g.1555937 c1025014_g1_i1|m.1555937 type:5prime_partial len:55 (+) c1025014_g1_i1:1-165(+)
CGCATCTGCCATCAGAATGATGAAACTGTTAGAATCGTCAAGCTTATCATCACTTCTGTT
ATACAAGAATACCCGCAACAAGCTCTTTGGATGATGGCCGCCGTCTCTAAATCGACGGTT
TCTGCGAGGCGTGAGGCAGCCGCAGATAGTTCAAGCTGCTCGTAA
>c1025033_g1_i1|m.1555959 c1025033_g1_i1|g.1555959  ORF c1025033_g1_i1|g.1555959 c1025033_g1_i1|m.1555959 type:internal len:34 (+) c1025033_g1_i1:2-100(+)
CTCTGCACCATGGCCAAGCGCCTGCTGGCCGGCAAGGGCGTGGCCGTGACCGAGATCGAT
GCCGGCAGCGACCCGCAAGCCCTGCAGGAGATGATGACA
>c1025667_g1_i1|m.1556693 c1025667_g1_i1|g.1556693  ORF c1025667_g1_i1|g.1556693 c1025667_g1_i1|m.1556693 type:internal len:80 (+) c1025667_g1_i1:3-239(+)
GCCGCGCAGTTGGCCGCGCTCGGTGGCGCCAGCCAAACGGTGTGGCGCGAACGCAGCGCC
GCCGAGCAGCAGTACGGCGAGGTGTGCATCGCCCAGCTGCTGGAACTGGGCTTGCTGATT
GGCGACACGCCGCAGTATGCGGCCCAGCGCGCGCGCGACGATACGCTGCGCGATACCCAC
TGGCGGCCGCTGTCGGCGCTGGCGCATACCTTTGGCCGCTGGCGCGGCGTGGTCGAG
>c1026675_g1_i1|m.1557888 c1026675_g1_i1|g.1557888  ORF c1026675_g1_i1|g.1557888 c1026675_g1_i1|m.1557888 type:internal len:40 (+) c1026675_g1_i1:3-119(+)
CGGACAATCATCACAGACAATGACCCTCAGTTTGCCTCTCAAAAGCTACGGTTGTTCTGC
GAAGAGAAGGGGGCTCACCTCAAGTTCGCTTCCGTTCATCACCCACAAACAAAAGGT
>c1026775_g1_i1|m.1558015 c1026775_g1_i1|g.1558015  ORF c1026775_g1_i1|g.1558015 c1026775_g1_i1|m.1558015 type:internal len:41 (+) c1026775_g1_i1:2-121(+)
TTTGGGCTTGATGCAGTAGGCTTAGCGGTTGCTGAAGGATCAAGGCTTTTGAAGGCTGCC
AAAATTATTGGGGTAGACATTAATCCAGAAAAGTTTGAGATTGGTAAAAATTTTGGGATC
>c1027375_g1_i1|m.1558713 c1027375_g1_i1|g.1558713  ORF c1027375_g1_i1|g.1558713 c1027375_g1_i1|m.1558713 type:internal len:38 (+) c1027375_g1_i1:1-111(+)
GGAATCCGCACGGCGATCGATACTGGGTGTGGGGTGGCAAGCTGGGGTGCTTTTCTTATC
TCCGGCGAGATTCTGACCATGTCCTTCGCTCCGCGAGATTCGCATGAGGCA
>c1027543_g1_i1|m.1558889 c1027543_g1_i1|g.1558889  ORF c1027543_g1_i1|g.1558889 c1027543_g1_i1|m.1558889 type:internal len:42 (+) c1027543_g1_i1:1-123(+)
GTTTCCTTAATTATATCAAGATTATTAATTCAACTTAATAAGAAGAATGCTGAAGCAGGA
ACTATAGTAGAAGAAACCATGGGATCTATTAAAACAGTAGCCTCATTCTCTCGTGAAAGT
CAA
>c1027691_g1_i1|m.1559041 c1027691_g1_i1|g.1559041  ORF c1027691_g1_i1|g.1559041 c1027691_g1_i1|m.1559041 type:internal len:44 (+) c1027691_g1_i1:1-129(+)
GTTTTGAAGTCCACCGAGGACCACGATCCGGTGTCGTGGAACAGCCTTATAGTAATATGC
TCCCGCCGCGCGCTGCATGATGAAGCTCTCTCACTTTTTGTTCAAATGCGCCAAAGAGAA
ATTAAACAG
>c1027706_g1_i1|m.1559051 c1027706_g1_i1|g.1559051  ORF c1027706_g1_i1|g.1559051 c1027706_g1_i1|m.1559051 type:internal len:46 (+) c1027706_g1_i1:1-135(+)
CTTCACCATCCATGCTGGCGCCTTGCCATGGAGAAAGAATTGGCGGCTCTAGAGGCTAAT
CGCACATGGGATCTTATCCCCTTACCGATTGGTAAGAGGGATATTGGCTGTAGGTGGATA
TTCTCAGTTAAAGTT
>c1027831_g1_i1|m.1559195 c1027831_g1_i1|g.1559195  ORF c1027831_g1_i1|g.1559195 c1027831_g1_i1|m.1559195 type:internal len:50 (+) c1027831_g1_i1:2-148(+)
GTTATTAGATGTAAATGGATATTCTCTATTAAAAAGCATCCAGATAGTACGATTGCCCGC
CTAAAAGCTTGCCTTGTTGCAAAAGGGTATGCACAAATATATGGTGTTGACTCCTTTGAG
ACCTTCTCCCATGTATCCAAGATAACC
>c1027986_g1_i1|m.1559375 c1027986_g1_i1|g.1559375  ORF c1027986_g1_i1|g.1559375 c1027986_g1_i1|m.1559375 type:internal len:39 (+) c1027986_g1_i1:2-115(+)
AACGCCGCGCCGGAAGCCGGCGCGCAGCGCCAGATCCGCCTGTTCGCAATGGACGACTGC
GTCATCGGCCGTTTCGAACTGGTCGATCCGGAATCCGACGTGCTGCTGACCCAC
>c1028672_g1_i1|m.1560130 c1028672_g1_i1|g.1560130  ORF c1028672_g1_i1|g.1560130 c1028672_g1_i1|m.1560130 type:internal len:76 (+) c1028672_g1_i1:3-227(+)
GGGAAACAGGGAGAAGAGGAGTTCAAAATGGAGGTGGAGCTGCTAACTCGTCTCCGGTCT
CAATATCTACTGAAATTGATTGGCTACTGTTCTGATAGTTTCCATAGATTGCTTGTGTAC
GAGTTCATGGCTAATGGTGGACTCCAGGAGCACTTATATCCAACCCCAGGTTCCTGTGGC
GGCATTTCTAAGTTAGAGTGGGAAATAAGGATGAGAATGGCGCTT
>c1028773_g1_i1|m.1560248 c1028773_g1_i1|g.1560248  ORF c1028773_g1_i1|g.1560248 c1028773_g1_i1|m.1560248 type:internal len:36 (+) c1028773_g1_i1:2-106(+)
TACGATCGAGTAAATGATGATAAAAATGTGCCAATTATTGAGGCCAAAATGACAGATGAG
CTCGGGGAAGATCCTTTTGGCAAAAGGAAGAATGAAAAGAAGAAA
>c1028836_g1_i1|m.1560318 c1028836_g1_i1|g.1560318  ORF c1028836_g1_i1|g.1560318 c1028836_g1_i1|m.1560318 type:internal len:40 (+) c1028836_g1_i1:1-117(+)
CGAATGAAAATTGCCCTTGGGTGTTCTAGGGGACTCACATATCTGCACCATGATTGTTCT
CCGGCTATAATCCACCGTAACTTCAAATCCGCCAATATACTTCTTGATCAAAACCTG
>c1028896_g1_i1|m.1560387 c1028896_g1_i1|g.1560387  ORF c1028896_g1_i1|g.1560387 c1028896_g1_i1|m.1560387 type:internal len:38 (+) c1028896_g1_i1:1-111(+)
CTGGAAGACTTGCAAAAAGGTCTGGCGGCGGCGGCGGCGAAATATCCATGGCTGGACCGC
GACAATAGCTGCGCGCTGGGCGCCTCCTACGGCGGCTTCATGATGAACTGG
>c1028930_g1_i1|m.1560427 c1028930_g1_i1|g.1560427  ORF c1028930_g1_i1|g.1560427 c1028930_g1_i1|m.1560427 type:5prime_partial len:38 (+) c1028930_g1_i1:2-115(+)
TTTTCATACTTTTTTACCTTCATTAATGACGACATTAGAAAGATATGGGTTTACCTTTTG
AAGAAAAAATCTAAATTTTTTTATAGTTTTCAAAAAATGGAAAAGTCTGGTTGA
>c1029214_g1_i1|m.1560741 c1029214_g1_i1|g.1560741  ORF c1029214_g1_i1|g.1560741 c1029214_g1_i1|m.1560741 type:internal len:44 (+) c1029214_g1_i1:2-130(+)
ACAACTTTAAGGAGGCTCCGAGAAGGACAAGCCATTGCACTAATTAGTGATGCTGGAACT
CCAGTCATTAGTGATCCTGGATTGGAACTTGTATGCTTTTTGTTTCAAATATTAAAAGCT
TTATATTAC
>c1029241_g1_i1|m.1560761 c1029241_g1_i1|g.1560761  ORF c1029241_g1_i1|g.1560761 c1029241_g1_i1|m.1560761 type:internal len:42 (+) c1029241_g1_i1:3-125(+)
CATACTAATTTATTAGGGCTTGATGCTGGTCTTAGAAATGGTAGTCTAAAAGAAGGGACT
CTAAATCTTGAAATATTGCAGTTTAAATCAAGATTTCCTCGGGAAGTTTTGCTTTGCAGA
GTA
>c1029577_g1_i1|m.1561162 c1029577_g1_i1|g.1561162  ORF c1029577_g1_i1|g.1561162 c1029577_g1_i1|m.1561162 type:internal len:39 (+) c1029577_g1_i1:3-116(+)
GAGATGTCGATGAAGGTAACCTTAAAGAGCTCTGATGGTGAGGAATTCGTCGTGGAGGAA
GCAGTGGCTAGAGAATCTCAGACAATTCTTCACATGATCGAGGATGGCTGCGCG
>c1030624_g1_i1|m.1562304 c1030624_g1_i1|g.1562304  ORF c1030624_g1_i1|g.1562304 c1030624_g1_i1|m.1562304 type:internal len:39 (+) c1030624_g1_i1:3-116(+)
TCTCATGTGCTGGCTGCCCCAATCCATGGGAAACCCCTCATCTTTTATACGGTAGTAATG
GATGATTCCTTTGGAGCCCTCTTAGCTCAATTGAACGAGAATGGTAAGGGGAAA
>c1030736_g1_i1|m.1562433 c1030736_g1_i1|g.1562433  ORF c1030736_g1_i1|g.1562433 c1030736_g1_i1|m.1562433 type:internal len:43 (+) c1030736_g1_i1:1-126(+)
GAAAAATATTTCAAATTTATAAACGGAAGTGCAACCGGCTATGCTTTATGCTGCATGCTG
TGGCCATTAAAAGTGAAGCATAAAGGTCAGTTAAGTGTTGCAGTTATGAGGATGTTTAGG
TGGATG
>c1030917_g1_i1|m.1562640 c1030917_g1_i1|g.1562640  ORF c1030917_g1_i1|g.1562640 c1030917_g1_i1|m.1562640 type:internal len:69 (+) c1030917_g1_i1:3-206(+)
ACCAAGGAGGAGGCTTGGGTCCCCGTCACCAAGCTCGGTCGCCTTGTAAAGGGTGGACTC
ATTAAGCGTCATGAGGAGATTTACCTCTTCTCTCTCCCCGTCAAGGAGTATCAGATAATA
GACTTCTTCTACCCTCCTTCCGAAGGAAAATTGAAGGACGAGGTCATGAAGATTATGCCA
GTGCAAAAGCAAACCCGTGCTGGA
>c1031099_g1_i1|m.1562841 c1031099_g1_i1|g.1562841  ORF c1031099_g1_i1|g.1562841 c1031099_g1_i1|m.1562841 type:internal len:54 (+) c1031099_g1_i1:1-159(+)
CTCGTCGAACTCGCGCTTGACGCGGCGGCGGTCTCGGACGAAATCGCAGCGTGCTTTGTT
CTTGAAGGGGTCTCGATGGAGGGAGAAGTAAGCCTCGGGATTGCGGGGTTCTATTCGGTG
CTTTCTGCAGAAGGGTACCCAAATGGAGGCGAAGGTGGA
>c1031121_g1_i1|m.1562867 c1031121_g1_i1|g.1562867  ORF c1031121_g1_i1|g.1562867 c1031121_g1_i1|m.1562867 type:internal len:83 (+) c1031121_g1_i1:3-248(+)
CCTATTTCCCCGTTCAATCTCACAATTCTAAGCTCGTCTCTCCTCCGTTCCGTTGTGAAG
TCCGGGAAAGGTCACGAAGCCATGATCCTGCTGGAGGAGATGATGTTGGATGGCATACTT
CCTGACATCCAAACTTTTTCTGGGCTGATGGAGCATTTTTCCAGAGAGGGGGATCTGAAA
AGCGTGCACAGGCTGTTTGCAACGGCGAAGCAGTGCGGACTGGTCCCCGATGTGTTTATG
TATCAG
>c1031136_g1_i1|m.1562884 c1031136_g1_i1|g.1562884  ORF c1031136_g1_i1|g.1562884 c1031136_g1_i1|m.1562884 type:5prime_partial len:33 (+) c1031136_g1_i1:2-100(+)
AGAAAACTGACCGAACTGGAACCTCAAAATGCAGGGGCATATGTTCAACTTGCCAATGTA
TATGCTTCACTGAACAAATGGATGATGTTGCAAGAGTGA
>c1031730_g1_i1|m.1563589 c1031730_g1_i1|g.1563589  ORF c1031730_g1_i1|g.1563589 c1031730_g1_i1|m.1563589 type:3prime_partial len:62 (+) c1031730_g1_i1:3-185(+)
ATGAGAAAAATGAGTGTTTGCTTCTTCTCCATCTTATGTTTGCATCTTCTCCATGGAAAT
TCATGGAGACCTTCTGCTATTTCAGGTGGTACATCAGATGGATCAGAACGATGGGGATAT
GTTGAAGTTAGGCCAAAAGCGCATATGTTTTGGTGGCTCTATCTCAGTCCAAACAGAGGC
GAC
>c1032042_g1_i1|m.1563944 c1032042_g1_i1|g.1563944  ORF c1032042_g1_i1|g.1563944 c1032042_g1_i1|m.1563944 type:internal len:36 (+) c1032042_g1_i1:1-105(+)
AAGATTTTGGGAACAATTATATGTGTTGGAGGTGCAATGAGTAGTATTTACATTGGAATA
ACCATTCATATATCATCTCCATCATGGGAGGCAAAAAACCAAGCA
>c1032136_g1_i1|m.1564044 c1032136_g1_i1|g.1564044  ORF c1032136_g1_i1|g.1564044 c1032136_g1_i1|m.1564044 type:internal len:46 (+) c1032136_g1_i1:1-135(+)
CTTGGGTTTTTACGATATTTCTTAAGCATTGAGATGACTACAAGCCACAAAAGATTTATA
CTATCCCAAAGAAAGTGCGCGCTAGATCTTCTTCGAGAGACAAGATTAGTCGAATGCAAG
CCGTGTTCTACACAT
>c1032493_g1_i1|m.1564420 c1032493_g1_i1|g.1564420  ORF c1032493_g1_i1|g.1564420 c1032493_g1_i1|m.1564420 type:internal len:43 (+) c1032493_g1_i1:3-128(+)
CGGATACTCCTCTCGACAAAGCTCGGCAAGATGCTTCCCCGTCGCCACACCGAGCCTCGC
AGACAAAAGTTGAATGAAAAGCCCCATCATAGTCGCCCAGAGAAGAAGCCAAAGAAGACT
ATATCC
>c1032836_g1_i1|m.1564806 c1032836_g1_i1|g.1564806  ORF c1032836_g1_i1|g.1564806 c1032836_g1_i1|m.1564806 type:3prime_partial len:30 (+) c1032836_g1_i1:42-128(+)
ATGCAAATTTTCGTGAAGACACTCACAGAAAAGACTATCACCTTAGAGGTTGAGTCCACC
GAGTCTTTCGGCTCTGTCAAGCAGCAG
>c1033051_g1_i1|m.1565069 c1033051_g1_i1|g.1565069  ORF c1033051_g1_i1|g.1565069 c1033051_g1_i1|m.1565069 type:internal len:41 (+) c1033051_g1_i1:1-120(+)
AATTTCTTCTCCGGCACCATTCCTCAATCTATCGGGTCGCTCCGTCACCTCCGAACCGTT
GATTTCAGCTTCAATTTTCTATCAGGTGAGATCCCGCCGTCCATCCCTTCTTTACCAAAG
>c1033114_g1_i1|m.1565141 c1033114_g1_i1|g.1565141  ORF c1033114_g1_i1|g.1565141 c1033114_g1_i1|m.1565141 type:internal len:42 (+) c1033114_g1_i1:3-125(+)
GTAAAGAACATATATCTCATCCCAAACATCGCAGACCTCTTTGACCAACTCAAATGCGGA
AAGTTCATCTCAAAGTTAGATCTTGGTTCCATTTATTATCAAGTTTGCATAATTGAAGGA
GAT
>c1033186_g1_i1|m.1565216 c1033186_g1_i1|g.1565216  ORF c1033186_g1_i1|g.1565216 c1033186_g1_i1|m.1565216 type:internal len:42 (+) c1033186_g1_i1:2-124(+)
GAGGTGCAGGACCATGGCGTCGGCGTGCCGCCGGACCAGATCGAGCAGCTGCTCAAGCCC
TTCACGCGGCTGGACGTGGCGCGCAGCCAGGCCAATGGCGCCGGCCTGGGCCTGGCCATC
GTC
>c1033780_g1_i1|m.1565917 c1033780_g1_i1|g.1565917  ORF c1033780_g1_i1|g.1565917 c1033780_g1_i1|m.1565917 type:internal len:40 (+) c1033780_g1_i1:3-119(+)
ATTTTTGAGGCGGCGTCGAGAAAGCTTGCGGAGACCTGCCGGACGCTTGCCGATGCTGAG
GCTGCACATTTGTCTGCCTCCAAAGCTGTTACCAACAAAGAGAAGGAGAAGAGGTGG
>c1034246_g1_i1|m.1566453 c1034246_g1_i1|g.1566453  ORF c1034246_g1_i1|g.1566453 c1034246_g1_i1|m.1566453 type:5prime_partial len:33 (+) c1034246_g1_i1:3-101(+)
ATCTTGAAGACAATATTTCTTCATAGAGAGCTTGATGAAAAGATCTATATGAAGCAACCT
AAAGGGTTTGAGGTTAAGTCTAGAGAGGATATAGTCTAG
>c1035112_g1_i1|m.1567492 c1035112_g1_i1|g.1567492  ORF c1035112_g1_i1|g.1567492 c1035112_g1_i1|m.1567492 type:internal len:105 (+) c1035112_g1_i1:3-314(+)
GAGAACGATGCGCTTGAGCTCTGTCAGAAGATCAGAGAGAATAAATGGCCAGTCGATCTC
ATCATGTATAATGCTTTGCTCAGCATGTGCGCTAATATTGGTTTAGAACAAGACGCTGAG
AAGCTGTTTCAAGAAATGCAGCAGTTAGGCCGAGGCAAGGGGAAGCTAGATGCGTTCAGC
TACACTTCAATGATCAATCTGTATAGCCGCAATGGGAATTGTGAGAAAGCACTAAAGATG
TTTGATGAAATGCTTACAAGAGGAGTGGATCCAAATGTTATGGGCTGTACCTGTTTGATT
CAATGTTTGGGA
>c1035139_g1_i1|m.1567530 c1035139_g1_i1|g.1567530  ORF c1035139_g1_i1|g.1567530 c1035139_g1_i1|m.1567530 type:internal len:45 (+) c1035139_g1_i1:1-132(+)
CATCTCCCTACCGACGAATTCCCTGTCCTTCAAAATCAAGGCATTTGGGAACTCGTGATC
CCTCCTTCCAACCTACACATTCTCGGATGTCTATCTGCTAAAGAAATTCATATACGACAT
CAAATAGGCCCC
>c1035845_g1_i1|m.1568360 c1035845_g1_i1|g.1568360  ORF c1035845_g1_i1|g.1568360 c1035845_g1_i1|m.1568360 type:internal len:40 (+) c1035845_g1_i1:1-117(+)
GGAATTGATATTGATCCAGGGGATGATCATCTCACTATATATGTAAACAACCAGTTGGCC
ATACAATTAGCAAAGAACCTGGTGTTCCATGAAATGACCAAACATATTGATACGAAG
>c1036121_g1_i1|m.1568712 c1036121_g1_i1|g.1568712  ORF c1036121_g1_i1|g.1568712 c1036121_g1_i1|m.1568712 type:internal len:36 (+) c1036121_g1_i1:1-105(+)
AAAGTTGGAGCTGTCACAATAGAAGATAAGCTTAGAGAGTGTAGTCTTATGTGGTTTGGT
CGTGTTAAACATCAACCTTTAAACCATCTTGTTAGGAGATTAGAG
>c1036460_g1_i1|m.1569107 c1036460_g1_i1|g.1569107  ORF c1036460_g1_i1|g.1569107 c1036460_g1_i1|m.1569107 type:internal len:42 (+) c1036460_g1_i1:2-124(+)
CTCGTTAAGTTTGTAAAGACGGTAGCGGAAGCTGGAATGTACGTCCATCTACGGATCGGA
CCCTACGTCTGTGCAGAGTGGAACTACGGAGGATTTCCGATTTGGTTGCATTTCATCCCC
GGG
>c1036715_g1_i1|m.1569397 c1036715_g1_i1|g.1569397  ORF c1036715_g1_i1|g.1569397 c1036715_g1_i1|m.1569397 type:internal len:45 (+) c1036715_g1_i1:1-132(+)
TATGATGATATCTTCTCTCTAGTTTCCAAGCTCATTTCCCTTAGGGTGGTTCTTTCCATA
GCTATGAATTTTTATTTAGAGATGGAACAGATGGACGTGAAGACATCGTTTCTTCACAAG
GAGGAAGAGATA
>c1037018_g1_i1|m.1569760 c1037018_g1_i1|g.1569760  ORF c1037018_g1_i1|g.1569760 c1037018_g1_i1|m.1569760 type:internal len:44 (+) c1037018_g1_i1:2-130(+)
GATGCTCAAGGGAATAAGAAGATCAGGGCTTCCGTAGGTTGTTTGGAGGGAAGAAAAGGG
TTGTCTCATCTTTCTTGGTATGTTGTTGAAGTAACTGCGGAACATGTCGGACGATTCTCC
AGAAAGATG
>c1037997_g1_i1|m.1570912 c1037997_g1_i1|g.1570912  ORF c1037997_g1_i1|g.1570912 c1037997_g1_i1|m.1570912 type:internal len:87 (+) c1037997_g1_i1:2-259(+)
TTGAAGGAGGCGACGTTAGGGTTTTTGATTGAGACATCAGCGATGAGGGTTGCGTTGATC
GACAAGGGGTTTTCTAGTGAGCCGATTCCTGGAACGAATAGGTGGTCTAATTGGATGGCG
TTCATGGTAAGCTCGGGATCCTTTACCTTGAAGACTGTGAATGCTAGAATTAAGATTACT
AACCCTAGCAATACGACGATCGTGCCGCAGCAGCCGCAGCACCACAGAGCAAATCGGCGT
TTTCGAAGGTATTGGAAG
>c1039112_g1_i1|m.1572227 c1039112_g1_i1|g.1572227  ORF c1039112_g1_i1|g.1572227 c1039112_g1_i1|m.1572227 type:internal len:43 (+) c1039112_g1_i1:2-127(+)
ACTGTAAGAAAGCATATTCTTGAATTGGAGCCTGACCATAGTAGTGACTTTGTACTGCTC
TCACATATGTATTCAATGGCTGGACGATGGAATGATGCGCTCAGTGTCAGAGAGGATATG
ACAGGG
>c1039799_g1_i1|m.1573040 c1039799_g1_i1|g.1573040  ORF c1039799_g1_i1|g.1573040 c1039799_g1_i1|m.1573040 type:internal len:43 (+) c1039799_g1_i1:3-128(+)
ACGATCTCTATCCCATTTGCCAACACCATGTGCATCATGGCCAGTGACAAGGCATGCTTG
GTCCCGACAAACAAGAAAAGCCTAGATCAAGAAGCAAACATTATATGTCTTGCAGTACAA
AAAGGG
>c1039967_g1_i1|m.1573223 c1039967_g1_i1|g.1573223  ORF c1039967_g1_i1|g.1573223 c1039967_g1_i1|m.1573223 type:internal len:52 (+) c1039967_g1_i1:2-154(+)
GCCTTCACCACGCTGCAAAAACAGGGCAAGCTGACGGCGCGCGCACACTTCGCGGTGCTG
ATCGATCTGGATAAAGGCGGCACGCCGCACAGCACCGTGGCCGAGCTGCTCAAGCAGCAG
AAGCAGTTCGACCAGGGGCCGACCAAAGTAGCG
>c1040395_g1_i1|m.1573740 c1040395_g1_i1|g.1573740  ORF c1040395_g1_i1|g.1573740 c1040395_g1_i1|m.1573740 type:complete len:42 (+) c1040395_g1_i1:13-138(+)
ATGGTTGAGGAGATAGATTATTTGAAGAAGAATGCTACACAAAATTTAATTAAGTTACCT
CCAGGAAAGAGAACTCTTGGTTGCAAATGGATATTTAAAAAGAAAGATATCAATGGACCC
ATTTGA
>c1040839_g1_i1|m.1574305 c1040839_g1_i1|g.1574305  ORF c1040839_g1_i1|g.1574305 c1040839_g1_i1|m.1574305 type:internal len:41 (+) c1040839_g1_i1:2-121(+)
GATATCAACGCCTCGCTGGAAGCCGATCTGCGTGAAGTGACCACCCGTCTCGAGTCCACC
CAGCTGCATGCGGAGGACAAAATCCGCCAGATGATCAACAGCGAGCAGCGCCTGAGCGAG
>c1041588_g1_i1|m.1575238 c1041588_g1_i1|g.1575238  ORF c1041588_g1_i1|g.1575238 c1041588_g1_i1|m.1575238 type:internal len:37 (+) c1041588_g1_i1:2-109(+)
GCACGGTTTGCGAAGCCTAATGTGAATTATAATGTGCTCGCTCATCTCCGCAAACTTTCT
TCCTTATTAACCATATATGACATACTTATAATGTCAAAAGAAATCAGG
>c1041625_g1_i1|m.1575279 c1041625_g1_i1|g.1575279  ORF c1041625_g1_i1|g.1575279 c1041625_g1_i1|m.1575279 type:internal len:55 (+) c1041625_g1_i1:3-164(+)
AAAGTTGTTGACTTTCTCGCCGCAAAGCTACTCGTTTGCTGCTTTTTGCCGTGGGTGATT
TCTTGGGTGCGGCAGGTAGTTGATTTAAGCTGTTTTGATGGGTCAAATCAACCATTTATT
TCTAGAATAGCGCAGATGGAGCTTTTGCATGCATTGAAGAGA
>c1042536_g1_i1|m.1576373 c1042536_g1_i1|g.1576373  ORF c1042536_g1_i1|g.1576373 c1042536_g1_i1|m.1576373 type:internal len:42 (+) c1042536_g1_i1:2-124(+)
TTTATCGCTGTGATCAATGCTTGCAGTCATGGAGGATTGGTGAGCAAAGGATTGGAATGT
TTTGAGCTCATGAGATTATATGGAGTCGAGCCAAAAGTTGAGCATTATGGGTGCGTAGTG
GAC
>c1042841_g1_i1|m.1576732 c1042841_g1_i1|g.1576732  ORF c1042841_g1_i1|g.1576732 c1042841_g1_i1|m.1576732 type:internal len:44 (+) c1042841_g1_i1:3-131(+)
GACATTCAAGGGGGTGGAGCCAACATAGATGATGAAGGCATAATTATCTACACGCTCAAA
GGATTACCCTCATTCCAATTCTTCAAGATTGTTATTCACACTGGTCTAGAACCTATGGAT
CTAAAGGAC
>c1043015_g1_i1|m.1576928 c1043015_g1_i1|g.1576928  ORF c1043015_g1_i1|g.1576928 c1043015_g1_i1|m.1576928 type:internal len:60 (+) c1043015_g1_i1:2-178(+)
GTGAACACATCGGTGGTGCTGCCGGAGCCATTTACGGCGGCTACGGCGGAGGAGAAAGTG
GTTTACGTAGTGGGCTTGCTGCAATCAGCCAACCCTAGCCGATGCACAACGGCATGCCTT
CATGGCATTCTCGAGCGGCAGAGACATGTGGCAGAAATGGCCGGAATTCAAGTAGGA
>c1043150_g1_i1|m.1577067 c1043150_g1_i1|g.1577067  ORF c1043150_g1_i1|g.1577067 c1043150_g1_i1|m.1577067 type:internal len:43 (+) c1043150_g1_i1:3-128(+)
TTGGAGCACCTTAGTCAGTTTTGTGTCAACTACAGGATTGAACTATTCTTTACATCTATA
CACCGCCCACAGACCAATGGACAAACAGAGGCAGTAAACAAAAAAATCATGACACTCCTT
AAAAAG
>c1043391_g1_i1|m.1577351 c1043391_g1_i1|g.1577351  ORF c1043391_g1_i1|g.1577351 c1043391_g1_i1|m.1577351 type:internal len:58 (+) c1043391_g1_i1:3-173(+)
CGCTACGAAGCGGCCAGTCAGCAGCGCACCGTGGTGCAGGAAGGCGAAGCGGATGTGACG
GTGCTCGGCCAGCCGGACCTGCTGGGCCGCGCCATCGAAAACGTGGTGCGCAACGCCATC
AAGCACAGCCCGGACACCGGCGAAGTGCAGTTGCAAGCGCGTGCGCCGCCG
>c1043609_g1_i1|m.1577598 c1043609_g1_i1|g.1577598  ORF c1043609_g1_i1|g.1577598 c1043609_g1_i1|m.1577598 type:internal len:39 (+) c1043609_g1_i1:2-115(+)
GCACAGACTGTTAGGGTTGCTGTATTTGCTGAAGGAATGGTGGCTGATGAAGCTAGAGCT
GCTGGGGCTGATGTTGTGGGTGGTGATGAACTTATTGAAGAAATAAAAGTTGGC
>c1044046_g1_i1|m.1578131 c1044046_g1_i1|g.1578131  ORF c1044046_g1_i1|g.1578131 c1044046_g1_i1|m.1578131 type:internal len:44 (+) c1044046_g1_i1:1-129(+)
GAAGGATTGAAGTTTTTCTCATCGTATTTTGACTCATTGGAGGATAGCTTTCCTAAGGCA
AGCGGTGAGCTTCTGGCACTAGAGCGGGCCGCAGGTCGAGCCGTGGTTGACATTGTAGCG
TGCCCTGCC
>c1044123_g1_i1|m.1578214 c1044123_g1_i1|g.1578214  ORF c1044123_g1_i1|g.1578214 c1044123_g1_i1|m.1578214 type:internal len:39 (+) c1044123_g1_i1:1-114(+)
CTTGGGTTCATTACTCAAAGGGAGCCTTCCCAAGTTTGTCGATTAAAGAAATTTCTATAT
GGTTTAATGCAATCTCCACATGCATGGTTTGGGAGATTTAGCACGGTGATTCTC
>c104524_g1_i1|m.38567 c104524_g1_i1|g.38567  ORF c104524_g1_i1|g.38567 c104524_g1_i1|m.38567 type:internal len:35 (+) c104524_g1_i1:2-103(+)
TCTAATTGGATTGGCACAGTGTTATTGACACCAATTATAGGTGCTTGGATTGCTGATGCT
TATTTGAGACGATTTTGGACGTTTATTTTCTCCTCAACAGAT
>c1045345_g1_i1|m.1579674 c1045345_g1_i1|g.1579674  ORF c1045345_g1_i1|g.1579674 c1045345_g1_i1|m.1579674 type:3prime_partial len:50 (+) c1045345_g1_i1:3-149(+)
ATGATCGAACTTGGTGTAGCGATTGATGGGGGAAAGGACAGTCTCTCGATGGCGGCATAC
ATTGCTGGGGAAGTTGTCAAGGCACCTGGAAATTTGGTAATTAGCGCTTATGTAACTTGC
CCAGATATTACATTGACCGTGACGCCT
>c1045887_g1_i1|m.1580303 c1045887_g1_i1|g.1580303  ORF c1045887_g1_i1|g.1580303 c1045887_g1_i1|m.1580303 type:internal len:58 (+) c1045887_g1_i1:3-173(+)
CAATTTTCCTTCCATAAGTTACGATCATTCTGCGAGGAGAAGCGGGTACACTTTAGGTTT
GCATCACTTCACCATTTGCGGATGAATGGGTTGGTCGAGGCAACAAATAAAAAACTTTTG
GGGATCCTGAGAAGAAAGTGGAAGATAGGCCATACACCTGGGCAGATGAGC
>c1045904_g1_i1|m.1580316 c1045904_g1_i1|g.1580316  ORF c1045904_g1_i1|g.1580316 c1045904_g1_i1|m.1580316 type:internal len:41 (+) c1045904_g1_i1:3-122(+)
ACCCTGAAAAAGCGCCGCCACGGCCTTCTGAAAAAGGTCGGCGAACTCTCTGTTCTCTGC
GGAGTTCCGGCATGCGCCGTCATCTTCTCCGGCAAAGACGACACCCACCCCGAAATATAT
>c1046959_g1_i1|m.1581590 c1046959_g1_i1|g.1581590  ORF c1046959_g1_i1|g.1581590 c1046959_g1_i1|m.1581590 type:3prime_partial len:63 (+) c1046959_g1_i1:32-217(+)
ATGTGCTGGGAAATACTCAATTTCATGCTTAATAAATTGGGATTCCCTGAAGTGTTCACC
CAATGGATTATGGAATGCATTAGCAAGCTTACATTCGCACTCCTTATCAATGGAAAAAGA
TATCATTGGATCAACACCGGCCGTGGGTTCCGTCAAGGATTTTCGTTATCGCCATACCTT
TTCATC
>c1049081_g1_i1|m.1584035 c1049081_g1_i1|g.1584035  ORF c1049081_g1_i1|g.1584035 c1049081_g1_i1|m.1584035 type:internal len:36 (+) c1049081_g1_i1:2-106(+)
CGGCTCTTTGCTTTCTCCTCGGCCGAGGAGGCCGCCGCCGAGCGGCGCCGTCGCAAGCGC
CGCCTCCGTATTGAACCCCCTCTCCACGCTCTCCGCAGAGACCCC
>c1049671_g1_i1|m.1584758 c1049671_g1_i1|g.1584758  ORF c1049671_g1_i1|g.1584758 c1049671_g1_i1|m.1584758 type:internal len:37 (+) c1049671_g1_i1:2-109(+)
CTGGAGTTAAAGCTTGTAGCTGATGTTGGTATAATAGGCGCCCCAAATGCTGGAAAAAGC
ACACTTTTGAGTGCTATAACTGCCGCTCAGCCATCAATAGCTAATTAT
>c1049711_g1_i1|m.1584808 c1049711_g1_i1|g.1584808  ORF c1049711_g1_i1|g.1584808 c1049711_g1_i1|m.1584808 type:5prime_partial len:48 (+) c1049711_g1_i1:3-146(+)
AAGGTCGGCTTTGTTTCCGACGAGCATGATGACGATGTTGGTGTCGGTGTGGCCCCGGAG
TTCATTCAGCCACCTCTCGATATTCTCGAAGGTGATGTGTCGTGTGACATCGTAAACAAG
GAGGGCGCCAACGGCCCACGGTAG
>c1050503_g1_i1|m.1585772 c1050503_g1_i1|g.1585772  ORF c1050503_g1_i1|g.1585772 c1050503_g1_i1|m.1585772 type:internal len:37 (+) c1050503_g1_i1:1-108(+)
GAATTGGAGGCTCTAGAGGCCAATTACACATGGGATCTTGTCCCTTTACTTGTTGGCAGA
GCAATTGGTTGCAGTTGGATTTTGACGGTAAAGGTTTTATCGGACGGC
>c1050650_g1_i1|m.1585959 c1050650_g1_i1|g.1585959  ORF c1050650_g1_i1|g.1585959 c1050650_g1_i1|m.1585959 type:internal len:39 (+) c1050650_g1_i1:3-116(+)
CTAATGGAGAAGGAGCCGTTAGAGTCCGGGCCTTATGTGCTGATGTCGAATATGTATGCG
GATGCTGGGGAGTGGGAAAAAGTAGTAAGGGTGAGGATGCAGATGAGAAACAGA
>c10509_g1_i1|m.1775 c10509_g1_i1|g.1775  ORF c10509_g1_i1|g.1775 c10509_g1_i1|m.1775 type:internal len:37 (+) c10509_g1_i1:2-109(+)
CTCCGGTTCAAAGGCGCAAAAGCCAAGCTCAATTTTCCTGACCGGGTTCGATCCAGAACT
GATTTAACTTTACTATTGAATCAAGGCTTCGTGCCTCGGCTACATGAC
>c1051579_g1_i1|m.1587082 c1051579_g1_i1|g.1587082  ORF c1051579_g1_i1|g.1587082 c1051579_g1_i1|m.1587082 type:internal len:38 (+) c1051579_g1_i1:1-111(+)
CTCCAGTACGTCCTCTACCAGGTCACCTCCCTTGGTTACGTGAAGGAAACCTTCGACGCC
TGGGTAGAGGGTATCAGTGAGGCCATCATCCTCGCCCACCGTAACTTACGC
>c1052068_g1_i1|m.1587626 c1052068_g1_i1|g.1587626  ORF c1052068_g1_i1|g.1587626 c1052068_g1_i1|m.1587626 type:internal len:36 (+) c1052068_g1_i1:2-106(+)
ATCGCCATCCTGGGCATGGACGAGCTTTCGGAAGACGACAAGCTGGTCGTGGCGCGCGCG
CGCAAGATCCAGCGCTTCCTCGCCCAGCCGCTGCACGTCGCCGAG
>c1052934_g1_i1|m.1588720 c1052934_g1_i1|g.1588720  ORF c1052934_g1_i1|g.1588720 c1052934_g1_i1|m.1588720 type:internal len:51 (+) c1052934_g1_i1:1-150(+)
GCTAGAGCAACTCTACATATCCAAAACTTTGGCAAACAAATGTACCTCAAGAAGCAGCTT
TATAGTCTAAAGTTGCATGAAGGGGGTGACCTAAGGGAGCATATGAATGCTATGAACAAA
GTGATCACTCAACTACAAAGCATGGAGGTT
>c1053585_g1_i1|m.1589500 c1053585_g1_i1|g.1589500  ORF c1053585_g1_i1|g.1589500 c1053585_g1_i1|m.1589500 type:internal len:50 (+) c1053585_g1_i1:3-149(+)
CAGACATTCAACCAGATGCCGGAACTGGAGAACTGGTCGATGCCGTCGGTGATGGCGCGC
CACGGCAAGTTCACGCCGCCGAACGAAACCACGCCCGGCATGACCGACGCCTATTCCTAC
GGCTTCCATTTCGACGCCAGCCTGTAC
>c1053647_g1_i1|m.1589587 c1053647_g1_i1|g.1589587  ORF c1053647_g1_i1|g.1589587 c1053647_g1_i1|m.1589587 type:internal len:71 (+) c1053647_g1_i1:2-211(+)
GTGTACTTGCCTGTACAGAGACCAACTTTTCTTCTTCAGCATCAGAGAAGAAGCATGAAG
TTGGATGCTCGTGCACTACCGGCTTGCTCCATGAGGAAGCTGTGCCCGAACCTTGATCGC
GAGGATGGACTGGACACCGTCCTCGAGGTTCCCATTCCAGAAGAGATATTTGCCGGTAGA
AGCGGTGGCAAGCACTCCGGCGCCGGCTGT
>c1054739_g1_i1|m.1590945 c1054739_g1_i1|g.1590945  ORF c1054739_g1_i1|g.1590945 c1054739_g1_i1|m.1590945 type:internal len:43 (+) c1054739_g1_i1:1-126(+)
CTGATGAAGAAGCTCTTTAATGTAAAGATGGTTGATGGCTCTTCTATCTTAACTCATCTA
AATCAATTAAACAAAATCATGAATCAACTACTATCCGCAAAGATTGACTTAGGGGGTGAG
GTACGT
>c1055010_g1_i1|m.1591267 c1055010_g1_i1|g.1591267  ORF c1055010_g1_i1|g.1591267 c1055010_g1_i1|m.1591267 type:internal len:44 (+) c1055010_g1_i1:2-130(+)
ATCGATGCTGTGAAGACCAAAATCCAAGACAAAGAGGGAATTCCTCCTGACCAACAACGC
CTCATCTTCGCTGGCAAGCAACTCGAGGATGGACGTACCCTTGCCGACTACAACATCCAA
AAGGAGTAC
>c1055578_g1_i1|m.1591939 c1055578_g1_i1|g.1591939  ORF c1055578_g1_i1|g.1591939 c1055578_g1_i1|m.1591939 type:internal len:54 (+) c1055578_g1_i1:2-160(+)
TGCAACACATTTTCTAAAACTTTATCTAGACTCCTCCTTGCTCTTTGCCCAAATGTAACT
TCAATTCAATTTGCCACTACACAATTGCCACTTATATTAATTGATTGTGGCATGAGAATC
TGTGATTATAGTTTTGATAATGAAGATCTTCAAGATAGC
>c1055821_g1_i1|m.1592216 c1055821_g1_i1|g.1592216  ORF c1055821_g1_i1|g.1592216 c1055821_g1_i1|m.1592216 type:internal len:42 (+) c1055821_g1_i1:2-124(+)
GTTGCTGAGAGAGTAGTTGTTGTAACAAAACACAATGATGATGAACAGTATATTTGGGAG
TCGCAGGCTGGGGGGTCTTTTACTGTTGCTAGGGACACATCTGGTGAAATTCTCGGAAGA
GGC
>c1057847_g1_i1|m.1594755 c1057847_g1_i1|g.1594755  ORF c1057847_g1_i1|g.1594755 c1057847_g1_i1|m.1594755 type:internal len:47 (+) c1057847_g1_i1:3-140(+)
GAGGAATGGTGCGACATCCAGGCGGCAATTCATATCACACCCAACCCAGCATTCCATGAG
AGAACCAAAGACATTGAAGTTGATTTCCATTTCATTACGCAGATTGTAGATGATAGCACA
ATTCGTCTCAAGCATATC
>c1058296_g1_i1|m.1595300 c1058296_g1_i1|g.1595300  ORF c1058296_g1_i1|g.1595300 c1058296_g1_i1|m.1595300 type:internal len:39 (+) c1058296_g1_i1:1-114(+)
CGTTGCTGCCCTGTTCTCGCCGCTTGGCTCTTCGCCGCTCATTCTCGCTCTGCCCTCCGA
TTCCATCCATCTCCCCCGCCTCCCGCCGACGGAGATTTTCTTCCGATTATGCAG
>c1058489_g1_i1|m.1595565 c1058489_g1_i1|g.1595565  ORF c1058489_g1_i1|g.1595565 c1058489_g1_i1|m.1595565 type:complete len:36 (+) c1058489_g1_i1:2-109(+)
ATGCAGAGCGAATGGAAATATGTCATGGATGAGGAAATGGAGTCTCTAAAGCAGAACTCT
ACTTATGATCTTGCGGACCTCCTTCAAGGTAAGAGCACTTTGGTGTAG
>c1059157_g1_i1|m.1596387 c1059157_g1_i1|g.1596387  ORF c1059157_g1_i1|g.1596387 c1059157_g1_i1|m.1596387 type:internal len:39 (+) c1059157_g1_i1:2-115(+)
TCGGGGTTATCCAAGGCTGGCGATGCTGCTGCAGCACGCAACCTGTTTGACGAAATGCCT
TATAGAACAGCTTCCTCATGGAACACAATCATCACTTGTTATGCTCATCAGGGA
>c1059657_g1_i1|m.1596983 c1059657_g1_i1|g.1596983  ORF c1059657_g1_i1|g.1596983 c1059657_g1_i1|m.1596983 type:internal len:42 (+) c1059657_g1_i1:2-124(+)
GCCGAGACTATTTTCCCCTTGTTTGAAGGCGCGCTTGATACCGGGAAGATTAAGAAATCA
GCTTTTCGGAATTGGGTGGTGAGAGCTTACCGCGAGAGAAAATCACTCGCTCATTCATTG
AAA
>c1060004_g1_i1|m.1597400 c1060004_g1_i1|g.1597400  ORF c1060004_g1_i1|g.1597400 c1060004_g1_i1|m.1597400 type:internal len:47 (+) c1060004_g1_i1:2-139(+)
ATCATTCCTGTAAAATTAGGGCTTGGCATGCAGAAGTTGGTCTCTGTGGACTTGTCTCAG
AACAAGCTCTCTGGCCCGCTTCCATTCGAACTATGCCATGGCAGAGCCCTGTTGGAGCTC
AGCCTCCATGAAAATAGC
>c1060135_g1_i1|m.1597561 c1060135_g1_i1|g.1597561  ORF c1060135_g1_i1|g.1597561 c1060135_g1_i1|m.1597561 type:internal len:57 (+) c1060135_g1_i1:2-169(+)
GAAGAATCACTTCGGCACCATAGCGAGAAGATGGCAATCGCATTTGGGATGATGAGTTTT
GCAAGGGGGAAGCCTGTTAGGATATTGAAGAATCTCAGAATATGTGGAGATTGCCATACT
TTTGCAAAACTTGTTTCCAAGAGTGAAGATAAGTTGATTGTAATTAGG
>c1061697_g1_i1|m.1599400 c1061697_g1_i1|g.1599400  ORF c1061697_g1_i1|g.1599400 c1061697_g1_i1|m.1599400 type:internal len:37 (+) c1061697_g1_i1:2-109(+)
TCCAGTACAAGCAGTGGGATAGGACTCGTATTTGTTGCTTTGCAAGGCGGCATACCTCGA
TACTCCCCTCGTACAAATAAGGAGGCAGATTATGAAGCATTAATCGCA
>c1063055_g1_i1|m.1601048 c1063055_g1_i1|g.1601048  ORF c1063055_g1_i1|g.1601048 c1063055_g1_i1|m.1601048 type:internal len:53 (+) c1063055_g1_i1:2-157(+)
CAAAATGATGCTCGTTATCGTTCTTGGCCTGCGAGCTTGCAGGAGCTCTTGGCTCCCTCT
TGGCCTAACCAGCTCAAGTATGTCAGAAAGAATATCATTACTGGTATCCTCATTGCTGAC
CCTGCTAACTCCAAGGGTTTGGAGTTCCTCACACAA
>c1064430_g1_i1|m.1602797 c1064430_g1_i1|g.1602797  ORF c1064430_g1_i1|g.1602797 c1064430_g1_i1|m.1602797 type:internal len:53 (+) c1064430_g1_i1:1-156(+)
CTAATTCCTAATCCTACAAAGATAGATCGAGCTTCTATAGTTGGAGATGCTATAGACTAT
ATAAAAGAGCTCCTTCAAACTACCGATGAGTTAAAGCTTCTAATTGAGAAAAAGCATGAG
AGGCAAAGAAACAAGCAAATATTACAAGCTCAAGAG
>c1065448_g1_i1|m.1604088 c1065448_g1_i1|g.1604088  ORF c1065448_g1_i1|g.1604088 c1065448_g1_i1|m.1604088 type:5prime_partial len:93 (+) c1065448_g1_i1:1-279(+)
ATTACGTTGGCGGCGGTGACCGCAGCAAGAGGACGGGGCGGCACGGTTACAGTTTCTTCT
GTCCCTTCGACGCTCGACGGGCCGTTTGCGCCGGTAACCGTGAGGCTCGGAGATGGTAGT
TTTCGTGGTGATGCCATAGACCTGCCGGAAACTGATCCGCGTGTGGAGAGGCGAGTGAAA
GGTTTTGAGCCCGAGCAGATCTCTATCTCACTCTCTGCCACTGTAGATTCTGTCTGGATT
TCTTGGGTGACTGGTATGAGATTCCGTCTGTATTTCTAG
>c1065671_g1_i1|m.1604429 c1065671_g1_i1|g.1604429  ORF c1065671_g1_i1|g.1604429 c1065671_g1_i1|m.1604429 type:internal len:53 (+) c1065671_g1_i1:3-158(+)
AAGAACTCCATGGAACAAAAAGGAATGCCAAACTTTGAATCATTTATCATAGAGGAAGAA
GAAGGTTCAGGTGGTTATGGCACTGTCTACAAGGCTCGAAGAAAAAATGATGGGAAAGTA
TTTGCTGTTAAATGCCCTCATGCAAATGCCCATACT
>c1067634_g1_i1|m.1607096 c1067634_g1_i1|g.1607096  ORF c1067634_g1_i1|g.1607096 c1067634_g1_i1|m.1607096 type:internal len:54 (+) c1067634_g1_i1:1-159(+)
GTCGTGCGACTCCGCGGCTTCTCGGAATTGATCATTTCCGACCGTGACATCATCTCCACA
AGCCTTTTTTGGAAGGAACTCTTTCACATCTCAGACACCCACATCAACTTTTCATTAGAA
TACCACCCACATACGGACGGCCAAACAAAGATCGTCAAC
>c1067683_g1_i1|m.1607153 c1067683_g1_i1|g.1607153  ORF c1067683_g1_i1|g.1607153 c1067683_g1_i1|m.1607153 type:complete len:39 (+) c1067683_g1_i1:1-117(+)
ATGCTACAACCAGAGGGGTTTGTTGCACCAAGAAAGGAAGAGATGTTATGCAAGCTTGAT
AAGAGCTTCTACAATCTCAAGCAGGTGTCGCGACAATGGTGGAGAAGGTTTGAGTAG
>c1067877_g1_i1|m.1607403 c1067877_g1_i1|g.1607403  ORF c1067877_g1_i1|g.1607403 c1067877_g1_i1|m.1607403 type:internal len:55 (+) c1067877_g1_i1:2-163(+)
GCTCATCCTGGATGGCATGCTACCACGGAAGACGAGTTGGTGACTTTTAATAAGAATCAC
ACTTGGGTTGTTGTGCCTTTACCTCTTGACAATAAACCCATTGTTTGCAAATGGGTTTTC
AATATCAAAATTCTCTCGAATGGTTTTGATTTTCGGTTGAAG
>c1069247_g1_i1|m.1609204 c1069247_g1_i1|g.1609204  ORF c1069247_g1_i1|g.1609204 c1069247_g1_i1|m.1609204 type:internal len:48 (+) c1069247_g1_i1:2-142(+)
AGTTATTCAAAATTGGACAAGGTTGTCCAAATCTTGATCCTTACAGTTCGACGGTTCCGA
CCACTCTTCCAAGCGCACCCAGTTAAAGTCGTCACTGAATGGCCAATTCGGCAAGTGCTG
GGTCGTCACAACATATCCTCA
>c1070050_g1_i1|m.1610173 c1070050_g1_i1|g.1610173  ORF c1070050_g1_i1|g.1610173 c1070050_g1_i1|m.1610173 type:internal len:49 (+) c1070050_g1_i1:2-145(+)
GATTACGCACCGGATTCGGTCACCGCGCCATCGATCTACGTCAGCAAAAAGCTGAACGAC
CAGTGGGCGATCGGTTTCGGCCTGTTCGTGCCGTATGGCGCCAAGCTGGACTACGGTAAC
ACCTGGAACGGCCGTTACGCGCTG
>c107026_g1_i1|m.38962 c107026_g1_i1|g.38962  ORF c107026_g1_i1|g.38962 c107026_g1_i1|m.38962 type:internal len:78 (+) c107026_g1_i1:2-232(+)
ATCCTCGTCTCCACACTAACCCAAACCGATCCACGAATAATTCGCGCCGCGCACGTGCGC
GGATTCGACGCTTCCCAATTCAATTGCATACCATTTTCCCCAGGCTGCTTCGGCCCGGAG
GAAGAGAGCCGGAGACTGGTCAAAATCCGATGCTTCTTGCTTTCAAACAACACGGCGAAC
TTCTACATGAGCCCGGTGGAGGGTCTCACCGTGCTAATCGACTTGGATGCC
>c1070665_g1_i1|m.1610993 c1070665_g1_i1|g.1610993  ORF c1070665_g1_i1|g.1610993 c1070665_g1_i1|m.1610993 type:internal len:56 (+) c1070665_g1_i1:3-167(+)
AATTGGTATATGCATCTTTCGAATGACTCATTTATGACTTTTGATGAATTAAAAGTGGCA
TTTACCAATATATTTGTGATGGTCTTATCAAAGGTCTTATTGTGTGATCTCTCTGTCCTA
AAGATGAATATTAGTGAGACATGGGCAACTTATTGTCAAAGGTGG
>c1071905_g1_i1|m.1612585 c1071905_g1_i1|g.1612585  ORF c1071905_g1_i1|g.1612585 c1071905_g1_i1|m.1612585 type:internal len:65 (+) c1071905_g1_i1:1-192(+)
CTGCGGTTTGACCCCAAGAACCCGCTTTGGCCGGACCGTGACCGTTTCGTCCTGTCGGCC
GGCCATGGCTCGATGCTGCTCTATTCGGTTCTCTACCTCACCGGCTACCCGGACATGACG
GTCGATGAGCTCCAGCGCTTCCGCCAGCTCGGCTCCAAGACCGCCGGCCATCCGGAATAT
GGTCATGCCACG
>c1073847_g1_i1|m.1614911 c1073847_g1_i1|g.1614911  ORF c1073847_g1_i1|g.1614911 c1073847_g1_i1|m.1614911 type:3prime_partial len:60 (+) c1073847_g1_i1:115-291(+)
ATGGAGAGAATAGTGTTTGCCGTCACTAATGGGGGCTCTTTATCAGGATCTGCGGTGGAG
ACGAAGATATCAATGCCTGGGAGATCAGATCTGCCTTTGGGATTCCGTAGGGTTGGTGAT
TCAAATCGTTCTTTGAGGACAGAGAGATTTATTGTCCTGTTTACTGGGCAAAGCTTG
>c1073937_g1_i1|m.1615012 c1073937_g1_i1|g.1615012  ORF c1073937_g1_i1|g.1615012 c1073937_g1_i1|m.1615012 type:internal len:40 (+) c1073937_g1_i1:2-118(+)
GAAAGCCTATATTGGAGGTCTTTCAACGAAATGTGGCTGCAATGCCTTGGCCCTAATGAA
GCAAACAATATTCTTAAAGAAATTCAAGAAAAATTATGTGGCGCACATCAATCTTGC
>c1074074_g1_i1|m.1615140 c1074074_g1_i1|g.1615140  ORF c1074074_g1_i1|g.1615140 c1074074_g1_i1|m.1615140 type:5prime_partial len:57 (+) c1074074_g1_i1:2-172(+)
GCCCCCTCCTATCTTTTCAATCTTCTGCCCACCATGCAGCTCTTCTTGGGAATCACAATC
TGCATGATCTCATTGCACCTGTATTTTGCACCCATTCATATGCTTGTTGATTTGGTCGAT
ATGACGAAGACATCGGCGGGTCTGGGTGCGTCAAATGAGGTTAATAAATAA
>c1075589_g1_i1|m.1616857 c1075589_g1_i1|g.1616857  ORF c1075589_g1_i1|g.1616857 c1075589_g1_i1|m.1616857 type:internal len:37 (+) c1075589_g1_i1:2-109(+)
TTCGATCTGTGGGGCATGGATTTCCTTAGTCCATTTCCTATGGCATCAAGACAAAGAAGA
TTAATGCTTGTTTGCGTGGATTACTCCACTAGGTGGGTCGAAGCGGTG
>c1076340_g1_i1|m.1617706 c1076340_g1_i1|g.1617706  ORF c1076340_g1_i1|g.1617706 c1076340_g1_i1|m.1617706 type:internal len:62 (+) c1076340_g1_i1:2-184(+)
GAGTACCTAATGATCCCGTCGACCCTTCACCAATGTATTAAATATGTAAAGGACGGGAAG
ATACATATCATATTAAGAGACATGCAACCTTTTAGCATCAACGAAGTTGGCAAGCATCCT
GATGCCAACTTTTACTTCCCCTCCTCTGACAGTCTAAGTGATGAGCCCATTCGGCATCGC
GAC
>c1077965_g1_i1|m.1619526 c1077965_g1_i1|g.1619526  ORF c1077965_g1_i1|g.1619526 c1077965_g1_i1|m.1619526 type:internal len:62 (+) c1077965_g1_i1:1-183(+)
CAGAACTTTAGGTGTTATAAGGTGAAGCTCAACTCCGCAAAGTGCATTTTTGGAGTGCGG
TCGGGTAGGTTTTTGGGGTACAGGGTATCTTGCGTAGACATCTTTGTGAATATGGAGAAG
CTGAAGGCGATCGTCGAGGCACGCCCTCCCTCAAATATGAAGGAGGCACGCAAGTTGGTG
GGG
>c1078377_g1_i1|m.1620052 c1078377_g1_i1|g.1620052  ORF c1078377_g1_i1|g.1620052 c1078377_g1_i1|m.1620052 type:internal len:68 (+) c1078377_g1_i1:2-202(+)
GAATTTTTGGATCGATATCTGAAGAAGAATCTCCCTGTGGTGCTTACAGGGCTTATGGAT
GAATGGCCGGCGTGCACTGATTGGGTCACTGCCGATGGCCGCCCCAATCTCCGCTTCTTT
GCAGACCATTTCGGCAATTCCATGGTTCAGGTGATTCTTCTTCTTCTTGGAAGCTTTTTC
AAAGGGAGCTTGCTAAAGGGG
>c107942_g1_i1|m.39095 c107942_g1_i1|g.39095  ORF c107942_g1_i1|g.39095 c107942_g1_i1|m.39095 type:internal len:38 (+) c107942_g1_i1:3-113(+)
CATATATCAAAAGAAATGAATGAATTGAACCTTATTCGATGTAAACACATTCCAAAGCGT
CCAGGTGCTGATTGGCGCGATCTTCCAGATGAGAAGGTTAAGCTTTCTAAT
>c1080083_g1_i1|m.1622350 c1080083_g1_i1|g.1622350  ORF c1080083_g1_i1|g.1622350 c1080083_g1_i1|m.1622350 type:5prime_partial len:63 (+) c1080083_g1_i1:2-190(+)
CATCAAGAAATTTTTTGTGATTTTGCAATTATTATGTCCTGTGGAAGTTTTTCATTTGAT
GACAGGAATGTTTTGCTCAAGTTTGCAAATGAATTGGATTATAATAGAATCTTTGCTCGT
TGTGTTTATTCTGTATTTGGTCAAGTTATGCAAATTATTAAATGGTCCCCTTTCATAGAT
CTTGCCTAG
>c1081254_g1_i1|m.1623851 c1081254_g1_i1|g.1623851  ORF c1081254_g1_i1|g.1623851 c1081254_g1_i1|m.1623851 type:5prime_partial len:42 (+) c1081254_g1_i1:1-126(+)
GGAAGATTCGCTGTCAGAGATATGAGACAAACTGTCGCTGTCGGTGTCATCAAAGAGGTT
GTAAGAAAAGTCAAAACTGATGTTAAAGGAGGAGCCAAAGCTTCAGGAAAAGCTGGAAAG
AAATAA
>c1081678_g1_i1|m.1624415 c1081678_g1_i1|g.1624415  ORF c1081678_g1_i1|g.1624415 c1081678_g1_i1|m.1624415 type:internal len:60 (+) c1081678_g1_i1:2-178(+)
CAAGAGGTTTTAGAGAAGATGATGATCACAAGGACAAGTGTTGTTGTTTCTCATACACTA
AGGACTGTCTTCAACTGTGATGAGATTGCAGTGTTGAGCAATGGAGTCTTAATGGAGAAA
GGAAATCATGCTACTCTCATGAGCTATGGCGCTTCTGGAATTTATTATGGAATGGCG
>c1081981_g1_i1|m.1624832 c1081981_g1_i1|g.1624832  ORF c1081981_g1_i1|g.1624832 c1081981_g1_i1|m.1624832 type:internal len:57 (+) c1081981_g1_i1:2-169(+)
TTAGGAATTGAAGTAAATAGAAGCAAACAAGAATTATTTATATCACAAAGAAATTATGTT
CTTGATTTTCTCCTAGATATTGGGATGCTTAGGAGCAATGCATATGATACTCCTATAGAA
ACTAATCTAAAGTTGGAAGTTGATGATAATGGGGAAGTTATTGATAAG
>c1082180_g1_i1|m.1625101 c1082180_g1_i1|g.1625101  ORF c1082180_g1_i1|g.1625101 c1082180_g1_i1|m.1625101 type:3prime_partial len:40 (+) c1082180_g1_i1:60-176(+)
ATGATTTCAAGCCTTAGGCTGGATGCACTTGCAGATTCACATGCTATTGAAATTGTCAAA
AACATTGATGAAATTTTTGATGAAATTTTTGATGTCATTGGCCACTTAAAGTTAGCC
>c1082261_g1_i1|m.1625200 c1082261_g1_i1|g.1625200  ORF c1082261_g1_i1|g.1625200 c1082261_g1_i1|m.1625200 type:internal len:64 (+) c1082261_g1_i1:3-191(+)
CATATGTCATTTGAGCAAATGGACACTGCAATTGAGAAAAAGTTGAAAATGTTATTAGCC
AGAGGAGAAAAATTATATGTAGTGAGGCCTTACCCTAGGGTGTATGAGACGGTTCCATAC
CCAAAAGGGCATGTGTTACTGCAGTTTCCACAGTTTGTCGGAAATAGAAATTCCCGTCAC
CACATTGCC
>c1082779_g1_i1|m.1625893 c1082779_g1_i1|g.1625893  ORF c1082779_g1_i1|g.1625893 c1082779_g1_i1|m.1625893 type:complete len:46 (+) c1082779_g1_i1:3-140(+)
ATGGTTGAAAATACAATGGGTTTGATGCTAAGATTTCTTCATTCTAATAATATTGCTGAA
TATTGTGATAAGAAATTTAAAGAGTTTTGTGAGTTGAAAGAACCAAGCATGAGTTTACAA
TTTCACGAACATCTCTAA
>c1083075_g1_i1|m.1626300 c1083075_g1_i1|g.1626300  ORF c1083075_g1_i1|g.1626300 c1083075_g1_i1|m.1626300 type:internal len:63 (+) c1083075_g1_i1:3-188(+)
TTAATTGAGGTTGATGAGCTGTTGTCTATTGGAGTCAACATAACCATTTACAGTGGACAG
GTTGATTTGATTTGTGCTACAAAAGGCACAGAGGCTTGGGTTCAAAAGCTCAAATGGAAA
GGACTGCAAAATTTTAATAAAGTGGAACGGGATCCTATATACTGTGAAAATGATAAAGTT
ACTAGG
>c1083326_g1_i1|m.1626628 c1083326_g1_i1|g.1626628  ORF c1083326_g1_i1|g.1626628 c1083326_g1_i1|m.1626628 type:internal len:59 (+) c1083326_g1_i1:3-176(+)
CAAGTAGAAGTTTCATTTACAAGAAGATGGGATTCCTCTTTGAAAGGCATTTTAGTCCCA
TTAAACATTGACAAGAGATTTATTATGCTTCGTGGCTCATCAGGATTCTATACTTATGCC
ATCTATGAGCACTTGGAAAGATGGCCTGATTTCAATATGGCAGAAACTAGAGTT
>c1084950_g1_i1|m.1628823 c1084950_g1_i1|g.1628823  ORF c1084950_g1_i1|g.1628823 c1084950_g1_i1|m.1628823 type:internal len:63 (+) c1084950_g1_i1:3-188(+)
GAAGAATCCACTAAAGATAATGTTTATATGGCTCCTCACATTCTCACAATGTCGGCGACT
CCAATTCCAAGGACTTTGGCCTTGGCTATCTATGGGGATATGTGTGTAACTCAGATTAGA
GACATGCCACCTGGAAGAATCACTGTTGAAACGTTTGTTCTGGAAGGGAGTAAAATAGGT
TTTGAG
>c1085090_g1_i1|m.1629006 c1085090_g1_i1|g.1629006  ORF c1085090_g1_i1|g.1629006 c1085090_g1_i1|m.1629006 type:internal len:60 (+) c1085090_g1_i1:2-178(+)
AGCAACAAAGAGCAGGCGATTCGTTTTGCCGGTGAGCAGCTGGTGAAAGGCGGTTATGTT
CAGCCAGAATACGTTGAAGCGATGATGGAACGTGAAAAGCTGACCCCGACTTATCTCGGT
GAGTCTATCGCTGTGCCACACGGCACCGTGGAAGCCAAAGACCGCGTGCTGAAAACC
>c1085239_g1_i1|m.1629186 c1085239_g1_i1|g.1629186  ORF c1085239_g1_i1|g.1629186 c1085239_g1_i1|m.1629186 type:internal len:59 (+) c1085239_g1_i1:2-175(+)
AGCCTTAATGATACCGCCACAATGATCTCAAAAAACACCGCATTCGCCAGAAAGTTCAGT
GAGAATGACCCTGTGCTCGATTTTATCGACAATGAACTGCTGAACAGGCATGCCAATGGG
GTCACACCCGGTGGCTGGTGTTCGGCAAGCCCACAGTGTTTGAACGCCACCGAC
>c1085739_g1_i1|m.1629819 c1085739_g1_i1|g.1629819  ORF c1085739_g1_i1|g.1629819 c1085739_g1_i1|m.1629819 type:internal len:58 (+) c1085739_g1_i1:2-172(+)
CACCCATTCCACATGCTTGGTGTTGCTGGTGTGTTCGGTGGTTCACTTTTCTCAGCTATG
CACGGTTCTCTAGTAACTTCTTCACTTATCCGTGAAACTACAGAGAACGAATCAGCAAAC
GCTGGTTACAAATTCGGTCAAGAAGAAGAGACTTACAACATTGTTGCTGCA
>c1086337_g1_i1|m.1630605 c1086337_g1_i1|g.1630605  ORF c1086337_g1_i1|g.1630605 c1086337_g1_i1|m.1630605 type:internal len:39 (+) c1086337_g1_i1:3-116(+)
CAAATTGGCATTGGAAACTTTAGCTATGTTTTTAAAGCATTAAAAAGAATAGATGGCTGC
CTTTATGCTGTGAAGCATAGTATCAAGCAATTTCATAATGACATGGAAAGGAGG
>c1087967_g1_i1|m.1632759 c1087967_g1_i1|g.1632759  ORF c1087967_g1_i1|g.1632759 c1087967_g1_i1|m.1632759 type:internal len:50 (+) c1087967_g1_i1:3-149(+)
AGTGGTACAATCTCCCCCACACTTGAAATCTCCTTATCCACTGTATTGTGTCTTTCTAAT
TTTCCCTTCAATCTTCTATCTGTAAACCAACTAACTCGCACTTATACCCGTGTTGTTTAT
TTCCTTCCCGACTCTTGTATATTTCAG
>c1088624_g1_i1|m.1633623 c1088624_g1_i1|g.1633623  ORF c1088624_g1_i1|g.1633623 c1088624_g1_i1|m.1633623 type:internal len:94 (+) c1088624_g1_i1:2-280(+)
CGCGAACTTGGCATTCCTCGCCTCGTCTTCCACGGCATGGGCTGTTTTGCTCTGCTTTGC
CTCACCGTCGTCCACGAGCATAATTTGCTTTGTGACGAAGATGGGGATAGCCAGGAAGCG
ATTCAGCTTCCTGGAATGCCGGACAAGGTTGAGATGATGAGATCGCAATTGCCGGGTTAT
CGGCCGCTAGTCTATGGTCAGCGTAGAGTGGAGATAAATGAGACGGCGGCGGCCTCAGAC
GGAGTGGTGGTGAACAGCTTTGACGAAATGGAGCCAGGT
>c1089416_g1_i1|m.1634672 c1089416_g1_i1|g.1634672  ORF c1089416_g1_i1|g.1634672 c1089416_g1_i1|m.1634672 type:internal len:59 (+) c1089416_g1_i1:3-176(+)
CTAATCAAAAGTGCAGCACTTTGGGGTGTTTTTCTCGCCGTTTCTTCAAACACTCGCTAT
CAAATCGTCAACGGCCCTGAAAGATTGGTCGAAGCATCGCCGGTTGCTAAAACCACGCCG
CTCATAGCCATGGCTTTCACCGTCGGCGTTCGGTTCGCTAATAACGTTTATGAC
>c1091132_g1_i1|m.1636910 c1091132_g1_i1|g.1636910  ORF c1091132_g1_i1|g.1636910 c1091132_g1_i1|m.1636910 type:internal len:62 (+) c1091132_g1_i1:3-185(+)
CTGGTCTCGATGTATTTGAAATGCGGGGAACTGGTTGTTGCCAGGAAGCTGTTCGATGAA
ATGACAGAAAGAGACGTTGTGTCATGGAATTCAATTATATCAGGCTATGCATCCAAGGGC
CTTTGGGAGGAAGCCTTTGATCTGTTTGAGCTTGCTTTGAAAAGCTGCTCAGATGTGAAT
TCA
>c1092847_g1_i1|m.1639121 c1092847_g1_i1|g.1639121  ORF c1092847_g1_i1|g.1639121 c1092847_g1_i1|m.1639121 type:internal len:55 (+) c1092847_g1_i1:3-164(+)
AAGGAGATGAGTGCTGTCCAGGATGATACAAGTGCTGTTGCAACACAAGCTGAGAAAGAG
GAAGTGGACTCGCGATCGATATATGTTGGCAATGTGAGTTATTTTATAATATGTTCTTTA
GATTTTATGTTTTTGGTGCAACCTTCAGACACTTTATTTAGG
>c1093162_g1_i1|m.1639522 c1093162_g1_i1|g.1639522  ORF c1093162_g1_i1|g.1639522 c1093162_g1_i1|m.1639522 type:internal len:59 (+) c1093162_g1_i1:1-174(+)
GAAGAGAAGGGATGTAAGCCCAATGGTTTTACTTATAAGTATCTGCTTCTTGCCCTCTGC
AAAAACAATGATTTTTTGGAAGGGCAGAAGATTTTTGAAGATGCTGTGAAGCAGAAGATT
GTTCCAGATCTTGGTTCTGTGAAGCTGTTAGTGAAGGGGCTGATGAAGATTTCT
>c1094274_g1_i1|m.1640974 c1094274_g1_i1|g.1640974  ORF c1094274_g1_i1|g.1640974 c1094274_g1_i1|m.1640974 type:3prime_partial len:51 (+) c1094274_g1_i1:128-277(+)
ATGATGGATGAACACATCAATGAGTTCACTAAACTGCTATCTGATATGTTGAGCCTGGAC
AAGAAGATCAAAGATGAGGACAAGACAATATTAATGATGAACTCTCTTTCGGACGAGTTT
GAGAACTTTAAGATGACGTATTATCATGGA
>c1095355_g1_i1|m.1642329 c1095355_g1_i1|g.1642329  ORF c1095355_g1_i1|g.1642329 c1095355_g1_i1|m.1642329 type:internal len:57 (+) c1095355_g1_i1:1-168(+)
CTGCGCAACGGCTGGTACGGCAAGATCAACTACACGTTCTCGCGCAACGCCGGCAACACC
GAAGGCCAGACCCGTTCCGATTCGGGCCAGGCTGATGTGTCGACCACCGCCGTGTGGGAT
ATGCCCGAGCTGATGCTGTATTCGAACGGCCTGCTGCCGAACGACCGC
>c1095374_g1_i1|m.1642355 c1095374_g1_i1|g.1642355  ORF c1095374_g1_i1|g.1642355 c1095374_g1_i1|m.1642355 type:internal len:62 (+) c1095374_g1_i1:2-184(+)
ATCATGAACGCCAATTGGGATGATCTGAAAATTTTTCTCGCCATCGCGCGCAGCGGCACG
CTGGGTGCCGCCGCACGCGCCCTGGGCCAGTCGCAGCCCACCATGGGCCGGCGCATCCGC
GCGCTGGAGGAGCAGCTCGGCTATATTCTGTTCCAGCGTACCCGCGATGGCTTCCTGCTG
ACG
>c1095866_g1_i1|m.1642979 c1095866_g1_i1|g.1642979  ORF c1095866_g1_i1|g.1642979 c1095866_g1_i1|m.1642979 type:internal len:64 (+) c1095866_g1_i1:1-189(+)
GGAAATTACTCCAGCGTGAACTTCTTTTTCCTCGTCGGATTCCTCTTGCCGATCCCTTTC
TGGTTCCTCTCCAAAGCCTTCCCCAACAACAAGATAATACGATATATTCATATTCCGTTG
ATCGTCTCAGGCGCCGGTCACATTCCACCTGCACACACGGTTAACTACATCACATGGGGT
GTCGTCGGC
>c10960_g1_i1|m.1920 c10960_g1_i1|g.1920  ORF c10960_g1_i1|g.1920 c10960_g1_i1|m.1920 type:internal len:40 (+) c10960_g1_i1:3-119(+)
GCAAAATCTATAAAGTGTACATTCATTGGATATGATTCAGATAAGTTTGCCAATGAGTTT
TGGGACTACCAAAACTATAAATTCATCAAGTACAGAGTTGCTACTTTCAATGAAATC
>c1097230_g1_i1|m.1644721 c1097230_g1_i1|g.1644721  ORF c1097230_g1_i1|g.1644721 c1097230_g1_i1|m.1644721 type:internal len:65 (+) c1097230_g1_i1:3-194(+)
TTAAGAGGAGCTTCAACACTCGAGGTGAGAACAGCTGCAAATAAAGTTGTTTCAGAAGAA
AAGAAGATACTTGTAAGAGGAGTACAGTTTCCCAATTTTCAACCAAATGGGAAGCCACAG
GTGAGGAAAGTAAGAATCTATCTGAAGCATAATGCTGTTATGCTTAGATTGGAGAAGACC
CATTTAAGAGAC
>c1097278_g1_i1|m.1644775 c1097278_g1_i1|g.1644775  ORF c1097278_g1_i1|g.1644775 c1097278_g1_i1|m.1644775 type:3prime_partial len:54 (+) c1097278_g1_i1:141-299(+)
ATGGTGGGAACCGCAGTGTACCAGGTGGCATCAATTGTCCGCATGTCAGCCCAGAAAGTT
GAGGCGGAGAATCGTCCTGCAGAGGGAAGCGCTACGGAGGCGCCTGCAGAGAGTGAGCTG
AGGAGCCCAGCTAGGAGACCATGTACATGGAAAAGAGGA
>c1097417_g1_i1|m.1644957 c1097417_g1_i1|g.1644957  ORF c1097417_g1_i1|g.1644957 c1097417_g1_i1|m.1644957 type:internal len:59 (+) c1097417_g1_i1:1-174(+)
CCAAGCCCAAGTAATCCAATACTTAGAGAGTATTTGCATTGGTTGGTGACAGATATACCG
GCTACGACAGGCGCTGCATTCGGGAGTGAGATAGTGTGCTACGAGAGCCCCCGGCCTAGC
CTCGGCATACACCGCTACATATTCGTCCTCTTTCATCAGCTAGGCCGGCAGACG
>c1098496_g1_i1|m.1646318 c1098496_g1_i1|g.1646318  ORF c1098496_g1_i1|g.1646318 c1098496_g1_i1|m.1646318 type:internal len:59 (+) c1098496_g1_i1:1-174(+)
ATTCGCAATGAGAATAGGCCAGATAAGGCGTTTACCACTGAGAGGGCTAAGAGGGCAGGT
AAATCTAATGCTTGCAGTGGGCAGATTTTTGTAACAACTCCTCCGGATCATTTTGGTCCA
ATAACTGCCGAGTATGATCCGAAAATGAGAAGGGGCGTGCTTGTGGGAGATTTG
>c1098904_g1_i1|m.1646826 c1098904_g1_i1|g.1646826  ORF c1098904_g1_i1|g.1646826 c1098904_g1_i1|m.1646826 type:5prime_partial len:57 (+) c1098904_g1_i1:3-173(+)
CTACTAGAGTCGTTGATGGTTCAAGATGTTGACTCCCTCACAATGTATGCAAATGACAGA
TCTTTCATAAAACTTGTAAAGAATCACATTCATCATGAATGGATAAGACACATTGATATG
AAGTTCCACTTCATTCAAGAGAAGATGGACAGCAAGGAGTTGCAACTATAG
>c1100870_g1_i1|m.1649365 c1100870_g1_i1|g.1649365  ORF c1100870_g1_i1|g.1649365 c1100870_g1_i1|m.1649365 type:5prime_partial len:53 (+) c1100870_g1_i1:3-161(+)
CATGTTTATCGTTTGAAGATATCACTGCATGGCCTGAAGTATTCCCCACATGCGTGGTTT
GGCCGATTCAGCACTGTGAGTATTGACATTGGAATGCAGAAAAGTGACCACAATAACTCC
ATCTTCTATAAACAATCTTCTAGTGGATATATTCTGTAG
>c1101150_g1_i1|m.1649715 c1101150_g1_i1|g.1649715  ORF c1101150_g1_i1|g.1649715 c1101150_g1_i1|m.1649715 type:internal len:62 (+) c1101150_g1_i1:3-185(+)
AAATTCATCTTCCAATTGAGGGATCAATGTGTGCCGTCATTTCTGGTGCTAAAGGGAGTC
AATGACTTGAGGTGGATGCCTAAATACAATGAGGCATTCGAAGAGCTGAAATGTTACCTC
GCAAACCCTTTGTATTTCTCAACCCCAAAGCATGCAAAAACTTTACTCATGTATCTTAAG
GCC
>c1101788_g1_i1|m.1650540 c1101788_g1_i1|g.1650540  ORF c1101788_g1_i1|g.1650540 c1101788_g1_i1|m.1650540 type:5prime_partial len:50 (+) c1101788_g1_i1:3-152(+)
GACGAAAAGCGTGGAGGTAAGCCTTTTATTCCTTCTTCTGCTTCCTATGAGTTTTTTAAG
TTAATGATGGATGGGAACCTTCATGACATTGGACATCTGGGTTTCAAGTTCACTTGGTGT
AACAATAGGGAAGGTTTGGCTAGGATTTGA
>c1102261_g1_i1|m.1651106 c1102261_g1_i1|g.1651106  ORF c1102261_g1_i1|g.1651106 c1102261_g1_i1|m.1651106 type:5prime_partial len:57 (+) c1102261_g1_i1:1-171(+)
CTCAACTCAGAGACCCAACAATGTATCTTCATCAGATATGAACTCAATGAGTTTGGTAAA
AGGCTTTATGAGTTGACTGTAAAGCACGTGCTAAGGAAAGCAAATGCAATGTTTATAGAG
CACCAAATGATTCAAGACATTGATGTTAGACACAACTCTAAAGGAGCCTAG
>c1102681_g1_i1|m.1651623 c1102681_g1_i1|g.1651623  ORF c1102681_g1_i1|g.1651623 c1102681_g1_i1|m.1651623 type:internal len:61 (+) c1102681_g1_i1:1-180(+)
CTACGGCGCGTCGAACAGCTGAATAACAAGGATGGCGGCGTGGTGCTGGTCGCCCCGCCG
GGGCACGCGCGGCTACACGGCTTGCAGGGCTGGCTGTCCAGTAATGGCCTGCCGCACCGT
GTGCTCGATCCGCGCGAAGACGAACAGGCGCGCGCGCTGGTCGAACGCTATCAGCCGGAG
>c110268_g1_i1|m.39556 c110268_g1_i1|g.39556  ORF c110268_g1_i1|g.39556 c110268_g1_i1|m.39556 type:internal len:63 (+) c110268_g1_i1:1-186(+)
AGGTACCAGGTCAAACTTAATCCCAAAAAGTGCAGATATGGAGCTCGCTCGGGGACGTTC
TTGGGACATGTCGTCTGCACGAGCGGCATCACCGCCAACCCATCAAAAACGAAAGTTGAA
CAAAGAGCGCGCCTTCCTATAACTCTCAAAGTGGTGCTGAAACATGCAAGGCAGATCATA
TCAATC
>c1103094_g1_i1|m.1652140 c1103094_g1_i1|g.1652140  ORF c1103094_g1_i1|g.1652140 c1103094_g1_i1|m.1652140 type:5prime_partial len:46 (+) c1103094_g1_i1:3-140(+)
AAGAAGCTTGAATCTCTATATCCAAGCAAGTCACTTGTGCAGAGGCTATTGCTCCAGAAG
AAGTTGTACAAGTTGAGAAAGAACAAAGGGGAATCATTCACCAAGCATCTGACGCAATAC
AACACCATTGTTAGTTAG
>c1103925_g1_i1|m.1653205 c1103925_g1_i1|g.1653205  ORF c1103925_g1_i1|g.1653205 c1103925_g1_i1|m.1653205 type:internal len:44 (+) c1103925_g1_i1:2-130(+)
CTCATTGCACACAGTGTTCAAGAGTACCAAAATATACCGTTTTCTGAACGCCACAAAATA
GATTGGCTATACTCGTCAATCTATAATCCCAGGGCCAATGGTCTTGCTGAAATGTTTAAT
AAAATGTTG
>c1103949_g1_i1|m.1653234 c1103949_g1_i1|g.1653234  ORF c1103949_g1_i1|g.1653234 c1103949_g1_i1|m.1653234 type:5prime_partial len:71 (+) c1103949_g1_i1:2-214(+)
GCACTTCCAAGTTATTTTGGAAACAACGGCCTCATGATGGAAGCCATTTCCAGTAAAGTT
TCTACACTTTCTTCTGGGACATGGTCAGAAAGTCGTGAAAAACTGCCCACCATTGTGGGC
TATCCTTCACTGGCTAGCAAGCTCGCTACTCCGGATATTGCTAGTTTTCAGGTATTTTTG
ATTGTATGCTTGCAACTTAAAAATTTTATTTGA
>c1104305_g1_i1|m.1653686 c1104305_g1_i1|g.1653686  ORF c1104305_g1_i1|g.1653686 c1104305_g1_i1|m.1653686 type:3prime_partial len:79 (+) c1104305_g1_i1:76-309(+)
ATGTTTGACATTTTTCAGGGAGAAGAATATAAATTATTTTGGCCAGATCAGCCTGAGTTT
GTAAGAATGGCAGCCCGGTTTGATGCCACGATTGTGCCATTTTGGGTTGTTGGAGAAAAT
GAGATAGCTGAGGTGGTTTTTGATTATGATGATCAAACAAAGATACCTTTTATCAGAAAA
CAAATAGAAGAAGTTAATCAATACTCAGTGAGATTAAGGACTGATAAGAATGGA
>c1104438_g1_i1|m.1653866 c1104438_g1_i1|g.1653866  ORF c1104438_g1_i1|g.1653866 c1104438_g1_i1|m.1653866 type:internal len:71 (+) c1104438_g1_i1:1-210(+)
GATGAAGGGGAACTTCTACCCGATTCTGTGAAGTATAGGAGATTTGTGGGAAAATTAAAC
TACAGAGGCATCACTCGACCGGATATTACCTTTTCCGTCAATGTTGTTAGTCAATTCATC
AACACTCCACGGTCCACTCATTGTGATGCACTCCTACACATTTTGAACTATCTAAAAAGT
TTTTCTCGTAGAGGATTACTCTATCAAAGA
>c1107642_g1_i1|m.1657887 c1107642_g1_i1|g.1657887  ORF c1107642_g1_i1|g.1657887 c1107642_g1_i1|m.1657887 type:internal len:71 (+) c1107642_g1_i1:1-210(+)
CACTCAGATGCCATCCTGACGCGTACGCTGCGCAATGCGGACCGCTTTATTAACGAGGTA
GATTCGTCTGCCGTGTACGTTAACGCTTCCACACGCTTCACCGACGGCGGCCAGTTTGGC
CTCGGCGCGGAAGTGGCCGTGAGCACACAGAAGCTGCATGCACGTGGCCCGATGGGTCTC
GAAGCGCTGACCACCTACAAATGGATTGGC
>c1107664_g1_i1|m.1657910 c1107664_g1_i1|g.1657910  ORF c1107664_g1_i1|g.1657910 c1107664_g1_i1|m.1657910 type:internal len:58 (+) c1107664_g1_i1:2-172(+)
TTAATCTTTAATGTAAAAGCAGTGCTAAGCTTGTATGATGCAGCACAACTAGCAATGCCT
GATGAAGATATACTTGACAATGCTCTTAATTTTTCAAAGACTAATTTAATGTCAATGACA
CATGAGTATGATTCAATTATTGGTCAAATAGTGTTATGCTCATTAGAAAAG
>c1108067_g1_i1|m.1658404 c1108067_g1_i1|g.1658404  ORF c1108067_g1_i1|g.1658404 c1108067_g1_i1|m.1658404 type:internal len:45 (+) c1108067_g1_i1:2-133(+)
AAAAGTAAGAAACAAACTATTATCTCAAAGTCTAGTGTTGAATTCAAATATCGTGTCATG
GCCCACAAAACTTTTGAACTCGTATGGATTTCTTTGCCTCTCTGCCAGTTGGGAATGATG
AGCCTCAACCTA
>c11080_g1_i1|m.1948 c11080_g1_i1|g.1948  ORF c11080_g1_i1|g.1948 c11080_g1_i1|m.1948 type:internal len:36 (+) c11080_g1_i1:2-106(+)
AGAAAACTGTTGAAGCTTCATCTAAACAGCAATCTGCTCACTGGAACACTACCAAAAGAA
ATTGGCAACCTCTTTTCTCTAAATCTGCTTGATCTCAGCCACAAC
>c1108414_g1_i1|m.1658824 c1108414_g1_i1|g.1658824  ORF c1108414_g1_i1|g.1658824 c1108414_g1_i1|m.1658824 type:internal len:58 (+) c1108414_g1_i1:2-172(+)
TCTGAAATCCCTGCCGGCCTCGCTGTTCGTCGTTGGTACGCCACCAATTGTATTCTCCCT
GACGGCGGCGCGATCATCGTCGGCGGGCGGAGGCAGTTCAGCTATGAATTTTACCCGAAG
GACACATCAAACGGCGTTTACAGCCTTCCATTTCTCTCCCAAACAAAGGAC
>c110891_g1_i1|m.39841 c110891_g1_i1|g.39841  ORF c110891_g1_i1|g.39841 c110891_g1_i1|m.39841 type:5prime_partial len:62 (+) c110891_g1_i1:2-187(+)
AACTTTTATGCCACATTGCTACCAAAATTTTGTGCATTAATCACCAACTTAGACTTTATC
TCTCATCCAAAAACTGTTGATGATGCTCTTACCCACTTCAGTTGGCGCATGGTCATGCAA
GAAAAGTTAGCTGCCCTTGAGGACATTAGTACTCGAGACATTGTCTTTTTGCCGACTGGT
AAATAG
>c1110412_g1_i1|m.1661293 c1110412_g1_i1|g.1661293  ORF c1110412_g1_i1|g.1661293 c1110412_g1_i1|m.1661293 type:5prime_partial len:44 (+) c1110412_g1_i1:2-133(+)
TGGCTTTTGAAACTTTTTAATATGATATTGAAAACTAAAAATATATCCGAAGAATGGAAG
AAAAACGTCATAATCCCAACTAAAAAAAATAAAGATGATAAGACTGTGCAAATCATTGAG
AAATTAAGCTAA
>c1110460_g1_i1|m.1661355 c1110460_g1_i1|g.1661355  ORF c1110460_g1_i1|g.1661355 c1110460_g1_i1|m.1661355 type:5prime_partial len:38 (+) c1110460_g1_i1:3-116(+)
ACCAAGCATTTACATGAGGAAGTGCCTTGGAGCATGCTTCTTGTAGATGGTATTCTCCTC
GATAATTTTAGAGGGCAAATTTTAAAAAATTTGAACTATGGAGGCCAACTCTAG
>c1110841_g1_i1|m.1661839 c1110841_g1_i1|g.1661839  ORF c1110841_g1_i1|g.1661839 c1110841_g1_i1|m.1661839 type:internal len:63 (+) c1110841_g1_i1:3-188(+)
AAAAGTCAAGAAGTCTCAAATGATGCCTCTTCTGCATGTGTTTCTCGCAAGAAAAGTCTG
CAATGCGTTGATCTTCATTCGGTTGGTGCTGATATACTGGAGGCTGTTGACATTTCTGCC
GAACTTAAAATCCTAGAAGCAGAAAGATCTAAATTCAGACCTCTAAATACTGATTCTTTG
TTCCTG
>c1110979_g1_i1|m.1662010 c1110979_g1_i1|g.1662010  ORF c1110979_g1_i1|g.1662010 c1110979_g1_i1|m.1662010 type:3prime_partial len:33 (+) c1110979_g1_i1:41-136(+)
ATGCCTGACTGGTGTAATGTGGACCCTATAAATGCGTATGCTGATAAAGTGAAATTCAAA
GAGGAATATGATTGTAAATATGACAGCATGTGGGGG
>c1111253_g1_i1|m.1662342 c1111253_g1_i1|g.1662342  ORF c1111253_g1_i1|g.1662342 c1111253_g1_i1|m.1662342 type:internal len:52 (+) c1111253_g1_i1:3-155(+)
TTGACCAAGAATTTTTCTCTACGAGTTGGCTTGCATAAGAGTCAGCTCTTAGTACATATC
TCTGTCTTAGTGATGGATATTATTACTGAATATTTGCAGCAGTACGTGCCTTGGTACATG
CTCTTTGCATGTGATATTCCCCTTGTTGATAAG
>c1111548_g1_i1|m.1662688 c1111548_g1_i1|g.1662688  ORF c1111548_g1_i1|g.1662688 c1111548_g1_i1|m.1662688 type:5prime_partial len:64 (+) c1111548_g1_i1:1-192(+)
GAAAGATACAAAATAAATAAACTTGAGCAAGCCCTCTGCCACAAGCAATTCCTCGAGCTT
TTAAAACAAATGCCTAATATGACGCTTACAAAAATCATGCTGCAATTCAAAAGCAAGAAT
GATGCTTTAGCTAATTTGGCTAAAAATGACAAATCTCAAGGAGAATCATGTAATGATAAT
CTTGCACAATAG
>c1111841_g1_i1|m.1663035 c1111841_g1_i1|g.1663035  ORF c1111841_g1_i1|g.1663035 c1111841_g1_i1|m.1663035 type:internal len:59 (+) c1111841_g1_i1:2-175(+)
GTCACTCAAAAAGTAGTAAAGGGCAAAGCTTTGGCCGATTTCCTAGCAGCGCATCCTGTC
TCAACGGATTCCCCATTGAGAGAAGAATTACCAAGTGAAATAATTCTGAGTATTGGTAAT
GACCGACCCTTTTATTGGGAGCTCAATTTTGATGGCACAACTTTTTGTAAGCCC
>c1112663_g1_i1|m.1664003 c1112663_g1_i1|g.1664003  ORF c1112663_g1_i1|g.1664003 c1112663_g1_i1|m.1664003 type:internal len:59 (+) c1112663_g1_i1:3-176(+)
CTTAAGCCTGATAATGCTTGCATTTCTGGAATTCTCAGTATTGTTGACTGTATAATCTTT
GGGCAACAATTACATATTTATGCTGTTAAAATAGGATTAATGGAGGATTTGCTTGTCTGC
AGTTCTCTATTCACCATGTACTCAAAATGTGGGAACATTGGAGATAGTTATGAG
>c1113244_g1_i1|m.1664729 c1113244_g1_i1|g.1664729  ORF c1113244_g1_i1|g.1664729 c1113244_g1_i1|m.1664729 type:3prime_partial len:61 (+) c1113244_g1_i1:2-181(+)
ATGATCGCCGCTCTGGCACAAAAAGGGGCGGAAGAGAGAGCCTTGAATCTGTACCATGGG
ATGATTGGGCTAGGAGTAATGCCGACTCATTTCACTTTTGCCAGTGTCCTCAGCGCATGT
GCGAGATTGATGGATTCTAGGAACGGTAAGAAATGCCACGGGTTTATTGTGAAAGTTGGG
>c1113929_g1_i1|m.1665578 c1113929_g1_i1|g.1665578  ORF c1113929_g1_i1|g.1665578 c1113929_g1_i1|m.1665578 type:internal len:61 (+) c1113929_g1_i1:3-182(+)
AAGACCGGCATTGTTGGGAGAACTGGTAGTGGCAAATCTACACTAATTCAGGCACTCTTT
CGTATCATAGATCCCTCAGTTGGTCGAATCATTATTGATGGAATTGACATTTCAACTATT
GGCCTGCACGAATTAAGATCTAAATTGAGCATTATTCCACAAGATCCTACTATGTTTGAG
>c1114887_g1_i1|m.1666737 c1114887_g1_i1|g.1666737  ORF c1114887_g1_i1|g.1666737 c1114887_g1_i1|m.1666737 type:internal len:53 (+) c1114887_g1_i1:1-156(+)
GTTGGTTATGTTATGATGTCTAACATGTATTGTGCCACAAGAAGTTTTGATGATGTTGAA
TATATAAGAAAAGGGATGAAAGAATGGAGGGTGAAGAAGGAGCCTGGTTTGAGCTGGATT
GAGGTTGAAGATTATGTCCATGAATTCTCTGTTGGG
>c1116031_g1_i1|m.1668073 c1116031_g1_i1|g.1668073  ORF c1116031_g1_i1|g.1668073 c1116031_g1_i1|m.1668073 type:internal len:57 (+) c1116031_g1_i1:3-170(+)
CATACCGATGTCTGGGGACCTACATCTGTTGCTTCTTTGGATGGATCTTACTATCACATG
ACATTCATAGATGATTTAGCAAGAAAGGTAAGGGTGTACTTGAAAATAAATCAGATGTGT
TTCCTGTTTTCAAGAAGTGGAAAGCACTCATTGAAAATGAAACGAATC
>c1117217_g1_i1|m.1669482 c1117217_g1_i1|g.1669482  ORF c1117217_g1_i1|g.1669482 c1117217_g1_i1|m.1669482 type:internal len:53 (+) c1117217_g1_i1:2-157(+)
AAAATCGAACTGATTTTGTGTTTTAACCCGCTCCAATATCTTATAAACAAGCCGACCCTT
TCTGGAAGGTTGGCCTGTTGTTCAATGCTTTTACTCCAATTCGACATTACATATTTCTCG
CAGAAAGCAATTAAGGGTCAAGCCCTTACTGATTTC
>c1117552_g1_i1|m.1669891 c1117552_g1_i1|g.1669891  ORF c1117552_g1_i1|g.1669891 c1117552_g1_i1|m.1669891 type:internal len:44 (+) c1117552_g1_i1:1-129(+)
GACCAGCTACCTGATGCCCCTCCAGAGATGGAAGAAGGAGTTACCTTGACCATATATGAG
CTTAGAAAAGTAAACTTAGGGACTGAGTTGAACCCTAGGCCTACTTTTGTGAGTGTGTCC
TACCCTGAC
>c1118852_g1_i1|m.1671386 c1118852_g1_i1|g.1671386  ORF c1118852_g1_i1|g.1671386 c1118852_g1_i1|m.1671386 type:internal len:58 (+) c1118852_g1_i1:3-173(+)
TATATTGGCACTGGTGAAGAGGCGGAGAGTTCAATTGTCGTTTGGGAGGAAGGTGGCGCG
CAACACCCTTTGCAGTATTTCAGTAAAGCTCTGGTGGAAACGGAGCGCAATTACACAAAA
ATTGACAAAATACTACGGACACTAGTATCGGCCTCCCAAAGGCTTCAGCCC
>c111974_g1_i1|m.40232 c111974_g1_i1|g.40232  ORF c111974_g1_i1|g.40232 c111974_g1_i1|m.40232 type:5prime_partial len:40 (+) c111974_g1_i1:3-122(+)
TTTGTTGAAAAAGCCATTTACGAAGAAATCATTCCGGTGCTGGATCTGCCGCGTGATGAG
CTGGAATCCTTCGCCAGCGCGGTAACGGGTCGTTTCCGTAACCCGTACATCAAGCATTAG
>c1120149_g1_i1|m.1672929 c1120149_g1_i1|g.1672929  ORF c1120149_g1_i1|g.1672929 c1120149_g1_i1|m.1672929 type:internal len:66 (+) c1120149_g1_i1:1-195(+)
CTGGAAATCGCCTCCAACCGCTACCGTCCGCGCACCCCGGAGGCGATTGCGCAGGCCGCC
GCCAACCAGCTGAACCAGATCATCCTGGACGACGGCATCTTCGTCACGCCAACCGTGATC
CCATACCTGGGCGAGGACGGCTCGCTGCGCGCCGGCGACACGGTCTCCGGCCTGACCGGC
GTGGTCGACTTCGGC
>c1125200_g1_i1|m.1678688 c1125200_g1_i1|g.1678688  ORF c1125200_g1_i1|g.1678688 c1125200_g1_i1|m.1678688 type:internal len:42 (+) c1125200_g1_i1:3-125(+)
ACAGTCCTGCCAGTGTCCACGGTGTTCCTCACTGTCCTCATCACAATGGCTGCTGCTCTA
GCATCTAACCCAGAAGTTGGTTCATCCATAAATATTATTGAGGGGTTTGAAACAAGTTCA
ACG
>c1126264_g1_i1|m.1679895 c1126264_g1_i1|g.1679895  ORF c1126264_g1_i1|g.1679895 c1126264_g1_i1|m.1679895 type:5prime_partial len:37 (+) c1126264_g1_i1:1-111(+)
CAAAAGATTTGTACACAAACTCATGGGGTAAATTATGAGGAAACATTTGCTTCAATGGCA
AAGATGAATACGAAGAGAATACTATTCTCTCTTACTGCGAATTTAGATTGA
>c1126653_g1_i1|m.1680333 c1126653_g1_i1|g.1680333  ORF c1126653_g1_i1|g.1680333 c1126653_g1_i1|m.1680333 type:5prime_partial len:63 (+) c1126653_g1_i1:1-189(+)
ATTCAATTGAATAATGAATTACATTCCCTTGCAATGAAAAATAGATCTTTGCATAAATAC
TTGCTTGCGGTAAAATCAAAAGGAGTAACATCTGCTAGAGTACAAATTGATGATAAAGAC
ATTATCATGTACACACTAAACAAATTATTTTCCTTTTATCTGATTTTTATAAACTTTTAT
CCCAACTAG
>c1132681_g1_i1|m.1686877 c1132681_g1_i1|g.1686877  ORF c1132681_g1_i1|g.1686877 c1132681_g1_i1|m.1686877 type:internal len:39 (+) c1132681_g1_i1:3-116(+)
GAGAGGGTGATGAAACTTGATCCGTATGCTTCTGCAACTTATGTCATTCTCTACAATATG
TATGTGGATTCTGGAAAGCAGTCTTTGGCATTGCGAATAAGAGAGCAAATGAAA
>c1135540_g1_i1|m.1689970 c1135540_g1_i1|g.1689970  ORF c1135540_g1_i1|g.1689970 c1135540_g1_i1|m.1689970 type:internal len:54 (+) c1135540_g1_i1:3-161(+)
GGGATATTGCGACACATCAAAGGTTTGATTGATATTTATTTTTCGTTCCAAAAGCAATCA
TCCATAGCCAAAATGTGTGTTGGCTATATGGACTCAAAGTTTGCTGATGATTTTAATTAT
CGTCAATCCATGGCCGACTATGAGTTCACTCTGTCCAGC
>c1136696_g1_i1|m.1691258 c1136696_g1_i1|g.1691258  ORF c1136696_g1_i1|g.1691258 c1136696_g1_i1|m.1691258 type:internal len:38 (+) c1136696_g1_i1:1-111(+)
AGATCAGTTCAGCTCAGGATCTCATTGTTGCTAGCCGGAAACAAACATGTAATTTTAGAT
TTATTCTCCCTGGGCTGCGCTGGCTACAGAGCTTTGCATCCAAAAATTCGT
>c1137299_g1_i1|m.1691911 c1137299_g1_i1|g.1691911  ORF c1137299_g1_i1|g.1691911 c1137299_g1_i1|m.1691911 type:internal len:40 (+) c1137299_g1_i1:2-118(+)
GCGCTTTATTATGTTAGCCGCCTCTTAATCCCAACCGAGACCAAGTATCCTCTAAATGAG
AAACACTGCCTAGCCTTGATTTTTTGTAGCCCAAAAATTGAGACATTATATGCTGTC
>c1137628_g1_i1|m.1692243 c1137628_g1_i1|g.1692243  ORF c1137628_g1_i1|g.1692243 c1137628_g1_i1|m.1692243 type:internal len:34 (+) c1137628_g1_i1:3-101(+)
ACCGAATCATGTGTCATTGATTCGCATACTTTATTTCATCCTCGCTCAAATAGGAGCATT
CTTAAAAACTACGTCGAAGTAGACTTTGGGAAAGTTTAC
>c113780_g1_i1|m.40920 c113780_g1_i1|g.40920  ORF c113780_g1_i1|g.40920 c113780_g1_i1|m.40920 type:internal len:89 (+) c113780_g1_i1:1-264(+)
CGGAGTTTGACGGCATGGAATTCGATGATCAATTGCCTCGCATTTCATGGCCATAGCCAG
TTTGCAATCACAGTTTTTAAAGACATGGTGCATCAAAGGCATCGGCCTGATGAGATCTCG
TTCGTGGGGCTTCTAAATGCCTGCACTCACGCAGGGTTGGTGGATGAAGGTATGAGTTTT
TTGAACTCCATGAAATGTGATTATGGGATTGAGCCGAAGATCGAACACTACGGTTGTGTT
GTGGATCTTCTTTGCCGGGCCAGG
>c1141805_g1_i1|m.1696910 c1141805_g1_i1|g.1696910  ORF c1141805_g1_i1|g.1696910 c1141805_g1_i1|m.1696910 type:internal len:55 (+) c1141805_g1_i1:1-162(+)
CTCAAACGGTGCGGCAAAAGCTGCCGTCTTCGCTGGCTTAACTATCTCCGGCCAGACATC
AAGCACGGTGGTTTTACAGAGGAAGAAGATCAAATCATTATTTCTTTCTACAAAACCATT
GGAAGCAGGTGTTCTAACTTCTTTTTTGATCCTCATTCGTCG
>c114299_g1_i1|m.41239 c114299_g1_i1|g.41239  ORF c114299_g1_i1|g.41239 c114299_g1_i1|m.41239 type:internal len:41 (+) c114299_g1_i1:2-121(+)
AGTTTGCAAGAGATCTATGAGATATCTCACAATGTGTTGAATGATGAATGGGCGGATTTT
GCCTTATTTGCTGATGCTGAGTCAGTTTATTTTGATGAGGCTATTCATGAAGAAAAGTGG
>c114457_g1_i1|m.41329 c114457_g1_i1|g.41329  ORF c114457_g1_i1|g.41329 c114457_g1_i1|m.41329 type:internal len:52 (+) c114457_g1_i1:1-153(+)
TTCCGATCTTATGGACCATTTATAATTCTGAAGAAGATTAATGACAGTGCTTATGTGATT
GAACTGCTTTCAAACTTCAACTTCTCCAGAACTTTTAACGTTAGCAATATTTATGAATTC
ATTGCCGACGTTCCTCTTTCCCCAAATAACTCG
>c1144749_g1_i1|m.1700338 c1144749_g1_i1|g.1700338  ORF c1144749_g1_i1|g.1700338 c1144749_g1_i1|m.1700338 type:3prime_partial len:45 (+) c1144749_g1_i1:35-166(+)
ATGATCTGTTATTTATTATCAGAGTCTCAATGTGGACCTGCCCCAATGAGGTTTGAGATT
AGAATGGCTTTTGAAGGAGATTGTTATGTCCCTGGTCTAGTTGAAGCTCATGTAAGCAAC
ACCACTAAAGCA
>c1147033_g1_i1|m.1703287 c1147033_g1_i1|g.1703287  ORF c1147033_g1_i1|g.1703287 c1147033_g1_i1|m.1703287 type:internal len:48 (+) c1147033_g1_i1:2-142(+)
TTTATCCTTAGAGAAAAAAAAATGCAAAACGGCTATTTTCACAAAATTGTTGAAGTTGCC
GCAATGAAAGACAAGATTGTCAAGTGTCGTCTTATGGGATTTGGCCATATTAAACGCCTA
CCTTTAGATCATCCTATTAGG
>c1148057_g1_i1|m.1704546 c1148057_g1_i1|g.1704546  ORF c1148057_g1_i1|g.1704546 c1148057_g1_i1|m.1704546 type:3prime_partial len:33 (+) c1148057_g1_i1:15-110(+)
ATGGATGTGAAGACTGTCTTCTTGCATGGCTATCTAGAAGAGGAGCTTTACATGTCACAA
CCAGAGGTATTTATGGCACCAGGGAAAGAAGAGATG
>c1149779_g1_i1|m.1706552 c1149779_g1_i1|g.1706552  ORF c1149779_g1_i1|g.1706552 c1149779_g1_i1|m.1706552 type:internal len:46 (+) c1149779_g1_i1:3-137(+)
CATAGACGCACAAATGTTACTGAAGTCCAAAGTTTTCTGAATTTGGCAGGGTACTACCAC
CGATTTGTGGAAGGATTCTTTAGAATCGCCTTGCCATTATTAAAACTTACCCGAAAAGAT
GTAAATTCGAGTGGA
>c1151746_g1_i1|m.1708704 c1151746_g1_i1|g.1708704  ORF c1151746_g1_i1|g.1708704 c1151746_g1_i1|m.1708704 type:internal len:34 (+) c1151746_g1_i1:3-101(+)
TGCCGCATTGAAGGGTTTTCTAATGCAGGTTGGGCAGGAAGCCCCATGGATAGAAAATCG
ACTTCAAGATACTACATATTTGTGGGAGGAAACTTGGTA
>c1151856_g1_i1|m.1708820 c1151856_g1_i1|g.1708820  ORF c1151856_g1_i1|g.1708820 c1151856_g1_i1|m.1708820 type:5prime_partial len:42 (+) c1151856_g1_i1:3-128(+)
CTTGTTGCTCAAGGTTTTAAAAAACAAAGGGTTGATTACAACAAAACCTTTAGTCCAGTA
GTTAAAATGCCCACGATACTTATAGTGACCATTTCTTCAACCTGGAGAATTCACCTCACC
AGCTAG
>c115452_g1_i1|m.41904 c115452_g1_i1|g.41904  ORF c115452_g1_i1|g.41904 c115452_g1_i1|m.41904 type:internal len:74 (+) c115452_g1_i1:1-219(+)
GCCTTCTTATCTACCTCATCTCAAGTTTTTTTAGCTACTCTGGACTCAATGGTTTTTCCT
AAAATTGTTAAAGAATCCCTAGGCTACTCAGGCTTGCGAGCTGCGATTGTAGAAGAGATG
TTGCAAGCACTTGAAAAAAATCATACATGTGATATTGTACCTCTACCACCAAACAAAATT
GCCATCAGATGTAAGTGGCTATTATCTGTCAAAATAAAT
>c115749_g1_i2|m.42082 c115749_g1_i2|g.42082  ORF c115749_g1_i2|g.42082 c115749_g1_i2|m.42082 type:5prime_partial len:65 (+) c115749_g1_i2:3-197(+)
CCAAGAAGGATTTGTGGGCCTTTTTATCAATTCTCCCAACGTGAGGAAAGGCTTATTTTG
TGTTGTTCAAGGAGCTTGTTAGTAGATGCTGAAAGCAAGGACCAGGCTAACACTAAGGTT
TTGGGCCCTAGAAAATCAATAGTTCAAGCTGTTTCAAAAGGCATAAGACAGGTACACTGC
TCTTTTAACCCATAA
>c115815_g1_i1|m.42158 c115815_g1_i1|g.42158  ORF c115815_g1_i1|g.42158 c115815_g1_i1|m.42158 type:internal len:83 (+) c115815_g1_i1:2-247(+)
CGGTGGAATTATATTAATCTTATTGGGATATCCTATTCTTGCTACCATTGCAGATTTTTT
CACGGAGCACATATCCATAAATACTTCAGCATACATGACATCTCCTTACGCTACAAAATC
CTTAACCCTAAGTATTGGAGTGATCTTAAACCTCTCAACACTTCATCTACTTTATTTAAA
ATCATTTCTAATAGAATTAGAAAATTTTTTCTTGCTGTGATCTTTTTTAATCAATCTAGC
TTCATC
>c115839_g1_i1|m.42196 c115839_g1_i1|g.42196  ORF c115839_g1_i1|g.42196 c115839_g1_i1|m.42196 type:internal len:49 (+) c115839_g1_i1:3-146(+)
CCCAATGAAACCGAAGACATCCCCGTGGTCAGCTTCATCACTAGGGAAGGTACCTTAGCC
TATCAAGTAATGCTGTTCGGCCTGAAGAACGCCGGTGCCACTTACCAAAAGCTCATGGAC
CAAGTCTTCTCGGAGCAGCGTGGA
>c115872_g1_i1|m.42229 c115872_g1_i1|g.42229  ORF c115872_g1_i1|g.42229 c115872_g1_i1|m.42229 type:internal len:44 (+) c115872_g1_i1:3-131(+)
GTAAAGGACTGGAGAGATGCAATGAAAGAGGAAATTCGTGCAATCAAATGCAATGCTACA
TGGGAAAGGGCAACACTTTCGGAGGGAAAAAATCTATTGGTGTCAAGTGGGTGTATAGAA
TTAAAGGAG
>c115898_g1_i1|m.42265 c115898_g1_i1|g.42265  ORF c115898_g1_i1|g.42265 c115898_g1_i1|m.42265 type:internal len:59 (+) c115898_g1_i1:1-174(+)
ATAGATCCATGCTTGTTAGTAAATCTAATGAGTGTTAAAGCACTTTGGTGTGTCTGCCTA
GACGTCAAATGCATCAATAAAAAAGTTTATTTTGAAGGCTTCGACTGTAAAGGAGAAAAA
ATAGTGAGATCAATTGTCCTAACACTCAAATTTATGGATCTCCGGACGAAGACG
>c115903_g1_i2|m.42269 c115903_g1_i2|g.42269  ORF c115903_g1_i2|g.42269 c115903_g1_i2|m.42269 type:internal len:97 (+) c115903_g1_i2:2-289(+)
TTAGCGACTCCAGCGACTGCCCCATTGACTGCATCGGATAGGAAAAGGGAAGCTTTTGCA
TTAGCTGTCGCAACGGCAGCAACGGCAGAACCAGTGGCGTCCACTGCGAAAGCTGCCACG
GAGGTAACGAGGGTCGCAAACTCAAACGGCTGCCTTTTAATGGAGGACGCCGCCATTATA
ATTCAAACAGTTTTCAGAGGATATCTGGCAAGAAGGGCGCTGAGAGCTCTGAGAGGGCTC
GTAAAGCTGCAAGCTTTGGTGAGAGGTCACAATGTCAGAAAGCAGGGG
>c115933_g1_i1|m.42305 c115933_g1_i1|g.42305  ORF c115933_g1_i1|g.42305 c115933_g1_i1|m.42305 type:3prime_partial len:114 (+) c115933_g1_i1:23-361(+)
ATGTATCCACTACTCTTCCTGTCCATCAGCTTTTTTTTGCCGGCGGCAGCCGATATTGCC
GCTGATGGCTCCGCCTTATTGGCATTACGTGCTGCCGTTGGTCGATTTGCGCTAACTTGG
AATACCTCCTTGTCACCGTGCAAATGGAAAGGAGTCACGTGCTCCGGCGACAGCGTCACT
TCCCTCCATCTCCCTGGTCGTGGCCTGATGGGCCAAATACCCGTTGGAACCGTAGGAAAT
CTTACCAACCTTCGCACCCTCTCCCTTCACCACAACGCACTCGTCGGAACCCTACCGTCT
GATCTCTCCGGTTGCGCTCAGCTCCAATCCATTTATGTT
>c115977_g1_i1|m.42347 c115977_g1_i1|g.42347  ORF c115977_g1_i1|g.42347 c115977_g1_i1|m.42347 type:internal len:82 (+) c115977_g1_i1:1-243(+)
ATAAACTGCAACGCTTTATCAAAGAAAAACCTTTTAAAATTAATTAAAAATCCGATTCTG
CCCCTCCGGTTCGTGCTCCAAGCCTCCCTTGTTACCATGCTGGAACCACACAAACACAAC
AGCTCGTCGGAGACTATGCACGACGCCGCCACTACACTTCGCATTGAGAGTCTCGAACGC
AACGTCGCCGGCCTCAGTCGCCGTCTCCGGTGGTCCGAAGAGAAACGGTTTGAGACAGTA
ATG
>c1159844_g1_i1|m.1718124 c1159844_g1_i1|g.1718124  ORF c1159844_g1_i1|g.1718124 c1159844_g1_i1|m.1718124 type:3prime_partial len:51 (+) c1159844_g1_i1:93-242(+)
ATGCTATCGGATGGTTTGCAGATTGACTTTGACAAAGCATTTTTAAACGACAATCTTAAC
AAAAATATTTACATGAAACAATTGATCAATTTTATGTTTCAACCAAACCTAGTGTGTAAA
TTATACATCTATGGATTGAAACAATCCCTA
>c116015_g1_i1|m.42402 c116015_g1_i1|g.42402  ORF c116015_g1_i1|g.42402 c116015_g1_i1|m.42402 type:5prime_partial len:87 (+) c116015_g1_i1:1-261(+)
GTGTATCTTCTTTTCTCCTTCAACAATGACTGGAAAATACAATATCTTGATGTATCTAAT
ATCTTTTTGCATGGGAAGCTACATGAGATAATTTATAAGATCCAACCATCAGGTGATGTA
TCTAGTATCTTTTTGTATGGGAATCATGTCCGTCTTCTCAAGAAGGCAATCTGTGGTCTA
AAACAGGTTCTTAGTTCAACACACCAAAACATGTATTACAAAAATGAAGTTTGTTCAAGT
TATCTGATCCAATTATTATGA
>c116022_g1_i1|m.42411 c116022_g1_i1|g.42411  ORF c116022_g1_i1|g.42411 c116022_g1_i1|m.42411 type:internal len:44 (+) c116022_g1_i1:1-129(+)
GGAATTTATCCCAATGTTGTTTTCAACACCCTCATTGATGGATTCTGCAAGGATGGTAAT
AGTTCTGCTGCCATGAGATTTCTTGATGAAATGAAGAGGCAAGAACTCCATCCTAATACA
ATCACATAT
>c116168_g1_i1|m.42597 c116168_g1_i1|g.42597  ORF c116168_g1_i1|g.42597 c116168_g1_i1|m.42597 type:internal len:65 (+) c116168_g1_i1:3-194(+)
AAGGTTCTAAGGATTCGGATTGATCGGGATCAAAAGAAGAGACATATCTGGCTCTCTCAA
AAGGACTATTCCAAAGCAATGTTGAATTGGTTCGACTTATGGGGAGCAAAGCCAACCAGC
GTCTCAATGGCTGCACAATTCAAGCTCACAAAGGAACAAAGTCTAACTAATCCAACCAGC
GTCTCAATAGCT
>c116178_g1_i1|m.42608 c116178_g1_i1|g.42608  ORF c116178_g1_i1|g.42608 c116178_g1_i1|m.42608 type:internal len:86 (+) c116178_g1_i1:1-255(+)
GGGAAAGAGCAGCTCCAAACTCAGGCGGAGGTGGGGGAAGACGGTAAGCTTCATGTGACC
GTGCGGAAATCAAGTAGTTCCCGGTCTGAGATATTTTCCCGGCGATCGCACGGCATGAAC
TCCGTTACTCCCCGGCCATCTAATCTCACAAACGCCGAGATTTACTCCTTGCAATCATCT
AGAAATCCGACGCCGAGGGGATCGAGTTTCAACCACACTGATTTTTACTCTTTAATAAAC
GGAAAAAGTTTATCG
>c116185_g1_i1|m.42613 c116185_g1_i1|g.42613  ORF c116185_g1_i1|g.42613 c116185_g1_i1|m.42613 type:internal len:81 (+) c116185_g1_i1:1-240(+)
ATTCAGAGAGAACGCGAGATGCTGTGCCGGCTAATGAAGCGCAGATTGCCGGCGGAAGAG
CGTCATCGTTTTTATGTGGCATGGGGAATCCCACCGAACTCGAAGCAGAGGAGGGCTCAG
CTGTCTCGGCTACTATGGGCGGATGCCGGAGATCTGGAGCATGTAGGAGAGAGCGCATCG
ACAGTCGCGAGGCTGGTGGGGATGCCGGAGACGGGGAAGGTTCTCAAAGAAATGTTCGAG
>c116262_g1_i1|m.42703 c116262_g1_i1|g.42703  ORF c116262_g1_i1|g.42703 c116262_g1_i1|m.42703 type:internal len:134 (+) c116262_g1_i1:2-400(+)
TTGAAGCCATTTTATGCAATGCAGGCTTCTGCTGCTGTTGTGGAATCATCAGAATTCATT
GACATTCACCCCATCTCAACATTTCGCTGCATAGAGAACATGGAAATGGCTTCAGATGAT
GCCATCATAGTGGAAAACAATGTTATGTCTTACATTCATGATGCTTGTGCTAAGCCTTAT
TTTTCTTCACAAGCAATACTGGGCAATACTGTATGCCAAAAAGAAGCCAATGTCTCCACT
GAATGCAGAAAAAGCAAAGGCCAACAATGCAGAGCAGTTGAAAAACTTGGAAACCAAGTT
CTAAAATCAGTAGTAAGGGTAATGACAATGGTTGGTGCTCTTGCTCTTCTCTTTTATTCA
AGGTATGAAATCCTTAACATAAAAAAAAAAGTAGTTACC
>c116277_g1_i1|m.42725 c116277_g1_i1|g.42725  ORF c116277_g1_i1|g.42725 c116277_g1_i1|m.42725 type:3prime_partial len:75 (+) c116277_g1_i1:207-428(+)
ATGGAAATTCAATTTTCAACATGGATCTTCATTGTCATTATGGTTAAGAAGTTCAATGGT
TCTTGGAGTATGAGCATTATTATTAAGAGGGTGAATGATGCTTGTCTTTTGGACCACTAC
CCCTTGCCTAACTTGGAGGCGACGGTCCTCGTCGCTACTGGATATCGGTTCAAGTTTATT
TTCATCCCTCAAGAAGTACCTTTTGCTACAAGGTTATGCCCG
>c116288_g1_i1|m.42738 c116288_g1_i1|g.42738  ORF c116288_g1_i1|g.42738 c116288_g1_i1|m.42738 type:5prime_partial len:77 (+) c116288_g1_i1:1-231(+)
CATGTCTTCAATATTGAAGCTGGTAAGCAAGCATTGAGGAATATAAATTCACTTGCCCTT
TTTTCCAACATTGAAGTGAATCCAAAACCCGATGAGAAGAGTGAAGGAGGAATTATAGTT
GAAATCAAGCTTAAAGAGTTGGAGCAGAAATCTGCGGAAGTTAGCACGGAGTGGAATATT
GTTCCTGGACGAAATGGGAGACCAACATTGGTACTGCATCTGATGCTTTGA
>c116398_g1_i1|m.42876 c116398_g1_i1|g.42876  ORF c116398_g1_i1|g.42876 c116398_g1_i1|m.42876 type:internal len:91 (+) c116398_g1_i1:3-272(+)
TTGTGTTTAAACTCAAGGAAATTTAACGAATTATTATTCTATTCCAGTTGGACGCCAAAG
ATCGGCTTTAAGCCCCTTTTTCGTGCATTGATTATAGACGAATATACCAAACTTATCCAA
GTAGATGTCCCTTGTATGTGTTTTGTTGATGATATTCTTCATTTTGATAGGACTAAAGAG
AATATTCAACAAAACTTCGAATTATGTAGGTCAATTTTAGAGTCTAGAGGTACATGTCTA
AGGAATTCTAAAACAGAATACATGAAATGT
>c116451_g1_i1|m.42948 c116451_g1_i1|g.42948  ORF c116451_g1_i1|g.42948 c116451_g1_i1|m.42948 type:internal len:98 (+) c116451_g1_i1:2-292(+)
CGCATGTCCAACCGCACGCTGAATCTTACCGATACACTGTACGACTATGTGCTGGCGCAT
TCGCTGCGCGAGCATCCGGCGCAAGCCGCCTTGCGCGAAGCTACCCGCGATCATGAACGC
GCCAGCATGCAGATCTCGCCCGAACAGGGCCAGTTCATGGCGCTGCTGGTCAAGCTGATG
GGCGCGCGCAATGCGATTGAGGTGGGTGTATTCACCGGCTATAGCGCGCTGTCGGTGGCG
CTGGCGCTGCCGCCGGAAGGCCGGCTGGTGGCGTGCGATATCAGCGATGAG
>c116461_g1_i1|m.42962 c116461_g1_i1|g.42962  ORF c116461_g1_i1|g.42962 c116461_g1_i1|m.42962 type:internal len:76 (+) c116461_g1_i1:1-225(+)
GAAGCCTCAGAATTGGTTGCTAAGCTTGGCGAGGAAAAACTTAAAAATCTTCCTATGCCA
GGTCAAGTAGATTTCATTAATGGAGGACCCCCTTGTCAGGGTTTTTCGGGTATGAATAGA
TTTAGCCATAGCACGTGGAGTAAGGTCCAATGCGAGATGATTCTGGCTTTTTTATCCTTT
GCTGATTATTTTAGACCACGATTCTTCCTCCTAGAAAATGTCCGG
>c116508_g1_i2|m.43018 c116508_g1_i2|g.43018  ORF c116508_g1_i2|g.43018 c116508_g1_i2|m.43018 type:internal len:74 (+) c116508_g1_i2:2-220(+)
GTAAAACAAGCATCAAGGCTAATGAGACTTGAGATTGAAGTGCAAGTCATCATCGAGACA
AAAAAACTAATCAAAGATGGTTTCCTTCGAGAGGAAAAATACACTGAGTGGATCACAAAT
ATAATCCCGGTGAAGAAAAAGAGCAAACATATACCTGTTTACATATATTTTTGGGACCTT
AACATGGCATGCTCAAAGAATGATTTCCCACTCATGATA
>c116543_g1_i1|m.43065 c116543_g1_i1|g.43065  ORF c116543_g1_i1|g.43065 c116543_g1_i1|m.43065 type:internal len:36 (+) c116543_g1_i1:3-107(+)
TTGAAGCAAGCTCCCCGTGCATGGTATAGCCGGATTGATAGATTTTTTAAAGAAAATGGG
TTCAAGAGATTCCCGTATGTGCACACATTGTACATCAAGGAGGAC
>c1165_g1_i1|m.198 c1165_g1_i1|g.198  ORF c1165_g1_i1|g.198 c1165_g1_i1|m.198 type:5prime_partial len:45 (+) c1165_g1_i1:2-136(+)
GATCACTCAATATTTTATAACAGATCAAATCAAAGCTGTATCACACTAGCAATATTTATA
GATAACATTGTCATTATGGCCAGTGATTCAAAAGGTATTCCTGACTTGAAAGCATTCTTA
GATGTTTATTTTTAG
>c116622_g1_i1|m.43159 c116622_g1_i1|g.43159  ORF c116622_g1_i1|g.43159 c116622_g1_i1|m.43159 type:internal len:126 (+) c116622_g1_i1:3-377(+)
AAAATCCAAGCAGCAACCCAAACTTCCGTAGAAAGTGAGAAGGGTGTTCAAGTTCAAGCC
ATATTTCAAGAGATATCAAACATTACCAAGTCTCCCAAGAGAAAAGGTCCTTATAATGGT
CCACAACTGAGAGCAAATCCTACCAAAAAGACTCATAATGAGGGAAAAATTAACCATGCT
ATGTTTATTGAGGAAGGAAATATTAATGTTTTTTCTAGCGTCACCACTTCGATTAATTTG
GCCAGGGTTTTTAAGACAGCAGCTGGGAAATGGTTTATGGATTTTTTGGAGTCAGCATTA
GATCCAGCAAAAAGGAAGAAAAGAGAAGCAGCACAGAGTTCAGTAAAATGTCCACAGTCG
TTAATATTGAAGGTC
>c116631_g1_i1|m.43170 c116631_g1_i1|g.43170  ORF c116631_g1_i1|g.43170 c116631_g1_i1|m.43170 type:internal len:124 (+) c116631_g1_i1:1-369(+)
CCCATGGAAATAGTGGAAGCTCTTCTGCAACCAAGAACTAGCCTCCTGCCATCGCTTGTG
AGAGCTGTTTACATTCAAGCAGTGTTAAAGGCTGTGACTTTTTGCTTCATTTCATTTGCT
AATGATGGAGTTGTCTCTAAATCTAATTGCGCTGAAAGAGAGGATTTTTCTGATATGACC
ATGAGGGTGAAGGACCTCTTAACAAGTAAATCAATGGCTGATATGTATAATTTGATTTTA
AATGCACTGCCTCTGTTATTAGAATGTGATGATGTAGATGTGCAAGAGAGGGCCAGAAAT
GTGTTTGGTTTAGTTCACATGCTGAATGGGATTGATGGGTGGAAATCTGAGGATGGAGAT
TGGAAGAAA
>c116669_g1_i1|m.43216 c116669_g1_i1|g.43216  ORF c116669_g1_i1|g.43216 c116669_g1_i1|m.43216 type:5prime_partial len:66 (+) c116669_g1_i1:1-198(+)
GAGCAAATACCCAAAGTGACGTTCGCAAAAGTTGCGCGTCAAACTAAAGGACAAGCTGAT
ACCCTCGCCAAATTGGCTAAGGAGATGGCAGACCTTGAGGAGGGCCCAGTGACAATAACT
GTACATGACAGACAAATCATCGCGCCAACTTGCTCACAAACAGGAGAACCTCTGCGAACA
AAAGTCTTTGCACTATAG
>c116678_g1_i2|m.43226 c116678_g1_i2|g.43226  ORF c116678_g1_i2|g.43226 c116678_g1_i2|m.43226 type:internal len:82 (+) c116678_g1_i2:3-245(+)
ACTGATGTACAGCACGTTTCTCATGTCACATTTGACAGATTTCATGGATTTGTGGGCCTT
CCTGTTGAGTTCGAGGTCGAGATACCATGCCGCGTTCCGAGCGCTAGTGCGAGTGTATTT
GGTGTCTCGGCTGAATCGATGCAGTGCTGCTTTGATTCAAAAGGTAATAGCGTGCCGATT
ATTCTATTGCTTATGCAAGATAGACTTTATTCTCAAAGCGGGCTAAAGGCTGAGGGTATA
TTC
>c116744_g1_i1|m.43320 c116744_g1_i1|g.43320  ORF c116744_g1_i1|g.43320 c116744_g1_i1|m.43320 type:3prime_partial len:32 (+) c116744_g1_i1:277-369(+)
ATGAAGGAGAGTGACGAACCGAAAGACAGCTTCATTACCTACGACGCGACCTTCTGCTAT
AAAGTCATGCCTTTCGGATTAAAGAAAGCTGGA
>c116792_g1_i1|m.43376 c116792_g1_i1|g.43376  ORF c116792_g1_i1|g.43376 c116792_g1_i1|m.43376 type:complete len:68 (+) c116792_g1_i1:45-248(+)
ATGGAGTGCTTGATGCATTTTTCAAATACTGCTGGTTTAATGATTAATTTTGACAAGTCT
TTCTTCTACCCTAGCATGCGGCTTTCATTGGCTCATGTTAACAAAATCAAGGAAAAAACA
AACATGCATTGTGGGGTGTTCCCATTCAAGTACTTAGGAGTATACATCTATAAAGGACAC
CTAAAAATGCTCTATTTGAACTGA
>c116823_g1_i1|m.43404 c116823_g1_i1|g.43404  ORF c116823_g1_i1|g.43404 c116823_g1_i1|m.43404 type:5prime_partial len:66 (+) c116823_g1_i1:3-200(+)
TTGTTGGTTATCTATGTAGATGGCATTGTTACCATAGACTATGACTCTGAAGGTATTATG
AAATCAAAAGTATTTTTTCACACTCATTTTCAAGCAAAAGGCAGAGGGATATTATGCTAT
TTGTTAGGCATTGAAGTTTCTTATGGTAGTAAAGGCATTGTCATGTCACCAAGAAAGTAT
ATACTCGATGTTCTATAA
>c116867_g1_i1|m.43466 c116867_g1_i1|g.43466  ORF c116867_g1_i1|g.43466 c116867_g1_i1|m.43466 type:internal len:65 (+) c116867_g1_i1:2-193(+)
TTTATTGATGATTATTCTCTTTTTACTTGGTTGTATTGTATAGAGAATCGACTTGAATTG
CTCTCCATATTTTGTACTTTTCATGCAGGAGTCCAAACTCAATTTGACAATATGATAAAG
TGCCTACACAATGACAATGCAGATAAATATGTCTTTGCACACCTTTCCTCATATTTAAAG
CAACATGACATC
>c116905_g1_i1|m.43511 c116905_g1_i1|g.43511  ORF c116905_g1_i1|g.43511 c116905_g1_i1|m.43511 type:internal len:370 (+) c116905_g1_i1:2-1108(+)
TTAGACTCCAAATATCATTCTCAAAATCAATTCCGTCGACCCCCTCATACTGATAGAGCA
AACTCTGAGCAAGCTCGTTATTGGTCTCGGCAAATGGCAAAGGAATGCGCCATGGCGGGA
AATTTGCTCCATGCCATGCACCATCTCGATGTATGGAACCTGACCATTCTCGACTACAAT
GCGCTTCTCTACTATTATCTCAAGCAAGGCCACATTTCTATTGACCAGTTAACGCAAGCC
TTTACAAACATGAAGAGATCCGGCCCCTTTCCAAATTTGTGGACATTTAACATACTCTTT
AACGGGCTTTGCGCTTCAGGATTTTTGCGAAATTCCTTCTCTGTAATCGAGGAGATGTGC
CGCTACCAATTCGTTCCTTCCTTCTCAATTTTAATGAAGCTGATGAAGAAATCTTCAATG
TCAGGTATCTTTGATCTTTCTCATAAAGTTCTTATGTTGATGATTAGAATCGGCTATAAA
CCTACCCTGCCAGCTCTGAACACTTTGATTTCCGGTTTTAGTAGCATTGGGAGAATTCGT
GAGGCCTTAATCATATTCTGGATGCTAATAGAAAAAGGTTTTGACCTCAATGTGTGCACT
TATAATCCCATTTTGTCCTGTTTGTGCAAGTCTGGGCAATTATCTGCCGCTAAGGCCTTC
TTTTCTAGTCTGAAAAAAAGAGGATTTGTTCTTAATGCTCATTCTTATACATCACTGATT
CTGGGATTCAGCAAAGAAGGGATTTGGGATGAAACCTATTTCTTCTTAGAATCTATGGCC
GCCAATGGTTGTGCGCCGACGACAGTAACTTATACAGTGCTCATTAAGTTTCTCTGCAGG
CACAACTGTTTTGAAGATGCTCTCAGATTTTATGGAATTATGATCAGTGAAGGCTGCATT
CCAGATCGAATCACTTATAATGTATTACTTCATGCGTTTTGTGGGAAAAATAGAATCTTT
GATGCCTATAAATTGTTGGATGATATGTCTGAGAGGGGATGTCATCCAGATCAATTTACC
TACTCCACTTTGGCTAATTGCATGCTAAAAGTTGGTTTATTTCGTGAGTCTCGAGAGCTT
CTTATCAAGATTATTTCGAATAACAAT
>c117002_g1_i1|m.43653 c117002_g1_i1|g.43653  ORF c117002_g1_i1|g.43653 c117002_g1_i1|m.43653 type:internal len:142 (+) c117002_g1_i1:2-424(+)
ATATACCGAACTTGCCCTCCCATCGTCCCTATAAGAACCGGCAATACAAGAGAATCACTA
CGATCTGAAGCATCAAAGCAACCGATTGTAAAGCCGGTGATGAGCTTTTCCGATGTCTCT
TTCTCCGGACATCACAACATATCCCGACAATCACGGGCAGGATTGCCTCCGGCGGAAATC
TCTGATTTCCGGCACCGCTCGCGGACGAAATCGAACACCCAATGGGTACGCCGATTGAAT
CGCCGGAAGGCTGTTGTCGTCGGCGACGACCAGGACGCTATTCCGGAATGCTACGCGTGC
ACACAGCCCGGCACTCCAGCTTTCCATTCCACCAGCTGTGGTCGCACTCAGGCCCCTCAG
TGGCGCGCCGGCGCCGGATCTTCCCTGATCCCGATCAGCGCAGCCGGATCGGGAACTGCG
CCG
>c117012_g1_i1|m.43667 c117012_g1_i1|g.43667  ORF c117012_g1_i1|g.43667 c117012_g1_i1|m.43667 type:internal len:41 (+) c117012_g1_i1:1-120(+)
GATTACCCAGAGCTGGGTCTGTACTCGAACGGTCTGTTGCCGAACGATCGCAAGCACCAG
TTGAAAGCGTATGGCTTCTACCAGGTGACCGACGAGTTCACCGTTGGCGGCAACTTCCTG
>c117052_g1_i1|m.43708 c117052_g1_i1|g.43708  ORF c117052_g1_i1|g.43708 c117052_g1_i1|m.43708 type:internal len:51 (+) c117052_g1_i1:3-152(+)
GAAGTCCTCAGGGTTTCTCTATTAGTACGGTTGCTCTTCCCGAACACCAATACTCAAGCC
GAATATAAAGCCCTCCTGGCGGGGATTGAAATGGTAAGGAAAATCGGGCTAAAGAAGGTA
GAAATTCGGTGCGATTCGCAACTGGTGGTG
>c117053_g1_i1|m.43709 c117053_g1_i1|g.43709  ORF c117053_g1_i1|g.43709 c117053_g1_i1|m.43709 type:5prime_partial len:85 (+) c117053_g1_i1:2-256(+)
CATTTTTTCAGCAAACTCAACTTGCATGCAGAGGATCACCAAGCCCGCATCAACCGGAAC
GCATGGAGAAAATTACTTTTCAAACACACTTCGTCCCCTAGGTTTTTTGTCTTGCCATTT
GGACTAGCAAATGATCCATCGACATTTCAGAAACTTATGAATGAAATATTTCGAGTGCTA
CTTTGCAAATCGATCTTGGTATTCTTTGATGATATTCTAGTCTACAACCCCTCACGGGGC
CTACATGTGCTATAG
>c117077_g1_i1|m.43729 c117077_g1_i1|g.43729  ORF c117077_g1_i1|g.43729 c117077_g1_i1|m.43729 type:internal len:104 (+) c117077_g1_i1:1-309(+)
AGTTTAGTTTTTAAGCTTTGGTTTCTAGACCTAGCCGCACTAAAAATGGAGTGTGTGATT
ATAGATAGTGTTTTGAAGGATGATACTCTGGATGATATTAAAATTGGAGATCAGATTGTT
TTCTTGAAGATAATTGTTATTGATAAGATTATTATTATTTTTAGTGCTTGTGCACCTCAA
ATAGGCTTAGATAGATATTTGAAAGAGATATTTTGGAATGATCTAGAAGGCAATTCAAAA
ATATATCATGAAGAAATAGTTTTTATTGAAGAATATCTAAATGGCCATGTTGGCAAAGTA
GTAGAAGAC
>c117091_g1_i1|m.43753 c117091_g1_i1|g.43753  ORF c117091_g1_i1|g.43753 c117091_g1_i1|m.43753 type:5prime_partial len:74 (+) c117091_g1_i1:2-223(+)
TTGAATTTTGATTTCGAAAAAGAGCCGCCCACAAAATTAATTTGGATTCATTTTCCAAAA
TTGAGAATCAATTTCATGAATTTGAAGACTCTCATAGCTCTTGGGAATTTATTTGGGACC
ACTCTTAAGATTGATTCACCAACTTCATTACTCTCTCGGCCTTTTGAGGCCCGTGTTCTG
GTGGAAATGGATGTTTTTGAGCACTTTGAGGAGCAAATATGA
>c117126_g1_i1|m.43790 c117126_g1_i1|g.43790  ORF c117126_g1_i1|g.43790 c117126_g1_i1|m.43790 type:complete len:69 (+) c117126_g1_i1:71-277(+)
ATGTGTGTGGATTTAAAGAGGTTTAATGACTTGTGTCCCAAAGAAGCCTACCCACTCCCA
AACCTCGAGGCCATGACTAGGGCCGCCTCAGGCCATTCTACAGTTTCTTGGATGTATTCT
CTGGGTATCATCAAATCCATATGGAAGAAGTCGATTGATCAAGTGTCAGCTTCAGCACAA
GGGAAGGCACGCTCTGCTACACGGTGA
>c117180_g1_i1|m.43868 c117180_g1_i1|g.43868  ORF c117180_g1_i1|g.43868 c117180_g1_i1|m.43868 type:internal len:199 (+) c117180_g1_i1:1-594(+)
CAGAAGCAGCTTCTCGAGACATGTCAGTCTCTTGGAGAGGTCTATCTCCGGCTCGAACGG
TTCAAAGAAGCTCTCACCTATCAGAAAAAACATCTGGAGCTTGCTAAGGATTCAAACGAC
GTTATTGAACAACAGAGAGCAAGCACACAACTAGGCCGAACTTACCATGAAATGTTTTTA
AGATCCGAAAGTGACCATCATGCGATAAGAAATGCCAAGAAATACTTCAAGCTGGCTATG
AAACTTGCACGGTCCCTCAAGGAAAACCCTTCATTGAAAACAAATAGTTTATTTCTGAAA
GAATACATTGATGCGCATAACAATATCGGCATGCTTGACATGGACCTTGATAATCTTGAG
GAAGCCAAGAAAATGCTTATAGAGGGTTTGAAGATATGCGATGAAGAAGAAGTTAACGAG
GATGATGATGGGCGCAGCAGGCTTCATCATAACCTTGGAAGTGTCTATTTAGAACAGAGG
GAATGGAGTAAAGCTAGGGATCACATAGAGAGGGACATTTTCATTTGTAAGCAAATTGGA
CATCTCCAAGGTGAAGCAAAAGGGTTCATCAATCTCGGTGAGCTGCATTACCGA
>c1172073_g1_i1|m.1732544 c1172073_g1_i1|g.1732544  ORF c1172073_g1_i1|g.1732544 c1172073_g1_i1|m.1732544 type:3prime_partial len:32 (+) c1172073_g1_i1:52-144(+)
ATGATCGGCATTTTGGAAGATTTGACAGAAACCTTCACAAATCTAAGAAGATTTTGGGTA
AAGCTGAACCCAAGCAAATGCGTTTTTGTGGCT
>c117249_g1_i1|m.43940 c117249_g1_i1|g.43940  ORF c117249_g1_i1|g.43940 c117249_g1_i1|m.43940 type:3prime_partial len:38 (+) c117249_g1_i1:130-240(+)
ATGGAATGCCTCAAGGTTATGGTCCTATGGCGTGACAATCAAGCTGCATTTCACATTACT
TCAAATCCCATCTTTCATAAAAGGGCAAAGCAAATTGAAATTGATTGCCAG
>c117273_g1_i1|m.43977 c117273_g1_i1|g.43977  ORF c117273_g1_i1|g.43977 c117273_g1_i1|m.43977 type:5prime_partial len:50 (+) c117273_g1_i1:1-150(+)
AATAGTATCGCGCAGGATATTATGTACGACATTATGAAGGAGAATTCAAAACAACGACTG
TGGAAATATTTAAAAGGGAAGTATTTGACGAATAGCATTGAGAACAACCTTCATTTGAAA
AGGTGGATTTATAGATTTGAAATGAGGTGA
>c117314_g1_i1|m.44034 c117314_g1_i1|g.44034  ORF c117314_g1_i1|g.44034 c117314_g1_i1|m.44034 type:internal len:116 (+) c117314_g1_i1:3-347(+)
CGGTACGGGAATTTGGGCTTGGGAGATAGAAATGATCGTCTTGTACCTGAAAAGGTTATC
ACAGATAATGGGCAGCGGATGGCGCTTGTTGCATGTGGATGGCGCCACACAGTGACAGTT
TCTTTCTCAGGAGAGCTTTACAGTTATGGATGGAGCAAGTATGGTCAACTTGGACATGGG
GACTTTGAAGATCATCTCATTCCACACAAACTGGAAGCCTTTAAAGATATCTCAATATCT
CTGGTTTTACAATTTTTTTTTAAAAAGAGAAATTTCCTTTTTTTCTGTTTTAATGCATTT
TTTCAGTCTTTCAACAAATTAATTCTTTGTAAAAAGTTATATTGG
>c117340_g1_i1|m.44068 c117340_g1_i1|g.44068  ORF c117340_g1_i1|g.44068 c117340_g1_i1|m.44068 type:internal len:90 (+) c117340_g1_i1:1-267(+)
CCGATCTTGGAAATGGGTTCCGGCCTAGGATCCGGCCTAATAAGCATCGCCCTGCTCGCA
ATGGTGTCCGTCGGATGCGATTTATTCAACGGAAGCTGGGTCGTGGATGAGTTGTATCCG
CTTTATGATTCGGAAAAGTGCCGATTTATGAGGAAGGAGTTCGACTGTGTTAAATACGGG
AGAGGTGATAGGGAGTATTTGAGGTACAGGTGGAAGCCGGAGATATGCGAGCTGCCGGAG
TTTGATGGGTCGGAAATGATGGTGCGG
>c117367_g1_i1|m.44106 c117367_g1_i1|g.44106  ORF c117367_g1_i1|g.44106 c117367_g1_i1|m.44106 type:internal len:183 (+) c117367_g1_i1:2-547(+)
CAGGATTCCCAAGATTTTGAAGGTTTATACCAACGTTTCTCCTCCTTTTTTCGACCTTTT
GAGGACTTCGTTTTCGTGGAATATTACAATCCTAGTTCCGCAAAGAAGCGACTTGGGAGG
ATAAAGAAATCCAAAGAGTTACCTACCAAGGAGAAGATTCGACCAATTGCAAGGCAGTTT
CACCAGTTTCTATGCACTGCCCTAAAGATACTTCCAGACCTTCTTAAAAAAAATTCTTTC
AGCGGAGCAGAGTGTCAGGATACAATGCAAATGGAAAGGGCGACCGAGCTACTTGGCATC
TACCGGCTCACGATCCATTGTCTTCTTTGTATCTCTCCTTGCCTAACGGGGCAACCATAC
TCTGTTCATCTTCAATGGGGTCAACTAGTCCGCCGCTTGGAAACTTGGTGCAAGTACAGT
GATGCCGATGAAGAGGGATTTGCTCTTTTGGAAAGCCTTAACACTTTGTTCGTTACACCT
GAGACCCCTTTAAAGTCGCAGACACCTTTTATTCTAAATCCAAGTGCTATTAGTTCAGCA
GGGGGC
>c117377_g1_i1|m.44122 c117377_g1_i1|g.44122  ORF c117377_g1_i1|g.44122 c117377_g1_i1|m.44122 type:internal len:60 (+) c117377_g1_i1:3-179(+)
CTTTCTCTTAACCTTATCGCCGCCTCTCACCCCCGCCTTTCCTCCGCGTTGCCGCTGTTA
AAGGTAGGGTTACCCGATAGATCGTCGGAGAAGTTCCACTCTCATGCAGTATCTGAAGAT
GGAAGCGGAGAGGCGGCTGATTTACATTCAGGATTCAAGGATTCGCATTCATGGCCT
>c117387_g1_i1|m.44131 c117387_g1_i1|g.44131  ORF c117387_g1_i1|g.44131 c117387_g1_i1|m.44131 type:5prime_partial len:55 (+) c117387_g1_i1:1-165(+)
GAAAATGTGGAGCAGGATGTGAGAAGCTCGGAGACAATTGTTAGGGTTTTGTCGAGGCAG
CTTGAAAAGCTTGTAATTAGGTTTAGGGTTACTAGGAAGGTTTTGAAGGAATCCATTGCC
GAGGTCTTGATTTTGCTCATATTTATTTGTTTTTTTTCTTTTTAA
>c117404_g1_i1|m.44154 c117404_g1_i1|g.44154  ORF c117404_g1_i1|g.44154 c117404_g1_i1|m.44154 type:internal len:51 (+) c117404_g1_i1:2-151(+)
GTCTTCAAAACCATGAAGAACCAAATGAAGTACAAGGCACTTCTAACTGCCATTAAAATG
GAAAAAAAAATTGAGATAAAGAAGGTAGAGATTTGGCACGACTCTCAACTGGGGGTTTGT
CAGGTCCAAGGTACCCAGATCGGAAGAGCG
>c117551_g1_i1|m.44312 c117551_g1_i1|g.44312  ORF c117551_g1_i1|g.44312 c117551_g1_i1|m.44312 type:internal len:73 (+) c117551_g1_i1:2-217(+)
CCATCGATCATATTCATGGATGAGCCAACTTCAGGATTGGATGCTAGAGCTTCAACCATT
GTAATGAGGGCTGTTAGAAATACTGTTGATACTGGAAGAACAGTGGTATGCACAATTCAT
CAGCCAAGTGTTGAAATTTTTGAGACATTTGATGAGTTACTCTTGTTAAAAAGAGGTGGC
CAAGTTATATATTATGGACCTTTGGGGCAACAATCC
>c1176503_g1_i1|m.1737676 c1176503_g1_i1|g.1737676  ORF c1176503_g1_i1|g.1737676 c1176503_g1_i1|m.1737676 type:5prime_partial len:40 (+) c1176503_g1_i1:1-120(+)
AAACAAAATTATAAGGATTATATTCAAGTTAATAAAGGTATGTATTCAAAAGATGTTACC
TGTGTTCAAACTCCAGACAATTTAACAAAATATTTTCTTATTCAGTTGGGCTTCATCTAG
>c117820_g1_i1|m.44617 c117820_g1_i1|g.44617  ORF c117820_g1_i1|g.44617 c117820_g1_i1|m.44617 type:internal len:168 (+) c117820_g1_i1:2-502(+)
AAAGTTGATAAAATTATTGAAGCTGCTTCAAAGCTTATTCCTTTGGGATTCACAAGTGCC
AGCCAGCTTCATGCACAAAGACTTGAAATCATTCAAATCACATCTGGGTCGAAAGAGCTT
GATAAAATCTTGCAGGGCGGCGTTGAAACTGGATCGATCACCGAGTTATATGGCGAATTT
CGATCTGGAAAGACACAGCTGTGTCATACACTTTGTGTAACTTGCCAGCTCCCATTGGAT
CAAGGTGGTGGTGAAGGTAAAGCTATGTATATTGATGCAGAGGGCACTTTCAGGCCACAA
AGACTACTCGATATTGCCGAAAGGTTTGGATTGAATGGCGCAGATGTGCTGGAAAATGTG
GCATATGCTAGGGCATATAATACAGATCATCAGTCAAGGCTATTGCTGGAAGCAGCTTCA
ATGATGATTGAAACCAGGTTTGCCATAATGATAGTGGACAGTGCCACAGCTCTTTACAGG
ACAGACTTCAGCGGAAGGGGG
>c117867_g1_i1|m.44681 c117867_g1_i1|g.44681  ORF c117867_g1_i1|g.44681 c117867_g1_i1|m.44681 type:internal len:299 (+) c117867_g1_i1:1-894(+)
GAAGACACTCCTGTCGCCGCCGGCGAACTGAAATCCGGCGATGCGGCCCCTCCGCCTCCC
CTTTCCAATTTCCGGTACAATTCCCCCCTCGTCCAAGTCTGCCTCATCGGCCTCGTCTGT
TTCTGCTGTCCCGGCATGTTCAACGCCCTGTCTGGAATGGGCGGTGGCGGCCAGATCAAC
CACGACGCCGCCAACAACGCCAACACCGCCCTGTACGCCACTTTTTCTCTGTTCGGCATT
CTCGGCGGCGGAATATACAACGTCCTTGGTCCCCGTCTCACCCTCTTCGCCGGCTGTTCC
ACATACGTCCTTTACGCCGGATCTTTCCTCTATTACAACCACCAGCCACACCAGACTTTC
GTCATCATCGCCGGCGCCTGTCTCGGCGTCGGCGCCGGCCTACTGTGGGCCGGCCAAGGT
GCGATTATGACTTCGTACCCCCCTCCCGAGCGTAAAGGCACCTACATCTCCATTTTCTGG
AGCATCTTCAACCTCGGCGGGGTAATGGGCGGCCTCATCCCGTTTTTTCTCAATTTCCAC
CGCACCCAAGCCGCCTCCGTCAACGACGCCACCTATATCGCCTTTATGTGCATCATGTCG
GCCGGCACCGCTCTCACCCTTGCCGTCCTTCCGCCGTCCCGCGTCGTCCGCCGCGACGGT
TCCCGCGCCACCCGTATCACCTACTCCAGCGTCGTGACAGAGGGGGTCGAAATCCTCAAG
CTTTTTACCAATTGGAAAATGCTCCTTATAATCCCCGCTTCTTGGGCCAGCAATTTCTTT
TACACATACCAATTCAACAATGTGAACGGGATTCTGTTCAGCCTCCGGACCAAGGGGCTT
AACAATGTGTTCTATTGGGCGGCTCAGATGATCGGATCGACGGCCGTAGGCTAC
>c117903_g1_i1|m.44728 c117903_g1_i1|g.44728  ORF c117903_g1_i1|g.44728 c117903_g1_i1|m.44728 type:internal len:34 (+) c117903_g1_i1:3-101(+)
GCCCTCCTAAAGGAGTGCAAAGGCTGTTTTGTGTGGAACTACATAGAAATGTTAGACTTA
GCCCTTGAGGTGGCAATGCATAAACTCGGCATCAAAACC
>c117928_g1_i1|m.44755 c117928_g1_i1|g.44755  ORF c117928_g1_i1|g.44755 c117928_g1_i1|m.44755 type:internal len:54 (+) c117928_g1_i1:3-161(+)
CTGCTGGTGGACGTGGCGTCACTGTCACTGGGCATCGAGACCGCCGGCGGTGTCATGACG
AAGCTGATCCCGCGGAACACGCAGATCCCGACGAAGAAGTCGCAGGTCTTCTCGACGCAC
CAGGACAACCAGGAGTCAGTGCGGATCCAGGTCTTCGAG
>c117941_g1_i1|m.44769 c117941_g1_i1|g.44769  ORF c117941_g1_i1|g.44769 c117941_g1_i1|m.44769 type:5prime_partial len:63 (+) c117941_g1_i1:1-189(+)
GCTTTGAATGAGATCATGTTGAAGAACAAATTTCCCATCTTAATCAGTATGGACGTCTTC
AATCAACTCAAATGTGTGAAGTACTTCTCAAATTTAGACATATGTTCCATCTTTAAAAAG
TTCGCATGGATGAAGGAGATTAAGCAAAAGCCATGTGCATCACAAAGTATGGTTCCTTTA
AGCTTTTAG
>c117964_g1_i1|m.44807 c117964_g1_i1|g.44807  ORF c117964_g1_i1|g.44807 c117964_g1_i1|m.44807 type:internal len:75 (+) c117964_g1_i1:1-222(+)
CTCTCCACCTCCTACCCCTCTTCCGCTGGAGAATTCCGGCGGGACATTCTTCCCTATATC
TCCCCCCTCATCAATTTCCTCAACAAAACTGGATCCCCTTTTCTGATCAACGCCTACCCT
TTTTTCGCTTACAAGGCTGATCCCAAACGGATTTCTCTTGATTACGTCCTATTCGAGCCT
AACGCTGGTTTGGTGGATTCCGGAACTGGATTAAGGTACGAG
>c118048_g1_i1|m.44912 c118048_g1_i1|g.44912  ORF c118048_g1_i1|g.44912 c118048_g1_i1|m.44912 type:internal len:44 (+) c118048_g1_i1:3-131(+)
ATTCCTACCAAGTCACCTCATATAACCATGGGAAGTAAGTCTGGTATGATCAAGCTAGAT
GGGTCGAACTACTCGATCTGGAAGTGGAAGATGATGGACTATCTTTACTGCAAGGACTGT
CATCTGCCT
>c118095_g1_i1|m.44975 c118095_g1_i1|g.44975  ORF c118095_g1_i1|g.44975 c118095_g1_i1|m.44975 type:internal len:38 (+) c118095_g1_i1:3-113(+)
ATTCTCAGTAGCGGGAGTTCATTGCAGCCTGCAAAAAATGGAACCAATTTCAGGGTTACC
AAAAACATTCTTATGGAAAGAATTGTTTCTCTTCTCGTCAATCGCTTCTCC
>c118101_g1_i1|m.44984 c118101_g1_i1|g.44984  ORF c118101_g1_i1|g.44984 c118101_g1_i1|m.44984 type:3prime_partial len:62 (+) c118101_g1_i1:38-220(+)
ATGGATATGCAGCTTCCTTACCATCCTCTTCAGGTGGTCGCCATTGCCGTTTTCTTGGCG
TTAGGTTTTGCTTTTTATGTGTTTTTTGCCCCATTCTTGGGAAGGAGGCTTTTCCAGTGT
CTGGCCGTGGGCATTTATACTCCTCTTATAATATCAGTTCTTGTCCTGTATATTTGGTGT
GCC
>c118111_g1_i1|m.44992 c118111_g1_i1|g.44992  ORF c118111_g1_i1|g.44992 c118111_g1_i1|m.44992 type:5prime_partial len:89 (+) c118111_g1_i1:3-269(+)
TCTTTTTCCGGTATTCAGAGCGGAAAAACGTCAGCCATGGCTCCGTTGGAAGTCGGACGA
ACCGATCCCAATGATCGGAGAGACGCCGGAGAAGCTGATGGAGGGAGGAGCAATGGGAGG
ACGACTCAGGATTTTCTTGGATTGGGGGATGCATCTGTGAGTATTAAAAGCGCTGTGGAT
GATGAATATAATGAAGATGATATGTATTCTTACCATCAAATCTCTGGTGGGCATACTACA
TTGGGAAAGCATATGTGGGATTATTAG
>c118169_g1_i1|m.45054 c118169_g1_i1|g.45054  ORF c118169_g1_i1|g.45054 c118169_g1_i1|m.45054 type:internal len:124 (+) c118169_g1_i1:1-369(+)
GGACAACGACTTTGGTCTACAAATAATCCCAGTCGGCTTTCTGGTGAAATGTACACAGAT
TCTGACAAATCTGTTTATGAATACGTGCTTAATTCGGGTCAATTATTGCATTCAACAAAT
AAACTGCGGTATGGAAACTATGAGTTGGTTTTTTGGAGGTGTAATCTTGTTATTAATGAG
ACTAGAACAGGGAGGTGGCTCTGGCAGACGAACACGAAGGGTAGAGAATTGTTGGGTGGT
TGCTATCTTCGATTGGAGAACAGTGGGGAGATGATAGTGAGAAATGGTAAGCAGATAATT
TGGAGCAGTAATAAAAAAAACAGACAGCGGCAGACATGTCGCCGTGTTGAGGTTCGACGG
GAGATTGGG
>c118312_g1_i1|m.45226 c118312_g1_i1|g.45226  ORF c118312_g1_i1|g.45226 c118312_g1_i1|m.45226 type:internal len:48 (+) c118312_g1_i1:2-142(+)
TTCACTCAAATTTCTTCCCATATGATCCAAAATGACATTATCCATCAAACCTGGTGTACA
TACGATCCACAACAAAATGGAGCCACCAAACAAAAAAACCGTCACTTGCAAGAGGTCGCT
CGTGCTCTTATGTTTGAAATG
>c1183562_g1_i1|m.1745847 c1183562_g1_i1|g.1745847  ORF c1183562_g1_i1|g.1745847 c1183562_g1_i1|m.1745847 type:internal len:97 (+) c1183562_g1_i1:1-288(+)
CTCAAAGCCGTAAATAAGACTGCCTCGGGCCACTCTCGTTACAATTTCATAGACGTGTTC
TTAGAGTACCACCAAATCGGCATGAAAAAGGCTGATCAACCCAATGTCAACTTCATTACA
AAGGAAAGCATGATCTCTTATACAGTGATGCTCTTTGAGCTAAAAAATGTGGGGGCCATC
AATCAATGGTCGATGGATGTGTTCCGGAGCCAACTAGGGAGAAATCGGGAGGTATATGTG
CACAACCTTCTGGTCAAAAGCAACAACAATAAGCCAGATCTAGAGGAC
>c118418_g1_i1|m.45346 c118418_g1_i1|g.45346  ORF c118418_g1_i1|g.45346 c118418_g1_i1|m.45346 type:internal len:92 (+) c118418_g1_i1:3-275(+)
TTCTTAATGGAAGAAGAGGACCGGCTTTGTATTAGTGGGCGGTATTCGCGTACGCTGGGC
GAGTTTTTGAAAGGAGACGGAGATGAGCAGATCATTCAGCTCGATGAACTTGTTGGTGGT
AAAGACTCTGAGCCTGCCCGGAGCATTCCCTTTGTTCTTGCCTTTAGCCAGCTTTCTTAC
AGTGTTAAGATCACTGCGAAGGTGTCTCTTTTTCGCCGTGGGAGGAGAAATATTTCATCG
AATATGAAGAAAACGCTGCTGGATTCTGTTTCC
>c118567_g1_i1|m.45534 c118567_g1_i1|g.45534  ORF c118567_g1_i1|g.45534 c118567_g1_i1|m.45534 type:internal len:89 (+) c118567_g1_i1:2-265(+)
GAACTTCTAATTGAAAAAAAGATGTTAACGGAGTTTAGAGACGTAGTACTACTCAAATTG
CCCACGAAGTTATCTCTAAAACATATTGTTGACCATCAAATCACACTAAAAGTTGAAACA
AAGCCGCCAGCCATGGGTCCTTACCAAATGACCCCTTTAAAGTTTTTTGAATTGAAGAAA
CAACTTAAGGAATTATTGGATGCTGGTTTCATCCGACCATCTAAAGCCCACTTGGTACAC
CAATATTATTCAAGAAGAAAGATG
>c118629_g1_i1|m.45613 c118629_g1_i1|g.45613  ORF c118629_g1_i1|g.45613 c118629_g1_i1|m.45613 type:internal len:96 (+) c118629_g1_i1:2-286(+)
AAGATGTCTTTCCTCCCCCTCGTCTTTCTCATCTACTTCGAAGTCTCCGGCGGGCCGTAC
GGTTCCGAACAAACAGTTCAAGCCGTTGGCCCTCTTCTCGCCATCCTCGGCTTTGTTGTC
TTTCCATTCATTTGGAGTGTGCCGGAAGCCTTGATTACGGCAGAGCTCTCCACCGCCCTC
CCTGGGAATGGCGGTTTTGTTCTCTGGGCTGACCGCGCGTTCGGTCCATTCCCGGGATAT
TTAATGGGGTCATGGAAATTCCTCTCCGGCGCTATAAACCTCGCC
>c118661_g1_i1|m.45653 c118661_g1_i1|g.45653  ORF c118661_g1_i1|g.45653 c118661_g1_i1|m.45653 type:internal len:45 (+) c118661_g1_i1:2-133(+)
AAGATTCTCTCTAAAAATAAAACAGAATGGCATGATAAAATGACAGAGGTGTTATGGGCA
TATCGCATGATGTTCGAAACAACAACCCAAGCTACTCCGTCTTCACTCCTGTACGGCACT
GAGGTGATACTC
>c1186696_g1_i1|m.1749421 c1186696_g1_i1|g.1749421  ORF c1186696_g1_i1|g.1749421 c1186696_g1_i1|m.1749421 type:internal len:41 (+) c1186696_g1_i1:1-120(+)
CTGGAGTTCCCACTTCCTGGGGAAGACGAACGGCTTAAGCTGCTAAATCTATATCTTGAT
AAGTACATTGTGAAGGCTGGGGAAAGAAAGCCTGGCTTACTTAATTTTTTTAGTCATCAA
>c118704_g1_i1|m.45704 c118704_g1_i1|g.45704  ORF c118704_g1_i1|g.45704 c118704_g1_i1|m.45704 type:complete len:106 (+) c118704_g1_i1:226-543(+)
ATGCTTATCAATCGCACGCCCATCAATCGTCGGGGCAGTATTCCATTCTCTACATTATTC
CCCTCCACACACCCTTATCCACTCCATCCTTGCATTTTTGGGTTTGTTTGCTTTGTTCAT
GATCCTTGTCCTTCTACATCCAAGCTTTCTCCTCGTTCTCACAAGTGTATCTTCTTAGGT
TATCCTTGCCAGCAAAATGGGTATTGGTGTTATTCTTTCGAATTAGGCCACCATTTCCTA
TCGGCTGACGTGGTATTTTTTGAGCACCTTTCTTTCAAAAGTTTTATTGAAAATTTGCTT
GATGTTTATCATTCATGA
>c118726_g1_i1|m.45729 c118726_g1_i1|g.45729  ORF c118726_g1_i1|g.45729 c118726_g1_i1|m.45729 type:internal len:111 (+) c118726_g1_i1:3-332(+)
AATATTCTTGGTTCTGTACTTGCATCATGTGTGCTTAATTTTGGCTGGGGCTGGTCATTC
ATGGTTCCGGCGTTATTCATCGGTCTTGTTGGGGTTCTAGTCTTTACATTTTTGGTGGCT
CATCCGAGATATTTAGCACTCGAAAGCATGGAGTGTGGAGTGGAGATGAACAGAGCAGCG
AAATTTGTTGCCATCAACGATGATGGCTTGGCGGATAGGTTGAATGGAAAAAACTCACAC
ATCTCCGAAGGGATTGGTTTACTCCATCCAAAGCTCATTGAAGAAAAACAAATTAATGCC
ACGAATGGAGAGGAAGAGCCGATTGGCTTT
>c118732_g1_i1|m.45737 c118732_g1_i1|g.45737  ORF c118732_g1_i1|g.45737 c118732_g1_i1|m.45737 type:5prime_partial len:39 (+) c118732_g1_i1:3-119(+)
TCTTCCGATCTATATTTTGGTGTTATTGAATCCACAAAACAATGGATAGAGGCAGTGAAC
CCTAATCTTCGAGGCCATTGGTCCCACTTTATCGCGGGTGCTATTGGAGGCACCTAG
>c118742_g1_i1|m.45746 c118742_g1_i1|g.45746  ORF c118742_g1_i1|g.45746 c118742_g1_i1|m.45746 type:internal len:52 (+) c118742_g1_i1:2-154(+)
GACGAAAAGATTGAAGACGAGGATAATGCTATCTTGCTGATGAACTCTCTTCCCGATAAG
AACGAGAACTTCAAGATGACGTGCTATCACGGGAAAGACGTGTTGAAGTACTTTGAAGTT
GTGACTGCGTTATCCGATCACGATCTACGAAAG
>c118810_g1_i1|m.45818 c118810_g1_i1|g.45818  ORF c118810_g1_i1|g.45818 c118810_g1_i1|m.45818 type:internal len:61 (+) c118810_g1_i1:2-181(+)
ATCAACGAAAACATTACCGCGCCATTCAGCTCTCTGGCTGCGTACGGCATCAACTACAAC
ACGCTGACGCCGAACCAGCAGACCGCGATCAACTCGCGTGGCGGTCCTGACGCTGCTACC
GTGGTGCTGACCCGTGCCCGCAACGCCGACGGCGACCTGCGTATCCGTGGCCTGGAACTG
>c1188430_g1_i1|m.1751446 c1188430_g1_i1|g.1751446  ORF c1188430_g1_i1|g.1751446 c1188430_g1_i1|m.1751446 type:internal len:49 (+) c1188430_g1_i1:3-146(+)
TCTTATTTGAATACAACTGGAATATGTATAAACAATCAAAGCTCTCCTATTATTTCCCAT
TGGTATTTGGAACAATTTAAAAGCGATTTCTCAGAATTTCTTAAAGCGCGTTCAAAGGAG
CTTATTTTTGAAGGAACTATGACC
>c118846_g1_i1|m.45862 c118846_g1_i1|g.45862  ORF c118846_g1_i1|g.45862 c118846_g1_i1|m.45862 type:5prime_partial len:62 (+) c118846_g1_i1:2-187(+)
TCTAATACATGCAGAGGCTTGACAGTGCTAACGATAGCTCATCGAATCTCTGTTGTGCTA
AGCATGGAGTACATTTTAGTTCTTGACAATGGAATCTTGGTTGAGCAAGGCAACCCACGA
GTTCTTCTGAAAGATGGGTGTTCTATATTTTCAGGTTATGTGCGTGCTTCGCAAACAATT
GGCTAA
>c118969_g1_i1|m.46001 c118969_g1_i1|g.46001  ORF c118969_g1_i1|g.46001 c118969_g1_i1|m.46001 type:internal len:53 (+) c118969_g1_i1:3-158(+)
CCCTCATTATACTATTTATTACTAACTGATGGTGGTGAATTAGAATGTTCTGATGAGACA
TTAAGAGCGGCTAACTTAAGCAAGTGGGAGTTAGCTATGAGAACTCTTATGGAAAATCAA
ACTTGGGAGTTATCTAAGTTGCCTCCATGTAAGAAG
>c119103_g1_i1|m.46151 c119103_g1_i1|g.46151  ORF c119103_g1_i1|g.46151 c119103_g1_i1|m.46151 type:internal len:77 (+) c119103_g1_i1:2-229(+)
GCTCATCCCGGTGAGAAGGCTCGCCGCCGGGATCCGAGAAAGTTTCATTACTCTGGAGTG
GCATGCCCTGATTTTCGTAAAGGAAGCTGCAAAAAGGGTGATACATGTGAATTCGCTCAC
GGAGTATTTGAGTGCTGGCTTCACCCAGCTAAGTATCGGACCCAGCCTTGCAAAGACGGG
ACCGCCTGTCGCCGTCGCGTTTGCTTCTTTGCTCATACGCCAGAACAG
>c1191397_g1_i1|m.1754849 c1191397_g1_i1|g.1754849  ORF c1191397_g1_i1|g.1754849 c1191397_g1_i1|m.1754849 type:5prime_partial len:65 (+) c1191397_g1_i1:3-197(+)
CAAAGACACATAAAGGAGAAGATATTTGTTGACCAACTCGAAGAATTTGTCCAAGCAAAT
GCTAAGAGAAAAATTTGTCAATTGAGACGCTCTCTTTATGGCTTGAAACAAGCTACAAGA
TCCTGGAACAAAAGGTTCGATGCCTACGTGTTGCCATTAGCTACAATAGGAGTGAGTACG
TTAAGCAAATTTTAG
>c119151_g1_i1|m.46219 c119151_g1_i1|g.46219  ORF c119151_g1_i1|g.46219 c119151_g1_i1|m.46219 type:internal len:62 (+) c119151_g1_i1:3-185(+)
GACCTCCTCGATGAGCTGTGCGAGGATGCCATGCTACAAATCATGGAAAACAAAAAGAGA
CTGGAACGCTTCGCAGCACGACGCTGCGGCGCCAAGGAGCACTCCCCAGGCAACTTGGAT
TTTAGGAAGGTCGAAGTGACAGGACAAGCAAAGGAAAATGGGAACTTCTCCCCAAATTGG
CTG
>c119181_g1_i2|m.46253 c119181_g1_i2|g.46253  ORF c119181_g1_i2|g.46253 c119181_g1_i2|m.46253 type:5prime_partial len:110 (+) c119181_g1_i2:1-330(+)
AAGATAATGAATGGTATAAACAGTCCCAAAGTGGTTGAATGCTTTGGATCTGATGGTCAG
ATATATCGCCAGCTGGCAAAATCAGGAAATGATGACCTTCGACAAGATGCGGTTATGGAA
CAATTTTTTGGTTTAGTAAACACCTTTTTACATAATCATCGCGACACTTGGAAAAGAAGG
CTAAGAATTCGAACATACAAGGTTGTGCCATTTACTCCAAGTGCAGGACTAGTGGAATGG
GTTGATGGTACAATTCCACTTGGTGAATATCTTCTAGGAAAGTTTGCCTTTTTAACATTT
GTGGTATTTCTATGTACAATTATAGCATGA
>c119227_g1_i1|m.46296 c119227_g1_i1|g.46296  ORF c119227_g1_i1|g.46296 c119227_g1_i1|m.46296 type:internal len:146 (+) c119227_g1_i1:2-436(+)
TCCAAGTTTGGATTTGGCGAACGCACAGTGCTAATTTGTGACCAGTGTGAGAAGGAATAT
CATGTTGGCTGCTTGAAGGAACATGGCCTAGATGACTTGAAGGAAATGCCACAAGGATAC
TGGTTCTGTTGTGCAGATTGCACGGCAATTCACACTGCTTTGAATGATGTACTAAGTCTT
GGATTTCAGCCAATTCCTGATCTCATTTTGGGCATTTTTAAGCAGAAAAGTAATACAGAA
AGCTCAATTGGCTGTGACCCCATTAACCTAAAATGGAGGCTTTTTAGAGGAAAAACTGCT
TCTGAGAGCAACAAGTCGTTTCTTTTGGACGCAGTCTCTGTTTTTCATGAATCATTTGAT
CCTATCATTGGTGGACGAAAGGGTGCAGACCTTGTCACTCAGATGGTTTTTGGAAGATCA
TGGGGTCAATTGGAT
>c119265_g1_i1|m.46348 c119265_g1_i1|g.46348  ORF c119265_g1_i1|g.46348 c119265_g1_i1|m.46348 type:3prime_partial len:129 (+) c119265_g1_i1:596-979(+)
ATGTTTAGCAAAGGGCAGGGGCAGACCTTTGGAATTTATTACACCTTTTTAAATGCTTTG
GGGGAGGATGACAGACTTCAAGAAGCTGAAGAATTATGGGCAAAAATATTTTCGCAATAC
TTGGAAAGCGTTCCTCGTATTTTCTTTACTAAAATGATCTTTGTATACTACATCAGAGGC
TTAGATGAAAAGATGCTTGAGATATTTGCAGATATGGAGGAACTCGGCGTCCGGCCCCAA
CAATCTGCGGTGAGGATGGTTGGTCAGGTGCTGCAGAAGCTGGGCATGCACGACAAATGC
GAGAAATTGCGTGCAAAGTATCAGCCCATTAAAGGGAAGCCTGCAAAATCGAAAGCAAAA
TTGTCGAAGATCGGAGCGTATGAA
>c119289_g1_i1|m.46370 c119289_g1_i1|g.46370  ORF c119289_g1_i1|g.46370 c119289_g1_i1|m.46370 type:internal len:98 (+) c119289_g1_i1:1-291(+)
AGACGGATGGAGGTTAAAAGTAGCTCCAGGATAGTTCAGGCGAGTGCTACGCCGGCCATC
CTTTTTCCTTTCGCCAGGTCAAAAGTGCTTTTGAAACAAAAAAACTACTATAATCGATGC
AAAAACCCTAGGAACAATGCTCCTCAATCTCGAGATACTCCTCCTAAAAGAGACACTGGT
ATTGCTAGTGAAAAGGAATGGGGTATCAACTTGGTGGATGAGCTTGTTAACGAATCTGGC
ATTAATGAGGATGGTAGTACATGGTATCAAGAAAGTGGAGTTGAGCATGGA
>c119321_g1_i1|m.46402 c119321_g1_i1|g.46402  ORF c119321_g1_i1|g.46402 c119321_g1_i1|m.46402 type:internal len:89 (+) c119321_g1_i1:2-265(+)
AAGATTCGAAATATTCCTGCTGATTATCTACCCCTTATAGAAACTTCAGCTGCTGAGGTG
CTAGCAAGTCTTCGATCAAAAATTGCCGGCGAGACAGGTGAGATGGAAGAGCCCGTACCC
GGAGATGTCCAGATATTTCTTTCATCCAAGGAGAACTCTGTTTCCATGCGTTCCATTGGG
GCTGAAAGCATGTCAAAGCTTGTAAAGATTTCTGGGATCGCAATTGCAGCTTCTCGAGTA
AAGGCCAAAGCCACTTATGTAACC
>c119368_g1_i1|m.46472 c119368_g1_i1|g.46472  ORF c119368_g1_i1|g.46472 c119368_g1_i1|m.46472 type:internal len:111 (+) c119368_g1_i1:3-332(+)
CAGTTATACATGAAAGTCATGGCAACTTGCCCTCATCGAGAAGATGATATTTTGTCTCCA
AATGAGATATCTCAAATTGTGGAGAAGAGATTTTTGCAGGATGATATGGCTTTGAAAAAT
GGCTGTTCTTCTGAGTTTAAACAGAAATTGATGGATTTTATACAGAACTGTATTTCTAGA
CTCCAAAATACTAGGCAGATGCTTCGGCTAAATGAAGATTCATTTTTCATTAAAAGCAGT
AGTAAAACGGAAAAAATGGTAGCTAATATATCTGGAATTTCTGCTAAGCAGCTGAAGGTT
TTTCTTGAAACATGCATATTTCGCTATTTT
>c1194471_g1_i1|m.1758463 c1194471_g1_i1|g.1758463  ORF c1194471_g1_i1|g.1758463 c1194471_g1_i1|m.1758463 type:internal len:76 (+) c1194471_g1_i1:2-226(+)
GAAGAAGAAGGTACGGTGGAGTGCGCCGTGTGCCTGTCAGAAATTACCGACGGCGAGATG
GTGCGGGAATTCCAGCAGTGCGGACACGCGTTCCACGTGGCGTGCATCGACGAGTGGCTT
CGGGCGAATCCGAGCTGTCCTGTCTGCCGTTCGATCGTGTTGCCGACACCATCGGAGTCG
GTGGAGATGCGTAGCATTCAGTCGCAGGAGCCAATATTAGACGGG
>c119475_g1_i1|m.46594 c119475_g1_i1|g.46594  ORF c119475_g1_i1|g.46594 c119475_g1_i1|m.46594 type:internal len:61 (+) c119475_g1_i1:2-181(+)
TTGGATGCTATTTCGGTTCCGACAAACCTCACGACTACCCTTGCACACCATCGTTGGCGG
GCTGCAATGGAAGATGAAGTAGCGGCCTTGGAGGCTAACCGGACTTGGGACATTGTCCTC
TTGCCCGCCGACAAACCTCACGACAACCCTTGCATACTCTGGTTGGCGGGCTGCAATGGA
>c119584_g1_i1|m.46723 c119584_g1_i1|g.46723  ORF c119584_g1_i1|g.46723 c119584_g1_i1|m.46723 type:internal len:66 (+) c119584_g1_i1:1-195(+)
GGAAATAGAGATTGCATTTATGAGGCCATTCTGGCATCTAGCACTGATAATTTTTTAACT
GAGAGCATAGAAAAAACATTAGAACCAAGTGATCAGGTGGACATGCGGCCCTTTTATTGG
CCAAATAAGGGACGGAGATGTTCCAATCAAATAGCTAAAATGCCTGAACATAGCTATAAA
AATATGGATGGACCT
>c119614_g1_i1|m.46750 c119614_g1_i1|g.46750  ORF c119614_g1_i1|g.46750 c119614_g1_i1|m.46750 type:5prime_partial len:65 (+) c119614_g1_i1:2-196(+)
TCAATCGAAGTTGACAATGGGGTTCATGAATTTATGGTTGGAGATCAATCTCACCATCGA
TATTCCGAGATGGCTGATGTGCTAAAGCTGCTGGCGATTGTGGCTGAAAAATATGGAGAT
TTAAATAATAGAGTGGAAGATGAGGAAGACTTGCTACATTATGATTATTTTGATAGCTTG
TGTGAATGGATATAA
>c119677_g1_i1|m.46828 c119677_g1_i1|g.46828  ORF c119677_g1_i1|g.46828 c119677_g1_i1|m.46828 type:internal len:88 (+) c119677_g1_i1:2-262(+)
GTAATTACTAATTTCTTATTAGAAATGATTGAAAAGAGGGGCACTTATGAGTTTGTAGTG
GCATGGTTTATTTGCCAACAAAACAAATTAGACTACTTATGGTCTGACGGTCTATTACAA
CCACTACAACTCCCTACTCAAATATCAACAGATGCTTCAATGGACTTTATGAAAGCTTAT
TCTGGGTGGGGGCAAGGCGGCATTAATGGTGGTAGCGTATTGTTTCTCCCCCCACCTTTA
TACAACGGTCTGGATAGAACA
>c119686_g1_i1|m.46840 c119686_g1_i1|g.46840  ORF c119686_g1_i1|g.46840 c119686_g1_i1|m.46840 type:internal len:76 (+) c119686_g1_i1:2-226(+)
ATCTCCAGCTCAGGCGTCACCATCAACCAAGAGAAAGCCTGCGCCATCATCGACGCACGA
CCCCCAATAAACCTGAAGGAATCAAGGAAGCTTGCTGGGAAAATTGCAAGCATTAGCAGA
TTTATCTTAAAAAGTGGAGAGCAATGCCCACCCATATTCCGTTCTTTGAAAAAGGCTGAC
CGTTTCGAATGGATGGACGAATGTCAGAAAGCATTCCAGAAGTTA
>c119696_g1_i1|m.46855 c119696_g1_i1|g.46855  ORF c119696_g1_i1|g.46855 c119696_g1_i1|m.46855 type:5prime_partial len:31 (+) c119696_g1_i1:3-95(+)
GAGGTTTATTTGGAGCAACCACCCGGGCTTGTTGCTCACCGGATGTGGGACTATGTCTGT
TGTCTGAAAAAATCTTTATATGGCCTCAAATAG
>c1196995_g1_i1|m.1761370 c1196995_g1_i1|g.1761370  ORF c1196995_g1_i1|g.1761370 c1196995_g1_i1|m.1761370 type:internal len:39 (+) c1196995_g1_i1:3-116(+)
TGTTTGATGGATTTTAAACCATATTTTATACCTATGATCCCAAACTTGAAACTATGGCCA
GATGATGGGGAACTTCTACAAGATCCTGAGAAGTATAGGAGGTTGGTGGGAAAA
>c119745_g1_i1|m.46899 c119745_g1_i1|g.46899  ORF c119745_g1_i1|g.46899 c119745_g1_i1|m.46899 type:5prime_partial len:118 (+) c119745_g1_i1:3-356(+)
GATGGACACAATTCTCGTACATGTAAAAACCATGTCATTCGTCTTTTTGGAGCTCGGCTG
ACGGAGTGCGCTTGTCCTGCTTCCCATAACTTTCATGCCTCTTCCATTATCAGAGAACGC
AAGAAAGCCGTGCAGTGGAGTGAAGATGAGCATAAGATGTTCTTACTTGGACTTAAGATA
CTCGGCAAAGGTGATTGGCGCGGAATTTCACGTAACTATGTCTTCTCAAGAACTCCAACT
CAAGTTGCTAGCCACGCTCAGAAACACTTCCTTCGCCGTAGCAGTATCGCAGCAAGAAAA
AGAAGAAACAGCGTTTTTGACATTCTCTCCGATGAAGTAAGCTTTTTTTATTGA
>c119752_g1_i2|m.46909 c119752_g1_i2|g.46909  ORF c119752_g1_i2|g.46909 c119752_g1_i2|m.46909 type:3prime_partial len:97 (+) c119752_g1_i2:174-461(+)
ATGAGGATTTCTATTCTAAGCACTTCTACTGCATGTATGTCCACCTCAAGATGGATCGAC
TTTGGGGCTACTGATGATTTGACAGAAAACTTAGGTATTCTGCCCTTTTTCACCTATCAT
TGTACCTCTACATCTTATGTTACCACCACCAATGGTACTACGATTTCTATCATTGGTAGT
GACACTTTCTACATCACCACTGATGTTTCCCTATCCACTGTTCTCTGCCTTTCTAAATTT
TCCTTCAACCTTCATTCCGTTAGCCAATTTATGCGAACTTACAATTGT
>c119868_g1_i1|m.47040 c119868_g1_i1|g.47040  ORF c119868_g1_i1|g.47040 c119868_g1_i1|m.47040 type:internal len:101 (+) c119868_g1_i1:1-300(+)
GGGATCCTTGCTGACCAGATGGGCCTTGGAAAAACTATTCAGACAATCGGCTTTCTAGCA
CATCTCAAGGGCAATGGCCTAGATGGGCCATACATGGTCATTGCCCCTTTGTCAACTCTA
TCGAATTGGGTAAATGAGTTTTCTAGGTTTGTTCCGTCAATGCGAGCTATCATATACCAT
GGAACAAGGGCTGATCGAGGCGAAATAAGAAGGAAGTTCATGACAAGTGAAGTTAGCACT
AAGTTTCCTGTCGTGATTTCATCATACGAGGTTGTTATGAATGATACAAAAATTTTGGCG
>c119887_g1_i1|m.47056 c119887_g1_i1|g.47056  ORF c119887_g1_i1|g.47056 c119887_g1_i1|m.47056 type:5prime_partial len:60 (+) c119887_g1_i1:3-182(+)
CTCTATTCAATCGTCATTCCTCACAAGGAAAACCACTTTTTCATTGTATATGTGGATGAT
ATTTTCTTGACTAGAGACAATGTAGAAGATATGAAAAAGTTAAAGAAATATCTAGCCAGA
GAATTTGAAACAAAAAGCTTAAGAAATATTCAGTGTTTCTTGGGATTGAAATGGCCATAA
>c119905_g1_i1|m.47065 c119905_g1_i1|g.47065  ORF c119905_g1_i1|g.47065 c119905_g1_i1|m.47065 type:5prime_partial len:71 (+) c119905_g1_i1:3-215(+)
GGGGATGACATGCTGGTCATCGAAAGGAACAAGAGGAGGATTGGTGCGCTCAAGGCGGTG
CTCGGAAGGGAGTTCTCCACAAAGGACCTTTGCGGCGCTAGAAAGTTCCTTGGAGTGAAG
ATCGATCGGGTCCGGGAGAAGAGACACATCTATCTCTCCCAGAAGGACTACCTTAGTGCG
GTGCTGCAGCGGTATGACTTAGGGGGAAGCTAA
>c119912_g1_i1|m.47073 c119912_g1_i1|g.47073  ORF c119912_g1_i1|g.47073 c119912_g1_i1|m.47073 type:internal len:153 (+) c119912_g1_i1:1-456(+)
CTGCGCGAGAATGTCCTTTCCAGCAAGCTCATTTCCTTCCTCGCCATCTCTCCCTCAGGC
GATCTCAACTACACTCGCCGGCTCTTCAACCAATTGCCCATTCCCGATAGCTTCATTTGG
AATACCATCATCCGTGGCCACGCTAGAGGCCCCATTCCCTCTCAGGCCATCTTCTACTTT
AACCTGATGGTTAGCTCCAGCGTGCCTCCGGACCACCACTCTTATCCCTTTGTGCTCACC
GCCTGTGCCCGGATTCCATCTCCAGATCTCGGCAAGGGGTTCCACGTTAAAACATTCAAG
ATTGGACTTGGATCAGATGCTTTTGTTCTTAATTCTTTGATTCAGATGTATGCTTGCTGC
GGACTTCTTGATGATGCTCGAAGACTGTTCGATGGAAATCCATGGAGAGATGTAGTTTCG
TGGAATCTGATGATCAGAGGATATGTTAAGATGGGA
>c120051_g1_i1|m.47229 c120051_g1_i1|g.47229  ORF c120051_g1_i1|g.47229 c120051_g1_i1|m.47229 type:5prime_partial len:60 (+) c120051_g1_i1:1-180(+)
GAGACTATCATGAGTGAGCCCGAATCGGAATCGGAAGTCTCATTGCATGCCATCACAAGA
AAGAAGGTGGCCAAAACAATGAAAGAGATAGTGCAAGTCAATTGTATGTCTTTCATGGCG
TTAATAGATTCAGGAAGTACTCACAATTTTATAAGTGTGACCACAACTCAACGGCGATGA
>c120124_g1_i1|m.47327 c120124_g1_i1|g.47327  ORF c120124_g1_i1|g.47327 c120124_g1_i1|m.47327 type:3prime_partial len:71 (+) c120124_g1_i1:89-298(+)
ATGTTCAGGACACCTAGTCCTGATAATGTGTTGATTATACATACTCCGGATGGAGTCTTC
TCTGCTAGAGGATTGCTTCGAAAAAAAGACAAGAAAAAATGCTTCAGTTTGGTTTGGAAA
GAGACTGGTGAAGATACAACCTCCATGCTTACTCTTGCTTCTGAAGCTTCCTCCGCGCAA
GATGCCGTATTTATAAGAAGGTTTATTCTA
>c120150_g1_i1|m.47359 c120150_g1_i1|g.47359  ORF c120150_g1_i1|g.47359 c120150_g1_i1|m.47359 type:5prime_partial len:38 (+) c120150_g1_i1:2-115(+)
TTCATTTGTCTCTTGATTGCTCTTGTTGCATCTCATTCTTGGTCACTTTATCAACTTGTC
TTCAAGAATGCATTTTTGCACGATGACCTCTTTGAAGAAGTCTACATCGAGTAA
>c120180_g1_i1|m.47406 c120180_g1_i1|g.47406  ORF c120180_g1_i1|g.47406 c120180_g1_i1|m.47406 type:internal len:46 (+) c120180_g1_i1:3-137(+)
GAATATAAAAATTATTATCTTTTAGAGGTTACTCGTGCACTCCTCTTTGAAATGAAGGTA
CTTCTACAATTTTGGATTAATGCCGTCTCTACGGCTTGCCTTCTCATTAATTGCATGCCA
TCTTCTGTATTCCGT
>c120200_g1_i1|m.47437 c120200_g1_i1|g.47437  ORF c120200_g1_i1|g.47437 c120200_g1_i1|m.47437 type:internal len:100 (+) c120200_g1_i1:3-299(+)
CTGATTGATGTTCCTGACAGCATGCTGACCCCTGAGCAGCTTAAAGAAAAGAAAAAACAG
ATATTTTTGAAGACTACATCGGAGGGCAGATTGCGGGCCAAGCAGAAGAAGTTCGAAGAC
GAACTGCTGCGAGAGAAACAAAATCAACAGGACGAGGAGAAACGGCTCGAGAATCCCGAA
CTGTATCTTGAGCAAACACGGGTCAAGTATAGGGACCTTAGTGAGCGAGTTGAGCAGCGT
AAGCGCCTGAAAACAAACGGATTGCGCACGAACGGAAACGGCAATTCGTCGGGAGGC
>c120226_g1_i1|m.47475 c120226_g1_i1|g.47475  ORF c120226_g1_i1|g.47475 c120226_g1_i1|m.47475 type:3prime_partial len:98 (+) c120226_g1_i1:44-334(+)
ATGCGGCCAGACATATCAAGGTGCACCACAAAGTGGGAAATAGAATTGAGCGGCTATGAG
ATCGAATATATCGAGCAAAATGCTGTCAAATATCAAGTGCTGGCAGATTTTGCTGCAGAT
CTCAATAAACCCCTACCCCTGGAAGAAGAGCTAGAAAAGCCATTTCCCAGGGATAAGTCG
TGGGTCCTTCAAACCGACAGCACGTGTGGCGCCGATAGTGCAGGACCAGGGGTCTTGCTT
AAGGCACTGCATGATTTCACCATAACCACCACCGTCCGTATTGTATTCCGA
>c120249_g1_i1|m.47502 c120249_g1_i1|g.47502  ORF c120249_g1_i1|g.47502 c120249_g1_i1|m.47502 type:internal len:49 (+) c120249_g1_i1:2-145(+)
TTCTCCCTCATCAACATCGAAGTAGTTGAGAGGGCACTGAGAATGCCTCATATTAGCAAA
GAGCAGTTACTATGGTGTGAAGAAAAAGGATACAAATTACTTGAGGATGGGAGAAGAGAA
GGAAAGTATTTGCTCGAGGGGGAG
>c120252_g1_i1|m.47503 c120252_g1_i1|g.47503  ORF c120252_g1_i1|g.47503 c120252_g1_i1|m.47503 type:internal len:60 (+) c120252_g1_i1:2-178(+)
CCCGCACCGTGCGCGTGCGCCCTGCGCCAGGCTTGGGGATCTTTGGACGCCCTCATCGGT
CGCCTCCGCGCTGCCTACGAGGAAAACGGTGGTAGACCCGAGTCCAACCCGTTCGCTGCT
CGCGCTGTTCGTATCTACCTTCGAGAGGTAAGGGAATCACAGGCTAAGGCAAGGGGC
>c120269_g1_i1|m.47535 c120269_g1_i1|g.47535  ORF c120269_g1_i1|g.47535 c120269_g1_i1|m.47535 type:internal len:235 (+) c120269_g1_i1:3-704(+)
ATATTTAGATTATCAAACTTACGGATTCATACAAATTTTAATTGCCATCTTTGTTCAAAA
ATTACAGAAGCCTGTGTTCGATCTGATGCCCTTGAATATGGAATGATGGCATTGTGGAAG
CATAATTGTTATGGTTTAACTCCAACAATTAGTTCTGTTCATTGTTTACTGTCACATGCC
AAGAAGCAAAATGATGCCAAACTCATGAAAAAGATTATGGATACTCTAAAGAGAAATTGC
TTCCCTTTGCAGCCAGGAACAGCAGATATAGTTTTCAGTATCTGCTATAATACAAATAAT
TGGACACTTTTGACAAAATATGCGAAAAGATTTCTCCAAGCGGGAGTCAAACTACATCGA
GCAGCATATTATTATTGGATGGATTTTGCTGCTAGAATGGGAGATGCTGAGTCTATCTTG
AAAACTGAACAATACAGATCAAAACATTTAAAGATGCATACTTTAGGCACTGGGCTTGCT
TGTGCTAAGGCATATCTTCTCGAACGTAAGCCAGAAAATGCAGCAACTGTTATTAACCTT
CTTTATCAAGAATTGCATGATGATAAGAAGCCGTTTCTTGAAGCCAAAGTTCAAAAGCTG
GTTACTGAGTGGCCATCTGATATGCTAAAGAGAACAGAAGGAGAACGGAAGGAGGCGCTG
ATGGAATCATTCAGAAACGATATACCCGCAATGGTTTACTGG
>c120270_g1_i1|m.47539 c120270_g1_i1|g.47539  ORF c120270_g1_i1|g.47539 c120270_g1_i1|m.47539 type:internal len:52 (+) c120270_g1_i1:1-153(+)
CTCGCAGCTTGTAGAACTCATCGATGCGTTGAGTTAGCAGAGTTCTTGTTTAAGAAGTTT
GTTGGTATTAGAGCTGAGGATTGTGGTGAATATGTGTTGATGTCTAATATATATGCAGAT
AAAGGGATGTGGGATGATGTATGGAGGATGAGA
>c1202818_g1_i1|m.1767947 c1202818_g1_i1|g.1767947  ORF c1202818_g1_i1|g.1767947 c1202818_g1_i1|m.1767947 type:internal len:42 (+) c1202818_g1_i1:3-125(+)
AAAAAAAAAGGGAACCCAATATCAGATCAATCCGACCCAAACAGAATTAGTAGCTTTGAT
AAAGGTTCTGGATTAATTGATCCGAAATCTGCAAATGATCCAGGGCTTATTTATGACATC
CAA
>c1203072_g1_i1|m.1768229 c1203072_g1_i1|g.1768229  ORF c1203072_g1_i1|g.1768229 c1203072_g1_i1|m.1768229 type:internal len:66 (+) c1203072_g1_i1:3-197(+)
GAAGATGATTGGATCATCGACTATGGATATAGATATCACCTTATGGGGGATAGGTCCAAG
TTTTCAACCTTGTGGAAGTATGAAGGCAGTAATGCAATCGTGATGACAGACAACACAGTT
CACTCAGTTAAGCAGGAAGGAATAGTCACAGCTGGAAATGATAGTAGTGCTCTTCTAAAG
ATGAAGAAGAATCTT
>c120312_g1_i1|m.47612 c120312_g1_i1|g.47612  ORF c120312_g1_i1|g.47612 c120312_g1_i1|m.47612 type:internal len:118 (+) c120312_g1_i1:1-351(+)
AAGTTTTCGGAGAATCATCAACCAAACATCCCCATTTCAACGCCGCCGAAGAAATCCACT
CCGGTTAAGAAATCCACGCCATCGACGGCTAAATCGGCATCGAAATATAGAAACCCCGCG
CTATTCTCGCCGCCGCCGCCGCCACAGCCGCGTGAGAGAAAGTTCTTCATCGCGAAGAAG
AAGAATTCCAGCGATCTCGATGCTAAAAAGCGGCAGGAAGCCGCTTACGAAAAGCTCCGT
GCTTCCCAAGAAGAGTTCTTTAAGAAGGACATAGCTCCTGTGTTCAACCCCGAAGAGCCC
AAGGATAATGTGGTGAATGAAGGCAAGTTGAAAAAAAATGATAGGTTAGAG
>c120331_g1_i1|m.47632 c120331_g1_i1|g.47632  ORF c120331_g1_i1|g.47632 c120331_g1_i1|m.47632 type:internal len:59 (+) c120331_g1_i1:2-175(+)
GAAATCCAAATTCAATTCAACACTTTGATACAGTGTTTACGTAGTGATAATGCACAAGAA
TATGTCTCTATCCACTTCTCCAACTTTTCAAAGCAACATGACATCTTCCACCAAACATCT
TGCGCATACACCCTCAACAAAACGGAGTTGCCGAACAAAAAAATTGTCATATCT
>c120352_g1_i1|m.47654 c120352_g1_i1|g.47654  ORF c120352_g1_i1|g.47654 c120352_g1_i1|m.47654 type:3prime_partial len:117 (+) c120352_g1_i1:66-413(+)
ATGTATGTCTTCACAATGATAGGTTTGCAGTTGCTTCATGCGATTATATCTCTTACAACC
AAGGCCATCTTGAATGGCCGGTTCAGCCCCTTCGACTTCCTCGTCCACATGCAAACATTT
ACATTCATGGTCCTTGCACTGATCTCTATTGCAACAATGAGGAAATCAAATGATCTCGTC
ATCAGAAGGAAGGGCTTCACACTAGTTTTTATGGCGGCTTTCATAAGAGTGATTGGTAAC
AAACCACTTTTTGTGGCACATGCGCAACATAAAGCATATAGGAGAGCTAGACTGCAGACT
CAATTTTTACAAAAATGTTGCTGCCTCATAATGTTGCTACTCACTTTC
>c120407_g1_i1|m.47747 c120407_g1_i1|g.47747  ORF c120407_g1_i1|g.47747 c120407_g1_i1|m.47747 type:5prime_partial len:34 (+) c120407_g1_i1:3-104(+)
ATACTGAAAGGATTCATTCCTAAGAATCATTCAAGTGCTATGTTGCTGGAAGCACTTGAA
AGAAAGAAGATGGATGCTGCAAGTTCAGAGTTCAGAAGCTAA
>c120619_g1_i1|m.47958 c120619_g1_i1|g.47958  ORF c120619_g1_i1|g.47958 c120619_g1_i1|m.47958 type:3prime_partial len:31 (+) c120619_g1_i1:157-246(+)
ATGACGACTTTAACAAGGATGTACGAGAAATCTTCCGTTTTTAACAAAATGTTTTTGCCA
AAGAAGTTATTCAACATGAAGATGAGAAAT
>c120736_g1_i1|m.48082 c120736_g1_i1|g.48082  ORF c120736_g1_i1|g.48082 c120736_g1_i1|m.48082 type:internal len:76 (+) c120736_g1_i1:1-225(+)
GTTCGCAAGCTGGTTGTGGAGGTGATCGATGCCCGCTACCTCGTTCCCAAAGACGGCCTC
GGCACCTCCAGTCCGTATGTGGTGATTGACTTCGCCGGTCATCGCAAGCGCACCCAGACC
CGAGCTCGTAACCTGAATCCCCAGTGGAATGAGCGCATCGAGTTTGTTGTCTCCGATCCC
TCTTCCATGGCGCTTGAAGAGCTCAACATCGAGGTTTACAATGAC
>c120764_g1_i1|m.48113 c120764_g1_i1|g.48113  ORF c120764_g1_i1|g.48113 c120764_g1_i1|m.48113 type:internal len:57 (+) c120764_g1_i1:2-169(+)
GATGCCCTTTGGGATTTCCAACGTCCCCAACACCTTCATGCGACGCATGTGTTGCGTCCC
TTCTTAGGAAAATGTGCGGTTGTTTATTTCGATGATATTTTAATCTTTAACAAGGGGAAG
GAAGAACACTTATCACATCTGCGGGCAGTATTAGGCGCCTTGAAGGAG
>c120878_g1_i1|m.48220 c120878_g1_i1|g.48220  ORF c120878_g1_i1|g.48220 c120878_g1_i1|m.48220 type:internal len:47 (+) c120878_g1_i1:3-140(+)
TATGTTGATGACCTTCTGGTAAAGAGCAGTTCGGACAAACATCATTTGGCGAATTTGGCT
GAGACCTTCACAAACCTTAGAAGCTTTTGGGTAAAGATAAATCCGAGCAAGTGCAATTTT
TTGGGCCCGTTTGGGGAA
>c120955_g1_i1|m.48312 c120955_g1_i1|g.48312  ORF c120955_g1_i1|g.48312 c120955_g1_i1|m.48312 type:internal len:75 (+) c120955_g1_i1:3-224(+)
TTTCCGCCGCCCCTTCACGAAACAGATCATATCTTCACAAACCTAGTGCTGGAGAATGGA
CGGGCATTAAAGCTTTCAAACGGTATCCTGGTAAATACAATTTCCAGCTTGGAATCCCAT
ACACTCGCTGCACTCAATTCTGGCGATGTTTTACCCGACCTACCGCCAGTGATTCCCATA
GGCCCTTTGTCACTGCTAGAAAAGTTACCAGCTTTATCACCG
>c121001_g1_i1|m.48362 c121001_g1_i1|g.48362  ORF c121001_g1_i1|g.48362 c121001_g1_i1|m.48362 type:internal len:67 (+) c121001_g1_i1:3-200(+)
AAAGCTGTTCCAAGAATTCTTGAGCCTATTATGAGCATTGAAGTGGTAACACCTGAAGAG
CATCTGGGTGATGTCATTGGGGATTTAAGCTCTAGAAGAGGACAGATTAACAACTTTTGG
GATAAGGCTGGCGGTCTCAAGGTGGTGGAAGGTCTAGTGCCATTGGCTGAAATGTTCCAG
TATGTGAGCAGGCTTCGG
>c121004_g1_i1|m.48369 c121004_g1_i1|g.48369  ORF c121004_g1_i1|g.48369 c121004_g1_i1|m.48369 type:5prime_partial len:135 (+) c121004_g1_i1:1-405(+)
GGACTATGCCTCATCCAGAGCAAATTGAATGGGTCTCCAGTGCTTGGCTCCTGTACTGAA
AATGTGGCATGGAGTTATTCATCACAACACAACCTAATGCTTAAGGATTCTAAACTCTGC
TTGCAAACCGCGGGTGAAGGAAATAAGGTAACATTTGGTACCAACTGTGAGGGCCTTAAT
TCAAAGTGGCAGCTTATAACCGATTCAATGATGGTTTTTTCGACGAAAAGGGGCAAATAT
GGCGACACGGCTTGCTTGGACATTGGCGGTGAGAATACCATTATTACCTCTTCCTGCAAA
TGCCTTGGCGAGGAAGCGCCGTGCAGTGCTGAAAACCAGTGGTTTAAAATTGTTTACAGC
AATAGAGAAAGAAGTTCAAATTTTACAAGTTTGTTTTTGAGCTAG
>c121007_g1_i1|m.48372 c121007_g1_i1|g.48372  ORF c121007_g1_i1|g.48372 c121007_g1_i1|m.48372 type:internal len:72 (+) c121007_g1_i1:2-214(+)
TTCACTCGTACATACAACGATGGTGCCTACTTCTTTGCGAATTATTGTCTGTTTCAGGAT
CCTCTGTCCAAAAAGACCTTTGGTAGAGGCATTGCCTGTGGTGGGCTTTACATTCTCGAC
ATCCTTGTGCCTTTGTCAATCGCTACTCTTGCCATCTCTCCACTTCAGCTACATTGCTGC
CTTGGCAACCCCTCTATGGCTTCACTGAAAATC
>c121132_g1_i1|m.48512 c121132_g1_i1|g.48512  ORF c121132_g1_i1|g.48512 c121132_g1_i1|m.48512 type:3prime_partial len:46 (+) c121132_g1_i1:37-171(+)
ATGATTCTGGTTTATGAGTTTTCAGTCATATATTTAAATTTGCAGAGAATCCACCGTTGC
TATGGGGAACAAAGGATGAAATACAATCCATTCCTTCATTTCAGAGGTTCTTGCTTCTCT
TTGTTTCTGTTCCGA
>c1211637_g1_i1|m.1777737 c1211637_g1_i1|g.1777737  ORF c1211637_g1_i1|g.1777737 c1211637_g1_i1|m.1777737 type:internal len:39 (+) c1211637_g1_i1:3-116(+)
CATCAAATTTTTATGGACTCAATCCTCATTAGATACGGAACGCCTCGGGTGATAATTACA
GATAATGGCCCGCAGTTCGCCTCCAACAAGTTACGGCTATTCTGCAAAGAAAAG
>c121247_g1_i1|m.48641 c121247_g1_i1|g.48641  ORF c121247_g1_i1|g.48641 c121247_g1_i1|m.48641 type:3prime_partial len:32 (+) c121247_g1_i1:187-279(+)
ATGATGCACACCTTTACAATTTTGACAACGCGCTCTTCGCCAACCTTGGAATGGCTTCAT
GATAGAATGCCTGTGATATTTGAAAGTAAAGAT
>c1212840_g1_i1|m.1779119 c1212840_g1_i1|g.1779119  ORF c1212840_g1_i1|g.1779119 c1212840_g1_i1|m.1779119 type:internal len:37 (+) c1212840_g1_i1:2-109(+)
TGTGATTTAAAGGGAATTAGACATGAGTTTGCAATTCCTAGAACAGCTCAGCAAAATAGT
GTTGCTGAATACATGAATAGAACCATCACAGAACATGCCAGAAGCATG
>c121289_g1_i1|m.48677 c121289_g1_i1|g.48677  ORF c121289_g1_i1|g.48677 c121289_g1_i1|m.48677 type:internal len:51 (+) c121289_g1_i1:2-151(+)
TTTGGTGTTGGCATCCACAACACTAAGGGAATATTGGATTATGTTCGTCGAGATATCTGG
GGGCCTTCAAAGATGACACCATTTAAAGGCCGAAAGTACTTTGTTTCCTTTATATATGAT
TTTTCGAGGTATGTTTGGGTATATACCATT
>c121383_g1_i1|m.48779 c121383_g1_i1|g.48779  ORF c121383_g1_i1|g.48779 c121383_g1_i1|m.48779 type:internal len:42 (+) c121383_g1_i1:2-124(+)
TTACAATCGTTGAAAATGAACCGACACCTCAGCACACATTTTGTGATACCAGCTTCATCT
GTTGGTGGCATCTCTTTTCTCGGCCTCTCACTCTTCATACCCATCTACGATTTGATTCTT
GTT
>c121476_g1_i1|m.48868 c121476_g1_i1|g.48868  ORF c121476_g1_i1|g.48868 c121476_g1_i1|m.48868 type:internal len:92 (+) c121476_g1_i1:1-273(+)
ATTACCTTTCGCGTTCACCGTCGAAATACCCTCCAACAACTCGATCGAGTCGGTCCACGC
TCCCTCGGCGTCTGCCTCCTCACTTCGGCATTCGTCGGCATGGCTTTTACCATTCAATTT
GTGCGAGAATTCACTCGCCTCGGCCTCCAACGCTCGGTCGGCGGCGTCCTTGCCCTTGCC
TTTGCACGCGAGCTCAGCCCTGTCGTGACATCTATTGTTGTCGCCGGCCGTGTCGGTAGC
GCCTTTGCTGCCGAGCTTGGCACCATGCAGGTC
>c121490_g1_i1|m.48883 c121490_g1_i1|g.48883  ORF c121490_g1_i1|g.48883 c121490_g1_i1|m.48883 type:complete len:50 (+) c121490_g1_i1:78-227(+)
ATGTACACCTTGAACGACATGCCATCCATTTATCATACATTCAAGACATCCATCCGTACG
AGGCTTGATCCCATTGATCTTAATGACTTATTTGCACTTTTGTCCAGTAAAGAAACAAAC
ACTACCAATGATATTCTTGAAGAACTCTAG
>c121518_g1_i1|m.48915 c121518_g1_i1|g.48915  ORF c121518_g1_i1|g.48915 c121518_g1_i1|m.48915 type:internal len:78 (+) c121518_g1_i1:1-231(+)
TTTGCATATCAAGTGATGCCGTTTAGCCTAAAGAACGCTGGTGCCACGTACGAAAGGCTG
ATGGACAGGGTATTTTGTGAACTGCGTGGACGCAACCTTGAGGCCTACATAGACAACCTA
CTCGTCAAAAGCCGATCGGATGATGATCACTTGGTATATCTTGCGGAGACCTTTACGAAC
CAAATGTGCTTCAAAATAAAATTGAATCACAGCAAGTGCGTTTTTGGCGCG
>c121546_g1_i1|m.48948 c121546_g1_i1|g.48948  ORF c121546_g1_i1|g.48948 c121546_g1_i1|m.48948 type:3prime_partial len:68 (+) c121546_g1_i1:60-260(+)
ATGGTTTTCAAAGAAGTGATGCGCGTTTCCAAACTTTGGTTGAATCTAACTAGTAGATTG
GATGATGAGGGCTTTTGCATCACATTTTCTATAGGATGTTGGAAGCTGAACCGGAGCAAC
TTGATGTACACCCAAGGGAGGAAGGAGACATCCCTGTACAAAATGACATACCAAATAATG
GATTTATCTATAAGCTCAGCC
>c121548_g1_i1|m.48951 c121548_g1_i1|g.48951  ORF c121548_g1_i1|g.48951 c121548_g1_i1|m.48951 type:internal len:96 (+) c121548_g1_i1:2-286(+)
ATCCTGTTTGTGATCTTGTTATGGTACCCTGAACTGATCCTGCCCACAGTATTCTTATAC
ATGTTCTTGATCGGATTGTGGAACTACAGACTGCGGCCGCGGCACCCGCCGCACATGGAC
ACGAAGCTGTCATGGGCGGAGGCGGCTCACGCGGACGAGCTTGACGAGGAATTTGACACG
TTCCCGGCGTCCAAGCCGCAGGATTTGGTGAGGATGAGATATGATAGGTTGAGGAGCGTG
GCGGGAAGGATTCAAACGGTGGTCGGCGATCTCGCGACGCAGCGG
>c121551_g1_i1|m.48954 c121551_g1_i1|g.48954  ORF c121551_g1_i1|g.48954 c121551_g1_i1|m.48954 type:5prime_partial len:116 (+) c121551_g1_i1:1-348(+)
TTAGAAGACATTGACCATGTTTCAGTTGAATTAGACTGCCATCCACTTGATTGGCAAGAT
ATCATCGCATATAAGCCTCCAGAAGATGCATTATTTGCGCACCCAAGGCTCTTTAGGGCA
TGTGTCCCACCGGGAATGCATAGATTTCGTGGGAATATTTGGGATTTTGATAACAGGCCT
AAAGTAATGGGAGTACTTGGATATCCCTTGCAAAGGGCTGATAAGATTCCTGAGATCACT
GAAGCGAGGAACATCGAACTTGGACTAGGTTTGCAGTTGGTGAAAAACAGAGTTTCAACT
TTTTTAAATGCAGTTGTGTTTCTTGCATCCATCAAAGCACAAGTTTGA
>c121571_g1_i1|m.48983 c121571_g1_i1|g.48983  ORF c121571_g1_i1|g.48983 c121571_g1_i1|m.48983 type:internal len:71 (+) c121571_g1_i1:2-211(+)
ATTTCTCCTCGTCAGCTTCATTGCCGTCTCGACCACCCTTCTCTTGCTTCGCTGAAGATT
GTATCTTTATTTTTCTTTATGTCTAACTTTTATTGTGAGTCATGTCAATTTGTGAAACAG
CATCGCCAATCGTATGGATCGAGGTTTGGTGCTTGTGCCCCTTGTGCTTTTGACGTGGTC
CACTTTGATGTTTGGGGATGTTTTATTGAG
>c121605_g1_i1|m.49018 c121605_g1_i1|g.49018  ORF c121605_g1_i1|g.49018 c121605_g1_i1|m.49018 type:internal len:42 (+) c121605_g1_i1:2-124(+)
ATCTTGAAGGGCGAGGACTTCACCTATTTGATGTTGTACATCAATGATATATTGTTGGTT
GGAAACAACATGAAGATGGTCCAAAAGGTGAAGAAGCTACTCTCTTCGAAGTTCGAGATG
AAG
>c121634_g1_i1|m.49045 c121634_g1_i1|g.49045  ORF c121634_g1_i1|g.49045 c121634_g1_i1|m.49045 type:internal len:78 (+) c121634_g1_i1:2-232(+)
AACGTGTCGCTCACCTATGAGCAGTGGCTGGATTACCCGGACGGTCGCAAGGCCTGTTTT
GAAATTCGTAAAGTCCCCTATTACGACCGCGTAGGCAAGCGTCACGGGCTCATGGGCTTC
GGACGCGATATTACCGAGCGTAAACGCTATCAGGACGCCCTGGAGCGTGCCAGCCGCGAT
AAGACCACCTTCATCTCCACTATCAGCCACGAGCTGCGTACGCCGCTCAAT
>c121711_g1_i1|m.49126 c121711_g1_i1|g.49126  ORF c121711_g1_i1|g.49126 c121711_g1_i1|m.49126 type:internal len:61 (+) c121711_g1_i1:2-181(+)
TATGTTCTTGATGTACTTTATAACTGTGAAAATAATATGCAAGAGTGCAAATCTTGTATT
GCACCAATGGTCTCAAACAATAAATTTAGCCCAAATGGGGGTGATCTACTAATCGATCCA
GAGAAATTTTGGAGGACAATGGGGAAATTAAAAAATATGTGCATCACGAGACCAGATATA
>c121727_g1_i1|m.49147 c121727_g1_i1|g.49147  ORF c121727_g1_i1|g.49147 c121727_g1_i1|m.49147 type:5prime_partial len:187 (+) c121727_g1_i1:3-563(+)
TCTGAAGGTCAGGTCATGGAGATCATCTACAAGGGAGCTCACAACCACCTGAAGCCGCCT
CCGAGCCGCAGGTCATCATGCTCTTCATCTTCCCACTCATTTGGCGAATCACAAATGGAT
AATTCAGATTATGTTGCCCTCCACGCAAGTTATGAAGGAAAGATTGGCATGGAAGCTGCT
TCTCCAGCTTCTGTTCCAGAGCATGCCACTTCTTACTCCATGAATTTGTCGTCAGCGATA
TCAAACGATGAAGAGGAAGACGACGTCGAGACTCACGGTGAATGCAACACTGAAGGCGAC
GAAATTGTTTCAAAAAGAAGAAAACAAGATTTAGAACATCTCGACATGAGTGCGGCGGCG
GCCAGAGCCATGAGAGAGCCTAGAGTTGTGGTTCAGACAACTAGTGAGGTTGATGTTCTT
GATGATGGCTATAGATGGCGCAAGTATGGGCAAAAGGTTGTGAAGGGAAACCCAAATCCA
AGAAGTTACTACAAGTGCACTCACCAAGGGTGCACCGTCCGAAAGCATGTGAAAGGGCAT
CTCACGACTTCAAATCAGTAA
>c121777_g2_i1|m.49192 c121777_g2_i1|g.49192  ORF c121777_g2_i1|g.49192 c121777_g2_i1|m.49192 type:internal len:35 (+) c121777_g2_i1:3-104(+)
ATTCACTTATTGAGAGGTTTAATGGAATATAATAGAGAAAATAAATATGATTTGCATATG
GTTTTTATTGTTTTGGAGAAAACTAATGATAAAGTTCCTAGA
>c122024_g1_i1|m.49472 c122024_g1_i1|g.49472  ORF c122024_g1_i1|g.49472 c122024_g1_i1|m.49472 type:complete len:112 (+) c122024_g1_i1:199-534(+)
ATGAGAACCTCTTCGTTACTAAATCCTCCCAAAGTATTTCGCCCATTTCAGTTTGCTCTC
ATTGGAAAATTCTTGCATGGAAGACTCTCAAAAGAATCAATTGGTAATTTTTTGAACTCT
CTTCACATAAATGGGAGTTTCTATTTGGATTTAATTGATCAAAGGCATGTCTTCATTAAT
CAAGCAAAGAAGGAGAACTTCTCAAATATTTTCTTTAAGGTCCAAGTGCTAATTCATGGA
AAGCCTATGAGGTTGCTTACTTTCCAAGCTTCGCCTCCAATTTATGAATCTTTAAACACT
TACATGTTTGGGATATCTCTGTGGGACTACACTTAA
>c122078_g1_i1|m.49543 c122078_g1_i1|g.49543  ORF c122078_g1_i1|g.49543 c122078_g1_i1|m.49543 type:3prime_partial len:51 (+) c122078_g1_i1:73-222(+)
ATGGTGTGTTACACTCTTTATAGCATCATGGACACCTTCTATGACTACAACCACATTCCC
AGGGAGGAGGGCAAGAAGACTGAAGTAAACTTCATCATGCGGGAAAAGAACTTTTGTTAT
AAGGACACACCCTTCGAGCTCAAGAACACT
>c122190_g1_i1|m.49654 c122190_g1_i1|g.49654  ORF c122190_g1_i1|g.49654 c122190_g1_i1|m.49654 type:internal len:92 (+) c122190_g1_i1:1-273(+)
GTGGGAGATGGAGAAGGAACAGTAGGAGTGTTGATTGGAATTAAGGAAAGGTTTGACATG
GTAGTTATAGGAAGGAGAAAAGGTATGGATAGGGAAGGTGTTACCAAAGGATTGTCGGAA
TGGAGTGATCAATATCCAGAGTTAGGAGCTATTGGGGATATGATCTCGTCGGAGAAAAAG
GGGAATGCAGAGATATTGGTGGTACAGCAGCAGTGTTTGGCAGAGGAGGAAGAAGAGAAG
CGGGTGGAGGTCACCTCTACAGATGTGTTGATA
>c122198_g2_i1|m.49664 c122198_g2_i1|g.49664  ORF c122198_g2_i1|g.49664 c122198_g2_i1|m.49664 type:5prime_partial len:60 (+) c122198_g2_i1:2-181(+)
TTTTTGCATCCAACTAGATGGATTGTAAATTTAGTAGAAAAAAATGTTAATGGTAGAGAC
GTGTTAATTTACAATTATGCCATTAAAATGAGCGAGCATTTTAGATACTTGGGCTTAGCT
CTTCAAAGAAACTGTGAAATTGATGGAGATGTTAATAATGGAAGTTACTTAAATAGTTGA
>c122213_g1_i2|m.49683 c122213_g1_i2|g.49683  ORF c122213_g1_i2|g.49683 c122213_g1_i2|m.49683 type:3prime_partial len:226 (+) c122213_g1_i2:27-701(+)
ATGGAAGTTCTGGAACAAGCTCTTGCTGCAGAGGGCTTGGCGGTCTGCACAATCCCTGGC
AAAGGCCGTGCACTTATGTCTGCCAAAGCCTTTATCCCAGGGGATGTGATTATTCGTCAA
GAACCTTATGTTAGCTCGCCCAGTAACTCTTCCATCGTCTTGTGCGACGCATGTTTTTCA
TCCACCAAGTTGAAGAAATGCTCGGGATGCCGAATTTCTTGGTATTGCAGTAGCCTTTGC
CAGAAATCAGAGTGGAAATTACACCAACTGGAGTGCAAAGTTCTTTCCTCCTTGAGTGAG
GACAGGAAAAGGATGCTAACTCCGACCATAAGATTGATGATTAGACTTGTACTTAGAAGG
AAGCTGCAAAATGATGGGGACATCCCAAGGACTTCAACTGACAATTATGAATTGGTGGCT
GCTCTAATATCTCATATGGCTGATCTTGACGAGAAACAAATGGTGCTTTATGCTCAAATG
TCAAATCTTGTGAAGCTTGTACTTCCTTCAGTGGATGTTGACCTTAAAGAGACAACACAT
AATTTTTCAAAGCTTTCTTGTAATGCTCATACAATATGTGATGATGAGCTTAGACCACTG
GGAACTGGATTATATCCTGTAGTTTCTTTTATTAATCACAGCTGCGTGCCAAACTCAGTT
TTGGTATTTGAGGGG
>c122216_g1_i1|m.49688 c122216_g1_i1|g.49688  ORF c122216_g1_i1|g.49688 c122216_g1_i1|m.49688 type:internal len:115 (+) c122216_g1_i1:3-344(+)
AGTTTTCTATCTTTAGCAGGGAGACTTAAGTTGATCAAAATAGTTTTATCCTCTTTGCTT
ATTTATGCCTTATCGTACACACCTATACCCTACTCGTACATCCATGAAATAAAGAAAGCC
ATATGTGACTACCTATGGAGTGGTGGGGACAACAGGAAGATGCATTACTATAAATGGGAT
CTTGTGTGTACTCCAATTAAAGCTGTTGGGCTGGGCATCCACAATATTACCACTTGGCAA
CTAGCTCCACTTGCTAAGCATGCCTTAAATTTTCTCAATAAGCAGGATGAATTATGGGTT
AGTTGTGCTAGGCTAAGTAAGGGAGAAGAGCGGACAATATGT
>c122344_g1_i1|m.49848 c122344_g1_i1|g.49848  ORF c122344_g1_i1|g.49848 c122344_g1_i1|m.49848 type:complete len:54 (+) c122344_g1_i1:530-691(+)
ATGCTATCAAATATTGGATTGGAAAGGGTTTCTTTGGCAGATTTCTTAGACTCCGCTTGT
TATTTGTTGAATTCTCCAATTTTTATTATGGTTGAAAAGCAAAATCTGATTGAACTTTGG
TTGACTGAAGGCGTTCATGTGTTCAACTTGTTATTGCGTTAA
>c122544_g1_i1|m.50099 c122544_g1_i1|g.50099  ORF c122544_g1_i1|g.50099 c122544_g1_i1|m.50099 type:internal len:64 (+) c122544_g1_i1:2-190(+)
TTCGCTCCGGCCACCATTGCGAATCTCGGCCCTGGTTTTGACTTCCTCGGCTGCGCCGTC
GACGGACTTGGAGACACGGTGACCATCTCGCTGGACTCATCGGTACGGCCCGGAACCCTC
TCAATCAGCTCCATTTCGTCCGACGATCCTTCATCCGTCTCCAAACTTTCCCGAAACCCT
AATTTCAAC
>c122544_g2_i1|m.50100 c122544_g2_i1|g.50100  ORF c122544_g2_i1|g.50100 c122544_g2_i1|m.50100 type:internal len:61 (+) c122544_g2_i1:3-182(+)
AACCCTAATTTCAACTGCGCCGGAATCGCCGCTGCCGCAGTGATGCAAATGCTAGGAATT
CGCTCCGTAGGTCTTTCCCTCCACCTTCACAAAGGCCTTCCCCTCGGCAGCGGCCTCGGA
TCCAGCGCCGCAAGCGCTGCCGCCGCCGCCGCCGCCGTCAATTCCCTGTTTGGAAATCAC
>c122562_g1_i1|m.50116 c122562_g1_i1|g.50116  ORF c122562_g1_i1|g.50116 c122562_g1_i1|m.50116 type:internal len:126 (+) c122562_g1_i1:2-376(+)
CTTGAATCTTGGTCAAGGGTAGCATCTTACTTTGCAGCTATTCAATTATATATACTTGGA
CTTTCTTCAATTAAGCAGGCTCTGCAAACTGCAAAGAATGTCAGTGCTGCTGGCATTATA
TTTTACATGGATCCTTTTGTCATAGGGTTTCAGGTCAATCCTACTCCCATGGATATTCCT
GGCATGATCATATCATCTCATGATGATTCCATGGCTATTCTCCAATACTATAACATTTCA
TTAACAAGGGATAAAATTTCAAATGCCATAGTTAACTTTGGAGGTGTTGCAATATTGGGT
GGCATTGATGCTAACTATAGCAACTCTGCTCCAAAAGTGATGTATTATTCTGCAAGAGGG
CCAGACCCAGAGGAC
>c122604_g1_i1|m.50165 c122604_g1_i1|g.50165  ORF c122604_g1_i1|g.50165 c122604_g1_i1|m.50165 type:5prime_partial len:49 (+) c122604_g1_i1:2-148(+)
GGTTTTGCAATCAAGCTAGGGCATGCGAGCCATGAATTGGTCCAAAATTCTATTCTCGCG
GCATATATGAATACGGATTGTTTCAAGGATGTCGAGAAGCTTTTTGATTGTATCCAAAAT
CGAGTTCTATTTCATGGAGTATTTTGA
>c122643_g1_i2|m.50205 c122643_g1_i2|g.50205  ORF c122643_g1_i2|g.50205 c122643_g1_i2|m.50205 type:complete len:107 (+) c122643_g1_i2:97-417(+)
ATGAATCCACATGGATTGAAATACGGGTGGGCTTGGATGGCCATGTTCCTCAACGCCCTG
CCGGCTAATAGAGCCACAGCTGTTGCCTTAGAAGCTTTTTTGAAGATGGCGGGTTTCGCA
ATGTTCAGAAAGTATACGACTCAGTTTATGAAGATGCTAGATGTGATTTCTGGGAGATTT
GTGCCTGCTTTAAAGCAAAAGGGGGAGGCGGTGCACGACATTGTTATGAAATTAGAGCTG
TATTTGGATGATAAGATGCATTTGTGTGAACCGGAAGGAAGACGACTTCAAGGCTCTTCT
TTGTCCAAGTACTTTGAATGA
>c122751_g1_i1|m.50304 c122751_g1_i1|g.50304  ORF c122751_g1_i1|g.50304 c122751_g1_i1|m.50304 type:5prime_partial len:62 (+) c122751_g1_i1:2-187(+)
CGTCAAGCCCTCAAATACATCAATAATAAGACAGGATTTGAAGGAATGAACACCCAATGG
ATTACTTTCTTAGAAAAATTTCCCTACATTATCCATCACAAACTGGGAAATAAAAATATT
GTGGTTGTCTCCCTCATTTGGCAGTTGGTTATTGGCTACTCTACGTTAGGAGATCATTGG
GTATGA
>c122759_g1_i1|m.50318 c122759_g1_i1|g.50318  ORF c122759_g1_i1|g.50318 c122759_g1_i1|m.50318 type:internal len:112 (+) c122759_g1_i1:3-335(+)
GCGTTCAGATTGACTCATAAAAAGAAAACTAGCAATATTAGTCTTAGAGCCAAAGAACAT
CGTCATGAAACTGATTGGGAAAGTCTGGATGCTGATTTAAATTATTGGACGAGGATGCTG
CGTCCTATACAGTGGTATCCTGGACACATTTCTAAAGCGGAGAAAGAAATCAAAGAGCAG
CTTAAGTTAATGGATGTTGTGATAGAAGTTCGTGATTCAAGGATTCCTTTATCAACTAGT
CATCCACAGATGGATTTTTGGCTCAGCAATCGCAAAAGGATTGTAGTTTTGAATAGAGAA
GACATGATATCTATTGCCGATAGAAATGCATGG
>c122834_g1_i1|m.50392 c122834_g1_i1|g.50392  ORF c122834_g1_i1|g.50392 c122834_g1_i1|m.50392 type:internal len:53 (+) c122834_g1_i1:2-157(+)
AGCAGTATGTTGTCACGGGCTGTCGACAACACGGCCCAGGCGGTGTACCTGAACGAGGAG
AAGGTGGTGCCCTTGGATGCGGAGGACGGTGTGTGGTATCTCGACACCGGCGCCAGCAGT
CACATGACCAGAGACGAGAAGGCTTTTGCAACCCCC
>c123041_g1_i1|m.50632 c123041_g1_i1|g.50632  ORF c123041_g1_i1|g.50632 c123041_g1_i1|m.50632 type:internal len:71 (+) c123041_g1_i1:1-210(+)
CGTAAGCCTTCTTCTGCAAAGCGCAAAATTTTGAACAAAAGGAAAAGGATGCTTGCTTTT
GATAAAAGAGTCGTCTTGAGCAACTTACAAATGAAAAGGCAGCTTGATGATGTTTCCAGC
ATTATTTGCAAGAGAAGGAAACTTCCTGGATCAAACCTGGATATTTGGAAAAATCTGAGG
TTCAGTGAAAAGGAAAACATTTTAAGCATG
>c123141_g1_i1|m.50752 c123141_g1_i1|g.50752  ORF c123141_g1_i1|g.50752 c123141_g1_i1|m.50752 type:3prime_partial len:87 (+) c123141_g1_i1:107-364(+)
ATGCACTGCTGCCAATGTTATGAGGACTGCAACCCAGTGCAAAAGAAAGTGGACAATGCT
CTTTGGCGATTACAAAAAATAATGGATTGGGAGGAATCAGAGGTGAGGGAGGAGGAGGAT
TCCTATTGGTTGCTTTCAGAGGAAATAAGGAAGGACAACAAGCTACCAAATTCGTTCGAT
AAAGATGTGTTTGATGCGATTGATGTCGTTAATAAAATACATGAAAAGCCATCGAGCTCG
AGCGATGGTGATTCTGAG
>c123144_g1_i1|m.50759 c123144_g1_i1|g.50759  ORF c123144_g1_i1|g.50759 c123144_g1_i1|m.50759 type:5prime_partial len:101 (+) c123144_g1_i1:3-305(+)
CTCGAGCACGCTACTCTAATGAGGTCTCAAATGCATCTTTTTTGGGGAAACCTGCTGTTC
GAACGGTCTCAAGTCGAGTTTAAGTTAGGATTCAATGATTGGGAAACAAACTTTAATGGA
GCTGTGGAGAGATTCAAGTTAGCTGGGGCATCAGAATCAGACATTGCAGTTGTTCTAAAG
AATCATTTATCAAATGGAGATATTGTTCAAAATGAAGAGATTAAGCCTACAAATTCAAAG
GATGATAGCTTTAAAGTATTGAAAAAAGGAGATGATATGATGGAAGTAACAAAACTGCTT
TAA
>c123180_g1_i1|m.50816 c123180_g1_i1|g.50816  ORF c123180_g1_i1|g.50816 c123180_g1_i1|m.50816 type:complete len:69 (+) c123180_g1_i1:2-208(+)
ATGAATAAGCCAACCCTCTTTGTGCTCAAAAATCTATCTAGGATGACATTGAGGGTTGAT
ACTCTAATATTATCCCTCTTGCGGCCCTTTATGGCTCGTGTTCTAGTTGAAATTGATGTC
ATTATAATTTTTTATGATCAAGTGTGGTCTAGGATTAACAATGTTGGCTATTGGCAATCG
ATGATCTTTGAAAACCCCCTAAGTTAA
>c123215_g1_i1|m.50855 c123215_g1_i1|g.50855  ORF c123215_g1_i1|g.50855 c123215_g1_i1|m.50855 type:internal len:109 (+) c123215_g1_i1:2-325(+)
CCAAGCCTGTTTTGCAGAAACAACGCGTATACTCCAAAGAAATCTGCTGCAATCTGGGAG
GAGGTACAAAAATTGGTCACAGCCGGATTTGTGAGGGAAATACAATTTCCCACCTGGGTA
TCTAATGTGGTGATGGTTCGCAAGTCAAACGGGACTTGGCGTATGTGCGTCGATTTCAAA
CGGCTGAACGACGCCTGCCCATGCGACCACTACTCTCTCCTTAATCTCGAGGCCATGGCT
TGTAGTGCTGCGGGGTATGAACGATACAGTTTCCTAGACACGTTCTCGAGATACCACCAA
AGACCCAAGAAGAAGAGTGACAAA
>c123217_g1_i1|m.50858 c123217_g1_i1|g.50858  ORF c123217_g1_i1|g.50858 c123217_g1_i1|m.50858 type:internal len:65 (+) c123217_g1_i1:2-193(+)
TTCTGCATCACGAACCGCATATCATACGGCGGACTTGACATCGCCTTTTCACCTTACAAT
AATCATTGGCGTCGATTGAGGAGGTTTGCCAACGCTGAGTTCTTCAGCACTACAAAAGTG
CAGGCCTTCAAAGCTGTTCGTGAAGAAGAAGTCGGAGCTCTGATGAAAACTATATCCACG
GCGTCGACCGGA
>c123217_g2_i1|m.50859 c123217_g2_i1|g.50859  ORF c123217_g2_i1|g.50859 c123217_g2_i1|m.50859 type:3prime_partial len:98 (+) c123217_g2_i1:58-348(+)
ATGGAGCTTCTATGGATTTACCTCTTTCCTTTCCTTTTTCTCCTTCTTTTCCTACTCGCC
GTCCGAACAACAAATAATGGCCGACGACGGAATCTTCGCCGGAGACTTCCCCCTTGCCCG
CCTTCCCTCCCCATCATCGGCCACCTGCACGAACTCATCGGAGCTCTCCCCCATCTCGTA
TTCCGCCGCATCTCGCAAAATTACGGCCCTCTTATTCACCTAAAACTCGGGCAAGTCATC
ACCGTGATCGCCTCGTCGCCAGCGATGGCCGCCGAGATACTCAAGGCTCAG
>c123226_g1_i1|m.50865 c123226_g1_i1|g.50865  ORF c123226_g1_i1|g.50865 c123226_g1_i1|m.50865 type:internal len:104 (+) c123226_g1_i1:1-309(+)
GCCTTTTTTCCAGGCCTCTTAATTTTGCAATTGGGTTCTCCCATATATTTCATTAATGCC
AATTATTTAAGAGAGAGGATTGCTCGATGGGTGGAAGCTGAAGAAAATGGTGTCCAAGGG
AAGGGCGACGATCTTAAATTCATTATTTTTGACATGGGTGGAGTGGCTTCCATTGATAAC
TCTGGAATAGGATTACTACTTGAAGTTTATAGAATGCTTAAAAAGAAAGGGATTCAGATG
ACTTTAGCAAATCCAAGGGAAGGAGTTGTGGAAAAGTTGATGGCTGCCAACTTCATTGAG
GTTCTTGGA
>c123269_g1_i2|m.50926 c123269_g1_i2|g.50926  ORF c123269_g1_i2|g.50926 c123269_g1_i2|m.50926 type:internal len:109 (+) c123269_g1_i2:1-324(+)
CTTGCATTTGCTGAGGAGACCTTAGCAGAGTTTCTGTCTAAAGCTACAGGAACTGCTGTT
GAATGGGTTCAGATGGTTGGTATGAAGCCTGGTCCGGATTCCATTGGAATCATTGCTGTT
TCCCACAATTGCTGTGGTGTAGCAGCTCGAGCGTGTGGCCTTGTGAGTTTAGAACCCACC
AAGGTTGCAGAGATCCTCAAAGATCGTATTAATTGGTGCCACGATTGTCGATCCCACGAG
GTGTTAACTGTTATTCCTGCTGGAAATGGTGGGAATATTGAGATTATTTATATGCAGACG
TATGCGCCTACCACTCTAGCAGCA
>c123284_g1_i1|m.50946 c123284_g1_i1|g.50946  ORF c123284_g1_i1|g.50946 c123284_g1_i1|m.50946 type:5prime_partial len:111 (+) c123284_g1_i1:1-333(+)
TTTCACGTCTTCTCTTTTGCCTCCTTTCTCTTCTCCAGCCTCGTCGCTCTCTGCCTCAAG
CAAGCCATTCGACTGGCCCCACCCCCTTCCCGCCCCTTGGCAAACCGTGTTAATCGGGCG
CTTCTCCGCGCAGGGATTCTGGCCTCCGCTCTCGGTTCTGTATTGGGATGCGGGTTTTTA
ATGATGGCTCTTGTCAATGTTGTTCAAATCAAGCTCGGTAGGCTTGGATGCGCCGGCGCA
GCCGCTTTCGGTGCCATTGTGCCTCTCGTTACGCTCATCCCTGCTGCTATGCTTATCTAC
ATTGGGATTATCTTTTATGCATTCACTCGCTAG
>c123330_g1_i1|m.50993 c123330_g1_i1|g.50993  ORF c123330_g1_i1|g.50993 c123330_g1_i1|m.50993 type:internal len:58 (+) c123330_g1_i1:1-171(+)
ACCTCCCATGAGGGCAAGCCGCCATTAATATTCAAAGAGGAGGACCTATCCAAGCTTACA
CAGCCTTTCCAATTTACTCTTATTGGAAAATTATCATTTGGAAGGTCAATCATGCAGATC
ATTTGCGAGTACTTCAATGAATACTATTTTAGTGGTGACCATTCAATTGGG
>c123416_g1_i1|m.51093 c123416_g1_i1|g.51093  ORF c123416_g1_i1|g.51093 c123416_g1_i1|m.51093 type:complete len:77 (+) c123416_g1_i1:119-349(+)
ATGTTTCACGTCATTAATTTCAACACCTCTTACCGTGCATTGTTGGGTAGACCATGGATG
CAGAAATATGGTGAAGTATCCTTTACTCTTCATCCATGCAAGAAGTACTTATTGGATGGA
AAGAGGCAAGGCATAGACGTCAAGCTACAAACCTTTGTCGTACACAAAATTCAATTATAT
GCTGTTGCCAAATATTTTCTGGTGAATACAAAAAGGTCAACCCCACCATAA
>c123439_g1_i1|m.51135 c123439_g1_i1|g.51135  ORF c123439_g1_i1|g.51135 c123439_g1_i1|m.51135 type:internal len:67 (+) c123439_g1_i1:1-198(+)
GCCGCATTAGGTATCGTACATACCCATTTCCGTCATCTGCCGGATGAGTTTGATGACTAT
GTGGCGAACCCGAAACCGAACGGCTATCAGTCCATCCATACCGTCGTGCTGGGGCCGGGC
GGTAAAACCGTAGAAATCCAGATTCGTACCAAACAGATGCACGAGGACGCCGAACTGGGC
GTGGCGGCGCACTGGAAG
>c123445_g1_i1|m.51147 c123445_g1_i1|g.51147  ORF c123445_g1_i1|g.51147 c123445_g1_i1|m.51147 type:internal len:56 (+) c123445_g1_i1:1-165(+)
CGCGTGTCCAGCGTGTTTGGCAATCTGTCCGGCGCCAACACCAACGACACGTTCAAGGCG
CTGGAGCGCGACCTGTCGCCGAAACTGGCGGCCCACAGCGACGCGATCCGCCTGAACGGA
AAACTGTACGCGCGCATCAAGTCGCTGTACGACCAGCGCGACAAG
>c123476_g1_i1|m.51190 c123476_g1_i1|g.51190  ORF c123476_g1_i1|g.51190 c123476_g1_i1|m.51190 type:3prime_partial len:36 (+) c123476_g1_i1:125-229(+)
ATGAGATTGTACTATGACAACAAAATTGCCATTAACATTGTTCACAACCCAGTGCAACAT
GATCAAAATAAGCATGCGAAGATTGTTAAACTCTGCATCAAGGAG
>c123598_g1_i1|m.51343 c123598_g1_i1|g.51343  ORF c123598_g1_i1|g.51343 c123598_g1_i1|m.51343 type:internal len:51 (+) c123598_g1_i1:2-151(+)
CCCACCAAAAAAAATGCCGTCTCTCTCCAACATTTAGACCTCTGCTCCGCCGTGCACGTC
CCGGACACCCACTCATGGCCGCCGCAGCAACTTCGCGACTACCCAATATGTGACGGCGAG
AGCATCCCCGTCATCGATATTTCCTGCCCG
>c123599_g1_i2|m.51346 c123599_g1_i2|g.51346  ORF c123599_g1_i2|g.51346 c123599_g1_i2|m.51346 type:internal len:120 (+) c123599_g1_i2:3-359(+)
GTTGATCATGTTAAGCATAGGATGGAACAAATTCGTGTTGTTGGAGTAACATGTTTAGGC
GTAAAGCATCCGTTGCTCGTAAATAAAAAGTTTGATATCTGTATAATGGATGAGGCTGGA
CAAATAACGCTTCCAGTTTCTTTAGGGCCATTGATGCTAGCCTCTGTATTTGTTCTTGTT
GGGGATCACTATCAGTTGCCACCACTTGTTAAGAGTACAGAAGCTCGTGAAAAGGGAATG
TTCGTAAGCTTATTTTGCAGGCTTTCAGAAGCTCATCCACATGCTATATCAGCTTTGCAG
AGCCAGTATCGAATGAGTGCAGGCATAATGGAACTATCAAATGTGCTTATTTATGGG
>c123608_g1_i1|m.51356 c123608_g1_i1|g.51356  ORF c123608_g1_i1|g.51356 c123608_g1_i1|m.51356 type:5prime_partial len:42 (+) c123608_g1_i1:2-127(+)
AACAACCAGGTGCAGTATGAAGCACTCCTCGACGGGATCAAGATGGTAAGAAGGATCGGA
TTGAAGAAGGTGGAGATCCGTTGCGATTCTCAGCTGGTGATATACCATGTGTTGGGCGTC
TACTAG
>c123610_g1_i1|m.51358 c123610_g1_i1|g.51358  ORF c123610_g1_i1|g.51358 c123610_g1_i1|m.51358 type:5prime_partial len:64 (+) c123610_g1_i1:3-194(+)
TTTCATGATGCATGGAGTTTGCCTATACAAATTGGTGTGGCATTATACCTTTTATATACA
CAAGTTGGCTATGCTTTTGTTTCTGGAATTACAATCACCATCCTGCTTATACCAGTAAAC
AAGTGGATTTCTACAAGGATTGCTCGTGCGACTGGAAAAATGCTGAAAGAGAAGGATGAG
AGGTTTAAATAG
>c123638_g1_i1|m.51394 c123638_g1_i1|g.51394  ORF c123638_g1_i1|g.51394 c123638_g1_i1|m.51394 type:5prime_partial len:50 (+) c123638_g1_i1:2-151(+)
ACATGCATTATGAGGAAATTATCTCATCTCCCATTTCCCAAGGATTCTAGTTGGAGAGCT
CGCAAAAAATTACAGCTAGTTCACTCAGATATTTGTGGTTTGATCTCTCCAACATTCATT
AGAAACAAGTACTTCCTCACTTTCATTTGA
>c123704_g1_i1|m.51485 c123704_g1_i1|g.51485  ORF c123704_g1_i1|g.51485 c123704_g1_i1|m.51485 type:5prime_partial len:109 (+) c123704_g1_i1:3-329(+)
CATCAAGTATATTCAGTGATTTGCCATCACAACTTGAAGCCCAATGAAGATACATTCAAA
AGTTTGATAGTCTTATGTGTAAAGATGAAGGATTTTGAGAGTGCATATAATTTTTTGAAA
GATGCATTCGAGATCAAGCTGATGCCTACAGCAAAGATGTTCAATGCACTCATGGCTGGT
TATGTTAGAGAGAAAAACAAAAATGGCGCATTGAAGGTTTTACAGCAGATGGAAGATCTG
AACATAAAGCCTGATTCAGAAACTTATGCCCATTTAATATCCAGTTGTGGAAGAGAAGAA
GATATTGCTCAGGTTTGTTTACTCTAA
>c123755_g1_i1|m.51540 c123755_g1_i1|g.51540  ORF c123755_g1_i1|g.51540 c123755_g1_i1|m.51540 type:5prime_partial len:64 (+) c123755_g1_i1:2-193(+)
CTAAAGTTACAGGATAAGGGCTATGTGCCTAATAGGTGGACATATGACATTATGGTGCAT
GGTTTTTGCAAACTTGGATACAGGAAGTATGCTGAAAAATGGATGGAGGAGATGTGTAGT
AATGGATTCCAGCCAACATGGTATACTTTGTGTTTATACAACAATACATCAGAAAAAATG
GCTACTTTTTAA
>c123784_g1_i1|m.51582 c123784_g1_i1|g.51582  ORF c123784_g1_i1|g.51582 c123784_g1_i1|m.51582 type:internal len:85 (+) c123784_g1_i1:3-254(+)
AATGTGGAGGTATATGTCGACAATCTGTTGGTTAAGAGCGCCGCATATGAGGCCTACCTA
AAAGATCTTCTACAAACATTCCGGAAACTGCGCCACCACCGTGTTAAGTTAACTCCCTTG
AAATGCTTATTCGGAACGCACTCTTGCATGTTCTTAGGTTACGGCATATCGGAGGCTAGA
ATATCAGCATACATGGAAAAGATCAAGGCGATTGTCGACGCTAGACCCTCGTCAAACTTG
AAAGAAACTAGC
>c123811_g1_i2|m.51607 c123811_g1_i2|g.51607  ORF c123811_g1_i2|g.51607 c123811_g1_i2|m.51607 type:3prime_partial len:86 (+) c123811_g1_i2:125-379(+)
ATGCGGAAACTTTGCCTCCCTTTTCTCCTCCCGCGAACGCTATCCACCTCATCGTCGTCG
CAGCAGGACGCTGGTTTCGTGCGGAGTCTCCTCGATATTGTTTTCTCCAAACAGCATACC
TGGATCGCGGCTCTCTCCCGCTCCGTTATATCCTCTCGCCTTCACCCGCGCCATATTGAA
TTGCTTCTCCTCAAAATCACAGATCAGCCCCGCCTTGCCCTTCGTTTCTTTAACTTCCTC
GGTCTCCATCTACGC
>c123823_g1_i1|m.51626 c123823_g1_i1|g.51626  ORF c123823_g1_i1|g.51626 c123823_g1_i1|m.51626 type:internal len:64 (+) c123823_g1_i1:2-190(+)
GATGGAAGAGGCGCCGTCAATGCTTATTGCATAGCAAATTACGGTCAGAAATGGATTCGT
ACGAGGACGGTGGTCGATAATCTTAGTCCACAATGGCATGAACAATACACTTGGGAGGTT
TTTGAGCCATGTACTGTGCTTACAGTAGGTGTATTTGATAATACCCACTTACATAGTAAA
GAAAAGGAG
>c123869_g1_i1|m.51673 c123869_g1_i1|g.51673  ORF c123869_g1_i1|g.51673 c123869_g1_i1|m.51673 type:internal len:74 (+) c123869_g1_i1:1-219(+)
ATTCTTTCTTTTGATGAGGAAGACATGGCGATTGATCGACTATTTCGCAATCTAAAAGTA
ATATTTGTAGACTACGGCCTTGACGGCTGTGCTGGAGATAATGTGGATGCACTCCTTTGT
TTATGTAGAAAGATTCGAGTCTTTTATGATATTAGCCCGGAGATGGTGGGCATGGGAGAG
GCCATTGGCCGGAGCAGGCAGATCTTTTTGGAGATAGAG
>c123954_g1_i1|m.51776 c123954_g1_i1|g.51776  ORF c123954_g1_i1|g.51776 c123954_g1_i1|m.51776 type:complete len:100 (+) c123954_g1_i1:52-351(+)
ATGCTGGACATAATTCACAGCCACAACAACCTCACCTTCGATGCTATCGGCGATTTGCAG
AAAGGAGAGGTCGGTAGACAAAGTACTCCCTCGGACCCTGCAATTAGGATCTGTGAAAAA
GAGGATCAATCCATAATGTTCAAAAATTCGGGAGCAGCCTCAGAGACCTTCATAAAGTTT
CAGATAGAAGACCTTATTCTCCAAAGAGTGAAGAGAGTAATCGCATCAGAAACATCAAAT
TCTTTAGTCCTAAAAGGGCAACCGTATACCATTCAATATGACCAGGTCCAGTACCCTTAA
>c123977_g1_i1|m.51807 c123977_g1_i1|g.51807  ORF c123977_g1_i1|g.51807 c123977_g1_i1|m.51807 type:5prime_partial len:76 (+) c123977_g1_i1:2-229(+)
CAAGGTAGAAAGATTAGACTCATGGAAGGTGGATCTAGCTCATTGTATACTCTTTGCCGA
TCTTGGATGCGAAATGGATCGACTCAAGAAACTCATCCCAATGTGGGTGAAGGTGTAAAA
TTTCTTCCCAAACCTCTTGCACCATCTGTTACAGAAGACATGCTCAATAAGAGCAGTGGT
GAAGGAGATGAAGATTTGCAGCAAGATGAGACTTACATCAATTATTAG
>c124019_g1_i1|m.51863 c124019_g1_i1|g.51863  ORF c124019_g1_i1|g.51863 c124019_g1_i1|m.51863 type:5prime_partial len:35 (+) c124019_g1_i1:3-107(+)
GAGACATATTCATTTTACAACTTTGACCTTGGATATTGTGAGAGCATGAGTGATCTTATA
TCGCTAATAATATTTGTTACAAGGGATGAATCTCAAGCTTCCTAG
>c124022_g1_i1|m.51868 c124022_g1_i1|g.51868  ORF c124022_g1_i1|g.51868 c124022_g1_i1|m.51868 type:internal len:103 (+) c124022_g1_i1:3-308(+)
AACAGTTTTTGCTCTTTAAATTGGAAGCAGAGACTAACAATAGCTTTAGATGTTGCCAAG
GCAATGGAGTATCTGCATAATTTTATGCAGGGGAGCTTTATTCATAGGGATTTGAAGCCC
TCAAACATTTTACTTGACAAGGATTTAAGGGGCAAAGTTTCAGATTTTGGCTTGCTCAAG
CTTGTAGGAGATAATGAGAAGTCTCTGGCGACCCGGTTAGCTGGGACATTTGGATACCTT
GCACCTGAATATGCAAGTAAGTTGTCTCACATGGGTAATTACTTGCACAGCACAGATCGG
AAGAGC
>c124023_g1_i1|m.51870 c124023_g1_i1|g.51870  ORF c124023_g1_i1|g.51870 c124023_g1_i1|m.51870 type:internal len:69 (+) c124023_g1_i1:1-204(+)
AAGTTCTCTATGCCTTACAAAGATTGGTCGGGCAATGAGGTTGGGCATGATTACCTCACA
GTCTTTGGAAGCAGAGCTTGTATTCATGTATCAAAGGACAGGAAAACAAAGTTGAATTCC
AAAGAAAAAAAGTGCATCTTTGTATGCTACGACCTAGATGAGTTGGGCTATGAATTCATT
GACCCCGAGTCAAATTGGATTATA
>c124040_g1_i1|m.51890 c124040_g1_i1|g.51890  ORF c124040_g1_i1|g.51890 c124040_g1_i1|m.51890 type:internal len:92 (+) c124040_g1_i1:1-273(+)
GTGATTGCAGCTATGAGGAGGGCTGGAATTAGACCTGATAGCATGGCAGCATCACTTATC
CACTATGCTCATACCACTTTGAAGGGAATTGAGAAACGCCAGGCACGGGATTCTGACTTA
TTTTTAGGAGATGAACATAGAGTCATTGTGGAAACCCTTGCGGGTTTGCTATCAACTGAA
AAAATCAAGTCTGTTCCCCTCTCGTTTCTGTTTGGGATGCTTAGAATGGCTATAGAAATG
GATGCTTCAGTTAATTGTAGGCTTAACCTAGAG
>c124072_g1_i1|m.51922 c124072_g1_i1|g.51922  ORF c124072_g1_i1|g.51922 c124072_g1_i1|m.51922 type:internal len:73 (+) c124072_g1_i1:3-218(+)
ACACGTTACTCAACCGATCACAACAAATACTTTTCCCCTCACCAAATTCATTGTCCAGTT
GGCGACCCTTCTATTTCTTCCTTAAAATGCATATGTCCGACCTTTAGTTCCATGTCGAGC
ATATCTTGTGAATCATGTGAATTTGCCAAACAACATCTCCCGCCATATATCTCTCACACT
AACAAGAGAACAAATTCTTCATTTGACATTATTCAT
>c124104_g1_i1|m.51961 c124104_g1_i1|g.51961  ORF c124104_g1_i1|g.51961 c124104_g1_i1|m.51961 type:3prime_partial len:64 (+) c124104_g1_i1:145-333(+)
ATGAACGAGTACATTATTGAATTCACAAAGCTGCTGTCAGATTTTCTAAATCTTAACGAA
AAGATTGAAGATAAAGATAAGGCCATCCTGATGATGATTTCTCTCCTAGACGAGTACGAG
AATTTCAAAATGATGTACTATCACTGTAAAGACACGTTGAAGCACTATGAAGTCGTGACT
GCATTATCA
>c124137_g1_i1|m.52006 c124137_g1_i1|g.52006  ORF c124137_g1_i1|g.52006 c124137_g1_i1|m.52006 type:internal len:69 (+) c124137_g1_i1:3-206(+)
ATTAGTGACGGATTAACACCTACAGAAGGTTATAATCCGTGGAGTTTAGCTATTGAAGAT
GAAAATGTAGTCTTTGGTCCCACTTTCTCTAGGCGAGAAGAGTGTGAGCTACTAATGATG
GTTGGTTTACCAGCATCAGGGAAAACAACCTGGGCGGAAGCATTGGTTAAGGAGCACCCG
GAAAAGCGATATGTTTTACTTGGA
>c124152_g1_i1|m.52025 c124152_g1_i1|g.52025  ORF c124152_g1_i1|g.52025 c124152_g1_i1|m.52025 type:internal len:133 (+) c124152_g1_i1:1-396(+)
AAAACAATTGAGGCATCCAATCTTTTTACTAAGGTTGAGGAGGCTGAGAAAATGGAGCAA
GAATCTGATACTATGGTGAATGCATTGCTTGAAGCCAATACAATTTCTAAAGCTGAGATA
GATAGGCTGAAAAAATTAGAGATTTCTTTATATAATGAAACTTGTGGTTTAGCAAGTAAA
ATACACAATCTCCAAGTATCTCTTGATGAAAAGGACGAAACTATTGAATGTCTTCAGAAG
AACTTTAAATCAAATATTTTAAGAACAATGGATCTAGTTCTTGCACTTGAAAGTCAGTTT
ATAAGCCTTAAAAAAAATTTTGATGACAAGTTTGGATCGATTGCACATGATCTTTGTGGG
CTGAAGTCTTGGGTACTTCTACACATAGAGTTAAGG
>c124161_g1_i1|m.52034 c124161_g1_i1|g.52034  ORF c124161_g1_i1|g.52034 c124161_g1_i1|m.52034 type:5prime_partial len:90 (+) c124161_g1_i1:2-271(+)
CGATTAAAAATACTTCAAAGATCGTCGGATGGATTTAGTCTTGCTATTGCGGACCTCCTT
GTGCGTGGGCCTGGAAATCTACTTGGCAAGAAGCAGTCTGGACATCTCCCAGATTTTCCT
ATAGCTAGATTGGAGCTGGATGGAAATATTCTGAGAGAAGCTCATCTTGCTGCATTGAAA
ATTTTGGGCATTTCTAATGATCTGTCCTGCTTCCCAAAGCTTAAGTTTGAGCTCAGCATG
CAAAAACCACTGTGCATATTGGGTGACTGA
>c124169_g1_i1|m.52045 c124169_g1_i1|g.52045  ORF c124169_g1_i1|g.52045 c124169_g1_i1|m.52045 type:5prime_partial len:87 (+) c124169_g1_i1:1-261(+)
CTATCTCCTATTTTGATGTTTAAAAGCCTCTTTATCAAGAGAACTTTGTTAGAGGTGGAA
GGCTTCTCTTATATCCTAGTCAATGTCGTCATTAACCTGGTCGTTTTCTGTTCATTTATA
ATATTGAATGCAACCAACCTTGCTAGGAGCAATTGGATAATCCCCAATTTGTTTCTATCC
AGCATCGCCCACTCCTCATTCTTCATCATCATAGGTTTCTTGCTTCACTATGTTGAAGCT
CTTCAGATTCTCGGTCACTGA
>c124188_g1_i1|m.52069 c124188_g1_i1|g.52069  ORF c124188_g1_i1|g.52069 c124188_g1_i1|m.52069 type:5prime_partial len:63 (+) c124188_g1_i1:2-190(+)
TATAACATCAGGGCGAAGCCTCTCCTTTCTCAAATTCTCAATGTGGCTTTGGTAAAGATT
CCAAGAAGTGCTAACGGTCTTGCTGACGTCCTAGCCAAATTGGCAAAAAAATTGGCGCAA
CCTGAAGGGGAGTGCGCCATCGTTAAGGTTGCAGGGAGACGGATCATTAATCCAACATCT
CTGAATTAA
>c124200_g1_i1|m.52082 c124200_g1_i1|g.52082  ORF c124200_g1_i1|g.52082 c124200_g1_i1|m.52082 type:internal len:46 (+) c124200_g1_i1:2-136(+)
GAGGATCTTGTGAAATTAGCCAGACCATTCCAATATGCTTTAATTGGTAAGTTCTCATAT
GGAAGGACAAACATGGAGGAGATTCGAGACTTCTTCAAATCCATGCACCTTTGTGGCCTT
CACTCGCTTTGCCGT
>c124256_g1_i1|m.52143 c124256_g1_i1|g.52143  ORF c124256_g1_i1|g.52143 c124256_g1_i1|m.52143 type:internal len:79 (+) c124256_g1_i1:1-234(+)
GATATCCATGTGATTGTTAAAATTGAAAGTGCTGACTCAATACCCAATCTCCAGTCTATT
CTTTCTGCTTCTGATGGGGCAATGGTGGCTCGTGGTGACCTTGGAGCTGAGCTTCCAATA
GAGGAAGTTCCACTGATTCAGGAAGAAATCATTAGAAGGTGCCATGGAATGCAAAAGCCT
GTAATTGTTGCAACTAATATGCTGGAGAGCATGATTGACCACCCAACTCCAACT
>c124325_g1_i1|m.52216 c124325_g1_i1|g.52216  ORF c124325_g1_i1|g.52216 c124325_g1_i1|m.52216 type:3prime_partial len:56 (+) c124325_g1_i1:267-431(+)
ATGCACTCAACTGAGCCATGGTATTTAGATTCCAATGCTACACATCATGTCACTAGCTGC
ATCAACAACATTTATAACCCACAACCATATTCCAATCAAAATTATCTACAAATTGCAAAC
GGAGGACACATACTAATTATAATATCAAGTTCGGCATCATTCCCA
>c124455_g1_i1|m.52378 c124455_g1_i1|g.52378  ORF c124455_g1_i1|g.52378 c124455_g1_i1|m.52378 type:internal len:74 (+) c124455_g1_i1:1-219(+)
CCAAGACGTTATTCAGGAGCATTGAATGCCTATTACACAATAGTCAGGCAGGAAGGCGTG
GGTGCTCTTTGGACTGGACTGGGTCCAAATATTGTTCGAAATGCAATTGTAAATGCTGCA
GAGTTAGCTAGTTATGATCACGTAAAACAGATTATCTTGAGAATTCCTGGGTTTTCAGAT
AATATAATCACTCATCTGCTAGCTGGATTGGGGGCCGGC
>c124584_g1_i1|m.52535 c124584_g1_i1|g.52535  ORF c124584_g1_i1|g.52535 c124584_g1_i1|m.52535 type:internal len:44 (+) c124584_g1_i1:3-131(+)
AAGAAAAACCTTTATGACTTGAAGCAAGTGCCACGTCAGTGGTACAAGAAGTTTGAGTGG
AAGATGGTGGCGTTTCGGTACTCCAGGGCCGAGGCAGATCACTCTTCTTCTTCTAAGCTT
GGTCCAACA
>c124718_g1_i1|m.52687 c124718_g1_i1|g.52687  ORF c124718_g1_i1|g.52687 c124718_g1_i1|m.52687 type:internal len:35 (+) c124718_g1_i1:3-104(+)
ATAGAGAACAAATTAAGACATTTTACAAAAATTTCTCATAGTCAATTTAGATTTATGCCA
GATAGATCTACTATGGATGCCATTCACTTATTGAGAGGTCTG
>c124770_g1_i1|m.52750 c124770_g1_i1|g.52750  ORF c124770_g1_i1|g.52750 c124770_g1_i1|m.52750 type:3prime_partial len:36 (+) c124770_g1_i1:94-198(+)
ATGCCATATGAATATAGAGAAAGCATGATAATTCCAATTTATAAAAATAAGAATAATGTG
CAAGATTGCATAAATTACAAAGAAATCAAGCTAATGTGCCACACT
>c124883_g1_i1|m.52871 c124883_g1_i1|g.52871  ORF c124883_g1_i1|g.52871 c124883_g1_i1|m.52871 type:internal len:135 (+) c124883_g1_i1:1-402(+)
ATTCTGAGCGCCACCGCGAATCTACGAGCTTTTCTTGAAGGTTGCCAAGTGCAAGCTGAG
TCGATCAAGCTTGGTTTAGATTCAAATGTGTTTGTGAGTAGCTCGTTGATCAATCTCTAC
TGCAAGTGTGGCTTTGTAGAAGATGCAAGGAGAGTGTTTGATTCATTAGAGGAGAAAAAT
GTAGTTACATGGAATGCAATGCTTGGAGGCTTGCTACTGAATTGCATGGGGGAAGAAGTG
ATTGAACTCTTTTTTGAGATGAGAGACTTTGATTATGACCCTGATGAAGGGAGCTTAGTT
ACCATAATTGGAACCTGCGCTTTCATGGAGAATGTAGAATTAGGTAGACAAATCCATTGT
TTTGCTATAAAGAGGAACATGGATGGTCGTGTTTTTATGGGA
>c124945_g1_i1|m.52930 c124945_g1_i1|g.52930  ORF c124945_g1_i1|g.52930 c124945_g1_i1|m.52930 type:internal len:54 (+) c124945_g1_i1:3-161(+)
TGCCAAGTGCTGGGCATCTATCATGTGAATGATCCGATTCTGAAGAAGTACCTGAGTTTG
GTCGTCTCTTTGCTTTCGGACATCCTTTCATGGAGGATCAAGCACGTCAGAAGAGAGGAG
AATGTCGTAGCCGATGGTCTTGCAAAGTATGACGATCCC
>c124965_g1_i1|m.52946 c124965_g1_i1|g.52946  ORF c124965_g1_i1|g.52946 c124965_g1_i1|m.52946 type:internal len:73 (+) c124965_g1_i1:3-218(+)
TTGCCAAAAATATTTTTGGCGGAGGCTTTGAACATTGTTGTTCATGTTTTGAATTGGACA
CGGTATGCTTTCTTGAAGATGAAGGTGCCTGAAGGCATATGGTCAAAGAAGGTCATATAT
GGACACTTTAAAGTATATGGCTGTAAGACATTTGTTCATGTGGCTAAGAATGAAATGGCC
AAACTCGAACCAAAGAAAAAGCATGATGTCTTCACT
>c125007_g1_i1|m.52991 c125007_g1_i1|g.52991  ORF c125007_g1_i1|g.52991 c125007_g1_i1|m.52991 type:3prime_partial len:35 (+) c125007_g1_i1:69-170(+)
ATGTCAGGCCTAGCTCCCAAAGTGGTGGTACATAAGCTCGACATTAAAGCAAATACGTCG
TTGGTGAAGCAAGCGCCTAGGAGAATGAGACTTGAAATTGAA
>c125065_g1_i1|m.53060 c125065_g1_i1|g.53060  ORF c125065_g1_i1|g.53060 c125065_g1_i1|m.53060 type:internal len:92 (+) c125065_g1_i1:2-274(+)
GCCATCAAAGGCTCTCCTGGATGTATGCAGCCTCTCGTCTCTCGAATTGTGCCGTCCATC
GCCGCTGTGTTAGAAAATCCAACGAATCAGCCTACTGGACTGCTCTCAGGTTCGCTCGAT
CTTTTAACAATGCTGCTGAAAAGTGCACCGATTGACGTCGCAAAAGCCATTTTCGATCGC
TGCTTCGATTCCACTTTTAAAGTCGTGATCGAAAGCGACGATCACGGCGAGATGCAGAAT
GCAACGGAATGCTTGTCCGCGTTTCTTGCTATA
>c125177_g1_i1|m.53175 c125177_g1_i1|g.53175  ORF c125177_g1_i1|g.53175 c125177_g1_i1|m.53175 type:internal len:83 (+) c125177_g1_i1:1-246(+)
ATATATTTCATGAGAACAATTCCAATGAAAAAGTATGGAATGGTGCCTGAACACAGCTTC
TTCCAGGCCATAACATCTTGTCTCTTCTGCATACTGCCTGATAACTTCTATAAGATGGTT
GAAAAAGGAAGCATTGTACTGAAGCATTCTAAGTCATTCGACTTCTCTCTAAATAGCATC
AAAATCAACGGTGAAAAAACCCAGCAGGTGGATGCCGAGGTAGTGATCTTCGCCACAGGA
TTCAAG
>c125178_g1_i1|m.53176 c125178_g1_i1|g.53176  ORF c125178_g1_i1|g.53176 c125178_g1_i1|m.53176 type:5prime_partial len:72 (+) c125178_g1_i1:2-217(+)
TTTCTTTGTAGTTATGAAGGCTGTGGAAAGATTTTTGTAGATGTGGGGGCGTTAAAAAAG
CATGCTCATGTGCATGGTGAAAGACAATATGCCTGCCATTTTGAAGGCTGTGGAAAGGTA
ATGCGTAGATGTTTGATCCTAAGTGGAGAGACAATTTCTACAACCTTAGCTACAAACTTA
AATTTTGATTTACAATTGTTTGATGCGATGAAATAA
>c125186_g1_i1|m.53193 c125186_g1_i1|g.53193  ORF c125186_g1_i1|g.53193 c125186_g1_i1|m.53193 type:5prime_partial len:43 (+) c125186_g1_i1:1-129(+)
GCTCTTTGCTTTGGGAGATCCAAACTCACTCTCCAAGGGTTCGTGGATTTTGATTTGGCA
AGAGACATGGACAATAAGAGAAGCACAATTGGCTATGGGTTTACATTGGGAAGTGCTGCT
GCGAGTTAG
>c125217_g1_i1|m.53226 c125217_g1_i1|g.53226  ORF c125217_g1_i1|g.53226 c125217_g1_i1|m.53226 type:internal len:121 (+) c125217_g1_i1:3-362(+)
GCTCATTTTTACCTCAGCATTCTTTGTAAGATTCAAAAAAAGGATAAGGTTTCTGTGAAG
CATCTACTGCAAGTATTTCTTCTTTCTCCCTACCAAGCTCGCACAAGATTGCTTCCAGAA
CTCTGGGAAAAGCTGTTTTCTCCGCAATTTTCTCATTTGAAGGCATGGTACGGCAGAGAA
GTAGAATCAATTCATGGAATATCTGACATGGTGCATAAACTTGAGTTTCTGAAAAGAATT
TATAATGATCTCCTTGATATAGGAACATCAAACTTTGCTTCCTTTTACAAGAAGTGGCTG
ATGGATAACAAGAGCCCTGCCCTACCTTTAATTCTTATCCCCTTTTCATCTTTTCCAGAA
>c125248_g1_i1|m.53249 c125248_g1_i1|g.53249  ORF c125248_g1_i1|g.53249 c125248_g1_i1|m.53249 type:3prime_partial len:39 (+) c125248_g1_i1:151-264(+)
ATGGAAGCATCAACTCGACTCTCAAGGAATGATGAAGGAGAAAGAGCCGATTCAATCTAC
TTTAAAAGTATGATTGATATGATTGGAAGTTTACAATACCTTGCATGTACCCAT
>c125249_g1_i1|m.53250 c125249_g1_i1|g.53250  ORF c125249_g1_i1|g.53250 c125249_g1_i1|m.53250 type:internal len:53 (+) c125249_g1_i1:3-158(+)
TGTGAGAGGGAGTTCAAGGGATTTTGCGCTACGAATGATATTAGGCGGGAATTCACCGTT
CCAAGGACACTGCAGCAAAACGGTGCCGCAGAACGCATGAATTGTACCACTACTAAGCGT
GCTAGAAGCATGAAGCTACATTCTGGGTTACCAAAG
>c125268_g1_i1|m.53279 c125268_g1_i1|g.53279  ORF c125268_g1_i1|g.53279 c125268_g1_i1|m.53279 type:internal len:79 (+) c125268_g1_i1:3-236(+)
TTAATAGAAATGAGGCTTAGTCATGGTAAGCAAGTGATCTCCCAAAGAGACACAAAAAGA
TCTTGCCTGGATGATGTGCAGTTATGGAAAAAAAATATGACTCTAGAAAAATACCTTACA
TGGGATATAATTCCTTTACCTTTTGGAAAGAAGGCAATTGATTGCAAATGGATCTTTGCT
GTCAAGGTTCATCCAGATGGCTCTGTGGTTCGCCTTAAAGCTTGTTTGGTTGCC
>c125296_g1_i1|m.53310 c125296_g1_i1|g.53310  ORF c125296_g1_i1|g.53310 c125296_g1_i1|m.53310 type:5prime_partial len:31 (+) c125296_g1_i1:1-93(+)
ACCATCAAAGATAAATCTCCAATTCTGGTTATCGAGGAGCTCTTAAATGAGCTCTATGGT
ACATACTATTTCAGCAAACTCAATCTGTGCTAG
>c125317_g1_i1|m.53336 c125317_g1_i1|g.53336  ORF c125317_g1_i1|g.53336 c125317_g1_i1|m.53336 type:internal len:67 (+) c125317_g1_i1:2-199(+)
TGCAAGATTGCTTGGTTTGCAGCTCATGTATCTGTTCAGAACTGTCTGCTTAGTTTTTAT
GCAAAATCTGATGATGTGGATTCTGCGCAGAAGGTGTTTGACGAAATTCCTGAAGGAGAC
ATTATATCTTGGAGCTCACTGATAAGCGCCTATGCCCGCTCCGGCTGCGCTGCCACCGCA
TTACGTTTATTTAGAATC
>c125373_g1_i1|m.53414 c125373_g1_i1|g.53414  ORF c125373_g1_i1|g.53414 c125373_g1_i1|m.53414 type:3prime_partial len:51 (+) c125373_g1_i1:82-231(+)
ATGTTTGAGGACAACAAATTATGCTGGATATCTCCTACACTAGTATCCGCCCCGATCTTA
GGCAAGCCTCTCATTCCCTACACCGCAGCTATGCATAATTATGTCGGTGTTCTTTTAGCC
CAGCTGAATGATGACAACATGAAAAATGCG
>c125385_g1_i1|m.53428 c125385_g1_i1|g.53428  ORF c125385_g1_i1|g.53428 c125385_g1_i1|m.53428 type:internal len:128 (+) c125385_g1_i1:3-383(+)
AGAAATAGCAAAGCCAAGCTGTTTTCTTGGATGGTTGACCCTAAGAAACATTGCAAAGTT
GTGAACTCTGATGATCCTCAAGCCACATTTTTTGCTTCTCAGGGTCAGGAAGGTGTTCCT
GTGGTGACATATGCCATGGAAAATAAGAAGGCTGATGTGCGTCCTTTAAAATTTGAGCTT
TCATTGATTAAGACATATGTTTTAGCCATTACACCAAAAGGGCTCTTGGAAATTTCAACA
AGGTTGATTGGGCGGCACAATATATACAACATCCTTGCTTCTGTTGCAGTTGGAATAGGG
ATGAATGCTACGTTGGAGGACATTAAAAGAGGTATAGAGGCAGTGGATGGCATTCCTGGT
AGGTTTGAACTAATTATTGAG
>c125393_g2_i1|m.53445 c125393_g2_i1|g.53445  ORF c125393_g2_i1|g.53445 c125393_g2_i1|m.53445 type:internal len:35 (+) c125393_g2_i1:3-104(+)
TTGGTTGAGAAATCTAGCGACGTCTGGAGAATGTGTGTTGACTTCAAGAGAGTAAACGAC
GCCTGCCCACGCGGCCATTACCCGCTACCAAATTTGGAGGCA
>c125447_g1_i1|m.53498 c125447_g1_i1|g.53498  ORF c125447_g1_i1|g.53498 c125447_g1_i1|m.53498 type:complete len:116 (+) c125447_g1_i1:96-443(+)
ATGTCCAATATTAGAAATTTTTTTTTGAGTTGGAGTAGTAAAATGCTCATTATGGGAGGT
AGACTGACGCTCATTAACTCAATCTTAAACTGTACTCCTTCCTATAACTTGCAACACGTA
TTCCCCACAAATAAAGTCTATCTTGTCATCAATCATTTGTTGAACAAATTCTTTTGGAGT
GGGTTTAAGGCTGACATCAGTGGGGGAAAATATATGATATGGGCCAATTGGTTGAAAACA
ACTAAACTATTAAGGGCTTGGAGTTATTCCATCTCTCAGATCTCAAAGAATTACGAACAT
TACAATCCTTTGGAAGAAGTTTTGGAAGAAGAAATCCATCTTAGGTAG
>c125517_g1_i1|m.53585 c125517_g1_i1|g.53585  ORF c125517_g1_i1|g.53585 c125517_g1_i1|m.53585 type:5prime_partial len:48 (+) c125517_g1_i1:1-144(+)
TGGCCTGCACGTAAGCATGTTGTTTCTTGTGCCGTTGCTTGTCTTCCATGGAGGGAATTG
TCCGAGGAAATTGTTTGGAGCTCAGAGCGTACAGGGAAGCAAACTTTTCTCGTTTCTATA
AAGCAGCCTGGTCTTTTTATGTGA
>c125574_g1_i1|m.53642 c125574_g1_i1|g.53642  ORF c125574_g1_i1|g.53642 c125574_g1_i1|m.53642 type:internal len:54 (+) c125574_g1_i1:3-161(+)
ATCAGCATTTTCTGCAAGATTGAAAATTTATCAGCTGAAAAATACATGGCTATGCTATGG
ACTGGCAGAAGGCTTAGTCATTCTTTATGCAGTTCTTCTATTCATCCAGATTTAGTTTTA
AGTTTTTCACAGCTTCTTGATAACAATCTCAATTCGTTT
>c125592_g1_i1|m.53668 c125592_g1_i1|g.53668  ORF c125592_g1_i1|g.53668 c125592_g1_i1|m.53668 type:internal len:43 (+) c125592_g1_i1:3-128(+)
GACTGTATCTATGGAAAGCAAAAGAAAGTCTCTTTCTTAAAGCATGGAAAAGAATCCAAA
GCACAAAAGTTGAAACTAGTACATATTGAAGTGTGGGGGTTCAACTCCAATCACTTCTCT
TGGAGG
>c125622_g1_i1|m.53700 c125622_g1_i1|g.53700  ORF c125622_g1_i1|g.53700 c125622_g1_i1|m.53700 type:internal len:190 (+) c125622_g1_i1:2-568(+)
TATGAAATTAGATCTCAAGGCTTTGAAATGGAATTTTTAAACATTGGTGGTGGTTTAGGC
ATAGATTATCATCATGTGGGCACCATTCTCCCGACACCAATGGATCTCATTAACACTGTT
CGTGAGCTAGTACATTCTCGCAATTTGAACCTTATTATTGAACCGGGAAGGTCTCTTGTT
GCGAATACCTGCTGCCTTGTGAACCGAGTAACTGGAGTTAAGTCAAATGGAGTGAAAAAT
TTTGTGGTTGTAGATGGCAGCATGGCTGAGCTCATTCGCCCTAGTCTCTATGGAGCGTAC
CAGCATATCGAACTTGTTTCGCCACCTTCTTCGGACGCTGAGATCCGCACATTTGATGTT
GTGGGGCCCATTTGCGAGTCTGCTGATTTTTTAGGGAAGGACAGAGAGCTTCCCACTCCA
GCCAAGGGGGCAGGATTGGTTGTTCTTGATGCTGGTGCTTATTGCATGAGTATGGCTTCT
AACTATAACATGAAATTGAGGCCTCCTGAGTATTGGGTGGACAATGGCTCATTGGTAAAG
ATTAGGCATGGAGAAACCTTTGATGAC
>c125639_g1_i1|m.53716 c125639_g1_i1|g.53716  ORF c125639_g1_i1|g.53716 c125639_g1_i1|m.53716 type:5prime_partial len:86 (+) c125639_g1_i1:1-258(+)
AAAGAGGAAAATTTTAAGTTGTCTCATGTTGGTCCTGGAGTTCTTAGTATGGCAAATGCT
GGGCCTAATACAAATGGAAGCCAGTTTTTCATTTGCACGGCTAAGACAGGATGGCTAGAT
GGACGCCACGTTGTGTTTGGCCAGGTAATGGAGGGCATGGATCTCGTTAAGCAGATTGAG
TCGCAGGAAACGGACCGTGGAGATCGTCCTAAGAAGAATGTGACTATAAGTGACTGTGGG
GAGCTTCCTTTGGTTTAA
>c125677_g1_i1|m.53760 c125677_g1_i1|g.53760  ORF c125677_g1_i1|g.53760 c125677_g1_i1|m.53760 type:internal len:87 (+) c125677_g1_i1:2-259(+)
CAATGGTCGCATGAGAGGCAGAGATTGATCATGGCGGGCATCAAGGCCTTCACATGCCCC
TCTTATGGGAGGTATTGCAGCGACTCGCAGCGCCAAGTGACTAAGATTCTGGAAGAACAG
CTTGAAAACTGGAGATCCTGTTTCAAGAACTTTGCCTTGGCACAGAGATCCTATGCTGAA
GCTCTTGATATGTGGCACTCCAAGTTTTTCGTGCCTGGCGTAGAACAATATTCTAGAATT
CGATCACCGCCGCTTTGC
>c125706_g1_i1|m.53785 c125706_g1_i1|g.53785  ORF c125706_g1_i1|g.53785 c125706_g1_i1|m.53785 type:internal len:65 (+) c125706_g1_i1:2-193(+)
GCCATTAGCCGGAAAAAGCTCGATCTGAACCAGAATGCAACGGCACCGGCGGCTCCGGCG
GCCGTGAAACTGAGTAATGAGGGGAAGATCGTTGCGGAGGTGGATGGGGCGTCGTTGATC
GGTCCGTTGAGTGAGGTGGAGGAGAGGAACGGAAAGCTATGGTTAGGGTCGGTGGTGCTG
CCTTATGTTGGA
>c125732_g1_i1|m.53822 c125732_g1_i1|g.53822  ORF c125732_g1_i1|g.53822 c125732_g1_i1|m.53822 type:internal len:93 (+) c125732_g1_i1:2-277(+)
TTCTTACAACCCCTACAACTACCACTCAAATTTGGGTATGCATTTCATCAAAGGGTTATC
CGAGTCGGTGGCAAAACCGCCTTCATTGTGGTCGTAGATCACTTCTTCAATTATGCATAT
TTCACCTCTATTGCTAATCCATATACAATAGTCCAAAAAGCTCAGCTCTTTATGAATGTG
ATGGTGAGCCTAGTTAACTTTTTTAAATTTATTACATCGGATAATGACCCTATTTTCGCA
AGCCAATTTTGGAAAGAACTTTTTTTGTATATTCGA
>c125789_g1_i1|m.53888 c125789_g1_i1|g.53888  ORF c125789_g1_i1|g.53888 c125789_g1_i1|m.53888 type:internal len:127 (+) c125789_g1_i1:3-380(+)
AAAATCAAGCGGAGGCGCCCCAACCCCTCCGCAGCCATTTCCACCTGCGAAGAGCTCTCC
GGCTCATCGCTTTCCCGACCTTCTTCCTCTGTTCCTGTCTGCGATCCCTCTCCTGATTCC
ATTGCCGATTCAATCCTTGAGGAGAAATGGTCTAACCTAGATTCCTTACTACCTACCCTC
TCCCAGCCTGTCATTCTTTCCATACTTCTACGTCTTGGAAGCTTTCCACTGTTCCTTTTT
TCTTTCGTCAATCGTTTAGGTCACCATCGCCTCGACCTTCATTCCTTCTGCACTGCAGCC
ATTCTTCTCCCTGCAGACTCAGCATTCTCGCTTTTAAAGCGGTCTCTGACGTCAGGCCAC
CTTCCTTCTTCTCTTCCC
>c125817_g1_i1|m.53918 c125817_g1_i1|g.53918  ORF c125817_g1_i1|g.53918 c125817_g1_i1|m.53918 type:5prime_partial len:79 (+) c125817_g1_i1:1-237(+)
CATATCATATATGTTCTAAGAGAGAAGTTCTGCACATACGAGAAGCTTGACTCAGATAAA
ACAATGTTGGGAACAAGCAAAGCTTGTAGGACTCTTGGGATAAGTAGTGTTATGATCAAA
ATTCATGTCGATTCAATGAGAGAGCTTAAAGATGTCAGACATGTTCCAGATATGAAAAAG
AACTTGTCTATCAAGGCTTTAGAGTCCATTGGTTATAGGATATTAATCAAGGCATGA
>c125891_g1_i1|m.54005 c125891_g1_i1|g.54005  ORF c125891_g1_i1|g.54005 c125891_g1_i1|m.54005 type:5prime_partial len:40 (+) c125891_g1_i1:1-120(+)
TATTGTATGAAAAATCACTCAGATATATTTTCCATCTTTTGTGCTTTTTATGATGGAATA
AAAACTCAGTTCAATACAACCATTAAGCTTTTATGCAATGATAATGCTCAAGAATATTAG
>c125892_g1_i1|m.54006 c125892_g1_i1|g.54006  ORF c125892_g1_i1|g.54006 c125892_g1_i1|m.54006 type:internal len:250 (+) c125892_g1_i1:2-748(+)
GGTAGTGTCATAACTGGAATGCACGCGAACCCATTGGGGGTATTGGCGAGGCAATTGGGA
ATCCCGCTTCACAAGATAAGGGATAAATGTCCCTTGTATCGGTCAAACGGTAGATCTGTT
GATGGGAAATTGGACGCAGAAGTGAATTCCCTGTTCAACAAACTACTTGAGAAAGCCGCA
GAGGTGAGGAAGTCACTAGGAAAGTCCTGTGAAAGAATTTCACTTGGTACAGCCATTGAG
AAGCTCAGAAAGCTTTATGGCGTTGCTAGGAATAATGAAGAAAAAGAACTGCTTGATTGG
CATCTTGCCAATCTAGAGTATGCCAACGCTGGGTGTCTTACTGACTTATCTCTAGCTTAT
TGGGATCAAGATGATCCATTTGAGATGGATGGAGATCACTGTTTCCTTGCGGGAGGAAAT
TGTAGATTGATTAATGCTCTGTGCGAGGATGTACCGATACTCTATAAGAAAACTGTTACA
AGAATTGAGTATGCAGATTCTGGTGTGGATATCAAGGTTGCTGGAGGGCAGGCGTTTCGG
GCAGATGTGGTTCTTTGCACTGTGCCCCTTGGTGTCCTAAAAAATGAGAGCATTAAGTTT
GATCCCAAACTGCCATCTCAAAAGCTAGATGCCATAAGGAGATTGGGCTATGGATTGCTT
AACAAAGTTGCAATGCTGTTTCCATATGTCTTTTGGGGGGAGGAACTTGACACATTTGGT
TGTCTAAACAAAGATATAGATAAGCGC
>c125939_g1_i2|m.54053 c125939_g1_i2|g.54053  ORF c125939_g1_i2|g.54053 c125939_g1_i2|m.54053 type:internal len:112 (+) c125939_g1_i2:3-335(+)
GCCGATTGCCTCAAAAGTTCTTTCCTTCAGATCACCACCAATAAAACCGGCTGCGGCCGG
AGCAATTCCGCCGCCTTCTACCGGAATGCATGCCTTCTTCGATACAGTAACAAGAATTTT
AGCTCTACGTTGAGCACGGATTCTAATGCGGTGATTTCCAGTTGGGACGAATCGTTAAAT
CCGGATGATTTCAACTGGCGGCTTTGGAGGCTCATGTGGCGGATCTCGCTAGAAGCCCCG
AATGCGACGGAGAAGTTCGCCGCGGGGGTGGAGGAGGGAGGCGATGTGAAGAAACTGAAG
ATTTATGGAATGGCGTGGTGCACTAGGGATTTG
>c125974_g1_i1|m.54086 c125974_g1_i1|g.54086  ORF c125974_g1_i1|g.54086 c125974_g1_i1|m.54086 type:3prime_partial len:33 (+) c125974_g1_i1:127-222(+)
ATGGATGTCAAGTCTGCATTTTTGCATGGTGAAATTGAGGAAGAGATTTATATTGACCAG
CCATCTGGATATTCTGAAGCCAAAGGAGCGCAAAAG
>c126048_g1_i1|m.54173 c126048_g1_i1|g.54173  ORF c126048_g1_i1|g.54173 c126048_g1_i1|m.54173 type:5prime_partial len:43 (+) c126048_g1_i1:2-130(+)
TCATCTCGCATCAGCACCCTGCAACAAAATGGGGTTGCTGAAAGGAAGAATAGACACCTC
CTAAAGACTCTTAAAACTATGCTATTTATTGTCTTGCCCCTAAGTCTTTATGGAGAGAAG
CTGCTTTAA
>c126091_g1_i1|m.54224 c126091_g1_i1|g.54224  ORF c126091_g1_i1|g.54224 c126091_g1_i1|m.54224 type:internal len:110 (+) c126091_g1_i1:2-328(+)
GGAGATATTAAGGATTGGCACACCGTCAAGCAGATGGGCGAGCAGTTTCCTTCTGTGATT
CCGTGCTTTGGCCTTCATCCATGGTTTGTTGCGGAGAGGTCATCGGAATGGATGACAGTA
TTGAGAAAATTCTTAGCAGCAACACCTTCTGCTGCGATCGGTGAGATTGGCTTGGATAAG
GGTTCACATGGAAGGGAAATTGAATTTTCACAACAGGTTGAAGTGTTTCGACAACAACTT
GAACTCGCTAAGGAATTGGAGAGGCCGGTATCCATTCATTGCGTGAGAGTCTTCGGCGAC
GTTCTTGAAATCATGCGGCAAACCGGA
>c126093_g1_i1|m.54226 c126093_g1_i1|g.54226  ORF c126093_g1_i1|g.54226 c126093_g1_i1|m.54226 type:internal len:47 (+) c126093_g1_i1:1-138(+)
GCGTTCGGTCAGTTGAAAGAGTATTTGACGAATCCCCCCATCCTCTCCATCCCGAAATTG
AAAGAACCTCTGACGGTGTATCTCGGCGCAAGCGAAGAGGCAGTAAGTTCGTTAGTTGTT
TGGGAGGAAGGTGGTGTG
>c126098_g1_i1|m.54233 c126098_g1_i1|g.54233  ORF c126098_g1_i1|g.54233 c126098_g1_i1|m.54233 type:3prime_partial len:38 (+) c126098_g1_i1:111-221(+)
ATGTTCACATCAGATCTTGAAATTGCGAGGTTTGAAGGTGCTGCTGTCAGAACCGTTAGC
GGTATCAGAGGACAGGTCAAGAAGGCTGCAAAGGCAGAATTGGGTAACAGG
>c126250_g1_i1|m.54422 c126250_g1_i1|g.54422  ORF c126250_g1_i1|g.54422 c126250_g1_i1|m.54422 type:internal len:34 (+) c126250_g1_i1:3-101(+)
CTGCATTTCCTCTTCATTGCCATGCTTTGTGTTCAAGAAAACAGCATCGAGAGACCGACC
ATGAGACAAGTAGTTCAGATGCTATCAGAAGGAGAAGAG
>c126280_g1_i1|m.54462 c126280_g1_i1|g.54462  ORF c126280_g1_i1|g.54462 c126280_g1_i1|m.54462 type:5prime_partial len:51 (+) c126280_g1_i1:3-155(+)
GCGAGTTGGAAGGTGCTGGCGATCAGTGGTGGTTTGACTCTGTTTTGCTCCGGGATTTAC
TTTTTCATGGAGTTGTGTAAGTCTAAGGAATGGCTTAAGTTTTCCAGGGAAGGGGAGATG
GTCGGAGAGATGGAAATGGAGGAGCGCATCTGA
>c126439_g1_i1|m.54670 c126439_g1_i1|g.54670  ORF c126439_g1_i1|g.54670 c126439_g1_i1|m.54670 type:internal len:47 (+) c126439_g1_i1:2-139(+)
TGGAAGAGCAAGAAACAGACATTGGTGTCTAGATCTAGTACAAAATCCAAATATCATGCA
ATGTCCCATGCTACTTCAAAATTCAAATGGATATCATATCTTCTGCGCCAACTTGGTATG
GAGTGTCTTGATGGTATG
>c126443_g1_i2|m.54677 c126443_g1_i2|g.54677  ORF c126443_g1_i2|g.54677 c126443_g1_i2|m.54677 type:internal len:189 (+) c126443_g1_i2:2-565(+)
TTGGAACTCTCTCCATCTCAACGGGAAATCATAACTACATATGCTTCAAAATTCTATGGA
CTAGTTGTGAACATAGGATCTAAAATTTCAGATGGTTTGGGTGTGGAGGGATATTCATTT
AATGAGTGGAGTTGCCAATTTAGGCTTAATAGTTATAAAAATACAAATGAGGAAGATGGC
CCTGTTATCATCAATACTCACACAGACGGTGTCTTTCTCGGTGTCATTCAAGAAGATGAG
AACGTTGATGGCTATGAGTTTGTTGGTCCTGAAGGAAACTTCATACCTGTAGTTCCAGTG
CCAAATACTCTTTTAGTTAATATTGGTGACATGGGAAAGATTTGGAGCAACGGAAGGATG
CATAACGTAAAGCATAGAGTTCTATGCAAAAATGGCCTGCAGAGATATACATTTGCATTT
TTCTTGCTTGCACCCAAAGGCAATCAAATTGAACCTCAAAAAGAGTTGATTGATTCGTCA
CATTCAAAATTATATAGAACTTTGGACTATATAGAATATCGAAATCTTCGACAATCATCA
AAGTCAATAACAGGCGAACTCATC
>c126482_g1_i1|m.54724 c126482_g1_i1|g.54724  ORF c126482_g1_i1|g.54724 c126482_g1_i1|m.54724 type:internal len:100 (+) c126482_g1_i1:3-299(+)
ATTATCAGCCATACCGCCCCGTCGATTAAACGAACGCATATGGAACTGGGCGGCAAAGCC
CCGGTTATTGTCTTTGATGATGCCGATCTTGCCGCCGTGGTCGATGGCGTCAGGACGTTC
GGTTTTTATAACGCCGGTCAGGATTGTACTGCGGCCTGTCGCATCTATGCCCAGAAAGGG
ATTTATGACGCACTGGTTGAGAAACTTGGTGCAGCGGTTGCCAGCCTGAAAATGGGCGCC
CCAGAAGATGCATCAACAGAACTGGGGCCGTTAAGTTCCGAGGCGCATCTGGCGCGG
>c126494_g1_i1|m.54732 c126494_g1_i1|g.54732  ORF c126494_g1_i1|g.54732 c126494_g1_i1|m.54732 type:5prime_partial len:38 (+) c126494_g1_i1:1-114(+)
GAAATTGATGGAGATGCTATTAAGATAATCCAAGTTGGATGGCTGAAATGGCGGAATGCA
TCGAGCGTTTCATGTGATGGAAAATACTACTTAGGCTTAAGGGAAAATTGTTAG
>c126496_g1_i1|m.54735 c126496_g1_i1|g.54735  ORF c126496_g1_i1|g.54735 c126496_g1_i1|m.54735 type:internal len:72 (+) c126496_g1_i1:2-214(+)
TCGGCAATAAATGTGCCGACAAATTTGGATGCTAGGCGGCGTGTTACCTTTTTTGCTAAC
TCTTTATTCATGAATATGCCAAGTGCACCCAATGTTCGTAATATGCTGTCTTTCAGTGTC
TTGACACCTTATTACAAAGAAGATGTACTCTACTCTGAAGAGGAACTTAAAAAGGAAAAT
GAGGATGGAATATCAATTTTATTTTACTTGGAG
>c126530_g2_i1|m.54792 c126530_g2_i1|g.54792  ORF c126530_g2_i1|g.54792 c126530_g2_i1|m.54792 type:5prime_partial len:48 (+) c126530_g2_i1:1-144(+)
GCCCAACAGTTTTCACACCTTACCGTCAGCAACTTTGTTACTGACAACCTGATCCCCGTT
ACCCTCGGCAACATTATCGGTGGCGGCGTGCTGGTAGGGTTAACGTACTGGGTGATCTAT
CTGCGCGACGGCGATCGCCACTGA
>c126624_g1_i1|m.54909 c126624_g1_i1|g.54909  ORF c126624_g1_i1|g.54909 c126624_g1_i1|m.54909 type:internal len:84 (+) c126624_g1_i1:1-249(+)
GAAAAAAAATTGATTCTTCTTGGTGCCACAGCTGTTGAAGATAAATTGCAAATTGGGGTG
CCTGAATGCATTGACAAACTAGCTCAGGCTGGAATCAAGATATGGGTTTTAACTGGTGAT
AAGATGGAGACTGCAATCAATATTGGGTTTGCCTGCTGCCTATTAAGAGAAGAAATGGAA
CAGATTATAATTACATTGGATACTTCAGATATGATTCTTTTGGAAAAGGAAGGGAATAAT
GCCACCATT
>c126646_g1_i1|m.54943 c126646_g1_i1|g.54943  ORF c126646_g1_i1|g.54943 c126646_g1_i1|m.54943 type:complete len:77 (+) c126646_g1_i1:3-233(+)
ATGAAATGCAGCAAAGTAGTTGAGTCTGATGAAATTCCAAGAGAAGTATCAAAGTGTTTA
GAATGTATGGGAATACTTTGGCTTATAAAATTGTTTAATATAGATTTAAAAATAAAAAAG
ATGGCAAATGAATCCAGAGAAAGCATGCTAATCTCAACGACAACAATAAACAAGTTTTAT
ATCCCACTAATACATGAATTCTATTTCTTTAGTGTGTTCTATTCTAGTTAA
>c126655_g1_i1|m.54958 c126655_g1_i1|g.54958  ORF c126655_g1_i1|g.54958 c126655_g1_i1|m.54958 type:internal len:43 (+) c126655_g1_i1:2-127(+)
AGAAAGTTCATATATTGCATCTCTGTTTCTGGCACCGTTCTTGGATCTGTAGACCACATG
CAAACTCAAGATTTTAAAAAAATTAGCCCTGTTTCTGTTGCCCACTACCCGCAATGCAAA
TTGATT
>c126757_g1_i1|m.55068 c126757_g1_i1|g.55068  ORF c126757_g1_i1|g.55068 c126757_g1_i1|m.55068 type:internal len:87 (+) c126757_g1_i1:3-260(+)
GAAGCACAAGATCGCAGTTCAAATATTCAAGTAGAATACATCTCTGACGCTCGAGCAGAA
ACATTTCAAGGAAACTTTACCTATGAAACAACTAAAATAGGCAGCAACCCCATCTACTCT
CCATCTCGAGAAGACGATTTTCCCAATGGTTTCAGAAACATTCAACAACAGTATTTCAAT
CAAGATGAACACCACCATCTCAACAATGTCGACCCCCATTCTTTCAATGTCTTCCATGAG
ATGATCCAGTTTAATCAA
>c126785_g1_i1|m.55095 c126785_g1_i1|g.55095  ORF c126785_g1_i1|g.55095 c126785_g1_i1|m.55095 type:5prime_partial len:38 (+) c126785_g1_i1:3-116(+)
TCAGAAGGTGCTAAGGGACTGTACAAGGGCTTTGGCCCCGCTATGGCTAGGAGTGTTCCT
GCCAATGCTGCTTGTTTCTTGGCTTATGAGGTTACCAGATCAAGTCTAGGGTAA
>c126791_g1_i1|m.55106 c126791_g1_i1|g.55106  ORF c126791_g1_i1|g.55106 c126791_g1_i1|m.55106 type:internal len:80 (+) c126791_g1_i1:1-237(+)
AAAAAACTTGTTTTTATGATTTTGTTTGGTTGGTGCCATGCTTTTTTTCAATGTAATCGA
CATAGACAGCCTTCTGAGCTGCAAGTTAGTGAGGATGGGATGTTCTATTGCAGCCTATGT
AAAGTAGAGGTGTCAAAAAGCAGTAAACATTGCAGGGTTTGTGATAAATGTGTTGATGAT
TTTGATCATCATTGTAGGTGGATAAATAACTGCATTGGCCGGAGAAATTATGGAAGG
>c126792_g1_i1|m.55108 c126792_g1_i1|g.55108  ORF c126792_g1_i1|g.55108 c126792_g1_i1|m.55108 type:internal len:64 (+) c126792_g1_i1:1-189(+)
TACAAGGGCATCCCAAAACAGCAGATTCATGATTTTATGGCCAAAGGCTACGACATTGTT
TTGCGGGTTGACGTCCAAGGTGCGGCCACCCTGCGCTCGATTCTTGGCAGTTCGGCCGTA
TTCATCTTCTTACTTGCCGAGAGTGAGGAGGCGTTGGCCAGCAGGCTGGTGGACCGGAAG
ACCGAGACG
>c126797_g1_i1|m.55115 c126797_g1_i1|g.55115  ORF c126797_g1_i1|g.55115 c126797_g1_i1|m.55115 type:3prime_partial len:59 (+) c126797_g1_i1:60-233(+)
ATGGGTTGTATTGTGGTTGCAATCGATATCACATATATCCCTCAAAGACCTGTTAAAGGG
CATGCTCTAGTCGACTTCTTGGCTACTCACCACCCTTTACTGGCTGAATCTCCACTAAAC
AGTGAGTTGCCCGATGAGCACGCTTTTCATCCGGAGGAAGAGAGCATAAGCGAT
>c126813_g1_i1|m.55134 c126813_g1_i1|g.55134  ORF c126813_g1_i1|g.55134 c126813_g1_i1|m.55134 type:3prime_partial len:66 (+) c126813_g1_i1:128-322(+)
ATGAGCAATCGACGCGATCTATTTGCGCACATTCCAGGTGAAGGTCATAATTTGCAGAAA
CATCCTATAGTCTTAGTCAGAGAAGGTAAAGTGAAAGATTCACCAGGTGTGAAATCCCAT
CGTATTCGGGGAGTCAAGAATTTGCTGGGAATTACGGATCGCAAAAGGGGCAAATCGAAA
TATGGTGCAGAAAGA
>c126836_g1_i1|m.55163 c126836_g1_i1|g.55163  ORF c126836_g1_i1|g.55163 c126836_g1_i1|m.55163 type:internal len:62 (+) c126836_g1_i1:1-183(+)
TGGGTCATTGATTTAGGGACCACAGATCTTATGATGGGAAATTTTGGTATTCTATCATCC
TTCAGATTACACACATCTTACTCATCCGTTACAATTGCTAATGGCTCCACTGCAACGATT
CTTAGGAGTGGATCTGCTCTTATCATCTTAGATATTTCTCTATCTAATATTTTATGCATA
TCT
>c126935_g1_i1|m.55288 c126935_g1_i1|g.55288  ORF c126935_g1_i1|g.55288 c126935_g1_i1|m.55288 type:complete len:84 (+) c126935_g1_i1:440-691(+)
ATGGAGAAAGAAATGATGGCTCTCAAAAATAATCGTACATGGGATCTAGTCCCTTTACCA
TGTGGGAAGAAAACTATTGGTTGCAAATGGATTTTTACGGGTTTATCTAGATGGGTTGTG
GGTCGCCTTAAAGCTCATTTGGTTGCCAAAAGCTACACACAAATGTGCCTCCATTATTAT
GAGACTTTCTCCCCGGTTGCAAAAATCACCTCAATTAACCTTATCATCTCTTTGGCTGCA
TCCAATAGTTGA
>c126943_g1_i1|m.55298 c126943_g1_i1|g.55298  ORF c126943_g1_i1|g.55298 c126943_g1_i1|m.55298 type:internal len:203 (+) c126943_g1_i1:3-608(+)
ACAGCTTTGATGGGTGTTAGTGGAGCTGGAAAGACTACACTTATGGATGTATTGGCTGGG
CGAAAAGTCAAAGGATATATAGAGGGTAGCATAAGCATTTCAGGCTACCCCAAAAACCAG
GAAACTTTTACCCGTGTTATGGGTTATTGTGAACAGAATGACATCCATTCTCCTAATTTA
ACAGTTCACGAATCTCTTATTTATTCAGCATGGCTTCGACTTTCCTCCGAAATTGACTTT
CAAAAGAGAAGTATGTTCATTAGAGAGGTTATGGATCTTGTAGAGTTGACTCCACTAATG
GAAGCATTAGTTGGCTTGCCTGCTGTTAATGGGCTTTCAACGGAACAACGCAAGCGATTA
ACAATTGCTGTTGAGCTTGTTGCTAATCCATCCATCATATTCATGGATGAGCCTACCTCT
GGCCTTGATGCTAGAGCAGCTGCTATTGTTATGAGAACGGTACGAAATACAGTGAATACT
GGAAGGACAGTTGTTTGCACAATTCACCAACCCAGCATCGATATATTTGAAGCATTTGAT
GAGCTTTTCCTCATGAGAAGAGGTGGAGATGAGATATATGTGGGACCACTAGGGGAAAAC
TCTTGC
>c127025_g1_i1|m.55396 c127025_g1_i1|g.55396  ORF c127025_g1_i1|g.55396 c127025_g1_i1|m.55396 type:3prime_partial len:110 (+) c127025_g1_i1:28-354(+)
ATGCCAATACTAGAAACCCACTTCCTTGCAACAATGGCTTCCTTCCTTCCTTGCTTCATA
ACTTTCGTCTTCGCATTCTTTTCCTCTGCCAATATCTCACTTTCTTCAGAACCACTTAAT
ATGGAAGTGCAAGCTCTAATAGCTGTAAGAGATCTTCTCATCGATCCTCATGGATCATTG
AGCAAATGGGATGAAACCTCAGTCGATCCCTGCAGCTGGTTTATGATCACATGCTCCTCA
GTGAATCGAGTCATTGGCTTGGGAGCACCAAGCCAGAGTCTCTCAGGGCATTTATCTTCG
AGCATTGGAAATCTCACGAACCTACAG
>c127124_g1_i1|m.55511 c127124_g1_i1|g.55511  ORF c127124_g1_i1|g.55511 c127124_g1_i1|m.55511 type:internal len:77 (+) c127124_g1_i1:1-228(+)
GCTGGAAAGCTTTACAAAGGAAAACTAGAAAATGGAACATTTGTTGCTATAAGATGTTTG
ATATTATCTCGAAAACATACAATTAGAAACTTAAAGCTGAGGTTGGACCTACTTTCAAAG
CTTCGCCATCCACATTTGGTTTGTCTCTTGGGACATTGCATTAATGGCTCGGCAATGGAA
TCCAGTTTTGATAGTGTGTTTCTTGTTTATGAATATGTACCAAGTGGG
>c127180_g1_i1|m.55582 c127180_g1_i1|g.55582  ORF c127180_g1_i1|g.55582 c127180_g1_i1|m.55582 type:internal len:52 (+) c127180_g1_i1:3-155(+)
CATATCTTCACTAGATATGGGATTCCTAGGGGCATTATAACAGATAATGGGCCTCAGTTC
CCTTCTCAAAAATTGAGATCATACTGTGAAAATGAAGGGAGTCCACCTACAGTTCACCTC
CATTCATCATCTGCAGACGAACGGACTGGTCGA
>c127206_g1_i1|m.55609 c127206_g1_i1|g.55609  ORF c127206_g1_i1|g.55609 c127206_g1_i1|m.55609 type:internal len:152 (+) c127206_g1_i1:2-454(+)
TTCTCTCTCTCGTCACGTCCCGCCGACTCTCTTCGAATATTCCTCTCAATTCCTTCCTTT
CGTGTTCAACAATCTATTCGTTCTTTCAATGCTCTTCTCAACGCCATGGTGCAGAACCGA
CGTTTTCGCCTCGTCCCTCCACTTTTTCGCAGCTGCCGTTCCAAGTTCGGTATAATCCCT
AACGTTTGCACTTGTAACATTATGCTGAAGGCTTTATGTGGTGTCGGTGATGTGGCTGGA
GCACATAACGTGCTTGACGAAATGCCGTCCATTATGATCGCTCCTAATGTTGTATCTTAT
ACCACAATTATTGCCGGTCACTGCTCTATAAATGATCTAAAGGGAGCCAAGGAAGTATTT
CATGAGATTATAAATCATGGCTTGAAGCCGGATGTTATGGCTTATACAGTTCTTATGTAT
GGATATTGCCGCAAGGGCTTGATTGTGGATGCC
>c127247_g1_i1|m.55656 c127247_g1_i1|g.55656  ORF c127247_g1_i1|g.55656 c127247_g1_i1|m.55656 type:5prime_partial len:43 (+) c127247_g1_i1:2-130(+)
CTGGGGATTGAAGACTTCCTAGATTGGGTTTTCGAGGTTGAAAAGTTCTTTGAGATGGCT
GAGGTCAAAGAACATCGACAACTGTTAATGGCTGCTCGCCGAGTCAAATCGGGAGTGGCC
GTCTGGTAG
>c127275_g1_i2|m.55695 c127275_g1_i2|g.55695  ORF c127275_g1_i2|g.55695 c127275_g1_i2|m.55695 type:5prime_partial len:51 (+) c127275_g1_i2:1-153(+)
TTTCAGGACCTCTCTACGAAGAAGTTTTTTGGTAGAGGTACACTGGCTGATGAACTTTAT
GTTCTCAATACTCATGCTCCACCTCCCGTCGCTGCACCAACGATCTCTCCCCACCAACTG
AATTGCCGTCTTGGCCACCCACCTCTTGCATAA
>c127323_g1_i1|m.55752 c127323_g1_i1|g.55752  ORF c127323_g1_i1|g.55752 c127323_g1_i1|m.55752 type:internal len:94 (+) c127323_g1_i1:3-281(+)
CCGCCGCCGCCGCCGCCGGCGCAGATTCCTCTGCTTCAAAACACGACGGAAATTGTTGCC
GTCGAGGATGATTTCGGAATCTTCGAAGCTTTAGATTTATGGGATGTTTGCTCGGAGTCA
TCATCTCCCATATTCCTGGAGCAGCCGCAAGAACCGGAGTTTTTGCCTACCAAAGAAGAT
TGTTCGTCAGAGGAGCTCGCCGAGGTATTTCTCGACTGGCTGAAGAGCAATAAAGATTCG
ATCTCCGCTGAAGATCTGCGTAGCATAAAGCTCAAGCGA
>c127357_g1_i1|m.55798 c127357_g1_i1|g.55798  ORF c127357_g1_i1|g.55798 c127357_g1_i1|m.55798 type:internal len:81 (+) c127357_g1_i1:3-242(+)
GGAGATAATGAGAGTGCACTAAAACTTGTGACTAATCCGATTCTGCATGCAAGAACAAAA
CACATTGAAATTGAGCATCACTTTATTCGTGATAAAGTTCTTGATGGCAACATAAAAGTG
GTGTATGTTAGGAGCGATAAAAATGTCGCCGATATCTTTACTAAGCCGCTGCCACGTGGG
CCATTTGAAAGGTTTCACGGATTATTGGGTATGGTCTCGGCGTCTCATTTTGAGGGGGAG
>c127552_g1_i1|m.55992 c127552_g1_i1|g.55992  ORF c127552_g1_i1|g.55992 c127552_g1_i1|m.55992 type:internal len:41 (+) c127552_g1_i1:2-121(+)
TTAAAGACGAAGGTAAAAGTCCTCTGCACTGATAATGGAGACGAATATTGTTTAGACATC
TTTGAACAATATTGCAAGAAGCATGACATAACCCGACTAAAGACAACACTCACTCCCGAG
>c127580_g1_i1|m.56029 c127580_g1_i1|g.56029  ORF c127580_g1_i1|g.56029 c127580_g1_i1|m.56029 type:3prime_partial len:120 (+) c127580_g1_i1:132-488(+)
ATGGATAGTGGAGTGTCTAATCATATGATTGGGTGCCAAGATTTATTCATGGAGATTGAT
GAAAACATATCAACCAAAGTCACATTCGGTAATTCGGCGGTCATCAAAGTTCGCAATAAA
GGAAGAATCCCTATCAATGGAAAATGGAGTGTTATTGATTATCTTGAAAATGTATATTAT
GTGCTGAGATTAAACGTCAATATTCTAAGCCTAGGGCAAATGGTGAAAAGGGGATTTGAA
GTAGAAGCAACAAGGACACTACAACTCATACATCTTGATATATGTGGACCAATGTCACTT
ACTTCACATGGAGGAAAGAGATACTTCGCCACATTTATAGACAATTATAGCTGCAAG
>c127620_g1_i2|m.56080 c127620_g1_i2|g.56080  ORF c127620_g1_i2|g.56080 c127620_g1_i2|m.56080 type:internal len:98 (+) c127620_g1_i2:2-292(+)
AAGAATTTTAATGATCACAGCGTGGTTCTTTGCACAGCGTTGTTGGACATGTATTGTAGG
TGTGGGAAGGTGGAGATTGCCAAAAGGGTATTCGATGGGATCACTGAGAAGAATTTAATT
TGCTGGAATGCAATGATTCGCGGGCTATGTATTCACGGATCTCCTGAGGAAGGCCTTGCT
CTGTTTCAAGATTTAGTTTCAGGAGGTAGCCAATCCTCACAATTCTCTCCTGACGAAGTA
ACTTTTATAGCAGTTCTGTGCGCTTGTGCCCGGGCTGAGCTTTTAGAAGAA
>c127651_g1_i1|m.56103 c127651_g1_i1|g.56103  ORF c127651_g1_i1|g.56103 c127651_g1_i1|m.56103 type:internal len:71 (+) c127651_g1_i1:2-211(+)
GTAATACTACAAGCAACAACAGATAGGTTTTCTATTACAATTTGCTTGGTTACATCCTTA
AGAGATAATTGCCTTATTGAAACAGTTCCAAAGAGCAACAGTTCTAAAGAGATATGGTTG
AACTTCTGGAGTGAAGTACATTATAATTCTTTATATAGAAGTGATGATATGCCTCGGAGG
ATAATTAAAAAAAGTATTTATTTTTGGAGT
>c127666_g1_i1|m.56123 c127666_g1_i1|g.56123  ORF c127666_g1_i1|g.56123 c127666_g1_i1|m.56123 type:internal len:61 (+) c127666_g1_i1:1-180(+)
ATTTCTAATGTGACTCTTAGGCAGGCAGCATCTTCTGGTGGGACTGTGACTTATGAGGGT
CGATTCGAAATATTATCGTTGTCTGGGTCATATTTGCTATCGGAGAGCGATGGGCAGCGC
AGTCGAACCGGTGGCCTGAGTGTATCTATGGCGGGGCCTGATGGCCGTGTCATTGGCGGT
>c127674_g1_i1|m.56133 c127674_g1_i1|g.56133  ORF c127674_g1_i1|g.56133 c127674_g1_i1|m.56133 type:internal len:64 (+) c127674_g1_i1:2-190(+)
GAAGATCTCAAAACCCAGATCGAATCGCTCAAACATGAGCGTCTCGCAGGCCCACCCCCG
CCGTGTTCGCCTGCGGGGAATGAGGCCAATGTTACGAAAGATCATGTCCGAACCCATGGA
GTGGAGATCGAGGTGAAGCTACTTGGCGCTGAAGCAATGATTCGTATGCAATGCGAGCAC
AATAACCAC
>c127689_g1_i1|m.56151 c127689_g1_i1|g.56151  ORF c127689_g1_i1|g.56151 c127689_g1_i1|m.56151 type:internal len:37 (+) c127689_g1_i1:2-109(+)
AAATTAGATCTTCAGAGTGGGTATCATCAAATCTTAATACGTTTAGGGGACGTGTGGAAG
ACGGTGTTCAAGACGCCCAATGGCTTGTTTGAATGGAAGGTAATGCCT
>c127711_g1_i1|m.56175 c127711_g1_i1|g.56175  ORF c127711_g1_i1|g.56175 c127711_g1_i1|m.56175 type:internal len:68 (+) c127711_g1_i1:2-202(+)
AAGAATGTGTTGCATGTTTTGGTATGTAGAACCCAAAGCCAACCAGGATTCACTAGCAAC
ACACTTCAGACTAACAAAGGAGTTGTCATTAAAAAGAATAATAAGACGAAGAAAGTGCCT
TATGCATCAATTGTGGGAAGCTTGATGTTTGCTATTATCGGCATTATGCTAGGCATATCT
CATTGTGTTGGGTTAGCTGGT
>c127765_g1_i1|m.56241 c127765_g1_i1|g.56241  ORF c127765_g1_i1|g.56241 c127765_g1_i1|m.56241 type:3prime_partial len:34 (+) c127765_g1_i1:75-173(+)
ATGATTATATGGTATGACAATCAAACCTCGATTTATGTTGCTTCTAATCCAATCTTCAAC
GACAAGACTAAGCACATTGAGGTTGAATGCTCTTTTATG
>c127866_g1_i1|m.56348 c127866_g1_i1|g.56348  ORF c127866_g1_i1|g.56348 c127866_g1_i1|m.56348 type:5prime_partial len:69 (+) c127866_g1_i1:1-207(+)
CTAAATTTGAATGACTACGGTGAGCTGAATTTTTTTGTCAGGATACTTGTAACCTCTTCA
GTGTTTAGATTATTAATTTTATATGAGAATTATGCTCGAGAGATTCTGAAGAAATTTGAT
ATGATCAGATGCAACATTGCAAGCACCCCAATAGAAATGTCGACTAGGCTATATCATGAA
ATGATGAAGGTGAAGGTATTGATTTGA
>c127867_g1_i1|m.56349 c127867_g1_i1|g.56349  ORF c127867_g1_i1|g.56349 c127867_g1_i1|m.56349 type:internal len:34 (+) c127867_g1_i1:3-101(+)
ATCTTTTCGAAGATTGATCTGCATAGCGGATACCACCAGATCCGCATTCGCGAGGGAGAT
GAATGGAAGACAGTTTTCAAGACTAAGGACGGTCTATAT
>c127913_g1_i1|m.56410 c127913_g1_i1|g.56410  ORF c127913_g1_i1|g.56410 c127913_g1_i1|m.56410 type:internal len:56 (+) c127913_g1_i1:3-167(+)
ATAAAATTGTCTACATCCTTCTTCATCAAGAGGCTCATCCATGAATTCTTGCCAGTGGAC
GAAAGAATCAAATCTAAAGGCATTTATTTGGCTTCTAAATGCCAATTTTGCAATGCGCAG
GAAACTTTACAACATCTTTTTTGGGAATGTCGTTTCAGCTCTGAG
>c127938_g1_i1|m.56442 c127938_g1_i1|g.56442  ORF c127938_g1_i1|g.56442 c127938_g1_i1|m.56442 type:internal len:46 (+) c127938_g1_i1:3-137(+)
ATTATGGAAATAGCTTTCCACATCTCTGGCACTAAATTGAAATTCCATTTATTATACCAC
CCACAAACCTACGATCATACAAAGGTCACAAACAAAAACATTGAGATGTATTTGATATTC
TTGGTGGTGGACCGA
>c127944_g1_i1|m.56449 c127944_g1_i1|g.56449  ORF c127944_g1_i1|g.56449 c127944_g1_i1|m.56449 type:3prime_partial len:43 (+) c127944_g1_i1:157-282(+)
ATGTATGGAATTAATTACTCCGACAATTTCTCCTCCGTGGCAAAGATTACTTCTATTCGT
CTTTTGATTTTGCTATCTGCCTTCAATAATTGGCCGCTTCATCAACTAGATATCAAGAAT
GCCTTT
>c127982_g1_i1|m.56490 c127982_g1_i1|g.56490  ORF c127982_g1_i1|g.56490 c127982_g1_i1|m.56490 type:complete len:65 (+) c127982_g1_i1:158-352(+)
ATGTTTTCCAGCATCAGTTTGGAGAGAGATTTGTGGGTAGAGGCCATTAAACATGCTAGA
TATCTAGTAAACCATCTATCATCCACTGCTATTGGTTTGAAGACTTTGTTTGAGGTTTTG
ATGGGCCACTTTACTATTGAGTGCTATCAGCAAAAGATGTTTGGGACCCCTACATTTTAT
CAAGTTGATTTGTAG
>c128058_g1_i1|m.56585 c128058_g1_i1|g.56585  ORF c128058_g1_i1|g.56585 c128058_g1_i1|m.56585 type:internal len:34 (+) c128058_g1_i1:2-100(+)
ATTGGATATATGGAAAATGTATACTATATTCCAGGAATCACCTCAAATATTCAGAGTCTG
GGACAGCTTTTAGAGAAGGGATTCGAGATCAAAATGAAG
>c128122_g1_i1|m.56665 c128122_g1_i1|g.56665  ORF c128122_g1_i1|g.56665 c128122_g1_i1|m.56665 type:3prime_partial len:52 (+) c128122_g1_i1:94-246(+)
ATGTTGACAACATTGGAGTTTAAAGGTTTTCATTCGAGCGTATCAAAAATAGAATGCATG
GAGTGTAATTTTAGTAAGAGCATATCTATTGGTAAAATAAGCGAATGTTTTAGATACCTT
GGATTTATCGTACAAAATGATGGTAAAATTGAT
>c128162_g1_i1|m.56714 c128162_g1_i1|g.56714  ORF c128162_g1_i1|g.56714 c128162_g1_i1|m.56714 type:internal len:51 (+) c128162_g1_i1:3-152(+)
TTCAAAGCCACCTGCGGGAATATTGCCGGTAATGACGTCTTCCTCATACGACAATTCATT
AGTTGCATAATCGGTACAAATTTTGAATGGTATGGCGAGCTGCCCAACGACTCAGTTCAA
ACCTTGATTGAGCTGGAGGCCCTATTTGTG
>c128182_g1_i1|m.56747 c128182_g1_i1|g.56747  ORF c128182_g1_i1|g.56747 c128182_g1_i1|m.56747 type:internal len:74 (+) c128182_g1_i1:2-220(+)
GTGCTACCGCGATCGATGCTACGGAGGCCATTACAGGCAGAGGATCTTGCAGCTCTCGCT
GTAAAGGCTAGTACGGCGCTCATGAGAGTCGAAAATGGAGGAGGGAAACCGCTGATGTTT
TTGGAGAGTAGATCTGAGCCGGCTGAAACGACATTGGAAAAGGGGAAACGAAGGCGGCCG
TGTAATAGAACTAGTATGAGTTTTGAGTCAAATCTAAGT
>c128236_g2_i1|m.56803 c128236_g2_i1|g.56803  ORF c128236_g2_i1|g.56803 c128236_g2_i1|m.56803 type:internal len:70 (+) c128236_g2_i1:2-208(+)
TCCGATCTGGTGGTTTTGGAGGAAATGAACCAGGATATTGATTCTCTTCCTCTTGAAGAA
GAGATACACAAAGTTATTCTTAGCTTCAACGCCTATGCAACGGCTGGTTCTGATGGTTTA
ATGCGATGTTTTTCTGAAAATGCTGGTTGTTTATTAGGAATGTCGTTATTGCAAGTATTG
ACTATTTTTTTCAAAGGAAGTTATTTA
>c128356_g1_i1|m.56913 c128356_g1_i1|g.56913  ORF c128356_g1_i1|g.56913 c128356_g1_i1|m.56913 type:complete len:36 (+) c128356_g1_i1:73-180(+)
ATGCAACTTTTATCCCATAGTTTTTGTGCATTAGTTATGAATATTTTTTATGGACATTTA
CAGGTGGTTACTCCTTGGTGCATGCTTTTTGTGGCTGATATGAGATAG
>c128360_g1_i1|m.56916 c128360_g1_i1|g.56916  ORF c128360_g1_i1|g.56916 c128360_g1_i1|m.56916 type:3prime_partial len:52 (+) c128360_g1_i1:29-181(+)
ATGATGGAAAAATTTTGTTGGGATTGTTATAATGCTGCCACGTTTATATTGACAGCATTT
GAAAGAGAAATTTTTGTGAGGGATAGATGTTTTATTATAGGAAGGGTCCCAAAATTGCCG
CCCAGATGTAAGTCCCAGCATTTTGGACGAATG
>c128399_g1_i1|m.56956 c128399_g1_i1|g.56956  ORF c128399_g1_i1|g.56956 c128399_g1_i1|m.56956 type:internal len:51 (+) c128399_g1_i1:3-152(+)
TTACTTGAAGGATTACCTGAAAAATCTTGGAGTGAGAAAGAAGTGAAACTCTCTTACTTG
AGAGTGTTCGGCAGCGCTTCTTATATCCATATTGATGCAGGTTCCAGGGACAAACTTGAT
TCTAAGTCAATCAAGTATACTCTCATTGGT
>c128472_g1_i2|m.57043 c128472_g1_i2|g.57043  ORF c128472_g1_i2|g.57043 c128472_g1_i2|m.57043 type:internal len:55 (+) c128472_g1_i2:3-164(+)
GATCTTGCAGAGGTCTTCACAAATTTGAGGCATTTCAAAGTAAAATTGAATTCCAGCAAG
TGCGATTTTGGCGCTCATTTGCGTAAATTTCTAGGATTCATTAGCTCTTTGGGCAGCATT
TCGATCAATGAAGAGAAGGCTGCAGCAATAACGGATGCTCAT
>c128554_g1_i1|m.57146 c128554_g1_i1|g.57146  ORF c128554_g1_i1|g.57146 c128554_g1_i1|m.57146 type:internal len:42 (+) c128554_g1_i1:1-123(+)
CTTATCATGGGAGCCGTGTTTCGATGCTTTGATCCTGTTCTTACAGTGGTGTCCGGATTG
AGTGTTAGGGATCCTTTTCTACTTCCTCAAGACAAGAAGGATCTAGCGGGGTCAGCAAAA
TCA
>c128565_g1_i1|m.57165 c128565_g1_i1|g.57165  ORF c128565_g1_i1|g.57165 c128565_g1_i1|m.57165 type:complete len:52 (+) c128565_g1_i1:481-636(+)
ATGATCTATTATGGCGAGCTAAACTTCTTCCTTGGAATGCAAGTAACCCGTTTAGCATTT
GAACTATTTATTTCATACAAGAGCTATGATCGTAAGATTATAAAGAAGTTTGGTATGTTT
GGATGCAATGCTAAGAGCACCCCAATGGAGCATTAG
>c128570_g1_i1|m.57172 c128570_g1_i1|g.57172  ORF c128570_g1_i1|g.57172 c128570_g1_i1|m.57172 type:internal len:119 (+) c128570_g1_i1:2-355(+)
TATGAAGCATACAATGCGATTAAAGATTCACTCTCCATGGATAGCGTCGAATTTCAGACG
CTTCTTTTTGAGAAACTTCCGAATATGGGATGCATAGAATGGACTGATATTGAAATAAGG
GATGCTACTAATTTGGTTCATCAAAATCTTCGACTTCTTGACTCTTATCTATCATTTATA
CTCTCCAGGTGCCAAAAACCAAACCGAATGGCATTATATTGGTTTCGCTACACCTTTGGA
GCTGTAGGTCTTTCTGCCTGCTCATTTTGGGTTTTACGCCATAGCAGCTTAATGGGAAGC
TCTGATATTGATGACTGGATGCAACTGCCAAGGAATCAATTACAACATTTTGGG
>c128603_g1_i1|m.57213 c128603_g1_i1|g.57213  ORF c128603_g1_i1|g.57213 c128603_g1_i1|m.57213 type:internal len:85 (+) c128603_g1_i1:3-254(+)
CAATTCCAATCCTTTTTCCATCAAATCTGCGACCAACATTTACAAACACTACCCTACAAA
GCCAGACTAGTTGCACAAGGCTTCAACAACAACAGGGCCTCGACTACACAGAACATTCAG
CCTTGTCGTCAAAATGCCACGGTAAAATTCATTCTACAAACTGCCCTAAACAATGTATGG
GAAATCATACAACTTGATATCTTCAATATCTTTTTACACAGAAAACTAGGAAATAATCTA
AATGAATCAACC
>c128621_g1_i1|m.57240 c128621_g1_i1|g.57240  ORF c128621_g1_i1|g.57240 c128621_g1_i1|m.57240 type:internal len:51 (+) c128621_g1_i1:1-150(+)
CCTCATGGTGGAAATGATATCTTACCAATACCCAATGCTAAACTATCTCTCAAAAGTATT
CTTAATTCACCTAAAGCATTTCATCACTTATTATCTAATTATAAACTTGCCATAGGAAAT
AATTGTTTTGCCTCCTTTGATCATGGTGAC
>c128623_g1_i1|m.57243 c128623_g1_i1|g.57243  ORF c128623_g1_i1|g.57243 c128623_g1_i1|m.57243 type:3prime_partial len:46 (+) c128623_g1_i1:9-143(+)
ATGTATGGAGTGGATTGCTTAGAAATGTTTTCTCCGGTTACCAAAATCATCTCAATCCGC
ATCTTGATGGCTCTTACTGCTTCTCATAATTGGTCTCTTCATCAAGTGAATGTCAAGAAT
GCCTTTTTGCATGGT
>c128638_g1_i1|m.57255 c128638_g1_i1|g.57255  ORF c128638_g1_i1|g.57255 c128638_g1_i1|m.57255 type:internal len:142 (+) c128638_g1_i1:2-424(+)
AACTTGGCATTCCTCGCCACAAACAACCATGCAGAATACGAGGGGCTTCTAGAAGGTTTG
AGGATGCTCCGTCGCATCAGCGTCAACAAGGTTCTCATTCAGTGCGACTCCCAACTGGTG
GTGAGGCAAGTTCAGGGGTCGTATCAGGCAAAGGAACCAACGCTGAAGAAATACTCATCA
CCGGCATTTGCGCTGCTGGAAGGAATATCACAATGGCAGATTGAGCACGTCCTCCGTGAG
CAGAACACCATAGCAGACACACTGTCAAAATATGGAAATCCTTCTATAGTGGAAAAAAGA
GGTATAATAGAAGTCCTCTTCACAGAGTGTTCCAATTGCTGGATGGCACCATGCAAGGCA
CTCCTGGATGGTAGGGACTTACCCATCCATGGTGGCGTCCTAAGGGCCATGCACATAAAG
GCG
>c128663_g1_i1|m.57286 c128663_g1_i1|g.57286  ORF c128663_g1_i1|g.57286 c128663_g1_i1|m.57286 type:internal len:258 (+) c128663_g1_i1:1-771(+)
CGGTCTTCCGGCAAACTCAAGCAAGTCCATGCTTATCTCCTAATATCCGGCGGCATCTCC
GATCCCTTGGCCGCCGGAAAACTCCTTTCTTCCTTTCTCCACGTCGATCTCCGCCACTCT
CTTCTGTTATTCCGCCGCCTCTTTCATCCTCCCTCCACCTTCCTGTGGAATGTTCTCATT
GCCGCGTACCTCAACCACCATCGCCCTATCTCCGCTCTTTCAATTTTCTCCGAAATGCTC
GCTGCCTCTCGCCTCCCGGACAATTACACCTTTTCCTTTCTCCTTCGCTCCTGCATAGCC
ATATCTTCTATCATTACAGGCCAGCAGATTCATGCCCTGATTCAGAAGTTGGGATGGGAG
CGGTACGATTTCGTGCTCAACGGTCTCATTCATCTCTACGCTTCTGGCGGTTGGATGAAC
AATGCGCAGCAGCTGTTCGACCAAAATCTCGACCGAGACATCGTGACGTGGAGCGCGATG
GTCAACGGGTATGTGAAGGCTGAACAGGTGGATGTTGCGAGGAAGATGTTTGATAAAATG
CCTGAAAGAAATGCTGTTAGTTGGAGCACCATGATCAACGCTTATGCCGGGATAGGGATG
TTCAAAGAAGCTTTGATTGCATTTAACAAGATGCAGATTGAGGGGCACGAGCCCAACCAT
GCTGGGATTGTTGGAGCTCTCTCGGCTTGCGCTTTTCTCGGTGCTTTGGATCAGGGAAAG
TGGATTCATGCTTTCGCAGAGCGTAACGGGTTTGAGCTTGATAAAATATTG
>c128663_g2_i1|m.57290 c128663_g2_i1|g.57290  ORF c128663_g2_i1|g.57290 c128663_g2_i1|m.57290 type:internal len:58 (+) c128663_g2_i1:1-171(+)
GTTGATATGTATGCCAAATGCGGGCGCATTGATAACGCGGAACAAGTGTTTGGTAAAATG
CGAAAAAGGGATGTCTTTTCTTATACAGCTATGATCTCGGGGTTTTCGAATCATGGACTG
AGTGTCGAGGCAGTTGAGACATTCATTAGGATGGTAGAGGAGGGGGTGAAG
>c128678_g1_i1|m.57310 c128678_g1_i1|g.57310  ORF c128678_g1_i1|g.57310 c128678_g1_i1|m.57310 type:internal len:67 (+) c128678_g1_i1:1-198(+)
GAAGAAGGCCGTGCTCTGGTTGTGATAGTGAACAAAATGGATCTTCTAAGAACAAAAAAT
AGTTCATCATTGTATCAGAATACTCTTAGAGCTGTGCCTGAAGAAATTCAAACCTTAATT
CCTCAGGTAAGCTGCCTTTTTTTGAAATTGAGTTCATTTATAGCTATAATTTCAGAGATA
TCTTCCAATTTATTAGTG
>c128697_g1_i1|m.57330 c128697_g1_i1|g.57330  ORF c128697_g1_i1|g.57330 c128697_g1_i1|m.57330 type:internal len:104 (+) c128697_g1_i1:2-310(+)
GTGTACACCATAAAAAGAAAAAATGATTTGGTAGAGAAAGCCGTAGAATGGAAGAAATTG
GTGGAAGCTCGGTGTGGTACATTTATTGGGAAGATTTCGAGTGGGTATTGTTCGTTAGAT
TTCTTGCGCACTTTCCATCATAATGTGATTTTCCACCACTTCATTGTTAAGGGAACGCTT
CTACAGAAGGAGATAATGAAGCAAATAAACAGGGCCTTAGTGGAAAAGGCGAAGCTCTTG
TTGTCCAGCGCCAGTCTGGAAAGAGTATTTTGGGCTGAAGCCATCGAGTATGCTTTCTAT
CTGGTGAAC
>c128733_g1_i1|m.57365 c128733_g1_i1|g.57365  ORF c128733_g1_i1|g.57365 c128733_g1_i1|m.57365 type:3prime_partial len:49 (+) c128733_g1_i1:117-260(+)
ATGGAGAAGGAGATTGTTGTTGTTTGCTCCATTTTAGGGTTTCTCAGTCTTCTGTCAGCT
TCTCTTGCATTTGCGGCAGAGGCGACAAGGATTAAAGAATCTAATGTGGTTACTAGAGTT
GATGGAGATTGCATTCATAAAAGG
>c128736_g1_i1|m.57368 c128736_g1_i1|g.57368  ORF c128736_g1_i1|g.57368 c128736_g1_i1|m.57368 type:complete len:42 (+) c128736_g1_i1:1-126(+)
ATGAATTTTCATAGTCACAAAGGTATTGCCATATTTCAAATGAAGTATGTACTTGATTTT
CTATATGAAACATGGCTTGTGAATACAAAACCAGGTGACATGCCTATGGTACTTGTAAGA
AATTAG
>c128746_g1_i1|m.57376 c128746_g1_i1|g.57376  ORF c128746_g1_i1|g.57376 c128746_g1_i1|m.57376 type:3prime_partial len:65 (+) c128746_g1_i1:50-241(+)
ATGGAGCTTAAAAAAAGGCCATGTATTTTTCTTCCTCTTCTTCTGCTATTTGTTATCTTT
CATGCCCAATTTTATAAGCAGGCAGGAGCAAGGCTGCTTACACCTTCTCTTAAGCAAGGG
GAGAACAAGAAATTATTGAATTCTCTAGGACTGGAATGTAGCTGCTGTGATGGTGTCAAT
GGAGAATGTCGG
>c128753_g1_i1|m.57383 c128753_g1_i1|g.57383  ORF c128753_g1_i1|g.57383 c128753_g1_i1|m.57383 type:3prime_partial len:106 (+) c128753_g1_i1:241-555(+)
ATGCCTTTCTTTATGCCCGATGTGCACTTTAGGGTCTGTCTTTTTGAATCATCAAGATGG
ATTAATGATTTTGGAGCTACCGATTACATGACTCGGAACAAAAGCATTTTATCATCATTT
CATTATCATGGTGTCACTTTATTTATTACCACCTCCAATAGCAATACTGCCACCATTATC
GGTTGCGGCACAATCTATGTCACTTTGGACATATTCCTTTCCAATGTTCTCTATCTCTTA
AATTTTCCATTCGATTTATTATATTTCATCCAATTAACTCGCATAAATAATTGTGACGTG
TATTTTATTTTATCA
>c128889_g1_i1|m.57522 c128889_g1_i1|g.57522  ORF c128889_g1_i1|g.57522 c128889_g1_i1|m.57522 type:complete len:126 (+) c128889_g1_i1:122-499(+)
ATGATGGTGGAGGTATCAAAAAGCCACCAAACCCTAGGACGCGCGCAGATGCTCTTCGAA
GCGCCGCTCCAGATCCAGACCACCAGCGTTCTTGCCGCCGGCGGCTCCGTTTTTCGAAAG
TCCAGGCTGTTTCACCAGCTCCTAGAAACGGTCGCCCTTTCCGAAGGCCAAGCCATGGCC
ACGAGCACGCTCACCGACCGCCAGGATGCAGAGGGATCTGCCCTAATGCGCGGCGATGAG
CCCGTCTGGGGCACCGGATCCACCCGATCTTCCTACAAGTTTAGGGACGATAGCACCTGC
TATCTCCGGTCATTGAACACCGCCGGTGGGGTCGTGATGATGGATACTACCAGTCCGTCC
TGCGCAGCGGAGGCGTGA
>c128939_g1_i2|m.57566 c128939_g1_i2|g.57566  ORF c128939_g1_i2|g.57566 c128939_g1_i2|m.57566 type:internal len:49 (+) c128939_g1_i2:3-146(+)
TTGGTTTCATGGACTTGTATGATGTTTGGCTATATATGGAACAATAAGCCTTTAGAAGGG
CTTTACCTGTTTGTTAGATTGAGAAGAGAGGAACCCTTTTGTATTGATCATGCCACATTT
ATATGCTCTTTGGCATCTTCCGAG
>c128971_g1_i1|m.57598 c128971_g1_i1|g.57598  ORF c128971_g1_i1|g.57598 c128971_g1_i1|m.57598 type:internal len:60 (+) c128971_g1_i1:2-178(+)
CCAGTGTTGCTATCGCCCAACAATAATTCCCAAATGCACGCCATGCGCGGCTGGCTCGCC
AGCAATGGCCAGCCGCACAAGGTGCTCGACCCGCAGGCGACCGAGCAGGCACGGGCGTTG
TGTGCGCGCCACAACCCGCAGGCCAACGACTGGCCGCTGGTGGTGTTCCCCGATGGC
>c129009_g1_i1|m.57638 c129009_g1_i1|g.57638  ORF c129009_g1_i1|g.57638 c129009_g1_i1|m.57638 type:5prime_partial len:81 (+) c129009_g1_i1:1-243(+)
GTTCTTTTTAAATTTTCAATGGAACTGCATTACAATAGTCTTTTTCATCGACTCTTTTCT
TTTTATGGATTTATAATGCAATTAATTAAGTGGACTTTATTTCTAAATCTGAGTCATGAA
TCACCAATGCGTCCTAATTGGCTCTCTTGTCTTGGATTGAAAACTCATTTAATTAATAAA
AATGTCTTATTTTCATTTACATCTCTTTTCGGCACTCCTTCAACTCGATTAATCACCAAT
TAG
>c129063_g1_i1|m.57696 c129063_g1_i1|g.57696  ORF c129063_g1_i1|g.57696 c129063_g1_i1|m.57696 type:5prime_partial len:60 (+) c129063_g1_i1:1-180(+)
CTAATCTTCAAAGAGGAAGAGTTGGAAGTACTTTCCCTCCCATTTCAATTTGCACTCATT
GGAAAATTTTCTTTTTGTAGACCATCAATGCAGATGATCGGTATTTTCTTTAGCTATTTG
CACCAAAATGGAAAGTTTTTTCGGAGTTTGATTGATCAGAGGCGTGTTTTTTTATTTTAA
>c129089_g1_i1|m.57716 c129089_g1_i1|g.57716  ORF c129089_g1_i1|g.57716 c129089_g1_i1|m.57716 type:3prime_partial len:156 (+) c129089_g1_i1:126-590(+)
ATGATGGATGGCAATGCAAGCACCAGCAATGCACTGATTGAAGGCCATGGTGAACTGGAC
GACAATTTGAACTTCTGGGCATCATTTGGTGTTAGCTCTCACGTTGTAGTGGAATCTGAC
CATTCAATTCAGTCGCATGAACATCAAATGAATCAGAACATGGCGTACAGTGAGCATCCC
CCTCGGAGGGATTTTTTGGATGTTGACCAAAGGATAGAGCCCTACGTCGGAATGGAATTT
GATTCAGGTGAGGCTGCAAAGACCTTTTACATTGCCTATGCTGGGAAAGTAGGGTTCTCG
GTTCGAATTGCACGGTCTCGTAGATCAAAATGCAATGAATCTGTCATAATGCTTCGTTTT
GTCTGCTCAAAAGAAGGTTTTAGCAGGGAGAAACGAATTATTGCTGAAAAAAAGACGAGA
AAGAGGGCCGCTTCCATAAGGGAGGGATGCAAAGCAATGCTTGAG
>c129101_g1_i1|m.57725 c129101_g1_i1|g.57725  ORF c129101_g1_i1|g.57725 c129101_g1_i1|m.57725 type:internal len:193 (+) c129101_g1_i1:2-577(+)
TTGAGGGCCAGGGCTTCAGGAAGAGGCGCTTTGACCGCACCATTCAATCTTTTTAAATCC
CATAAGCTAGGGGTTGTTCTCACATTTGCTGTTTATAAGTACGAATTTCCACCATTTGCT
TCACCGGAAGAGCGCATTGATGCCACTGTGGGATATCTTGTTGCTTCATTGGATGTCACA
TCATTGGTAGAGAAGCTTCTTCAGCAGCTTTCCAGCAAGCAAACTACTATCGTTAATGTC
TACGATACCACTAATCTTTCAAACCCCATAATAATGTATGGATTCGATGTCTACGGCGCC
GGAGAATTTCTCCATGTTAGTAATGTAGATTTCGGAGATCCGAATAAAAAGCATGAAATG
CATTGCAGATTTAAACATGAGCATCCGCTACCATGGTCAGCTATAACGACATCGGCAGGC
GTTGCTGTGATTGTCTTGCTTGTTGGGCATATATTTTATGCCGCTATAAATCGGATTGAA
GATGTCGAGAACGATTATCAAGAAATGAAGGCACTGAAGAGTCGAGCGGAGGCGGCGGAC
GTTGCGAAATCGCAGTTTCTGGCCACTGTTTCGCAT
>c129199_g1_i1|m.57811 c129199_g1_i1|g.57811  ORF c129199_g1_i1|g.57811 c129199_g1_i1|m.57811 type:5prime_partial len:46 (+) c129199_g1_i1:1-138(+)
CGTCACATTGGAAAATTTGAAGTCAAAAAAGCTTTAAAAATGAAATGTGGCAATGCTGTT
GAATCCGATGAAAGCCCAATTAAAGTGTGGAAATTCTTGGGAGATAAAATAGTTTTTTGG
CTTCTAAAATTTTTTTAA
>c129256_g1_i1|m.57878 c129256_g1_i1|g.57878  ORF c129256_g1_i1|g.57878 c129256_g1_i1|m.57878 type:internal len:95 (+) c129256_g1_i1:3-284(+)
AAACCTTTTGGAAAGGCTTTAATCATTGATGGGAAGCTACAGAGCACAGAGATTGATGAG
TTCATCTACCATGAATGCCTTGTTCACCCTGCATTACTACATCATTTGAAGCCTGAAACA
ATCTTCATAATGGGTGGAGGAGAGGGATCAACTGCAAGAGAAATCATCAGGCATAATACA
GTAGAGAGGGTTGTTATGTGTGATATAGATGAGGTGAGCTTTCTACATCTTATTAGTTCA
TTAAAAATGGTAAATTTGACTAAAAAATTTCATTCTTCTCCA
>c129326_g1_i1|m.57954 c129326_g1_i1|g.57954  ORF c129326_g1_i1|g.57954 c129326_g1_i1|m.57954 type:internal len:75 (+) c129326_g1_i1:3-224(+)
CGTCAAATCCGCGAGCGTGGCGATGATGCGGACGAGCTGGCGTGCACCTATGCCCGCGTG
CTGAACAAAGCGCTGGAAGGCAAACCGGAGGATCTGACCATCGGTCTGCACGTCTGTCGC
GGCAACTTCCGCTCCACCTGGATTTCAGAAGGCGGTTACGAGCCGGTGGCCGAAGTGCTT
TTCGGTTCGGTGAACGTGGATGCCTTCTTCCTGGAATACGAC
>c129399_g1_i1|m.58045 c129399_g1_i1|g.58045  ORF c129399_g1_i1|g.58045 c129399_g1_i1|m.58045 type:internal len:52 (+) c129399_g1_i1:1-153(+)
GGAGAAGTTCTTATTGATGGCATCAATATCAAACAATTTCGTCTTAAATGGCTAAGAGAG
AAAATCGGTTTGGTTAGTCAGGAGCCCATTCTTTTTCAATCGACAATCAAAAATAACATT
TTATATGGAAAAAATGATGCAACAATCAAAGAG
>c129403_g1_i1|m.58052 c129403_g1_i1|g.58052  ORF c129403_g1_i1|g.58052 c129403_g1_i1|m.58052 type:internal len:53 (+) c129403_g1_i1:1-156(+)
GCCTGCCAGAGCTTGTGCAAGAGGGCTATCGCTCGGTTACCAGTCGTTGTCCCCATCTGG
TTCTTAGCAATCATATTTCCATTTTTTGGACCTATTAACTCTGCAGTTGGCTCACTGCTC
GTCAGCTTCACAGTTTATATCATTCCTGCTTCAGCC
>c129416_g1_i1|m.58068 c129416_g1_i1|g.58068  ORF c129416_g1_i1|g.58068 c129416_g1_i1|m.58068 type:internal len:54 (+) c129416_g1_i1:3-161(+)
GGCATTCAATTAAAAAATGATGCCAATAACACTATCATGAAAAATCTCTCCATCCAACAA
TATATCATCACAATCAAAGCAAAAATGGTTGGTCTTACAATCGCTGGAAGCACAATAGAT
ACCAATGACATAATTTTCCCCGCTCTCAATGGCCTTGTA
>c129463_g1_i1|m.58127 c129463_g1_i1|g.58127  ORF c129463_g1_i1|g.58127 c129463_g1_i1|m.58127 type:internal len:63 (+) c129463_g1_i1:2-187(+)
AAAATAACGGCCAAATACCATTTTCCAATACCTTGCCTCGACGATATGCTGGATATGCTC
CACGGCTCACATCTCTTCTCCAAGCAAGATCTGCGAAGTGTGTATAATCAGATACAGATC
TGCCTAGGAGACAAATGGAAGGCCGCTTTCAAAACACCTGATGTTCTATTTGAATGGAAG
GTAATG
>c129517_g1_i1|m.58198 c129517_g1_i1|g.58198  ORF c129517_g1_i1|g.58198 c129517_g1_i1|m.58198 type:internal len:64 (+) c129517_g1_i1:2-190(+)
ATATTCATGATTCTGAAAGAAGAAAGCTTGACCGTTTTCATTGGATATGGTAACGTTGAG
TTTGGTTATCATTTTTGGGGTAATCAAAATCTGAAGATTATTCACAGCAGGAATGTCATT
TTTAATGAACAAGTTTTTTATAAAGATGATATTGGAAAGACTTCAGATAATGAGAAATTT
GATTTGGAG
>c129524_g1_i1|m.58211 c129524_g1_i1|g.58211  ORF c129524_g1_i1|g.58211 c129524_g1_i1|m.58211 type:complete len:33 (+) c129524_g1_i1:7-105(+)
ATGTGCGTTGACTTCAAAATGCTAAATGATGCATGCCCAAAGGATTTTTACCGTCTCTCG
AACCTCGAAGCAATGGTTCGGGAAGCATCCGACCATTGA
>c129539_g1_i1|m.58228 c129539_g1_i1|g.58228  ORF c129539_g1_i1|g.58228 c129539_g1_i1|m.58228 type:3prime_partial len:41 (+) c129539_g1_i1:198-317(+)
ATGCCCTTTGGGATGACAAATGCAAGTACCATCTACCACCATTTGATGGATAATGCTTTT
CGACACCAATGGGGGAAGAACCTCAAGATATACGCCGATGACATATTAGTCAAAAGCGGG
>c129561_g1_i1|m.58253 c129561_g1_i1|g.58253  ORF c129561_g1_i1|g.58253 c129561_g1_i1|m.58253 type:3prime_partial len:33 (+) c129561_g1_i1:231-326(+)
ATGAAGAAGAGAGCAGGAGTTGAATTTCATGATCCCTTAGGTGTGATTGGATCTAATATA
TATTGGGGTTATTCTTTTCATAATATCTTCAATCCA
>c129588_g1_i1|m.58292 c129588_g1_i1|g.58292  ORF c129588_g1_i1|g.58292 c129588_g1_i1|m.58292 type:internal len:78 (+) c129588_g1_i1:1-231(+)
ACATTCCCAATTTCAGATGAAATACTTGGGCCCATTACGATATTTCTAAGTATTGAAGTT
GTTTCAAGTCATAAAGGCATTGCGGTCTTTCAAAGGAAGTATGTTATTAACCTCCTGTGT
GAAACCAACATGCTAGAATACAAACCGTGCACAACACATATGATCCCTAATAATAAACTA
AGGTTGGATGAAGGAGTATTGCTAAAAGATACTAAGAAATATGAAAGGGTG
>c129601_g1_i1|m.58305 c129601_g1_i1|g.58305  ORF c129601_g1_i1|g.58305 c129601_g1_i1|m.58305 type:5prime_partial len:64 (+) c129601_g1_i1:1-192(+)
AGGCTCGCTGAATTGGATAATTTAAAAGGGAAAAGGTTGAATGCTAGATGCAAATTCGAA
CTCTTCCAAGCCCGTATGATCGCTACCCACGACCGACTGGTTCGTCCCCACACTTTTATG
TTGGGTGACATGATCCTAGTTCTTAAAAGACCGATCATGACACATCGCAGGGCAACAGGA
AAATTTGAGTAG
>c129656_g1_i1|m.58385 c129656_g1_i1|g.58385  ORF c129656_g1_i1|g.58385 c129656_g1_i1|m.58385 type:5prime_partial len:60 (+) c129656_g1_i1:2-181(+)
AAGGGACCCAAGTTATTATGCCTAAGGGACCAAGTATCATTTGCACTTTTGGCTGTCAAG
CATGATATTCCTAGTCATTACAAGGAAGTTGTAGCGAGCACGGAGAATGAATCTTGGGTT
AAGTCTATGGATGAAGAGATGACTTCTCTCCATAAGAATTCAACATGGAATTTGAGATGA
>c129662_g1_i2|m.58392 c129662_g1_i2|g.58392  ORF c129662_g1_i2|g.58392 c129662_g1_i2|m.58392 type:complete len:50 (+) c129662_g1_i2:86-235(+)
ATGGACTTCAAACCAGCCTTTCTCAACGGTGACCTCAAAGAGGAGGCATACGCTGAACAA
ATGTCAGGTTTTGTCGATCCTCATTGCTTTGAATCTATTTATTATCTAAATAAAGCTTTC
TGTGGTATCAAAGAAGCCCCTCGGGCTTAG
>c129696_g1_i1|m.58432 c129696_g1_i1|g.58432  ORF c129696_g1_i1|g.58432 c129696_g1_i1|m.58432 type:internal len:54 (+) c129696_g1_i1:2-160(+)
TTTTTTGAGCAGGTGGAAATGTTTTCTGCACAGTTTGCTAACTTCACTTTCAGCAAATTG
CTGGACAAGTTCAGAGACACTTGCCGTCTTGATGGATCCTACTTCTTATGCCAGCATGAT
AGTGTGAAGAAGGTTGCAAACATGCTGGAGAAAGTGCAG
>c129809_g1_i1|m.58588 c129809_g1_i1|g.58588  ORF c129809_g1_i1|g.58588 c129809_g1_i1|m.58588 type:internal len:74 (+) c129809_g1_i1:1-219(+)
ATTCAAGCCCACATTACCAAAACCCTAAATCCCCGATACATAAACAACCTCATGAGAAAG
TTAACCCGCTCCGAAACCCCAGAAAAAGTTATCTCAATCTTCGAATGCTTTCTCTCTGCA
TCTCGCCATGACCATTTCACATTCACCTTTGTCCTCACTGCATGTGCGATTCTCGCCTCC
ACCCGCGGCATTTTGAAGGGCGATGAAATCCACGCGCAC
>c129893_g1_i1|m.58691 c129893_g1_i1|g.58691  ORF c129893_g1_i1|g.58691 c129893_g1_i1|m.58691 type:complete len:61 (+) c129893_g1_i1:98-280(+)
ATGAATACCACTACTCTTTTCGCGCTTGAGAATTTGTACGGGACATATTTGAAGGTGGAT
ATTTTCACCTTATCCCTCTCGAGGCCATCTTTAGCAAGAGTTTTAGATGAAATGGATGTT
ATTAATGACTTTGAGAAACAAGTGTGGCTGGGTACTACTGATCTAGGCTGTAACGGTCAA
TAA
>c129942_g1_i1|m.58755 c129942_g1_i1|g.58755  ORF c129942_g1_i1|g.58755 c129942_g1_i1|m.58755 type:internal len:46 (+) c129942_g1_i1:2-136(+)
CTTATTACCACACAGAAAGAAGAGTACATTTTTCGAAGCAAGCACTCCTCGGTTTCAGTC
CCGGAGAACTTAACGCTGCCGGCATTCGTCCTATCTGGCGCCGATCAATATGCCGATAAG
GTTGCGCTTGTGGAG
>c130061_g1_i1|m.58910 c130061_g1_i1|g.58910  ORF c130061_g1_i1|g.58910 c130061_g1_i1|m.58910 type:5prime_partial len:83 (+) c130061_g1_i1:3-251(+)
TATTCAGATGAAGTTGTCATTGGCAGCTTGTCGGTTGAAAGAAATGGAGAATCTGAGGAA
GCAATTGCATATGTAGGTCCTGATTTCAATGAACTGGACGAGAATCTTCAGAAAGCATTT
CACAAATTTCTGGAACTAAGAGGCATATCTCCTGGTACAACCAACTTCTTGTATGAATAT
ATGATAAACAAGGATGACAGAGAATACTCCAGATGGCTGAACAAATTGAAGCAGTTTATT
GAGAAGTAA
>c130195_g1_i1|m.59063 c130195_g1_i1|g.59063  ORF c130195_g1_i1|g.59063 c130195_g1_i1|m.59063 type:internal len:118 (+) c130195_g1_i1:3-353(+)
TTGGTTTATGCTGCTTGCTTTGCTAATTCCTCAAGTTTGATGGATTTATCTTTATGCTTT
GTAAAACTGGTTCATCATTTGGCCATTTTTAAAGGTTATAAAGTAGCTTTCACAGCATTA
AAGCTTGCTGAAAGCAAATTCTCATCGGCGGCAAAATCACGCATTCAGCTGTGCAAGCTG
CAGTTGCTTCATGAGCGTGCATTACACAGAGGCCGGCTGAAAATAGCTGAACGGATGTGT
GATGAAATTGGTGCGTTGGCCTCACCTACAAGTGGTGTGGACATGGATCTTAAATCGGAG
GAAAGCCTGAGGCATGCCCGGACTTTACTGGCAGCTTGCCAGTATGATAAA
>c130230_g2_i1|m.59095 c130230_g2_i1|g.59095  ORF c130230_g2_i1|g.59095 c130230_g2_i1|m.59095 type:complete len:57 (+) c130230_g2_i1:221-391(+)
ATGAGTTTTCACTTTGAAAGTTCTTCCGGACTCTCGATGCCTTGTTTGAAGGTCCACTTT
TCAAAGGGCTATGCACAAATGTATGCAATTGATTACTCTGACTTGTTTTCTCCGGTGGCC
AAAATTACATTTATTTGTTTTCTTATTTCAATGGCCACCTCCCATTGTTGA
>c130294_g1_i1|m.59185 c130294_g1_i1|g.59185  ORF c130294_g1_i1|g.59185 c130294_g1_i1|m.59185 type:internal len:48 (+) c130294_g1_i1:1-141(+)
CCTGATAATACAATTAGAAAATGTTCTTTTTTGACTGGTCTATCAGCCAAGATGGAAGAG
AGACGTCATACAAAGTTGCTTATGAAGAAAAAAGGGGTGGTTCATAAACAGGAAAATTTG
AATCCCAGTGCTGCATTAAGG
>c130452_g1_i1|m.59396 c130452_g1_i1|g.59396  ORF c130452_g1_i1|g.59396 c130452_g1_i1|m.59396 type:3prime_partial len:65 (+) c130452_g1_i1:184-375(+)
ATGCCGTTCGAACTGAAGAACGCCGGAGCAACTTACCAACTCTTGATGGACAACGTCTTC
GAGCACCTACACGGGCGTAACTTGGAGGTATACATCGACGGCCTCCTCGTCAAGAGCGGC
GCAGGCACGCATCTGGAGGACCTGGCGGAGACATTCCACAACCCGAGGCGCTACCGCGTC
AAGTTGAGCCAT
>c130459_g2_i1|m.59405 c130459_g2_i1|g.59405  ORF c130459_g2_i1|g.59405 c130459_g2_i1|m.59405 type:5prime_partial len:34 (+) c130459_g2_i1:3-104(+)
TTAGATTCTATTAATTTATTGAAAAATTTGATATGGAAAAGTACAGAGAACAAGAAGGAT
TTATATATGATATTTGTTGATTTAGAGAAAGGCTTTGATTAA
>c130464_g1_i1|m.59413 c130464_g1_i1|g.59413  ORF c130464_g1_i1|g.59413 c130464_g1_i1|m.59413 type:internal len:90 (+) c130464_g1_i1:1-267(+)
TGGAGTGATTACAAAGCGATGTCTTTTACGCAGTGCGTCGTCAATGAGACGCTGCGCGTC
GGCAGCATCATCAGCGGCGTCTTTCGGCGAACAGTTACTGATGTTGATTACAAAGGTTAC
AGAATTCCCAAGGGATGCAAGGTGTTTGCTTCTTTCCGAGCAGTGCACCTCGACGAAAAC
TACTTCCACGATGCGCGCACCTTTAATCCATGGAGATGGCTGGGAACAAACGAAAACAAT
ATGAGCAATGATGGAGGTCAGCAAGAA
>c130475_g1_i1|m.59425 c130475_g1_i1|g.59425  ORF c130475_g1_i1|g.59425 c130475_g1_i1|m.59425 type:3prime_partial len:63 (+) c130475_g1_i1:3-188(+)
ATGAGCTACATTCGCTGGACCCTGTCAATCACCATTGTTGACGACCTAAAGGTTGAACAA
CTGCATGCGAAGAAGATATTCCTCCACGGGAAGTTGAAGGAAGAATTTACATGGAACAGT
CGGAAGGGTACACTGAGCGGGAAGTTGAAGGAAGAATTTACATGGAACAGTCGGAAGGGT
ACACTG
>c130517_g1_i1|m.59479 c130517_g1_i1|g.59479  ORF c130517_g1_i1|g.59479 c130517_g1_i1|m.59479 type:internal len:55 (+) c130517_g1_i1:1-162(+)
GTCTTCTTCAAAGCAAGATCCGATCAAGAGTTCATTCTGTTATTCCTTTATGTGGGTGAC
ATGCTAGTCATCGGGAAGAATGGGAGAAGGATTGGCGCACTCAAGGCAGCACTCGGAAGA
GACTTTGCCATGAAGGATCTTGGCAGCGTCAGGAAGATCATA
>c130610_g1_i1|m.59594 c130610_g1_i1|g.59594  ORF c130610_g1_i1|g.59594 c130610_g1_i1|m.59594 type:internal len:51 (+) c130610_g1_i1:2-151(+)
GCCACTCGTGCTCTTTTGTTTGAAATGAGAGTGCACTCGCATTTTTGGCATTATGCAATT
TCCACAGCTTGCTTTCTGATCAACCGCATGTTGCCCTCTGTTTTTAAGGGAAAGATACCA
TTCTCCACATTATTTCCTTCTCCTTTATAT
>c130653_g1_i1|m.59646 c130653_g1_i1|g.59646  ORF c130653_g1_i1|g.59646 c130653_g1_i1|m.59646 type:internal len:59 (+) c130653_g1_i1:1-174(+)
CCACCCATAAAATTGATTTGGATACAATTCCAGAAATTGAGAGTCCATATCATGAACTCG
AGGACTCTTTCAGCTCTTGGGAACTTATTTGAAACCACTCTTAAGATTGATTTGCCTACC
TTATCTCTCACCCGATCTTCTGTGGCGCGTGTATCGGTGAAAATGGATGAGGAC
>c130731_g1_i1|m.59768 c130731_g1_i1|g.59768  ORF c130731_g1_i1|g.59768 c130731_g1_i1|m.59768 type:complete len:63 (+) c130731_g1_i1:20-208(+)
ATGTCAACTATTCGCTCGGTTGATGAAAACGGATGCCCCTTTATCTGGGATGGTGCCTGC
CAAGAGGCCTTTGATAGCATAAATCAATATTTATCGAACCCTCCATTCCTTGCATCACCA
ATTCTGGGAGAGCCGCTCATACTCTACACAGCCGCTCTTGAGGAATCTCTCGGAGCATTG
CTAACCTAA
>c130753_g1_i1|m.59801 c130753_g1_i1|g.59801  ORF c130753_g1_i1|g.59801 c130753_g1_i1|m.59801 type:5prime_partial len:133 (+) c130753_g1_i1:1-399(+)
ATTCGACGAGGTCGCCTCCGTGAAGCTCGTCAGGTATTCGATTCTCTTCCCCGCCGCAAT
GTCGTCACCTGGAATTCCATGATTGCTGGCTACGCCCGTCACGGCGAACTTGCCCAAGCT
CGCATACTCTTTGACAAGATGCCTCACCGAGACCTCGTGTCCTGGAATTGCATGTTATTT
GGGTACGCTAAATCCCTAGATCACAGCGAACTTATAGAAGCCCGTCGATTATTTGACCAA
ATGCATGAAAGGGATGCTATCTCTTGGAATACAATGATTAGCGGGTACACGAGGAACGGA
AAGATGCTGGAAGCGATGCAGCTTTTCGGCGCAATGCCGAATAGGAACATTGTTTCTTGG
AACGGCGATTACCGGCTTCCTTCTCATTGGCGACATTAA
>c130764_g1_i1|m.59814 c130764_g1_i1|g.59814  ORF c130764_g1_i1|g.59814 c130764_g1_i1|m.59814 type:internal len:74 (+) c130764_g1_i1:2-220(+)
AGAGAGGGACGCCCGCTTGATGCCTGCCGGATCTTGGACGATATGCGGTCTAATAGCGTT
CTGGACCCTGATTTGGTGTCTTACACGAACTTGATCAACGGGCTGTCTGCTCGCGGAGAG
CTGGATAAGGCCTGTGAGTACTTGGATGAGATGATTGGCAAAGGTATGATTCCCCATTAC
TCTGTTTTTCATGCGATAGCAAGAGGGCTCTGTACCGCT
>c130832_g1_i1|m.59893 c130832_g1_i1|g.59893  ORF c130832_g1_i1|g.59893 c130832_g1_i1|m.59893 type:5prime_partial len:41 (+) c130832_g1_i1:3-125(+)
GCTCGCTTAGTTGCTAAAGGCTTTACGCAAATGCTTGATATTAATTACTCCGATACTTTC
TTTCCATTAATAAAGATTATGCTGATTCATCTCTTGATTTCTCTACCAGCCATCAACTGG
TGA
>c130836_g1_i1|m.59899 c130836_g1_i1|g.59899  ORF c130836_g1_i1|g.59899 c130836_g1_i1|m.59899 type:internal len:38 (+) c130836_g1_i1:2-112(+)
TTGTCCAATGCGCCTAATACTTACATGTGTTTGATGATGCCAGTGCTATGCTTGTTCTTT
AGCAAGTTCGTGCTGGTATACTTCAATGACATTAAAATTTTGCAAAGAAAG
>c130865_g1_i1|m.59931 c130865_g1_i1|g.59931  ORF c130865_g1_i1|g.59931 c130865_g1_i1|m.59931 type:internal len:85 (+) c130865_g1_i1:1-252(+)
AAAAAACTTTCCTTTCCAAAAATGAGCATTTGTGGGGTCGTTGGTTGTATCATTTTTGGT
TCTAGTTGTGGGAACGTTTGTACACTTGCCCGACGAATGCATCCACAACAGATCCGGTCT
TTTATTTACCTTGGCTCAATTATTTTAAGTAATGGAAAAATTGTAGGAGATGTTATTAAT
ATAATTCTAATGGGATGTTTGAAATGGAGTAAATCATTTGGCCTATTATGTGATAGAAAA
ATTTCACTTGGG
>c130879_g1_i1|m.59938 c130879_g1_i1|g.59938  ORF c130879_g1_i1|g.59938 c130879_g1_i1|m.59938 type:3prime_partial len:83 (+) c130879_g1_i1:138-383(+)
ATGGATGGCTCATCTGGATATAACCAAATTTGGATGGCCGTAAAGGAAAAACAGCATACA
TTTTTTAAGACACCCATAAGATTTTTCTGTTACCGGATGGTGCATTTTAGACTCAAAAAT
GTTGGCTTCACTTACCAGCATGCTATGACTTATATCTTTGATGATATGATCCACCAACAA
GTGAAATGTAATGCCGACAATCTTGTGGTCAAGATTTCTCAACCTAGTGACCATCTTGAA
GATTTG
>c130894_g1_i1|m.59962 c130894_g1_i1|g.59962  ORF c130894_g1_i1|g.59962 c130894_g1_i1|m.59962 type:3prime_partial len:33 (+) c130894_g1_i1:104-199(+)
ATGAAGAGTAATAACTATTTAAGGTGTAAAAATGATCATTGCTGCTCTATTAAATGGTTG
GATAACTCATACATTATTTTGCTTTTTTATGTTGAT
>c130935_g1_i1|m.60016 c130935_g1_i1|g.60016  ORF c130935_g1_i1|g.60016 c130935_g1_i1|m.60016 type:complete len:70 (+) c130935_g1_i1:46-255(+)
ATGGATTTTTCCACGCACACAAGAATGGCAATGTTTTATGCTACAAAATGTTGGCCAACA
AAAGAAAAGAGTAAAATAAAGCTAAGGGTTATTGTTATGAGAGTACTTAGTTGGATGAGC
CGGGTTACTCTCAAGGATAAAATGAAAAATGAATTTATTAGTAATAAAATAGGTAATTTT
TTAGTAGATAAGATTATAGTGTCGTCTTAG
>c131016_g1_i1|m.60113 c131016_g1_i1|g.60113  ORF c131016_g1_i1|g.60113 c131016_g1_i1|m.60113 type:complete len:48 (+) c131016_g1_i1:262-405(+)
ATGGATTTTCTTGGTGAATTTCATATTGGCCTGATTGATCCTAGACATATTCTTATAAAC
TTTTTAAAGAAAAAAGATTACACAAAACTCTTTGAAAAGAAGTTTTGCTTTATTAAAGAG
TTCTCACTTCATCTATTAAAATAG
>c131060_g1_i1|m.60153 c131060_g1_i1|g.60153  ORF c131060_g1_i1|g.60153 c131060_g1_i1|m.60153 type:internal len:48 (+) c131060_g1_i1:2-142(+)
AGGTTCAGATTGCTCATCGATCAGTTAGCACTAGTGAATCCTCTCCACCTTAGCTATTGT
GAGAAATTAGCTTTCTGGATCAATTTGTATAATGCGCTCATTATGCATGCTTATCTTGCA
TATGGAGTTCCTAAAAGTGAC
>c131101_g1_i1|m.60198 c131101_g1_i1|g.60198  ORF c131101_g1_i1|g.60198 c131101_g1_i1|m.60198 type:internal len:71 (+) c131101_g1_i1:3-212(+)
CAGGTTCTTTTCTTCGAGCAGCTGCAACTCCGTCAGGCCATCACCGGATCAATGCTACCG
GCAGAAATCAACGAGCCGCCGGTGGCGCCAGTTGCGCAGGAGAGCCAGACGGTGAGCCTG
GGCATGAACAGCATGAGGAACAGGGTGGAGGATTTGGAAAGGGAGTGCTCCAGTATGAGG
CGAGCGATCGAGATGATCGATCGGAATGGG
>c131121_g1_i1|m.60228 c131121_g1_i1|g.60228  ORF c131121_g1_i1|g.60228 c131121_g1_i1|m.60228 type:internal len:44 (+) c131121_g1_i1:1-129(+)
CTTTATATATTTGAAATGAGGCGGAGAATTTTGGTTATTGAGCACGTGATTGATTTTGCG
AAGCTTCTTGCAGATCTTTTGAGTTTGGACGAGATGGTGGAGGACGAAGATAAGGCGCTT
CTTCTATTG
>c131127_g1_i1|m.60230 c131127_g1_i1|g.60230  ORF c131127_g1_i1|g.60230 c131127_g1_i1|m.60230 type:internal len:48 (+) c131127_g1_i1:3-143(+)
CGCCTTAGCTGCAAAAAAGGCTATCCTATTAGAGTTGTGAGATCCCATAAGGAGAAACGC
TCTGCATATGCTCCTGAATCCGGAGTGCGGTATGACGGAATTTATAGGATTGAGAAGTGT
TGGCGTAAAGTTGGAAACCAG
>c131167_g1_i1|m.60280 c131167_g1_i1|g.60280  ORF c131167_g1_i1|g.60280 c131167_g1_i1|m.60280 type:complete len:73 (+) c131167_g1_i1:33-251(+)
ATGGACTTTGTGATCGTATTTCCTAGGTCTCAACAACGCCACGATTACATCTGGGTTGTT
ATTGATCGTTTGACTAATAGCGTTTACTTCTTACCTATTAGCCAAATAGATGCAATTGAA
AAACTGGCTCGATTATTTGTAAAAGAAATTATAAGACTTCACGGAATGTTCAAAATCATT
ATCTTTGATAGAGATGGAAGATTCACTTCGAAATTCTAG
>c131178_g1_i1|m.60294 c131178_g1_i1|g.60294  ORF c131178_g1_i1|g.60294 c131178_g1_i1|m.60294 type:5prime_partial len:61 (+) c131178_g1_i1:3-185(+)
AACAGTTTGATATGTTTTAACATGAGAAAGCATTTGCTATCTATTGGAGTTTTGGAATCC
ATTGGCTCCAGTGTAGCCATTGAAACAGAGATTCTCAAAATCCGTAAGAGGTCGCTTGTT
TACATGGAAGGAGCTAATTATCACAACTTTTATTACTTGAAGGGTGAAGTTGTAATGGAG
TGA
>c131199_g1_i1|m.60333 c131199_g1_i1|g.60333  ORF c131199_g1_i1|g.60333 c131199_g1_i1|m.60333 type:5prime_partial len:71 (+) c131199_g1_i1:3-215(+)
GTTATAGGTACAAAATGGGTCCACCAGAACAAACTGGATGAAGAAGGAACCATTGTCAAG
AATAAAGCACGACTCGCGGGAAAAGGATACCGTCAAGAGGAAGGAATAGTTGACCAAACC
TTCGCTCCTATCGCACGACTAGAAGCAATCAGGTTGTTCATAGCCTATGCTTCCTTCAAA
GGATTCAAAGTATACCAGATGGATGTAAAATAA
>c131349_g1_i1|m.60523 c131349_g1_i1|g.60523  ORF c131349_g1_i1|g.60523 c131349_g1_i1|m.60523 type:5prime_partial len:65 (+) c131349_g1_i1:3-197(+)
GGTCGTGATGGAGCTGTTGTACGGAGGGAAGCTCATGGGCATGCTCTGAAATTAGGGTTT
CTTTCGGATTCAATTGTTCAAACTGCACTTGTAGGAGCGTATGCCTATGGTGGAATGCTT
GATGATGCCCGCAATATGTTTGATAGAATGCTGCATAGGGATATGGTTGCCTGGAACGTG
ATGATAGACTGGTAA
>c131372_g1_i1|m.60549 c131372_g1_i1|g.60549  ORF c131372_g1_i1|g.60549 c131372_g1_i1|m.60549 type:internal len:114 (+) c131372_g1_i1:3-341(+)
GTGATTGGTAGATACATTAGCGAAAATTACAATGGGGTGGCTTTGCATCCTATTGATTTT
GTGGACACAAACACAGGCCATCTTGTTGCAGAGGTGATGGATCCAGATTTGGCCACTATT
AGTCCAGTTAACAAATTGCATCCAAGAGAAGATGTCTTGGCAACTGGGAGCTCAAGGTCT
ATATTTATTTGGAGGCCAGGGTCCATGGATGAGGACAAGGATGGTGAGAGGGTCAAGGAT
GTAATTTTATGTAATAATGGAAAGAAATCTGCAAAAGGAAAGCTCAGTGACACTGATGAT
GATGGTGATGATTTCTCTTGTAAAGGTAAGGGCAAGCAA
>c131414_g1_i1|m.60595 c131414_g1_i1|g.60595  ORF c131414_g1_i1|g.60595 c131414_g1_i1|m.60595 type:internal len:66 (+) c131414_g1_i1:2-196(+)
TCGGGGCTCTTCAAGATCACCCAACGTGTGGGCGAAGTGGTCTATCACCTTGATCTACCA
CCAGAGGCAAAAATATACATCGTCTTCCACGTCTCTCTCCTCAAGCCATATATTGGCGAA
CCTCCGACACAGATTCCAACCTTACCAACATATTTCCGTGAGGATTTGCCCTTGGCACCC
AAGCTTATCCCGAAG
>c131431_g1_i1|m.60622 c131431_g1_i1|g.60622  ORF c131431_g1_i1|g.60622 c131431_g1_i1|m.60622 type:5prime_partial len:60 (+) c131431_g1_i1:2-181(+)
AAAGCCAATGCTCAATTATACGGCATTGATTACTCTTACACTTTATCACCAATGGTGAAA
ATTACCTCCATTCACCTTTGCTTTTCCATCTCGGCCTTCCGGGGTTGGCTGCTTCATCAA
CTTAATGTAAGGAAAGCCTTTTTACATAGGGATTTTTCTAAAGAGGTCTTTTTGGAGTAA
>c131437_g1_i1|m.60630 c131437_g1_i1|g.60630  ORF c131437_g1_i1|g.60630 c131437_g1_i1|m.60630 type:3prime_partial len:97 (+) c131437_g1_i1:45-332(+)
ATGTCTAGCACATCTCACGTAAGAAAAAATCATCCCCACGACCCTCAATCCCAATTCATC
CCTTACATCTTACCCAATTTAAGGTTTGTTTTGATTAATTTAAAAACTATAGTCAACAAC
CCACTGTTCACAGAAAATTATTCTATATGGAGAGCTCAACTCTACCTTATCTTCTTAGCA
AATTCCTTAACGGGCCATCTTGATGGCTCCACTCCTATTCCGCCTCAAAACATACTTGTT
ACACTTATCCAGATAAAGACAAATTTCAATAATATCTTAGGACTATCT
>c131451_g1_i1|m.60651 c131451_g1_i1|g.60651  ORF c131451_g1_i1|g.60651 c131451_g1_i1|m.60651 type:internal len:60 (+) c131451_g1_i1:1-177(+)
GCCCTCGCCTTGCTCCCACGAACGCCGTTCCGGGATGCAGCGGTTATCCTGATGCTCATC
CACCAGTTCATCACGTTTGGGTTTGCCTGCACTCCACTCTACTTTGTATGGGAGAAAGCT
ATCGGCTTCCATGCCTGCCAGAGCTTGTGCAAGAAGGCTATCGCTCGGTTACCAGTC
>c131624_g1_i1|m.60845 c131624_g1_i1|g.60845  ORF c131624_g1_i1|g.60845 c131624_g1_i1|m.60845 type:5prime_partial len:80 (+) c131624_g1_i1:3-242(+)
TTTGACATAGAGCCTCCAATTAAACTAGTATGGATTCAGTTACCCAAACTTCGTATTCAT
TTCAAGAATCTGAAAGCTCTCACTGCTATTGGAAATTTCTTTGGAACTTCGTTTAAGGTT
GATACGCCAACCCGATCCCTTTCTCGGCCCTCTCTTGGTCGTGTTCTAGTGGAAATGGAT
ATTGCAAAGCAGTTTGAGGATAAAGTGTGGCTCAGAACAGAAGATAAAGGCTATTGGTAA
>c131630_g1_i1|m.60851 c131630_g1_i1|g.60851  ORF c131630_g1_i1|g.60851 c131630_g1_i1|m.60851 type:internal len:51 (+) c131630_g1_i1:2-151(+)
AATAAGGGTATCTGCTCAGAGGCATCGTATCCTTACACTGCGACCTCTGGTACATGCCAG
ACGACCTGTGAGAATGTTGCAACGATCACTTCCTTCCAGGATGTCGCTAACAATGATGAG
AATGCATTGTTACAGGCAGTGACCAAGGGA
>c131684_g1_i1|m.60910 c131684_g1_i1|g.60910  ORF c131684_g1_i1|g.60910 c131684_g1_i1|m.60910 type:5prime_partial len:52 (+) c131684_g1_i1:1-156(+)
AGTAGATATCTTATCGGACTAGGAAAAGTTCATTGGGAGGCTGTTAAGTGGATTCTAAGA
TTTGTGAAGGGATCATTTGACATGCAATTGCAAAAAAAAATCATTAGAAATAAGGAGGCG
AGTTTGCGGATATTTGTTGTTTTGTTGTGGGCTTAG
>c131688_g1_i1|m.60915 c131688_g1_i1|g.60915  ORF c131688_g1_i1|g.60915 c131688_g1_i1|m.60915 type:internal len:49 (+) c131688_g1_i1:3-146(+)
GCTTTGCAAAATCATGATCTGTTCTTATATTTTGGCCATGGAAGTGGAATGCAGTATATT
GGAGTTGATTCATTCGGAAAGTTGTATCGCTGTGCTGCTGCTTTCCTAATGGGCTGTAGT
AGTGGAACTCTCAGACAGAGAGGG
>c131698_g1_i1|m.60924 c131698_g1_i1|g.60924  ORF c131698_g1_i1|g.60924 c131698_g1_i1|m.60924 type:internal len:54 (+) c131698_g1_i1:2-160(+)
TCCCTTACTTCTGCGGACTTCATTGCTTTAAAATGCATTATCCCTTACGTAAAAGGCTTC
GTCAACCTAGGCATACCCCTAGCTGCAGACAAAAATGCACTCACAGGTTATATTGATGCA
GACTGGGCTAGCTATATTCATGACCAAAAATTCACTACA
>c131725_g1_i1|m.60958 c131725_g1_i1|g.60958  ORF c131725_g1_i1|g.60958 c131725_g1_i1|m.60958 type:internal len:119 (+) c131725_g1_i1:2-355(+)
CTAAACATTGTCTTCCTTCCCTTTCTCTCCCCAGGTCATATGATACCCATGCTCGACCTC
GCCGTTCTCCTCTCCGGCCGCCGCACACGCTCCATCTTCGTCACGACCCCATCAAACGCC
GATCTTCTTCGTCCCACACTCTGTGAATTTGAGACCAGTAACGTCCATATCTTTACCGTT
CATTTTACCTCTGAAAGCTCCCCCAGCCTACCGGAAAATGTCACCGCCCTCCCTACCCCA
GAAATCACCCCTGAGTTCTTCGACTCTCTTACCCTCCTTGAGCCTCAGGTTGAGCATCTC
GTCCTCACCCACCGCCCTGACTGCATAATCTCCGATGTGTATTATCCATGTGCG
>c131731_g1_i2|m.60964 c131731_g1_i2|g.60964  ORF c131731_g1_i2|g.60964 c131731_g1_i2|m.60964 type:internal len:103 (+) c131731_g1_i2:1-306(+)
GTTCTTGAAGTTTCAGCCATGCCTGAAGTAACTGGAGGAGACCTTAGAGCATTCAATATT
ACAACATTGCCATATCCGGGATTCCCCACTGACTTACAAGCTCAGTGCATGGCCTTACTT
ACCACCTGTGTTGGATCAAGCATCATTGAAGAGTCAGTATTTGAAAACAGAATGCATCAT
GTTGAAGAGCTGAAGAAACTCGGTGCTAATATAAACGTCAGCAATAATACTGCTTTTATA
GCAGGAAGGAAGCCTGGAAGTGTTGCACTTTCCGGCGTACGGGTTCGAGCAGCTGATTTG
CGAGGT
>c131733_g1_i1|m.60969 c131733_g1_i1|g.60969  ORF c131733_g1_i1|g.60969 c131733_g1_i1|m.60969 type:complete len:46 (+) c131733_g1_i1:46-183(+)
ATGGAAATGGCGTTTGAACTGAAAATTAAGAAGCTTAGCGTTGACAATGGAGGGGAATTT
ATGTCAATCGAGTTCACTTCTTTCTATAGGAAACATGGAATCAAGAGGGAGCTATCTTGT
GCCTTTACACCACAATAG
>c131795_g1_i1|m.61042 c131795_g1_i1|g.61042  ORF c131795_g1_i1|g.61042 c131795_g1_i1|m.61042 type:5prime_partial len:43 (+) c131795_g1_i1:3-131(+)
GACCGGATATATATTCACCTTGTTGGAGGTCCTGTTTGTTGGCGCTCTAAGCTACAGGCC
ACGATTGCTTTATCAACTACAGAGGCCGAGTACATGGCGATCACTAAGGCAATAAAGGAA
GCTATCTAG
>c131796_g1_i1|m.61044 c131796_g1_i1|g.61044  ORF c131796_g1_i1|g.61044 c131796_g1_i1|m.61044 type:internal len:69 (+) c131796_g1_i1:1-204(+)
GTGGCCGTGAAACGATTGCTGGGAATAAGCAATGGATCAACACATGACAACGGGCTCACA
GCCGAAATCCAGACATTGGGGAAGATCCGCCATCGGAATATCGTGAAATTGCTTGCATTC
TGCAAGAACAGGGAGACAAACCTACTAGTGTACGAGTACATGCCTAATGGCAGTTTGGGA
GAGGTGCTTCATGGCAAGAGAGGA
>c131896_g1_i1|m.61165 c131896_g1_i1|g.61165  ORF c131896_g1_i1|g.61165 c131896_g1_i1|m.61165 type:internal len:44 (+) c131896_g1_i1:3-131(+)
GAAGATTCCGATGAACCCAAAGTCAGCTTGAACTACTCCAAACTGGATAAGGCGATCCTG
GCTCTGATCCTCACGGCGCGGAGATTACGCCCACTTTTCCAAGCTCACCCTATCAAGGTG
GTCACCGAA
>c131966_g1_i1|m.61251 c131966_g1_i1|g.61251  ORF c131966_g1_i1|g.61251 c131966_g1_i1|m.61251 type:5prime_partial len:72 (+) c131966_g1_i1:1-216(+)
CCATCTTCTGACTCAAACAAGTACCACACATTGTTTCAAACCTTAAAAACCTGTCTATTA
CAAAGCCAACTCAAACGAAGCGACAATGATCCTTCCCTCTTCATATCCGACAAACCTAAT
CAACCCCTATTTGTCCTTTATGTTGACGACATTCTCATTACCGGTGACTCAAAAAAAATC
ACCTCTTCACACATATATCTTATTCTTTCAAGGTGA
>c131976_g1_i1|m.61265 c131976_g1_i1|g.61265  ORF c131976_g1_i1|g.61265 c131976_g1_i1|m.61265 type:internal len:81 (+) c131976_g1_i1:2-241(+)
GCGGGTCTGGGAATGGCGATGTTTAGCCTAGGACTGTTCATGGCGCTGCAGCCAAGGATG
ATAGCATGTGGGAACAAGGTGGCAGCTTTCGCCATGGGCGTGAGATTCCTTGCAGGTCCA
GCTGTCATGGCGGCGGCCTCCATCGCCGTCGGCCTCCCCGGCGTTCTCCTCCATATCGCC
ATTGTACAGGCAGCATTGCCGCAGGGGATCGTCCCCTTCGTTTTTGCTAAGGAATACAGC
>c132025_g1_i1|m.61326 c132025_g1_i1|g.61326  ORF c132025_g1_i1|g.61326 c132025_g1_i1|m.61326 type:internal len:55 (+) c132025_g1_i1:3-164(+)
CCTCAGAATCTAAAGGAAGCCCGGAAGTTGGCAGGGCAGATAGCAAATATCGGTCGTTTT
ATCTCTTGGTTGGGAGACCGGTTTGCACCTTTGTTTTGCGTTTTGAAGAGGGCAGACGTC
TTTCAGTGGACGCCGGAGCGCGATCGGGCGTTCGGTCAGTTG
>c132214_g2_i1|m.61569 c132214_g2_i1|g.61569  ORF c132214_g2_i1|g.61569 c132214_g2_i1|m.61569 type:internal len:47 (+) c132214_g2_i1:2-139(+)
CTCATTCCCATCTACGGCCCCATATTCACCCTTCGTATGGGATCCCGCACCATTATCATT
ATAACCAGCCCCGAGCTTGCTCACGAAGCGTTGATCGAAAAGGGTCAGCTCTTTGCCAAC
CGACCGGCAGAAAATCCA
>c132372_g1_i1|m.61752 c132372_g1_i1|g.61752  ORF c132372_g1_i1|g.61752 c132372_g1_i1|m.61752 type:5prime_partial len:42 (+) c132372_g1_i1:1-126(+)
CTACTTGCAATTTATGTAAATGATACTCTTATCATAGGAAGTGATAAAAAAGGCATTTCA
GGATTGAAGTCATTCCTCCACACTCAATATCAACCAAGGATTTGGGAGCTCTATAATACT
TCTTAA
>c132432_g1_i1|m.61830 c132432_g1_i1|g.61830  ORF c132432_g1_i1|g.61830 c132432_g1_i1|m.61830 type:complete len:60 (+) c132432_g1_i1:121-300(+)
ATGATTGACTTTATCTTTAGAGATAAAATTCAAAATGATTATATTCATGTAAAAGTTGAA
GTAGCTGTAGTGGAATACAAGAATAGGGAGCGTCATCCTAGGCGGTTTGGCCACATTAAA
CACCAACCTTCGAATCATATATTAGAGATAGGTAACTTAACTAATAATAAAAAAATGTAG
>c132436_g1_i1|m.61833 c132436_g1_i1|g.61833  ORF c132436_g1_i1|g.61833 c132436_g1_i1|m.61833 type:internal len:113 (+) c132436_g1_i1:3-338(+)
AAACTCAAAAACACAAACCTTAACAAGCTTTTAGCGAAGTCTCTAATGGAGATGAGAAAC
CCTAGAAAAACCCTAACCGTTCGAAACCTTATTTTTTCCCTTTTCTTTCTCGCTGATAAA
CCGGAAGCCTTCTGTCAATCGAGTCTGGCGACATCCCATCTCCACCCATCATCGAACCAT
GTTAATGTCAGGCGAATTTTGGTCGGAACCCTTTTCGGTTCCCTCACCGGAGCTCTGGCC
TCCGCCATTTTTCTTTTTTCTATCCGTCTATTCCTCGTCTTTGCTAATCGCACCCCGATT
CTTAAAGGCCCGGTCGTCTTCTCCCCTGAGATCTCT
>c132480_g1_i1|m.61884 c132480_g1_i1|g.61884  ORF c132480_g1_i1|g.61884 c132480_g1_i1|m.61884 type:internal len:97 (+) c132480_g1_i1:2-289(+)
CCGGATCTCACCTATCACAATATCTTACTCCGGTCCCTTTGCCGCGATCGTCGACTGTCC
GTCGCCATCCCCCTCTTTCGCAACATTCCGCATCCCGATCCTTCATCCTATCACTTTCTC
ATCCAAGGCCTCTGCCGCCGGGCTCAGCTCACGTCTGCCCTTTCTTTATTTGAAGAAATG
CTGAATCGTGGCCTCACCCCCGACCCTCTTAGCTGCACTACCGTTCTTAACGCACTCTGC
CGGAAAAAGAAGCTCCGGGAGGCATTCAAATTCATCACCCGCATGCGG
>c132506_g1_i1|m.61908 c132506_g1_i1|g.61908  ORF c132506_g1_i1|g.61908 c132506_g1_i1|m.61908 type:3prime_partial len:92 (+) c132506_g1_i1:71-343(+)
ATGTCGCGTTTGCTCGGAACGAAAATGGCTTCGCCGCCGTCAGGCTCGCCTAATTCAGCA
TCTCACGTCGTCACCGCCGCCGGCGAAAGAGGCTCAGATCTCGATGCAAACATGGTGATT
ATCCTGGCAGCGCTTCTTTGCGCTCTAATTTGTGCACTAGGTCTTAATTCAATAGTTCGG
TGCGCCTTGCGTTTCGGTCTTCGGCTGACGTTTGAGACCACGGATACGGCGACGTCGGAG
CTGAAGAATCCCGAGCTATCGAAGTTCCCAGCA
>c132550_g1_i1|m.61963 c132550_g1_i1|g.61963  ORF c132550_g1_i1|g.61963 c132550_g1_i1|m.61963 type:3prime_partial len:31 (+) c132550_g1_i1:140-229(+)
ATGAACAACCCACGGTCCACATATTGGGACGCTGTCCTACAAATTTTGAAATATTTGAAA
GGCTCTTCTGGTAGAGGATTACTCTATCAA
>c132576_g1_i1|m.61993 c132576_g1_i1|g.61993  ORF c132576_g1_i1|g.61993 c132576_g1_i1|m.61993 type:internal len:97 (+) c132576_g1_i1:2-289(+)
CTGTGCGAGGAAGGAAGGGTAAATGAGGCATTACGCTTAATGAAGGAAATGGTCAAGAGA
TCCATTACTCCGACAGTGTACACCTATACCCTACCCATTACAGCTCTTTGCAGCAGAGGA
CTTGTGAGAGATGCATCCCATTTGATTGCAGATATGAAGAAGATGGGATGCATACCAAAT
GTTCAGACTTATACTGCACTTATCAGTGGCTTTTGCACTTCATACATGGTAGAATTAGCA
GTCGGGTTGTTTAATAGAATGCTGTTGCATAATCTATCACCAAATACA
>c132588_g1_i1|m.62003 c132588_g1_i1|g.62003  ORF c132588_g1_i1|g.62003 c132588_g1_i1|m.62003 type:complete len:67 (+) c132588_g1_i1:160-360(+)
ATGCAAGTTCCTATAATCAACATCCTCACATGGTATCACGTACCTAAGGTGTTGATCGTT
GATAACGGAACATGGTTCACATCGAAACAATTCCGCCAGTTCTGCATAAATTACTATGTA
CAACCACACTTTACCACTATGCATCATCTACCATCCAACGGCCAGGCCGAGGGAGCTATA
ACATATTATAAGGCTGGTTAA
>c132616_g1_i1|m.62034 c132616_g1_i1|g.62034  ORF c132616_g1_i1|g.62034 c132616_g1_i1|m.62034 type:internal len:45 (+) c132616_g1_i1:1-132(+)
GGAAAGATTGCCAGCATTAACCGATTTATCTCTCGTTTTGGAGATCAGTGTGCGCAACTA
TTCCGCGTGTTGAAGAAGGCTGATGCCTTTCAGTGGACTCTGGAGTGTGATTGGGCATTT
GGTCAGTTAAAG
>c132649_g1_i1|m.62083 c132649_g1_i1|g.62083  ORF c132649_g1_i1|g.62083 c132649_g1_i1|m.62083 type:5prime_partial len:53 (+) c132649_g1_i1:1-159(+)
TCTAGTCTATATTCGACTGTATCCTTGTGGCTATTTGAGAGTTCAGAAACTAACATTATC
AGACCCATTGAAGCTTTTTCTTCCAAAGGCCAAAAGTTCATCCTTGCAGCTATAGATTAT
TCTCGAAGTGGTTTGAGGCAATCCCAGTATGTCAGGTAA
>c132699_g1_i1|m.62128 c132699_g1_i1|g.62128  ORF c132699_g1_i1|g.62128 c132699_g1_i1|m.62128 type:3prime_partial len:32 (+) c132699_g1_i1:94-186(+)
ATGTCGACTCTTGAAGCCAATGATACATGGGATTTGGTACCTTTTCCACCTGGTATAACT
GCTATTGGTTGTAAATGGATATTCTCCGTTAAA
>c132704_g1_i1|m.62134 c132704_g1_i1|g.62134  ORF c132704_g1_i1|g.62134 c132704_g1_i1|m.62134 type:internal len:105 (+) c132704_g1_i1:3-314(+)
ACGAAGATCATGGATAAGCTCATCCGTGATGGTCGCGTGATTCGCGGCTACATCGGTATT
GGTGGCAGAGAAATCGCCCCAATGCATACGCAAGGCGGTGGGATAGATCAGCTTCAGGGG
ATCGTGGTGAATGAAGTCTCACCAGATGGTCCCGCAGCACAGGCCGGCATTCAGGTGAAT
GATGTCATTGTTTCGGTAAATGGTAAGCCGGCTATCTCAGCGCTGGAAACCATGGACCAG
GTAGCCGAGATTCGCCCCGGTTCCGAAATTCCGGTTGAAGTGATGCGTGAAGACAAAAAG
CTCAAACTCCAG
>c132729_g1_i1|m.62155 c132729_g1_i1|g.62155  ORF c132729_g1_i1|g.62155 c132729_g1_i1|m.62155 type:internal len:74 (+) c132729_g1_i1:2-220(+)
GGGAACTCATCTATGATCAAGATGAAAGGTGGAGGAAGAATTTCAATAAATGCAAAGAAC
ATGATTAAATTTATAGGATTGCATTATATAACAGGAATCACTTCAAACTTTGTTAGCCTC
AGGCAACTAACGGAGAAAGGTTTTGAAATCCATATGAAAGGAAATCTGCTCACTCTTTTG
AATTTTCACAAACAGGTGGTTGTTAAAGTTGAAATGAGA
>c132791_g1_i1|m.62226 c132791_g1_i1|g.62226  ORF c132791_g1_i1|g.62226 c132791_g1_i1|m.62226 type:3prime_partial len:61 (+) c132791_g1_i1:1-180(+)
ATGGAAGGTGATGCCCTTTGGGCTCTCCAATGCCCCCAACACTTTCATGCGTTTACTGTC
TCAGGTTCACTGTCCTTGGGGAAATTTGTGGAGGTATATTTTGATGATATCTTAATTTTT
AGCAAAGGAAAGGAAGCTCATTTGTCCTATCTGCGGTCCATGTTAGAAGTTTTGAAGAAA
>c132964_g1_i1|m.62427 c132964_g1_i1|g.62427  ORF c132964_g1_i1|g.62427 c132964_g1_i1|m.62427 type:3prime_partial len:67 (+) c132964_g1_i1:328-525(+)
ATGCACTCTCCTCCTGTGGCCAATTTCATTTCCTTAAAACACATTCTTCACTATCTTAAT
GACATTGTCGGGCTTGGTTTACTTTTATCACAGGGATCAAATGCTTTAACAAGATATGTC
GATGCTGATTGGGCAGGAGATGTTTACAAATTTTTGTATCTTTTATGGCCTCAACTCTTT
AAGTCAGTCAAAAAGCAA
>c132977_g1_i1|m.62451 c132977_g1_i1|g.62451  ORF c132977_g1_i1|g.62451 c132977_g1_i1|m.62451 type:internal len:68 (+) c132977_g1_i1:2-202(+)
TGTGCTACAATGGATTGCAATAGAGATTCTAAAAATGATCTTGATGGATGGAGGCAGTCC
AGCTCTAGTATTGACCTGGTGGACAATGGAAGTTTGAGCAAACCAGCATACAGAGATATT
AGCCCTGCATATGGCAATGGAGACCAAGAGACAGGTGGATGGCCTAGCTGGCCTGCAGCT
AATTCCAAGGAAACTAGTCAG
>c133001_g1_i1|m.62479 c133001_g1_i1|g.62479  ORF c133001_g1_i1|g.62479 c133001_g1_i1|m.62479 type:3prime_partial len:100 (+) c133001_g1_i1:67-363(+)
ATGGAGTCAGCATTGGCTATGCTGCATAAATTTTCCTCTGATGTACATAGTGGAAATATT
TATAAAGAACAATTGCATTTTGGTGCTCCTTGGAGACATCCTCCGGCTAATAGTTCTGTT
GCATCTTTGAAATGGGCCAAGATTCAACTAATGGATTTTGTTCAGTCTCTTATCAATGCA
GAGTTTGGGGTGAATTATCTGGCTGATAAAAGCTTTGAAATTCTAGATGATCCATCACTA
GTTGCTATGCTTGAGGTTGGACTGCTCTATCAACAACGGGATCCGCCTTTCATTCGA
>c133222_g1_i1|m.62756 c133222_g1_i1|g.62756  ORF c133222_g1_i1|g.62756 c133222_g1_i1|m.62756 type:5prime_partial len:82 (+) c133222_g1_i1:2-247(+)
TGGCTGGAAGCCTTAAGGGAAGAGATTGAGTTCCTCCATAAGAACTCCACTGTTGGCTTT
ACCAATCTCCTTCAAGGGAAGAAAGCATTGCGTTGCAAATGGGTATATGGGTTGAAGAAT
AAGGTGAATGATTATGTCCGACATAAGGCCATAATGACGGTCAAAGGTTTCAGACATCAA
GAAGGGGTGGCTATGTTCAATGTAAGGCCATACTGGCAGCCAAAGTATGCCACCCTCCAT
GCTTGA
>c133236_g1_i1|m.62770 c133236_g1_i1|g.62770  ORF c133236_g1_i1|g.62770 c133236_g1_i1|m.62770 type:5prime_partial len:50 (+) c133236_g1_i1:1-150(+)
CTTGTGGGGGCCATTGTGGGTGGGCCGGATAGCCACGATGCCTTTGCGGATGACCGAGCC
AATTATGGGCAGTCGGAGCCCGCGACTTACATCAATGCGCCGATGGTGGGAGCTCTTGCG
TTCCTTGCAGGTGCCGCTCGCGCGGCTTGA
>c133269_g1_i1|m.62805 c133269_g1_i1|g.62805  ORF c133269_g1_i1|g.62805 c133269_g1_i1|m.62805 type:internal len:54 (+) c133269_g1_i1:1-159(+)
GGAGATATTATTAATAGAATTCAAGTACGATGGCTGAAGGGAAGGAATGCACCTAATGTT
TTGTGCCATAGAAAAAAAAATTTTAGATTTAAAGGAAAGATTTATAGGAATCTGTGTTAT
GGACTAAAATTGTTGCCAATAGTGGAGAAGCTTAAAACT
>c133305_g1_i1|m.62853 c133305_g1_i1|g.62853  ORF c133305_g1_i1|g.62853 c133305_g1_i1|m.62853 type:3prime_partial len:42 (+) c133305_g1_i1:154-276(+)
ATGATGATGTTGATGATTCAGTTAGTACTTGATTTATGCAAGCTTGATGTAAAAATTATA
TTCCACAATGACCTCGAGGAGGAAATATATATGGAGCAACCCAACGTGTCTCAGGTGACG
GGC
>c133408_g1_i1|m.62950 c133408_g1_i1|g.62950  ORF c133408_g1_i1|g.62950 c133408_g1_i1|m.62950 type:internal len:65 (+) c133408_g1_i1:1-192(+)
GTGAAGCCATTTAGATGCAGTCAATTTGAGGAATGCATAAAAATGGCTGAGTCATGTCGC
GCTTCTCCTTTTAAAAGAAGGGACAGATATGCACAGCGGGAAGATGCCATTCTTCATGCC
ATTGAGCTTGAAAAACAGCAGCTTGGCATGAATTCTGAAAGCACAGCCATTTCACTAGGT
TTGCTTAAAAGA
>c133438_g1_i1|m.62995 c133438_g1_i1|g.62995  ORF c133438_g1_i1|g.62995 c133438_g1_i1|m.62995 type:internal len:48 (+) c133438_g1_i1:1-141(+)
CTATCACGGATGCCCTTATGCATACCGGGTGGCGCTTTTACCATTCAAGAAGAATTAGAG
GATTTGGAAGTTGATCACACTTGGAACATTGTTCCGTTATTTGTTGGAAAAAATGCCATC
AGTTGCCGTTGGACCTTTACC
>c133453_g1_i1|m.63015 c133453_g1_i1|g.63015  ORF c133453_g1_i1|g.63015 c133453_g1_i1|m.63015 type:3prime_partial len:50 (+) c133453_g1_i1:66-212(+)
ATGGATATGAAGACCGCCTTCTTGCATGGTGATTTAGATGAAGAGCTCTATATGCTACAA
TCGGAATGGTTTGTCGCACTGGGGAAGGATGGGATGTTCTCCAAGCTCAACGAGAGCTTA
TATGATCTCAAACATGCGTCAAGGCAA
>c133458_g1_i1|m.63022 c133458_g1_i1|g.63022  ORF c133458_g1_i1|g.63022 c133458_g1_i1|m.63022 type:internal len:56 (+) c133458_g1_i1:2-166(+)
AGACGACTTCTCGCTTCCAATAGCAGAGCTCATGATCGACAATACATCGAACCAGGAGAT
GTTCCTTTTATGGATGCCTCGTCAGGATACTATCAAATTAAAATGGCGCCAGAAAATGAA
AAGCACTCGACCTTCCGTATGCCCATAGGCATTTATTGCTATAAG
>c133594_g1_i1|m.63184 c133594_g1_i1|g.63184  ORF c133594_g1_i1|g.63184 c133594_g1_i1|m.63184 type:internal len:64 (+) c133594_g1_i1:2-190(+)
AGGGAAAGGAACACTAAATTCTATCAAGCATACAACAAAAAAAGAACTTATAATTGGATT
GCTAAAATCAAAAGCAAAGATGCAAACTGGATTGAGGAGCACGATGATGTCATGTTTGAT
GCAATCCAATATTTTGAACATGCCCTTGGTCAACAAGATTTTGTAATGGAGAACTTTGAT
GAAGAGCTC
>c133666_g1_i1|m.63243 c133666_g1_i1|g.63243  ORF c133666_g1_i1|g.63243 c133666_g1_i1|m.63243 type:3prime_partial len:61 (+) c133666_g1_i1:2-181(+)
ATGACCCTTCATAGACATTGGTTCTGTCAATATGAGAGGTTTGAAGATGGTGATGTTATG
TTGGGCGATGACACAACGGTGTTGATTGTCGAGAGTGGCAAGGTGAGGTTGAGGCTATTA
GATAGCACCACAAAATGCCTCTCAGATGTGATGCATATTCTGAAGATGAGTAGGAACCTC
>c133745_g1_i1|m.63308 c133745_g1_i1|g.63308  ORF c133745_g1_i1|g.63308 c133745_g1_i1|m.63308 type:internal len:101 (+) c133745_g1_i1:3-302(+)
GATGGTATCTTGAGACTACTCATTTGTAGCTCCCATCTGAATCAGATAATTTTGTTGAAT
GAAGATGGGGCTATACTGAGCAGCAAGTATCTTAAATCCACTGCAAGCGTGGAGTCAGGG
AAAATATGTGAACTTCCCCACTACCTTGTTGAAATCTGTGAAAAGCGAGTTTCATCTGCT
GAAAAAGGTAAGAATATTGGTGGAAAAGAAAGTGAAGATTTAGATAAAAATCAGCTAGCT
GGACGTGAGGGCTATAATAATATCAGTTCTTCACTCAAAAACCTTCTCACAAAGTCTTCT
>c133862_g1_i1|m.63433 c133862_g1_i1|g.63433  ORF c133862_g1_i1|g.63433 c133862_g1_i1|m.63433 type:3prime_partial len:59 (+) c133862_g1_i1:78-251(+)
ATGCACAATGGAGATTTGTTCTCCGAGCATTTAACTCATTTCAATACCTTGGTCGGCCAA
CTAATATCTGCAGGGGATATATTGACAGATGAGGACAGGGAGATCACATTATTGTGTTCA
CTACTAGATTCATGGGATAACTTGATAATTGTCATTGGAGACAGTGGAGATAAG
>c133905_g1_i1|m.63473 c133905_g1_i1|g.63473  ORF c133905_g1_i1|g.63473 c133905_g1_i1|m.63473 type:5prime_partial len:61 (+) c133905_g1_i1:1-183(+)
AAAGATTTTTCCAGCATATTATCTAAAACTCAGCTATTGATCAAAGGTTGCCCAATGCAA
TTTTTAAAATGGTCTCCAGAATTTGATTTTGAGTCGCTTATTAAACCAGTATGGATCAAA
TTTCCATTACTCCGCATACATTTTATGAATTTACAAACTTCTACGGCTCTTGCCTTCACT
TAA
>c133983_g1_i1|m.63557 c133983_g1_i1|g.63557  ORF c133983_g1_i1|g.63557 c133983_g1_i1|m.63557 type:internal len:59 (+) c133983_g1_i1:2-175(+)
GTCATTCAAGAGGAAGGCTCATTTTGTCTCAACAAATTAGAGACTTTTGAGCTGAGTTGG
GATCCTTCTGAAGATGGCATTACAAACTTAGAGCCAGACTATAATTCAAGAGGAAAAATC
ATTGCAAATTATATACAAGCTGCTGCAGAGCCCTTCCTTAATTTTCATTTTGAT
>c134022_g1_i1|m.63603 c134022_g1_i1|g.63603  ORF c134022_g1_i1|g.63603 c134022_g1_i1|m.63603 type:internal len:51 (+) c134022_g1_i1:1-150(+)
TTTAGCTGTTGTTTAGATACTAAGCAAGGGGGTGACATTTTTGTTATTGAGCAAATAGTG
GAACCAAAAGTGAACATAACATCTTTGGTGCTTGACATGCATGCTTTGCATACATCATTG
AATTCAGGGAAAGAAGGCAGTAAAGAATGG
>c134032_g1_i1|m.63616 c134032_g1_i1|g.63616  ORF c134032_g1_i1|g.63616 c134032_g1_i1|m.63616 type:5prime_partial len:64 (+) c134032_g1_i1:2-193(+)
ATTGATTGGTGGTACTCCATTTATAATCCCAGGGCCAACGGCCTCACCGAAACGTTCAAC
AAAATGCTTGTCAAGCTTCTAAAGAAGATCATCACCAAAAATAAACAGAAGTGGCATGAT
AAAATGATAGAGGCGTTACAGGCTTACCGCACAACTTTAAAACGGCAACCCAAGCGACGG
CGCACTCACTAG
>c134034_g1_i1|m.63617 c134034_g1_i1|g.63617  ORF c134034_g1_i1|g.63617 c134034_g1_i1|m.63617 type:internal len:37 (+) c134034_g1_i1:3-110(+)
CAAGGATCAGCATTAAATCCCTACCTTTTTGCATTGGTCATAGACAAACTCACGAAGCAT
ATCCAGGGAGATGTGCCTAGGTGTATGTTTTTTGCTGATGCTATTTTT
>c134053_g1_i1|m.63631 c134053_g1_i1|g.63631  ORF c134053_g1_i1|g.63631 c134053_g1_i1|m.63631 type:5prime_partial len:61 (+) c134053_g1_i1:1-183(+)
TATGGGTGCTTCAGTATGGTCATTCTCCAATTTGGTTTGAATATATGCAACCATGATCAT
TCTGTTTTTTATAGGCAATCATTTCAAGGATACATCCTTTTTGCAGTCTATATGAATGAT
ATTGTCATCACGAGGAATGACTCTAGAGGCATCATTGATTTAAAAGCATTTTTTCCACTC
TAA
>c134073_g1_i1|m.63644 c134073_g1_i1|g.63644  ORF c134073_g1_i1|g.63644 c134073_g1_i1|m.63644 type:3prime_partial len:41 (+) c134073_g1_i1:148-267(+)
ATGAAATTAGATGTAATGATTCATAGGAAGGTAAAGATATTGTGTATTAAAGTCACTGAG
TGCGTTTGTAGGAAGGCATTAGAGGCTGAAAGATTGGTTTTTAAGCTTTGGTTTTCAGTC
>c134158_g1_i1|m.63742 c134158_g1_i1|g.63742  ORF c134158_g1_i1|g.63742 c134158_g1_i1|m.63742 type:internal len:162 (+) c134158_g1_i1:2-484(+)
GATGCTTCTCTTGCACATGATTGGAAGGAGACAATCAATAAAATATTAAGTTGGCTTTCA
CCAATGGCTTATAAAATGATTCGTTGGCAGGCTGAACGCAACTTTGAACACCCACAAATT
GTTCTAAGCGAGGGCGTGCTACTTCTTCAGACTCTTTATTTTGCTGATAGACAAAAGATA
GAGGCTGCGATTAGTGAGATTTTAGTAGGTTTGAACTATATCTGTCGATATAGTTGGCTT
TCACCAATGGCTTATAAAATGATTCGTTGGCAGGCTGAACGCAACTTTGAACACCCACAA
ATTGTTCTAAGCGAGGGCGTGCTACTTCTTCAGACTCTTTATTTTGCTGATAGACAAAAG
ATAGAGGCTGCGATTAGTGAGATTTTAGTAGGTTTGAACTATATCTGTCGATATGAACAG
CAGCAGAATGCTTTGTTGGATTGCACAAGTAGTTTAGATTTTGATTATGGAGATGATAGG
CAG
>c134237_g1_i1|m.63824 c134237_g1_i1|g.63824  ORF c134237_g1_i1|g.63824 c134237_g1_i1|m.63824 type:5prime_partial len:52 (+) c134237_g1_i1:1-156(+)
CAAACTTCTTGCTTTCATACTCAACAAAATGGTGTCACCGATTTTCAAAATCGTCGTATC
TTGGAGGTTACGCATGCATTATTATTTGAAACGAATGTCTCCGGGCATTTTTGGCATGAT
GCTGTATCCACAACATATTTCCTTATTAACCATTGA
>c134255_g1_i1|m.63839 c134255_g1_i1|g.63839  ORF c134255_g1_i1|g.63839 c134255_g1_i1|m.63839 type:5prime_partial len:73 (+) c134255_g1_i1:1-219(+)
GCCAAGGCTACCCAAAATAGTTGGAATACTCACTTGTTCAAAGCCAAATTTGCATACAAC
ATCATGGTGCACAACACTACGGGCCACTCTCCTTTTTCCATTGTATACACTAAGACAATT
CTGTATGCCCTTGACTTAGAGCACCTTCCCACGGCACCACCTTCGGTTACTAAGCTATCA
GAGAAAATTAATGATGTTCTAAAAGAAATTAAGCAGTAG
>c134306_g1_i1|m.63892 c134306_g1_i1|g.63892  ORF c134306_g1_i1|g.63892 c134306_g1_i1|m.63892 type:3prime_partial len:115 (+) c134306_g1_i1:198-539(+)
ATGGATGCCCTAACACGGACTCAAAAGTTTTTCTCGGCTAAGCTGTTGAGAAAGTATGTT
CGTCTCGATGAAGGAGATGTATGTAGCTCTTGCAGTCTGAGGTCTTCATGCAGCAGAGGA
TATATACTTGTTCCTAAAGAAGACGAGGCTAGAACACTTGATGTAATGCGAATCTTGTTG
ACATATGGCTACGATTTTATCCAAGAATGTGTGGAAAATGATCCTTTGAGGAAGATGAAG
TCTGTGAAAACTGTTGTCCGCAAGCTGCTGCATGAGGTCTCTAATCTGAGTGCAGTGCCA
AGAGATCCGAATCTTTTGCCTCCGGTGATCAAAAAATTGCCT
>c134348_g1_i1|m.63935 c134348_g1_i1|g.63935  ORF c134348_g1_i1|g.63935 c134348_g1_i1|m.63935 type:5prime_partial len:60 (+) c134348_g1_i1:3-182(+)
CTACTGTGGATCTCATATCTTCGACAACTTGGCAGGGAATGCCATGAGCTTATGAAATTG
TGGTGTGATAGCCAAGATACATTTCATATGACCTCTAGCCCAGTATGTCATGAAAGAACT
ATACACATTGAGATTGATTGCCACTTCATTCGTCAGAAAGTTGATGAAGACACAATCTGA
>c134349_g1_i1|m.63937 c134349_g1_i1|g.63937  ORF c134349_g1_i1|g.63937 c134349_g1_i1|m.63937 type:internal len:89 (+) c134349_g1_i1:3-266(+)
AGAATTTGCGTCCGTCTGGATAGGATCTTGCTCAACTCAACGGCCATCCAAGCCTTTTCT
GGTACTACTGTGATGCACCTTAATAGGGTGGGCTCCGATCATAAGCCCCTTCTCCTTTCT
ATTAGCAACCTTAATCTCCCTCCTTCTGGGTCTCACATGAAATTTGAAGATAATTGGCTT
CAGATGGAGGAGGCAAGTGTTATTGTGGCCAAGGCGTGGGAGAGACCGACTAAAGGTTCG
GCTTCTACTATTCTTAATCACAAG
>c134373_g1_i1|m.63966 c134373_g1_i1|g.63966  ORF c134373_g1_i1|g.63966 c134373_g1_i1|m.63966 type:internal len:83 (+) c134373_g1_i1:3-248(+)
GAGGCTCCAAAAGAGCTTGAGGGCGGCGGTCAAGCAGCCACTGACAAACTCTTGGAAATT
AATTTGAAGACAGAAGCAGATCAATGCCCAACCTACATTGGTGCGCTCCTCCCTGCAAGG
GAAGCTATCCAAAAAGAGCACAAAGATTATTTTGTGGGGAACTACAACAAAATGTTGGGT
TTAGCTCTCGAGGTGGTAGTGCAGATGCTCACCATCAAAGCAAATATGCCGACAGTGAAA
CAAGTG
>c134478_g1_i1|m.64076 c134478_g1_i1|g.64076  ORF c134478_g1_i1|g.64076 c134478_g1_i1|m.64076 type:internal len:57 (+) c134478_g1_i1:1-168(+)
CAAAGAAAGTATGTTTTGGATATTCTTCAAGAAATAGGCTTTCAAGAGTCAAAGTTATGT
GAAACTCCCATGATTCTTCATAATAAGTTGACACATGGTGAAGGCAACTTATTACGGAAT
TCTGAAAGATATAGGAGACTGGTTAGAAAATTGAATTATCTTTGTATC
>c134507_g1_i1|m.64103 c134507_g1_i1|g.64103  ORF c134507_g1_i1|g.64103 c134507_g1_i1|m.64103 type:5prime_partial len:112 (+) c134507_g1_i1:3-338(+)
ACATATGAGCTGCCATTAATCTTGTGGGCCCTTCAAACTGCGGTTCAGTCTTTTATAGGA
GAAACATCTTTCAGCTTGGCGTTTGGCCACAAGGCAATAATTCAAACCGAAATCCTGTAC
CCTAGCCCTCGGGTTGCTGAAACCGCAGACCACCAAATGAACAGTGTCATGCTGGCCGAG
GAGCTAGATTTATTGGAAGAACGTCGAATAGATGCATATAACCTCTTCCCTGCTAGCAAA
AGAAGATCTCAAAGACTAGCGTTGCGACGTTGCAACGTCAGGGAGTCATCCGAAGGAAGC
CCGGTCCTAAGGAAAGCATTTACTACAGGACAATAA
>c134533_g1_i1|m.64133 c134533_g1_i1|g.64133  ORF c134533_g1_i1|g.64133 c134533_g1_i1|m.64133 type:3prime_partial len:74 (+) c134533_g1_i1:193-411(+)
ATGGCTTCTTCTTCCCTTACTGCTCAACGGAAGGAAAAGAGAATGTTGTCCAATCGAGAG
TCCGCACGAAGGTCTCGAATGAGAAAGCAGAAACATCTGGACGATCTTATGATGCAGCTA
GCATCTCTCCGGCACCAGAAAAATCACATCTTTACAGCCATCAATGTCACTGCACGGCAA
TATATCGGACTGGAGACAGAGAACTCTGCTTTGAGGGAC
>c134731_g1_i2|m.64346 c134731_g1_i2|g.64346  ORF c134731_g1_i2|g.64346 c134731_g1_i2|m.64346 type:5prime_partial len:79 (+) c134731_g1_i2:3-239(+)
TCTTCCGATCTGTTTTATCCAAAAGGGTGTGTGACGCCCTCTTATAGATTGTTTGACGAG
ATGTCTAATCTTCGTCAGCATATTGCACAATATCAAGCTCTTAGTGGGGCTATTTCCCAC
CGAGATGCCCTACTACTCAAATTTGCGGCAAGTCTCACTGGCGTGACATTTGATTGGCAC
GCCGATTTGCTCGATGACTCTTTTCACACATTTGACAAGTTAGCAACCGCTTTATAA
>c134794_g1_i1|m.64438 c134794_g1_i1|g.64438  ORF c134794_g1_i1|g.64438 c134794_g1_i1|m.64438 type:internal len:167 (+) c134794_g1_i1:2-499(+)
GACGATATGCCGTTGCCTGCGCTGCACGTGCTGCTGGTGGAAGATATCGAACTCAACGTT
ATTGTTGCTCGTTCAGTGCTGGAGAAACTCGGCAGCAGCGTGGATGTGGCCATGACGGGT
AAAGCCGCGCTGGAGATGTTCCAGCCCGGTGAATATGACCTGGTACTACTGGACATTCAG
TTGCCGGACATGACCGGTCTGGATATTTCCCGTCTGCTGACCAGCCAGTTTGCTCGTGAA
GATCTGCCGCCTCTGGTTGCCCTGACTGCTAACGTGCTGAAAGATAAAAACGAGTATCTG
GAAGCAGGGATGGACGACGTACTGAGCAAACCGCTGGCGGTCCCGGCATTAACTGCCATG
ATTAAAAAATTCTGGGATACCTGTGATGACGAGGATGAAACGATGACCGCGACGGATAAC
AAATCACAAAATCTGCTGGATGTGGAGATGCTCGAACAGTACATCGAGCTGGTGGGGCCG
AAACTCATCACTGATGGA
>c134887_g1_i1|m.64564 c134887_g1_i1|g.64564  ORF c134887_g1_i1|g.64564 c134887_g1_i1|m.64564 type:3prime_partial len:60 (+) c134887_g1_i1:135-311(+)
ATGAAATCTCCATCGACCTGCACCGCTCTCCTCCACGTATTCGTCCAGAACAAGCTGTCG
ACCAAAGCTGAGTCTTTAATGGAAGAGATGGGTTCTCATGGTTTCCTGAGATGCTGCCTT
CCTTACAATCATATGATAAATCTCTATATATTGACCGGCAAACTAGAGCAAGTGCCA
>c134907_g1_i1|m.64589 c134907_g1_i1|g.64589  ORF c134907_g1_i1|g.64589 c134907_g1_i1|m.64589 type:internal len:103 (+) c134907_g1_i1:2-307(+)
TTAATTCAGTGGGCGAGAGAAGAACTCGAATTGATTACTCGTAGTTTTGATATGTATGCC
AAGTCCATATCAGAAGCAATATTTTCCTTGAATTTGGTTTCTAAACTTATGAGCATTTCC
TTTTCATTTTGTTCAGTACTAGAAAATGAGGGGCTTTTCTTGCAGTCTGACATAATTAAG
CTGATGAAGCCTAGCATTACAAAGGCATTGCAGATGCATTTTGATCAGTTGAGGAAAGCT
GTCAGTCTATTTGTTTCTACAGAAAAGTGGGTTCTGACCAAGTCTTCTCTTTTGGGAATA
TTAACC
>c134949_g1_i1|m.64651 c134949_g1_i1|g.64651  ORF c134949_g1_i1|g.64651 c134949_g1_i1|m.64651 type:internal len:67 (+) c134949_g1_i1:3-200(+)
AAGGAATTCAACGCTCGCATGCGACAGTTCCGTCTCGCCGCCAACGTGGTGCAGAACGTG
GTCACGTACAACGTGGTGCTGGACGTCGATAACAAGGACGAGCTGCTCAAGCCGGGCATG
ACGGCGCAGGTGCGCCTGCTGGTGGGCAATCGCCAGAACGTGCTGCGGGTGCCGACCGCC
GCGCTGCGCTTCCGTCTG
>c134974_g1_i1|m.64682 c134974_g1_i1|g.64682  ORF c134974_g1_i1|g.64682 c134974_g1_i1|m.64682 type:5prime_partial len:72 (+) c134974_g1_i1:2-217(+)
AAGAAGTCCGCTGCTCCGGATGACATCAAAACGGGCCCCGGCGGCTCTCGAGAGATTTCA
TTTTTATCAAAAAGTTCAAGAAAAAACGAGAAAGAACAGCCTTTCCGTGAGAAAAGAAGA
GGCGTTCAGCCTCTGCGATTAAAGCCTGGAAAAGCAGAGTTTTATGGTCGGAAAATGCGC
CGCGGTGGCTCCGGCGGCCGCCATGGCCGAATGTAG
>c135066_g1_i1|m.64792 c135066_g1_i1|g.64792  ORF c135066_g1_i1|g.64792 c135066_g1_i1|m.64792 type:5prime_partial len:43 (+) c135066_g1_i1:1-129(+)
GCTTGCAGTTCTCAGCTTATTGCTGGAGATTCTGAAGGAGCCTGCGCAGTTTTGTGGGAA
GAGATTCTGCAGCTCATGGGAGGGCGGTATTCTGAATTAAGTAAGAAGCCAAGGCATGAT
AGTTCTTAA
>c135083_g1_i1|m.64820 c135083_g1_i1|g.64820  ORF c135083_g1_i1|g.64820 c135083_g1_i1|m.64820 type:internal len:50 (+) c135083_g1_i1:2-148(+)
CTTTATGTGGAAGATGATAAAACAGATGCTACATGGTCGGTGAAATCTGCTCTTTTGAGA
AGGTTAATTATGACGGCATCGTCGTCCTCTTTAGTTTCTAGAGCTGCACAACTTCTTTCC
TCTCTTAACAAGGATGCGGCTAATCAT
>c135101_g1_i1|m.64842 c135101_g1_i1|g.64842  ORF c135101_g1_i1|g.64842 c135101_g1_i1|m.64842 type:3prime_partial len:69 (+) c135101_g1_i1:180-383(+)
ATGAATTTGGCTAAAGAAAGTGACTATGCCATGCTTCTGGATAACAGGCTTGGAAAAAGG
AAATTCGAAGGGGGTTATGTTCATAACGGGCTGTTGAAGGCGGCGGCATGGGTGCTTGAC
GCAGAATGCGATGCTTTGAAGGAGCTTTTGGCCAAGTATTCAAACTATTCTCTCACGTTC
GTGGGTCATTCCCTCGGTTCAGGA
>c135147_g1_i1|m.64904 c135147_g1_i1|g.64904  ORF c135147_g1_i1|g.64904 c135147_g1_i1|m.64904 type:internal len:70 (+) c135147_g1_i1:2-208(+)
ACCGCTATAGTTTCCTTGATGATTTCTCAAGATACCATCAAATCTCAATGGAAGAGAGTG
TGTAAGATTCATACAGAGGAAAGGTCCATATGTTATAAGGTGAAAAACACATATGCAACA
TATCAGCGACTAATGGATAGCGCCTTTAGACCTCAGATGGGAAAACCTGAGGTGTATGTT
GATGATCTGTTGGTAAAGAGCGAGGAG
>c135154_g1_i1|m.64913 c135154_g1_i1|g.64913  ORF c135154_g1_i1|g.64913 c135154_g1_i1|m.64913 type:internal len:84 (+) c135154_g1_i1:3-251(+)
GGATCCAAAGATGATTCACGCCCAACGTTTATTAGCACAGTCCTCCCCGCAAGGGAAGCC
GACATAATAAAAGCTCTCATAATAGAGTATAAGGATTGCTTTGCATGGAACTATACAGAA
ATGCCAAGATTAGCAGCTGAGGTCGCTGTGCGCAAGCTCGTGATCAAGCCTAATGCACCT
CAAGTGAAGAAATTGCCACGGTGGATGAGGCTTGAAATCGATGAGCAAGTCATCACGGAA
ACCAAAAAG
>c135162_g1_i1|m.64919 c135162_g1_i1|g.64919  ORF c135162_g1_i1|g.64919 c135162_g1_i1|m.64919 type:5prime_partial len:46 (+) c135162_g1_i1:1-138(+)
CGAAAAGTTGAAGGCAAGCGCTTCAATTTAGACCTCATAACCTTCCTTGATCTTTATCGC
TATGACCCATGGGAGCTTCCCGCGTTGGCAGCTATAGGAGAAAAGGAATGGTTTTTTTTA
CGTGCCGAGAGACCGTAA
>c135164_g1_i1|m.64921 c135164_g1_i1|g.64921  ORF c135164_g1_i1|g.64921 c135164_g1_i1|m.64921 type:internal len:130 (+) c135164_g1_i1:1-387(+)
CAAGCTCTAATCCGTGCCGATTATACTCGACTTGCTAATTTCTTCCGTGAATCCGCAGAT
CCGGTACTTGACGAGGCCGATCGGCTTGGAATCTCACGGGAGGAAGCCGTACATAACCTC
GTCTTTTCCGTCTGCTTCAATTCCTTCGGAGGGATGAAGATCCTCTTCCCCAACATCGTT
AAACGGCTTGGCCGTGCTGGAGGGAAGCTTCATACCCGCCTTGCGGCGGAGGTGCGTAAC
GCCGTACGATCAAATGCTGGCGATGTCTCGATGCGTCTGATCGAGGAAGAAATGCCGCTT
GTCAAATCCGTCGTCTACGAGGCCCTCCGGATTGATCCTCCGGTGCGAATGCAGTACGGG
AGAGCGAAAACAGATTTGGTGATTCGG
>c135227_g1_i1|m.64989 c135227_g1_i1|g.64989  ORF c135227_g1_i1|g.64989 c135227_g1_i1|m.64989 type:complete len:91 (+) c135227_g1_i1:61-333(+)
ATGGTTGCTAAAGAGAGGATCTTCAAATTTCTTGAAGGTCTCAAATCCGTTCAGAGTCGT
GTTCTTGGCTTGGATTGTTTACTTTCTCTTCGGGATGCTTTTATATATGTACATAATGAA
GAGAGTCGACAGTATACGATGCTTCCCCCTATGTCCACTGAAAGACCCATACATCTTTTT
TTACCTATCAAAGATAAAGCCACTGAAGAATCTGGTTCTACCTATAAACCCAAGATCTTT
TGCGATAATTGCAATATGTCATCACACTCGTGA
>c135377_g1_i1|m.65187 c135377_g1_i1|g.65187  ORF c135377_g1_i1|g.65187 c135377_g1_i1|m.65187 type:5prime_partial len:144 (+) c135377_g1_i1:3-434(+)
TGGGAGCCGTTGGTTAGGATGCTGGAGAATAAACAATTCGAGGGTTTTATGAGCGGAATG
GATGATAATCTAAAACGACATCGTGGAGGATATGGGATTCAGGATGCGGAGTTGAGGGAG
CAAATAAAGGAGGCCGTGGTGAACATGATTGTGCCTGCGTACGAAGAGTTCTTACATGGT
TGTTCTAATTCGATACAGGAGAGTGATTTTTTTCCCGTTGAGGGCATAATGGCTATGCTC
GGTTGGATATTTGGGGGTGGCCGAGAAGACGGAAAGACCAGAGAGAAGAATGCTGCCACT
GAGATGCTTAAGACGGAGGAGGGCGTAAAGTCGCCGCAATTGGAAAAGATACAAGGGAGG
AGACGGAGGAGAAGGGGAAGGGCTGGCATTCAATTGCGTAAATCAGTAAGAAATGCAGAG
GTCCTTCTCTAG
>c135407_g1_i1|m.65221 c135407_g1_i1|g.65221  ORF c135407_g1_i1|g.65221 c135407_g1_i1|m.65221 type:3prime_partial len:63 (+) c135407_g1_i1:155-340(+)
ATGCCCGTCATAGAAAAGGTAAATCTTGCATTGTTAAAGCTCCAGGATGTCATAAATAAG
GGTATGCTACCAGATCTATACATCTTCAATGGGATAATTAATGGGCTCTGTAACTCAAAT
AGGATTGAAGATACTTATAATTATATAACTTGTATGCATGATAATGCCATTGCTCCTAAT
CAGGTG
>c135569_g1_i1|m.65439 c135569_g1_i1|g.65439  ORF c135569_g1_i1|g.65439 c135569_g1_i1|m.65439 type:internal len:87 (+) c135569_g1_i1:2-259(+)
GTTAAACTCATGGAGAGCTTGGAATCATCTATAAGCCATAGAAAGTTTGCGCCTTGTAGA
AGAATTTCTCAGAACTTTCCTCCCAAAGATTTGTGGTTGGCATCTAGGCTTGGGTCTGTG
TCGGAGGTGGATTCTGCATTAGTATTTTTAAAGAAGAATGGGGGAAATGTGGATTCACGG
AATGCATATGGAGTTACACCTCTTCACATTGCCGTGTGGAGGAATCATATACCCATCGTG
AAGAGGCTATTAGCAGCT
>c135590_g1_i2|m.65456 c135590_g1_i2|g.65456  ORF c135590_g1_i2|g.65456 c135590_g1_i2|m.65456 type:3prime_partial len:74 (+) c135590_g1_i2:88-306(+)
ATGCAAGATCATCGAGAAGTCATGCAATACTTGGTCAATATACAGAGAGCTTCCAAAGGG
AAAGATGAAAATGAGCTTCAATCTGTGGACATTAGTAATGAAGAAGAATCTTTGCGCAAC
ACATCTGCAATTTTAAAAAGCAAACTATTAATCATTGACCTTGCAGGATCTGAGAGAATA
GATGAATCCGGTGCTGAAGGTCATACACTTGAAGAGGCC
>c135610_g1_i1|m.65481 c135610_g1_i1|g.65481  ORF c135610_g1_i1|g.65481 c135610_g1_i1|m.65481 type:5prime_partial len:42 (+) c135610_g1_i1:1-126(+)
CTTTACCAGAGAAAATCTTTGGTAAATAAATTATTGTTAAGGAAAAAATGGTACAAGTTA
AGGATGCATCAAGGCGATTCCTTCTCGGAACACTTGAACAAGTTTAATACTTGGTGGGCC
AGCTGA
>c135647_g1_i1|m.65532 c135647_g1_i1|g.65532  ORF c135647_g1_i1|g.65532 c135647_g1_i1|m.65532 type:internal len:83 (+) c135647_g1_i1:3-248(+)
CTCTCGTCGCAGAAGATTTTTGGTAAAGTCATACTTTTCGGTGGACTTTATGTACTTGCT
TGTCCTGCACCTCGGCTTGTTGCCACTCCGACCCTTTCTCCTTGCCAGCTTCACTGTCCC
CTTGGCCATCCCTCTCTTGCATCGCTAAAGCTAATATACCCCGATGTATCTTTTGTTTTT
GATGTGTCTTGTGTGTTCTGCCAGTTTGTCAAACAACATTGTTGGTCTTATGTACCTCAA
AATGAG
>c135716_g1_i1|m.65618 c135716_g1_i1|g.65618  ORF c135716_g1_i1|g.65618 c135716_g1_i1|m.65618 type:5prime_partial len:52 (+) c135716_g1_i1:2-157(+)
TTGGGGAAGTTCCTAGGCTACGACGTCTCTTGCGACGGCATTTCGGCAAACATGGAGAAT
GTAAAAGCAATTATCAAGGCACAACCTCCGACGAACATGAAAGAGATTCACAAGCTGACT
GGGGAAATCACCGGCAATGGTGGGTTCATTGCGTGA
>c135852_g1_i1|m.65799 c135852_g1_i1|g.65799  ORF c135852_g1_i1|g.65799 c135852_g1_i1|m.65799 type:5prime_partial len:147 (+) c135852_g1_i1:1-441(+)
CGCCTTCTTATCCACGACGGAACAAAATCCATTTTCCTCAACCTCATAGCATTCGAACAG
AGCCATTTGAAGAGCGGCAATCACATAACATCATACATCATTTTCATGGATAACTTAATC
AACTCTGAGGTAGACGTAAGATACTTGCATCGCAAAGGAATTATTGAGCATTGGTTGGGA
AACGAAGGTGAAGTGGCCAATCTATTCAACAGGCTTTGTCAAGAGGTGGTGTTCGACATT
AATGATAGCTATTTGTCTTCACTATCAGAGCAGGTGAATTCATATTATAACAATAAGTGG
AATGTGTGGAGAGCCACTTTGGCGCATAAGTATTTCAACAATCCATGGGCTATCATCTCT
ATCATTGCGGCTATTATTCTACTCTTGTTAACCTTTACGCAGACATTTTATGGTGTTTAT
GGATATTATAACCAGAGATAA
>c135958_g1_i1|m.65940 c135958_g1_i1|g.65940  ORF c135958_g1_i1|g.65940 c135958_g1_i1|m.65940 type:5prime_partial len:80 (+) c135958_g1_i1:3-242(+)
ATATGGATCTCATATCTTCTTCCCCAACTCAGTATGGAATGTCCTGACATTATGGAAATA
TGGTGTGACAATCAAGCTGATACTCACATTGGATCAAATATTATATTTCATGAGACGACC
AAGCATATTGACGTTGATTGTCATTTTGTAAGACAGAAGGTAAAAGAAGGAGCCATCAAG
CTTAAATATATTCATATCATTGATCAGCTAGTTGATATCTTCACTAAAGGATTATCATAG
>c136013_g1_i1|m.66009 c136013_g1_i1|g.66009  ORF c136013_g1_i1|g.66009 c136013_g1_i1|m.66009 type:internal len:46 (+) c136013_g1_i1:3-137(+)
ACATCTCATTCTTGGTCACTTCATCAGCTTGATGTTAAGAATGTGTTTTTGCACAACGAC
CTTGTCGAAGAAGTCTACATCGAGCAACCATCTGGCTTTTTTTTTCTCATGGGACGAGGA
CTCACACTTGCCGCT
>c136013_g2_i1|m.66010 c136013_g2_i1|g.66010  ORF c136013_g2_i1|g.66010 c136013_g2_i1|m.66010 type:internal len:48 (+) c136013_g2_i1:3-143(+)
ACATCTATCCGTCTTCTTTTTGCATTAGCGGCCTCCCATTCATGGTCACTTCATCAGCTT
GATGTTCGGAATGTCTTCTTACCCGACAATCTTATCGTGGAAGTTTATCTCAAGCAACCA
TCTAGTTTTGTTGCTCAGGGG
>c136063_g1_i1|m.66069 c136063_g1_i1|g.66069  ORF c136063_g1_i1|g.66069 c136063_g1_i1|m.66069 type:internal len:65 (+) c136063_g1_i1:3-194(+)
TTGATCAGGAAACCTTCTGTCATTATATTGCTCATGATGCTTATTTTTTTATCTTTTGTT
CACACATACAAAAAAGCAAAAGTGTATGCTGATGATGATGATGCAAAATCTGCAATATCT
GAATTGTGGATAGCTGTTATGGGGGAAATGACATTGCACAATACTATTGTTCAAGATTGG
GGAGTTGACCAT
>c136065_g1_i1|m.66077 c136065_g1_i1|g.66077  ORF c136065_g1_i1|g.66077 c136065_g1_i1|m.66077 type:5prime_partial len:194 (+) c136065_g1_i1:2-583(+)
GACGATGAAGACAGCTTCGAGGAGGATGAGGCAGACTTAGCTCGCATTTCCACCAGACTC
CAGGAAATTGATCCAGAATTTGTTGCGAAATTGGATATCTCAGCACTCCAAGTTCCAGCA
ATTGAACCTCTTCGGCTCCGGCCGCTGACCGCCGATGACTTCAAGATAACATTAGGTATA
GAACGATTCCGCTGCCCCGAAATTCTGTTCCAGCCCAGTATGGTAGGTGTCGACCAAGCC
GGCCTTGACGAGATGGTTGGCGTTTCTCTCCGGCGACTCTCTGTGAAGAACAATGACGAG
CTCAAGAGCAGGATGTGCAGTTCGGTTCTCCTTATCGGCGGAAGCTCTCTTTTTCCAGGG
ATTGATGCTCGACTGGTGGCCGGGATTCGGAGAATCCGGCCATATCTTTCTCCAATTCAA
GTGGTGAGGTCAATGAATCCCTTTTTGGATGCCTGGAGAGGTGCAGCTTTGTATGCTGCT
GCTGCTATGGAGTTTTCTACTCAGACATTCAGCATCCAAGATTATTATGAGAAAGGTGAA
TCTGGTTTGAAAAAATACAGGATCAAGTATGCCTTTGATTAA
>c136128_g1_i1|m.66172 c136128_g1_i1|g.66172  ORF c136128_g1_i1|g.66172 c136128_g1_i1|m.66172 type:internal len:44 (+) c136128_g1_i1:2-130(+)
ATCCTCACAGCAGCATCTCGTGATGCCACCGTTAAGGGCTGCGATGCTTCAATCTTATTG
AACCATGCTGGTAGCGAAAGAAGTGCAAAAGAGAGCCACAGCTTAAGAGGATTCAATGTA
ATTGACGAC
>c136137_g1_i1|m.66182 c136137_g1_i1|g.66182  ORF c136137_g1_i1|g.66182 c136137_g1_i1|m.66182 type:complete len:50 (+) c136137_g1_i1:226-375(+)
ATGAAGGCAAATGACAGTGCAGCTATTTGGCATGAAAGGTTGGGGCACATTGGAATAGGC
AAGTTGAGGGCTATGATGGTGAAGGGTCTCGTTCGAGTCCTATCTGATCTATCTTCTTTT
AGCAAAGGACATGCTTGTGAGGGATGTTAG
>c136149_g1_i1|m.66201 c136149_g1_i1|g.66201  ORF c136149_g1_i1|g.66201 c136149_g1_i1|m.66201 type:3prime_partial len:107 (+) c136149_g1_i1:3-320(+)
ATGATGCTCTCACGAGGCATTAGCGACTTTTGGGCTATCTCTGCTGAGACTTCCGACAAG
CAATCCTGCGAATATGGAGGGTTCGAATTGGCGGAAACCAGCGAGGAATCAAGAAAGCGA
AGATATCTTTCTTTTGCTGAATTCAGGAAAGATAGGGCGATTATCAGAGAGAAATCAGAT
TATTTGAGTTCTTTTGAAGCTAAATCGATCAGCAGATACCAATGCCCGGCTTGCAATAGG
AACTTCCATTCTTATCAAGCTCTGGGCGGCCATCGTGCTAGTCACAAGAGAATCAGAGGC
TGCTGCTTGCAAAGCCCC
>c136154_g1_i1|m.66210 c136154_g1_i1|g.66210  ORF c136154_g1_i1|g.66210 c136154_g1_i1|m.66210 type:3prime_partial len:52 (+) c136154_g1_i1:465-617(+)
ATGGTCAATATATTAGATGAACGTAAAGTAAATGGAGTGCTAGAAGAGGAAGTATATCTT
GAACAACCACTCAGTTATATGAAAGTTGGTGAGGAACACAAGGTGTTGAAGTTGTATAAG
GAATTTTACGGATTAAAACAAGCACCTCGGACC
>c136168_g1_i1|m.66231 c136168_g1_i1|g.66231  ORF c136168_g1_i1|g.66231 c136168_g1_i1|m.66231 type:3prime_partial len:57 (+) c136168_g1_i1:20-187(+)
ATGCTCAAACAGGAAAAAGTTGATTATGTTGTAGCGCCTTATGAAGCTGATGCTCAAATG
ACATATTTATGCACGGAAAAGCTTGTCGATGCTGTAATCACCGAGGACTCTGATCTGATT
CCTTTTGGCTGCTCTCGAATAATATTTAAAATGGACAAGTTTGGTCAG
>c136174_g1_i1|m.66236 c136174_g1_i1|g.66236  ORF c136174_g1_i1|g.66236 c136174_g1_i1|m.66236 type:internal len:84 (+) c136174_g1_i1:2-250(+)
GATTGTGGTCAGCCAGGATTTACTTTGTCTGAGAGACGGCGTTTCGGCGATATATTATCC
TTCGGAAAATTAATGGATGCTTATAGATTTATTCACAAAGAGCAGGACTTGGAAGGAGGA
TTCTCATGGTCTGGAAATCCAATTGGCAAATATCGAGGTAAAAGAATGAGGATTGACTAT
TTTATAGTATCAGAACAGTTGAAGGATAAGATTATTTCGTGCGATCTACATGGGCATGGA
ATTGAGCTA
>c136214_g1_i1|m.66291 c136214_g1_i1|g.66291  ORF c136214_g1_i1|g.66291 c136214_g1_i1|m.66291 type:5prime_partial len:138 (+) c136214_g1_i1:2-415(+)
ATTTTGAATGTTCCAGAGTCATTTTTGAAGAGGCACCCTTTTCCAGGGCCTGGCTTAGCT
GTTCGAGTTCTGGGTGATGTTACAGAAGGAAATGCCTTGAGTATTTTGCGCGAGGTGGAT
GAAATCTTCATTCAGGCAATCAAAGATGCTGGCCTATATGACATTATATGGCAAGCATTT
GCAGTTTTTTTGCCTGTGAGGACAGTAGGGGTTCAAGGTGACCAAAGAACTCATGCCAAT
GCTGTTGTTCTTAGGGCAATTACCAGTGAGGATGGAATGACTGCAGACTGGTATTATTTT
GATCACAAATTCCTTGTGGATGTGGTCAGTAAGATATGCAACCAGGTTCGCGGCGTGAAC
AGGGTCTGCCAAGATATAACTTCAAAGCCACCTGCTACAGTTGAGTGGGAATGA
>c136264_g1_i1|m.66352 c136264_g1_i1|g.66352  ORF c136264_g1_i1|g.66352 c136264_g1_i1|m.66352 type:3prime_partial len:69 (+) c136264_g1_i1:2-205(+)
ATGGCATGCAACATAGTTGGGAAAGGAGATGTGGATGTCACATTGACAAATGAATTTATT
TGGCAGCTTTCTGATGTGATATGTGTATCTAGCCTGAGGAGAGATTGGATTTCTCTCAGC
ATGTTGGCACAATCTGGTTACATGGCTTCCTTCACAGGAGATTCATGGAAGGTTTACCAA
GTAGGTCATGCTAGATCGGAAGAG
>c136267_g1_i1|m.66360 c136267_g1_i1|g.66360  ORF c136267_g1_i1|g.66360 c136267_g1_i1|m.66360 type:3prime_partial len:42 (+) c136267_g1_i1:55-177(+)
ATGTGTAACTACACCGAATTGCCAAGCCTAGCTTCTGAGGTGGCAGTGCACAGACTCGCC
ATCAAAATCAATACACCGCCTGTGAAACAAGCCCCAAGGACAATGAGGCTTGAAATTGAA
GAA
>c136344_g1_i1|m.66452 c136344_g1_i1|g.66452  ORF c136344_g1_i1|g.66452 c136344_g1_i1|m.66452 type:5prime_partial len:48 (+) c136344_g1_i1:3-146(+)
AAATTAGTGGATGCTATGATTCATAGGAAGGTAAGCATAATATGTATTCAAGAAATCAAG
TGGCTTGGTAAGAAGGCATTAAATATTAAAATTTTGAGTTTAAGCTTTGGTTTGCAGGTT
TTAGTTGCACTAAAAATGGTGTGA
>c136475_g1_i1|m.66621 c136475_g1_i1|g.66621  ORF c136475_g1_i1|g.66621 c136475_g1_i1|m.66621 type:3prime_partial len:41 (+) c136475_g1_i1:69-188(+)
ATGGCTCATGGTAGGATTTTGCTAAGAGGTTATCAAACTGTTTTGGGGAATGCTGCAAAT
GAAAGGGAAGTTTTCTTGACTAATGACTGCATTGACTTTGAGCTAGGAGACATTAAAGAA
>c136514_g1_i1|m.66667 c136514_g1_i1|g.66667  ORF c136514_g1_i1|g.66667 c136514_g1_i1|m.66667 type:internal len:41 (+) c136514_g1_i1:3-122(+)
CACCAGTGCCAGGCGTTCGGTCACGTGCCTCATCGGCCAATGTACCCATCAGAGCCGATC
AACGCCGTTTGGCCTTTCGACCTATGGGGAATGAACTTTCTCGATCCATTTTCTGTTGCC
>c136628_g1_i1|m.66811 c136628_g1_i1|g.66811  ORF c136628_g1_i1|g.66811 c136628_g1_i1|m.66811 type:5prime_partial len:37 (+) c136628_g1_i1:3-113(+)
TATATGCCTCAGATGATGCAAGGGATGCATCATGTTCATGACATGATTCCAGATGAGAAC
AGAGTTGATGGTGGTGAAGGGGCAGATGATCAATTTATTGTTGATGGTTAA
>c136692_g1_i1|m.66881 c136692_g1_i1|g.66881  ORF c136692_g1_i1|g.66881 c136692_g1_i1|m.66881 type:internal len:42 (+) c136692_g1_i1:1-123(+)
CTCTCGGCGATGCGGAGGCTTCGAAGAAAGCATTTGGCTTACTCTTATTGTTACGATGGC
GATCGTTACCCGGCTCTGCCGGCGGAGTGCTCGACGCTTTTCGATGAAGGAGGGCAATTT
GAG
>c136887_g1_i1|m.67125 c136887_g1_i1|g.67125  ORF c136887_g1_i1|g.67125 c136887_g1_i1|m.67125 type:5prime_partial len:39 (+) c136887_g1_i1:1-117(+)
GCTTGTCTTAAAGCTCTCCTTGTCCTCAAAGGGTATGCACAAATATACATTATTGATTAT
TTAAAAACATTCTCTAATGTGGCCAAAACTACATATATTCGCCTTTTGAATTTTTAG
>c136891_g1_i1|m.67131 c136891_g1_i1|g.67131  ORF c136891_g1_i1|g.67131 c136891_g1_i1|m.67131 type:5prime_partial len:58 (+) c136891_g1_i1:3-176(+)
AAGGGTCTCAGGAGGATTACAGTTCTCAAGGTGGAGCTTGCTAAATTTTTTGATATGAAG
GGCCTCGGATCAGCAAAGCGGATTCTTGGCATAAAGATTGTTCGTGATCGAGCCATAAAG
TATATTTGGCTTTCACAAGAGTGTCGAGAAGGTTTTTGGAGGGGTTCAATATGA
>c136916_g2_i1|m.67171 c136916_g2_i1|g.67171  ORF c136916_g2_i1|g.67171 c136916_g2_i1|m.67171 type:5prime_partial len:32 (+) c136916_g2_i1:2-97(+)
TTTACTTCACAAAATGTTTTGGCTGTTTTTTTTAATCGTCAATTTGTTTATGCTGCTTAT
GGATGGGAAGGTTCAACTGCCGACGTGCAAGTTTAG
>c137013_g1_i1|m.67267 c137013_g1_i1|g.67267  ORF c137013_g1_i1|g.67267 c137013_g1_i1|m.67267 type:internal len:36 (+) c137013_g1_i1:3-107(+)
TATCCGCCGCCAGCACTAGCAGCTCCTTCCTGTCTGACGAGTAGGGTTGCGGTTGTCAGA
GAGCAGTTTTGCGCTCCGTACACATTGGATCTGACTGTTATGGAG
>c137014_g1_i1|m.67268 c137014_g1_i1|g.67268  ORF c137014_g1_i1|g.67268 c137014_g1_i1|m.67268 type:internal len:87 (+) c137014_g1_i1:2-259(+)
TCCAACAAATTTCTAGGTCTTGCTATAGTGTTTTTTGCGGGTCTCTGCTTCTCTCTTTTC
TCCCCTGCTTTTAACTTGGCAACAAATGATCAATGGCATGCCCTACAGAAGGGGGTGCCC
CATCTCGTAGTCTACACAGCTTTCTTCTACTTCTCAATCTCATGCTTTGCATTTGCGGTT
GCCCTAAATGTGTGGTTTCTTTATAGGCCCATTCTAGGGCTACCTGCTTCATCTTTCAAG
GCTTATATCTATGACTGG
>c137018_g1_i1|m.67273 c137018_g1_i1|g.67273  ORF c137018_g1_i1|g.67273 c137018_g1_i1|m.67273 type:internal len:57 (+) c137018_g1_i1:2-169(+)
AACTTCAATCTGATGATGGAAGTGGGCGAGAAGATCGCCATTATCGGTGCTAACGGCGTC
GGTAAATCTACCATGCTGAAAACGCTGGTGGGCGAGCATGTGCCGGACAACGGCACCGTA
AAATGGTCTGAAAATGCGCAAATTGGCTACTACGCGCAGGATCACGCT
>c137153_g1_i1|m.67444 c137153_g1_i1|g.67444  ORF c137153_g1_i1|g.67444 c137153_g1_i1|m.67444 type:5prime_partial len:45 (+) c137153_g1_i1:3-137(+)
CATTCTTGGAAACATAAACGTATTAGTTTCTCATGGGTTGGGAAAGAGCTGAAGAAAGAA
AGGCTAGAATTGATGCACACCAATGTTTGGGGGCCTACACATGTTGCTTCTTTGATGAAT
CTTATTATTACGTGA
>c137308_g1_i1|m.67626 c137308_g1_i1|g.67626  ORF c137308_g1_i1|g.67626 c137308_g1_i1|m.67626 type:internal len:64 (+) c137308_g1_i1:1-189(+)
AGAAGCATGAGGCTATATTTTGGGCTACCTAAACAGTTTTGGGTAGTAGTCAACACTGCC
ATTCATTTGAACATGGGACCGTCAGTCCTTTTGCATGAAGGCTTATCCGAGGAAGCTGAG
AGAGAGAAAGAGGTGAACCTCTCATATCTAAGAGTGTTTGGTAGTACCTCTTATGTTCAT
GTTGATGTA
>c137397_g1_i1|m.67723 c137397_g1_i1|g.67723  ORF c137397_g1_i1|g.67723 c137397_g1_i1|m.67723 type:5prime_partial len:44 (+) c137397_g1_i1:1-132(+)
CTCGACATATCAGATGCATCCCTGTACGACACCCTTCAAGAAACTATCTGCATGGCACAA
CCCCAAGGCTTTATGGACAACCAATTACCCAACCATATTTTTCTACTCAAGATATCCATA
AATGGCCTTTAA
>c137402_g1_i1|m.67735 c137402_g1_i1|g.67735  ORF c137402_g1_i1|g.67735 c137402_g1_i1|m.67735 type:3prime_partial len:43 (+) c137402_g1_i1:88-213(+)
ATGCCATCTCCTAGCCACAGTAATCAACTTCCTCCTATTTGGTTTTCATCCAGAAATGAT
GATCTTATCACACAATACCTTCTAAAGAAAGTCCTTGATGGCAGCTTCACTGGAAGAGCA
ATAACA
>c137403_g1_i1|m.67737 c137403_g1_i1|g.67737  ORF c137403_g1_i1|g.67737 c137403_g1_i1|m.67737 type:internal len:43 (+) c137403_g1_i1:2-127(+)
AATCATTCATGGAATCTTGTTCCGTTACCGGCTGGCAAAAATTCCATTGGTTGCCGCTGG
ATTTTTACTGTCAAAGTTCTTCCCGATGGCTCTGTTGTTCGCCTAAAGGCACATTTGGTC
ACCAAG
>c137570_g1_i1|m.67919 c137570_g1_i1|g.67919  ORF c137570_g1_i1|g.67919 c137570_g1_i1|m.67919 type:internal len:79 (+) c137570_g1_i1:2-235(+)
TGGTCTCTTCGAACGGCCGTGCAAATGTTCACGGGGAAAATACCTTTAAGTTTGGCATTC
GGACACGAGACGATGGTTCAGACCGAGGTTTTATACCCTAGCCTGTGCGTTATTGATGTT
ATCGATCACCAGTCCAACAGTGCGACTGTGACCAAGGAGTTAGACCTGCTGGAAGAACGA
AGAGCGGACGCCGATGACCTCTCACGAGAGAATAAGAGATCTCAAAGGCTGGCG
>c137576_g1_i1|m.67921 c137576_g1_i1|g.67921  ORF c137576_g1_i1|g.67921 c137576_g1_i1|m.67921 type:internal len:94 (+) c137576_g1_i1:2-280(+)
TTTTTTCTTTGGGCGGGGAAACAGCAGGGCTATTCCCACTCCGTCAGAGAATACCATTCC
ATGATATCTATCCTCGGAAAGATGCGTAAGTTCGATACGGCATGGTCGCTTGTTAGTGAG
ATGCGGGGCCGGGTATCTGGGTTGCCTTCTCTCGTCTCTTCCCAGACCCTTATGATTCTA
ATAAGGAAGTATTGTTCCATTCATGATGTCGGAAGGGCCATTGGCGTGTTCTATTCCTTC
AAAAAATTCGGCATTGAGGCCAGAATAGATGACTTCCAG
>c137639_g1_i1|m.67974 c137639_g1_i1|g.67974  ORF c137639_g1_i1|g.67974 c137639_g1_i1|m.67974 type:5prime_partial len:85 (+) c137639_g1_i1:2-256(+)
AACCCCAAGTACGAGGCCGACGACAAGCTGTACATGATCCGCAAGCCCATTGAGTACGTC
GGTATCGATATTTGGCAGGTCAAGTCTGGTTCCATCTTCGACAACATCATTATCGGCGAC
AATCTCGAGGAGGTCAACGCTATCGTCGACAAGACCTGGAAGGCAACGAAGGACGCCGAG
AAGAAGGCTCAGGAGGCTACCGAGAAGAAGGACACCCCTGCGGCTGAGGAGGAGAATAAG
GATGAGGACTTGTAA
>c137690_g1_i1|m.68018 c137690_g1_i1|g.68018  ORF c137690_g1_i1|g.68018 c137690_g1_i1|m.68018 type:internal len:56 (+) c137690_g1_i1:1-165(+)
CTCACTTCCATTAGGATAGTTCTATCCATGGAGGTAGCCTTTGATTTTGAAGTAGAACAG
ATAGATGTGAAGACATCACTTCTTCATGCCGAGCTCGAGAAGGAGATCTATATAAAGCAA
CCTGAGCGGTTTGAGACAAAGGGGAGAGAGAATTTCATCTGTAAG
>c137730_g1_i1|m.68055 c137730_g1_i1|g.68055  ORF c137730_g1_i1|g.68055 c137730_g1_i1|m.68055 type:internal len:52 (+) c137730_g1_i1:1-153(+)
ATCGACAGCCAAAAGGAAATGGAAAGTATGCATCCCTTATGGACAACATTCCTTCAGAAT
GTTCATCGCGCGATCCATCACAAGTCAGAAAATAAAAACATCGTGGCAGATGCTCTCAAT
CAACAAAGTTGTTTATTAATCACTATGCAGCAG
>c137758_g1_i1|m.68079 c137758_g1_i1|g.68079  ORF c137758_g1_i1|g.68079 c137758_g1_i1|m.68079 type:internal len:61 (+) c137758_g1_i1:2-181(+)
TGGATGGGTTTCTGGCTGTGGCTGTACGACAAGCCGGAACAGCAGAAGCGCCTGTCGGCC
AGCGAACTGGCTTACATCCGCAGCGACTCGGCCGCGCCGGCTGAGAAGAGCGAAGCGGCA
TCGATTGCCGCCGCCAAGAAAGTCTCCTGGTTCCAGCTGCTGAAGTATCGCCAGACCTGG
>c137847_g1_i1|m.68166 c137847_g1_i1|g.68166  ORF c137847_g1_i1|g.68166 c137847_g1_i1|m.68166 type:internal len:91 (+) c137847_g1_i1:3-272(+)
TTGCTGCATCCTGCATTCACCCTGATGGGACCTGCACGACAATGGTTTCACAACCTTTCT
CGCGGAAGTATCACATTGTTCCCCGACCTCTGTCGCAAGCTGCCTCTTCAATGCGCTTAT
TCTCGTCTGTTGCCCGTGACGAGGAGTTGCATCACAACGGTACGACAGGAGCCCGACAAG
GCCGCCCACTCCTACTTACAATGCTTTTCGGAGCGCGCAAGGCTAATCTCTGAAGGGTCT
CATGACCTCGTGGTATCTTCGCTCATTGGG
>c137867_g1_i1|m.68194 c137867_g1_i1|g.68194  ORF c137867_g1_i1|g.68194 c137867_g1_i1|m.68194 type:5prime_partial len:138 (+) c137867_g1_i1:2-415(+)
GATAGTGGTAGCAATCAACTTCAAGAATCTCTATTGAATGGTTCTAATGAGAAGCAAGGG
GAGAGTGATAGCAGCTTTGCTAATTCTTCTTTGTTTGCAAATGCAAATTTTCTTAGCATT
CTCACTTTTTCATGGATAAGTCCATTGGTTGCAGTAGGTAATAAGAAAACTTTAGACCTT
AAAGATGTCCCCCAGCTTGATAACAGAGACAAAGTTGATGGTGTTCTTTCTGTTTTCAAA
GGAAATTTTGAGTACTGTAAGGCCTGTGGTGAAAGACAAGAAGAGGCTGCTCAAATTACT
TCATACATTTTAGCAAAAACTATAATCTTATCTTCTTGGAGACTTGTTTTGCTCACAACA
AGTTATGCACTTCTTTATACACTGTCTTCATATGTTTGGTCCCTATCTTATTGA
>c137891_g1_i1|m.68217 c137891_g1_i1|g.68217  ORF c137891_g1_i1|g.68217 c137891_g1_i1|m.68217 type:internal len:63 (+) c137891_g1_i1:3-188(+)
GAAGACGGTGCTACTCAAGCGGAAATGATTCTTGAGACTAATGATCTTTGGGATGAAAAC
GATCCGTGGGCGAGATATTTAATGAATGCTTTGAAAGCCAAAGAGTTTTATCGACGTGAT
GTTCAATACATGGTTAGAAATGGTAGGGCATTTATTATCAATGAGCTTACTGGGAGGGTG
GAGGAA
>c137937_g1_i1|m.68278 c137937_g1_i1|g.68278  ORF c137937_g1_i1|g.68278 c137937_g1_i1|m.68278 type:internal len:48 (+) c137937_g1_i1:3-143(+)
TTACTCTATCAAAATAATGGCCTCTCCAACATTCGAGAATTCTTTGATGCTGATTGGACA
GGCTGCCCGGTGGATAGAAAGTTCACATCTAGTTTTTGTATCTTTGTAGGAAGAAAGCTT
GTCTCCTGGAAAAGCAAGAAA
>c137942_g1_i1|m.68283 c137942_g1_i1|g.68283  ORF c137942_g1_i1|g.68283 c137942_g1_i1|m.68283 type:internal len:87 (+) c137942_g1_i1:3-260(+)
AAGGCCTTGGCTCGCTCCATAGAACTTCAGCGTCATGAGGCTATGAGTGATCATATTTCG
CTTTTGCGTAAGCAAGTGGACAAGCTGAAGGCTGAATTGGTTAATATAGAGGCTGCCAAA
GACCAGGATGATGAACTGTGCAGCAAACTTGATCAGGCTTATAGCACTGAAGTGGAAGAA
GATGAGGTTATTGGTGATCATATCTCGCTCTTGCGCAGGAAAGCGGAGAAGCTGAAAGCT
GAAATGGTTAATATGGAG
>c137983_g1_i2|m.68335 c137983_g1_i2|g.68335  ORF c137983_g1_i2|g.68335 c137983_g1_i2|m.68335 type:internal len:119 (+) c137983_g1_i2:2-355(+)
GGAATCATCAAAGAGACAGATATGTGGAACAAACGACCGGAATTTACTGCTTGGTTAGCT
GAAGTTAAAAAGGTTAACTTGGAGATCTTGGCAAACTGGGAAGAGAAGCAGATGTTTCAA
CAATTCATGGAGGATCATAATACTGCGACATTTCCTTCTAAAAAGTACTATAATTTAGAC
GCATATTATCAATGCAAGTTAGATAATCAGAAGAAGAAAGGCATTAAGAAGGCCCTTGCA
GTAGAACGCACGACATTTAATGATGAAGAACAACGTCGACGAGAGCTGCTAGTGGAGCGC
GAAAAGCAGAGGGAAGAAAAGGTGGAGGCATTGAAACGCTCCATGCAAGGCGGA
>c138036_g1_i1|m.68394 c138036_g1_i1|g.68394  ORF c138036_g1_i1|g.68394 c138036_g1_i1|m.68394 type:complete len:76 (+) c138036_g1_i1:25-252(+)
ATGCAGGTTAAAATGCACTTTCGTCGATGTATAATTGTGGGGAAACGATTCCCTATATGC
CAGGTTCACATTTCTGGCAATATTATTGAGGTTTCTAGTTTCAACACAATTGCTAGAAAT
GAAGATAAAAAAGTGAAAATCATTTTACCTCAAGTTTCTAATAAACATAATAAGATTGAT
GTTGAATGCTGGAAGAACAGCATGATGCGGGATTTCACAATTAATTGA
>c138080_g1_i1|m.68448 c138080_g1_i1|g.68448  ORF c138080_g1_i1|g.68448 c138080_g1_i1|m.68448 type:complete len:42 (+) c138080_g1_i1:94-219(+)
ATGAGACCATCTATGTTTTATGGAATGGAATGTTGGCTAGTAGTAGAAAAGCCTAAAATT
AAGTTCAATATTGTAGAGATCAAGATGCTTAGGTGGAAGAGTGATTTTACCCATATAGAA
AATTGA
>c138144_g1_i1|m.68533 c138144_g1_i1|g.68533  ORF c138144_g1_i1|g.68533 c138144_g1_i1|m.68533 type:5prime_partial len:97 (+) c138144_g1_i1:3-293(+)
AGGAAACAACTAACAAACATCGTCGAGAGGTGTTCAATGAGGGTGATTTGGTCAATGGCA
TATTTACTGAAGGAGCGCATTCCTGTGGATATGTGCAACAAATTACTACCCAAAAAGTGT
GTGCCATTTAAAAATTTGAAGAGAATCAACACAATGCATGTGATAGAGCTGTCGTTAGAC
TTCAATATTTCCAGTACATTCAACATTAGCGACATTCATGAGTTCATCTCCAAAGCTCCT
TTCTACCCTGATCACTCAGAGGGCAAGTTTGCCCCAAGTTGGGGAGCCTGA
>c138213_g1_i1|m.68618 c138213_g1_i1|g.68618  ORF c138213_g1_i1|g.68618 c138213_g1_i1|m.68618 type:internal len:156 (+) c138213_g1_i1:2-466(+)
TTATCTGGATCGACATGGCCACCTTTGCACCATTCGGCTGCAGGGGGGCACTTGGAAGTA
CTTCGGGTACTGCTTCTCAAAGGTGCTGATCCGAATGTGGCTTCTCAGGACGGGCGCACG
CCCTTGTACCTCGCTGTCGAAGAGCGGCGCCGTGATTGCGTTGCGGCACTGTTGGCAGCA
GGTTCGCGTGCGGACATACGCGGTGGGCCAACAAGGAGCACAGCGCTGCACGTGGCGGCA
ACGATGGGAGAAGAGGCTATAGTGATGATGCTTGTGGAAAAGGGATGCGCAGGGTTGAAA
GAGGCAAGGGATGCAGCAGGAAAAACAGCTTATGACCTTGCAGCTGAGGAAGGGCATATG
AAACTAGTGGGATTGCTAAAATTAGGTGAAGGGTTATCGGCAGCAGCGAGGAAAGGAGAG
ACGAGAAATGCGTCAAGGGCGATCGAGATGGGAGCCGTCGTTGAT
>c138228_g1_i1|m.68635 c138228_g1_i1|g.68635  ORF c138228_g1_i1|g.68635 c138228_g1_i1|m.68635 type:internal len:70 (+) c138228_g1_i1:3-209(+)
TTCATCAAGGACGGGCGGCTATTCCGGCGCTCTCACTCTGGCACCATCCTAAGGTGTGTT
TCTGTTCAAGAGGCGACCCAGATTTTAGAAGAGATACATGGTGAGGACACGTTGTCCCAC
TCCGAAGGGGCAGACTTGGCACGCCGGGTGTTCCACCAATGGTATTTCTGGCCCTCCCTA
CGCAAGGACGCCTCGACACACTCGCAG
>c138256_g1_i1|m.68671 c138256_g1_i1|g.68671  ORF c138256_g1_i1|g.68671 c138256_g1_i1|m.68671 type:3prime_partial len:151 (+) c138256_g1_i1:112-561(+)
ATGTCGAGCGATATAGCTTCCTCTTTGCTCACGGCCACCGCAAGAGCCCGCTCATCTCCG
GCCAACTATCCCATCGGAGTATACAAGGGCAGCATAACATCCTTCGTCCTCGTCTCCACC
GTTGCGGCTGCGTCTGGCGGCCTCTTGTTCGGCTTTGACGTTGGCATCTCAGGAGGAGTG
TCGGTGATGGATTCATTTCTCAGAAAGTTTTTCCCCAGTGACTTTACCAACGGCGACCCA
AACGTCAATAATTATTGTAAGTTTAACAGGCAGGCGTTAACGGCGTTCTCTTCCTCTCTA
TTCATCGCCGGACTTTTCTCGTCTCTGATTGCTTCGAGCGTAACGGAGAAGCACGGACGC
CGGGCATCGATGTTCATAGGCTCCGCCCTGTTTTTAGCCGGAGCAGCGCTGGGCGGGGCG
GCCATGAATACTTTTATGCTCATTTTGGCT
>c138294_g1_i1|m.68705 c138294_g1_i1|g.68705  ORF c138294_g1_i1|g.68705 c138294_g1_i1|m.68705 type:internal len:83 (+) c138294_g1_i1:3-248(+)
CCGAACCCGGATATCCTGTGCAACAAAGAGATCAAATTCAAAGCCTTCCTCGAATTTGCC
GCTGAAGATCTGGGCGCAGACTACATTGCGACCGGTCACTACGTGCGTCGTGCAGATGTC
GACGGCAAAAGCCAGTTGCTGCGTGGGCTCGACGGCAACAAAGATCAGAGCTACTTCCTG
TATACCCTGAGTTCTGAGCAAATTGCACGAAGCCTGTTCCCAGTCGGCGAACTGGAAAAA
CCTGAA
>c138472_g1_i1|m.68942 c138472_g1_i1|g.68942  ORF c138472_g1_i1|g.68942 c138472_g1_i1|m.68942 type:5prime_partial len:39 (+) c138472_g1_i1:2-118(+)
TTTGAGATGAGCAGCATGGGAGAGGTGAAATACTTCTTAGGATTACAAATTAGGCAATCT
GTGGAAGGCACCTCTATTTGTCAAAACAAAATTTCCAAAGAACTCGTAGAAGTTTAG
>c138499_g1_i1|m.68973 c138499_g1_i1|g.68973  ORF c138499_g1_i1|g.68973 c138499_g1_i1|m.68973 type:internal len:60 (+) c138499_g1_i1:1-177(+)
CGAGAAGCACACCTCGTTCCGGACACCTATTGGAGTATTCTGCTATCAAGTAGTGCCATT
TGTGTTAAAAATGGTGGTGCTACTTATCAGTGTGCTATGACTCGCATTTTCAAAGACATG
ATCCACAACCAGGTGGAATGCTATGTCGATGACCTCGTGATAAAAAGTAGCCAGCCC
>c138549_g1_i1|m.69034 c138549_g1_i1|g.69034  ORF c138549_g1_i1|g.69034 c138549_g1_i1|m.69034 type:internal len:57 (+) c138549_g1_i1:2-169(+)
AAATTGAATGTTTGGAGTCTAATTTTAATAACCCGTAGATCTAGGAGTGAGGTTGTGATT
ATAAGACATCAAATTATTAGAAAAAGTCAACATTTTATACATCATGAATTTATTATTCAA
AACATCATTGAAATTAATGGGAAAGTTATTAGTAGAACTCAAAGGGGC
>c138564_g1_i1|m.69058 c138564_g1_i1|g.69058  ORF c138564_g1_i1|g.69058 c138564_g1_i1|m.69058 type:5prime_partial len:58 (+) c138564_g1_i1:1-174(+)
GTTCTCTTACATGATGGCAAGAAACCGATTGGGAGTAAATGGGTCTTTATAGTTATAGTT
CTTCCAAATGTTTTTGTATCTCGTCTAAAGGCTCGCTTAGTTGCAAAAGGTTATGCTCAA
ATATACAACATTGACTACTCCTACACATTCTCACCAGTGGCTAAAATTATCTAA
>c138678_g1_i1|m.69211 c138678_g1_i1|g.69211  ORF c138678_g1_i1|g.69211 c138678_g1_i1|m.69211 type:internal len:57 (+) c138678_g1_i1:2-169(+)
AGCGTCAACGGCGTCAAGCCGGACGAAGACTTCGGCTATGGCGATAAACGCGGTTACGGC
GCCGGCCTGAAGTTCGGCAAAGCCGTCAATCAGAACTGGGACGTGCAGTGGGGCTACACC
TATGCCCGCTCCCGCGACGATGGCCGCCGCTACCAGCAGGAAACCCTG
>c138688_g1_i1|m.69219 c138688_g1_i1|g.69219  ORF c138688_g1_i1|g.69219 c138688_g1_i1|m.69219 type:internal len:90 (+) c138688_g1_i1:1-267(+)
CGGATCTCTAATGAAAATCCAACGCTGAAAAATTTGAGAATTGTTGTGAAAAGGCTCGAT
GAAGTCTTTGCCGGTGCTGGGAATTTTCTCCAACTTGTTGCGAACACCACGCATGGGGCG
AGGCGGCAAAGGGATGCACTTTATAAGGTTCGCGAAACTGGTTCCTTGCCAAAAACTGAT
ATGTTTGGGCGGGATTGGGAAAAGGATTTTGTTATTGAATGGTTAAAGAGGCCAGTGGCT
GATGATGTCTGCTCAACTAGCGGTGCA
>c138696_g2_i1|m.69232 c138696_g2_i1|g.69232  ORF c138696_g2_i1|g.69232 c138696_g2_i1|m.69232 type:3prime_partial len:53 (+) c138696_g2_i1:46-201(+)
ATGGCCTTTCTCATAGGCAAGTTCTTCAGTGCAACACAAGAACAACAATGCTTGGAGCTA
GTAAAGCTCCTTCACGCAACTCAGGCGGCAATTCATAATTGGGCTGTGGAACTAATGACA
GATGTTGTCGAAGAGGACTTTAATAAAATGAATGCA
>c138738_g1_i1|m.69302 c138738_g1_i1|g.69302  ORF c138738_g1_i1|g.69302 c138738_g1_i1|m.69302 type:internal len:128 (+) c138738_g1_i1:2-382(+)
CACAAAATTGCAATGAGTTTCAGTTTGAAGCTTCTGATAGACGTTAAAAGCAATGAAGTT
CTATTCGGAGAAGCTGAAAAAGAGTTTGTAGACTTTATTCTCAGCCTTCTCACCCTCCCC
CTTGGCTCCATCACTATGCTCCTCTCTGCTGAAAAAATGATCGGCTGCATTGGAAAACTG
TATCAGAGCTTGGAAAAGCTGGATAACGTCTATATAATCTCAAACAAAGATAAAGCCTCT
CTTCTTCATCCCAAAGTCTCTGTTGAAGCAGGGAGCCTTCTCGGTCTACAAATTAAACCC
ACTGCAGAAGTCAGATACTATCTATGTTCTTCTAATAATAGACATAATAGAGTCGCGACT
GTTTGTAACGCCAAATGCCCC
>c138759_g1_i1|m.69326 c138759_g1_i1|g.69326  ORF c138759_g1_i1|g.69326 c138759_g1_i1|m.69326 type:5prime_partial len:120 (+) c138759_g1_i1:2-361(+)
GAGCTACCAAAATGGAAGGATTTGCCCTTGCTGGAAAAGACAATAAGAGCTATCTCTGCG
TCGCACATAACTGAGAGCTCAAAAGCCTTCTTCATAAGCCCATTCCTTCTCTTTGAAAAG
GTCACTTGCCTGTTAATCTTATTCTCTATAAGCTTTAGCTCAACTCTCCCTCTCCCCATT
CCTTCTCACTTTCACCTCCTCCTTCTTCTTACTTTGAATATTTATCATCCACTTCATAAT
TTTTACACTTCTAATCTATTTTTTTTTTCCGACATGACAATTCTTTACTTGTATGATCAA
TGCCTAAATTCTAGTTTCTCTATATCTCCTTTTCTATGTCTTTCACTCTATCAAGACTGA
>c138761_g2_i1|m.69328 c138761_g2_i1|g.69328  ORF c138761_g2_i1|g.69328 c138761_g2_i1|m.69328 type:5prime_partial len:38 (+) c138761_g2_i1:2-115(+)
GTCACAAAAGGTTTTGCACAAACCAATAGGGCTAATTATGAGAATATATTTGCTGTAGTG
GTAAAGATGAATCCTGAGAGAATACTTTTCTTTCTTGCTACAAACATAGATTAG
>c138772_g1_i1|m.69341 c138772_g1_i1|g.69341  ORF c138772_g1_i1|g.69341 c138772_g1_i1|m.69341 type:internal len:100 (+) c138772_g1_i1:3-299(+)
TGGTGCGACCAAGAGGCGGTGCTCGGGCACCCGGCAGTGGGACTCTTTCTTACCCACTGC
GGGTGGAATTCAACGCTGGAGAGCTTGTGTGAGGGAGTTCCGATGCTATGCTGGCCCTTC
TTCGCTGAGCAGCTAACAAACTGCCGCTATGCCTGCGCGCAATGGGGAGTGGGGTCGGAG
ATCGAAGGCGCGGTGAAGAGGGACGAGGTGGAGAAGCACGTGAAGGACGCCATGGAGGGA
GATCATGGGAGGGAGATGAGGAGGAGAGCGTCGGAGTGGAAGGAAAAGGCGAGGACG
>c138818_g1_i1|m.69409 c138818_g1_i1|g.69409  ORF c138818_g1_i1|g.69409 c138818_g1_i1|m.69409 type:complete len:50 (+) c138818_g1_i1:67-216(+)
ATGTTGCCGATTAGAAAAGAAAAAAGTAAAACTGCGCTAAGTGTTGCAAAAATTAAAATT
CTTAAGTGGATGGACGACTTTACCCTCAAGGAAATTATGAAAAAAGATTATATCCATAAA
AAGATTCGACTAGCCTTGTGGACGACATGA
>c138857_g1_i1|m.69469 c138857_g1_i1|g.69469  ORF c138857_g1_i1|g.69469 c138857_g1_i1|m.69469 type:5prime_partial len:45 (+) c138857_g1_i1:1-135(+)
CTTGATATTTCTAATGCTTTCCTTAATAGAAAATTAGAAGAAACTCTCTACATGCATCAA
CCACAAGGATTCATAGACAAAGATCACCCACATCACATATGTTTACACAGAAAATCCTTC
TACGGACTCAAATAA
>c139034_g1_i1|m.69675 c139034_g1_i1|g.69675  ORF c139034_g1_i1|g.69675 c139034_g1_i1|m.69675 type:5prime_partial len:48 (+) c139034_g1_i1:3-146(+)
GGAAATGTTCAAAATGGCCTTAAATTTATCTTTTTAAATGAGAATTTCATTCAAAGTAGA
ACACAATGGAAAAATAGGACTCATGTAGCCAATCCCACAAAGTGTGATTTAAGATTTTTT
GTTATTGTGTTGTCCCTTTCATGA
>c139063_g1_i1|m.69715 c139063_g1_i1|g.69715  ORF c139063_g1_i1|g.69715 c139063_g1_i1|m.69715 type:internal len:50 (+) c139063_g1_i1:2-148(+)
TGGAAGGCTGCATGTGGATACTCAGGTGTGCCTAAGCTAACAATACCAATTGGAATTTAT
TTTGTTGGGCCTCTTAAGTTTCATGGTCCATGTAAAAATGTCAACTCTTTCATCGTACAA
ATATATGTAAGTTCATATAATTTTTCT
>c139151_g1_i1|m.69829 c139151_g1_i1|g.69829  ORF c139151_g1_i1|g.69829 c139151_g1_i1|m.69829 type:5prime_partial len:113 (+) c139151_g1_i1:1-339(+)
GCATATAATGCAATCATATTCTGCCTTTTCAAGCATCAAATGCTCAAGGAGGCTTTTGAA
GTACTCAAGCAAATGCTAAAGCTATGCTGCTATCCAGATTCCATCACATTTCTTCTCCTT
CTTCATGTTACTTGTGCACAGGGAAAATTGCACGACTGGAAGAGCATTTTGTCTTTTGAT
TTTGAACGGAAAGAACTTAAACTTGTACATATATACATGATTTTGCTAGATGAGATTTTA
AATGATGGGAAACTATCTGAAGCATCTAGCATTCTGCAATCTTTTCTTCCAGATTCACAG
TGCTCAGTAGAGTTGAGCTGTAGATTAAGTGCTATATGA
>c139182_g1_i1|m.69862 c139182_g1_i1|g.69862  ORF c139182_g1_i1|g.69862 c139182_g1_i1|m.69862 type:internal len:37 (+) c139182_g1_i1:2-109(+)
GAGTGTGCAAGGTCTGAGATCGAGCACCACTTCACTGAGAGGGAGACACCTCAGCAAAAT
GTGGTGGAAGAGAGGATGAACCGGGTTTTAGTGGAGAAAGTTTGGTGC
>c139213_g1_i1|m.69905 c139213_g1_i1|g.69905  ORF c139213_g1_i1|g.69905 c139213_g1_i1|m.69905 type:internal len:61 (+) c139213_g1_i1:3-182(+)
CTTCCGGACGGCACTGGTCATTTCTTTAATCTAAGTGTTCAAAATCGCCTCCTAAATGTC
GATGAGACCATCTACATTCCTATAACCAGAGCTGAGCTGATCATTTTGAACTCAGCTTTT
AATTTTGTTATTCCATACCTTTTGGGTTGGCAAGCCTTTGCAAAAACTATCAGACCTGAG
>c139247_g1_i1|m.69946 c139247_g1_i1|g.69946  ORF c139247_g1_i1|g.69946 c139247_g1_i1|m.69946 type:internal len:80 (+) c139247_g1_i1:3-239(+)
ATCATAGAATGGTTTTTGTACACTGGAAGTGGGGGAAGAGACCTGAGCGGTAACAAGCGC
ACAAACAAGCAGCAGTCATTTGATCAGAAATTTGACAAATATAACGAGGCTCTTCGTGTT
AGTTGTATAAAGGGATATCCTGTGAGGGTGGTAAGGTCCCATAAAGAGAAACGCTCCTCG
TATGCTCCTGAAAATGGGGTCCGTTATGATGGAGTATATAGAATAGAGAAATGCTGG
>c139247_g2_i1|m.69948 c139247_g2_i1|g.69948  ORF c139247_g2_i1|g.69948 c139247_g2_i1|m.69948 type:5prime_partial len:49 (+) c139247_g2_i1:1-147(+)
CCTCATGTGTCCGGAATTGCTGGGCAAAGTGAGTATGGAGCACAGTCTGTTGCTCTATCA
GGAGGATATCAAGATGATGAAGATCATGGAGAATGGTTTTTGTACACTGGAAGGTCTGCT
ATTCTTGCTAAGCTTATTGCCATTTAG
>c139324_g1_i1|m.70048 c139324_g1_i1|g.70048  ORF c139324_g1_i1|g.70048 c139324_g1_i1|m.70048 type:internal len:56 (+) c139324_g1_i1:2-166(+)
ATAAATACATCGGAGATTGTAGAGAAAATGTCAACCGATATTATACTCATTCAAAATGCT
ATGAGTGAAAAGGTTGGGACATACATTCAGATAATATCAAATTTTTGTTTTGGATTTATT
GTTGCATTTGCTAGAGGCTGGCTTCTCACCATAGTAATATTGTCC
>c139341_g1_i1|m.70071 c139341_g1_i1|g.70071  ORF c139341_g1_i1|g.70071 c139341_g1_i1|m.70071 type:5prime_partial len:50 (+) c139341_g1_i1:3-152(+)
AGAATTCAAGTGAGATGGTTGATGTGGAGGAATGCATTTGCCTTTTCATGTGAGAGAAAA
GCATCCCTTAAACTTGAGGAAATTTTTTTTAGTAAGGTTGTGAGACTTGCTAAGCTTTAT
GTTATGGCTTACTTCGTTGATTGTCGATGA
>c139365_g1_i1|m.70107 c139365_g1_i1|g.70107  ORF c139365_g1_i1|g.70107 c139365_g1_i1|m.70107 type:internal len:42 (+) c139365_g1_i1:3-125(+)
GCTCTTGAGGAATCACTCGGACCTCTATTAGCTCAAAATAACAAACAAGTGAAAGAAAAT
GCACTATACTATATAAGTAGACAGCTAATTGTCGTTGTATCAAATTACTCACTAATTGAA
AAT
>c139395_g1_i1|m.70140 c139395_g1_i1|g.70140  ORF c139395_g1_i1|g.70140 c139395_g1_i1|m.70140 type:3prime_partial len:86 (+) c139395_g1_i1:92-346(+)
ATGGAAAACGAGGCGAAGTACAGCTTGCAGGGTCTTTTCGATGCCATTAACGCATCGGAG
GACCTTGAAAGTCGAGCTTCACTTCTTAACCAGATTGGAGATTCTTATCAAGTGACAACA
CAGGATATCATTCTTATATTAAAATTATTGACTGCACTTTGGGAGGAGTCCACTTGCTCT
GGTGAGTCAAGATGCATGCTAAATAAAGTGATTTTGTTTACAGCGATGAAGTACTTAGAA
TCTGATATTGTCAAC
>c139421_g1_i1|m.70175 c139421_g1_i1|g.70175  ORF c139421_g1_i1|g.70175 c139421_g1_i1|m.70175 type:3prime_partial len:36 (+) c139421_g1_i1:83-187(+)
ATGGAAAGAAAGAATAGAACTTTAATTGAAGCAAGCCGCACAATACTTAGTGATGCTTCT
CTACCGAAACCCTTTTGGGGAGACGCGGTTAATATAGCATGCCAT
>c139447_g1_i1|m.70213 c139447_g1_i1|g.70213  ORF c139447_g1_i1|g.70213 c139447_g1_i1|m.70213 type:internal len:95 (+) c139447_g1_i1:1-282(+)
TGCAAATCACAGAAGTTATTGATTACAGGTTTAAGTGAGAAGCTTGAAAGGACCAAGAAA
CAATTGGACGAAAAAGAGCACTCCTTCACTGACCTAGAGCAATGCTATAAGCAAGCAGAT
TTAACTATCAAAGAAAAACAATTTCTGATATCCAATCTCTTGGAATCAGAAAAGCTGCTA
GTTGAGAATGCCTTTGAGCTCCGATCTAAACTTGAGAGTGCGGCCGCAGATGTTTCTGGA
TTGTTTTCTAAAATTGAAATTAAGGGCAGGATTGAAGATGGG
>c139447_g2_i1|m.70215 c139447_g2_i1|g.70215  ORF c139447_g2_i1|g.70215 c139447_g2_i1|m.70215 type:internal len:37 (+) c139447_g2_i1:1-108(+)
GTTTTTAAAAAGTCGACATTAGAGAAATTAGAAAGCTTGGAGGCTGAATTACATTTGAAG
GATAAGGATCTGACTGAGTTTAAAGATCTTTGCAAATCACAGAAGTTA
>c139491_g1_i1|m.70274 c139491_g1_i1|g.70274  ORF c139491_g1_i1|g.70274 c139491_g1_i1|m.70274 type:5prime_partial len:51 (+) c139491_g1_i1:3-155(+)
CAGTACATTTCCCGTTCTTGTTCTTCCAAATTTGAGAAACACTTCGAGGTAGAATGTGAC
ACCAACAGGAAAGGAATTGGGGTAATATTATTACAAGATAAGAGACAAGTTGCTTTCTTT
AGTGAAAAGTTGAGTAATGCTCGAAGAAGATGA
>c139620_g1_i1|m.70457 c139620_g1_i1|g.70457  ORF c139620_g1_i1|g.70457 c139620_g1_i1|m.70457 type:internal len:72 (+) c139620_g1_i1:1-213(+)
TTGAAAAGTGGCTTCATCCTCCAACATAACCCAATCTATGTCACTAGCCTATATGATGAT
CTAGTGTGGATAGTGGATAGCGATACCTCAATTCATGCAACGCCACAAAGGGAACTCTTC
ACCACATATGCGTCTAAAGATTTAGGCTTAGTTCAAATGGGGAATAAAGGCGTTGCACCA
ACGATCATTCAAGGAGAGATTCAATTCCTCGCT
>c139630_g1_i1|m.70469 c139630_g1_i1|g.70469  ORF c139630_g1_i1|g.70469 c139630_g1_i1|m.70469 type:5prime_partial len:41 (+) c139630_g1_i1:1-123(+)
CAATTATGTAAGGATATGGGTGTCAATCCTAAGAGGAAGAAATGGTTCTTTTCTGAATAT
TTTTTTCCTTATGGACCTATTGATTATGCTGATCTCTCCAAAAATAGGATGCTTGAATTC
TAA
>c139713_g1_i1|m.70564 c139713_g1_i1|g.70564  ORF c139713_g1_i1|g.70564 c139713_g1_i1|m.70564 type:internal len:45 (+) c139713_g1_i1:1-132(+)
TCCGATCTATTTCAACAACTAGATGTCAAGAATGTGTTCTTTTATGGAAATTTATCTGAT
GAAGTATATCTAACACAACCACTTGGATTTTTTGTTCACGGGTGTGTATGTCGCTTGAAG
AAATCTTTGTAT
>c139757_g1_i1|m.70617 c139757_g1_i1|g.70617  ORF c139757_g1_i1|g.70617 c139757_g1_i1|m.70617 type:3prime_partial len:50 (+) c139757_g1_i1:56-202(+)
ATGAAAAATGATGTCAAGGTATTTGTTAAAACTTGCCACATTTGCCAACCAAATAAATTT
GAGAATTTGAGGTTTGTCAGTCTTCTACGACCCCTGCTCTTATCGACCGAAATTTGGGCC
AGCATCTCTATGGATTACATCGAAGGG
>c139872_g1_i1|m.70755 c139872_g1_i1|g.70755  ORF c139872_g1_i1|g.70755 c139872_g1_i1|m.70755 type:internal len:36 (+) c139872_g1_i1:2-106(+)
ACCCCGTTACCCGTTCCTGAGCGACCGTGGGAGGATATTAGCATGGATTTTGTGTTGGGT
TTACCTCGCGCGCTTAGGAAAAACGATTCGATTTTTGTTGTTGCA
>c139876_g1_i1|m.70761 c139876_g1_i1|g.70761  ORF c139876_g1_i1|g.70761 c139876_g1_i1|m.70761 type:internal len:93 (+) c139876_g1_i1:2-277(+)
TCCTCAACAAATACAAACTTGGCTGTGTTTCAGACCTTTTTTACTTTTGCCATGAGCTCA
ACAGCCCCTTCCATGTCCCGTACAGCCGGCTATCGTGCCCCAGAAGTCATAGAAACAAGG
AAAAAATCACAAATGTCTGATATCTACAGCTTTGGCGTTGTCCTTCTGGAGCTTCTCACC
GGCAAGCCTTCCATACAAATACTAGGCGGCGGTGACGAGATTGTTCACCTGGTTCGATGG
GTGCAGTCTGTGGTGCACGAAGAGTGGACAGCCGAG
>c139881_g1_i1|m.70767 c139881_g1_i1|g.70767  ORF c139881_g1_i1|g.70767 c139881_g1_i1|m.70767 type:3prime_partial len:38 (+) c139881_g1_i1:71-181(+)
ATGGATTCTCCCTTCTTTGAGATAATATTGGGATCTTCCTCTTCATCACGGAGGCAAATC
TTGCATGATATGGGGTACGAATTTTCTGTAATGACAGCTGATATAGACGAG
>c139975_g1_i1|m.70862 c139975_g1_i1|g.70862  ORF c139975_g1_i1|g.70862 c139975_g1_i1|m.70862 type:internal len:106 (+) c139975_g1_i1:2-316(+)
AGCATCGCCATTCAACCATTAATCATTCTAAGCTTACACATACGACGAGTTTTACTAAAA
AGCTTATCGAAGAAATCCATGAAAGCTTTATCAAACACGAGCAAGATTGTCGCCGACGCC
ATTGTTAATCTCCGAACAGTCGCCGCCTTCTCCTCCCAAGACAGAATCTTCCAACTTTAC
AAACTCGCTCAATCTGAGCCGAACCGTCTGAGCAATCGTCATTCTTGGATCGCCGGTGTC
GGCCTTGCTTGTTCCCAAAGCCTCACTTGCTTCTCCAGGAGTCTCATCTTTTGGTACGGC
GGACTTCTTGTTTTT
>c139990_g1_i1|m.70884 c139990_g1_i1|g.70884  ORF c139990_g1_i1|g.70884 c139990_g1_i1|m.70884 type:5prime_partial len:66 (+) c139990_g1_i1:2-199(+)
ACAAAATGGGTAATTGATTCTGGGGCTACCGACCACAAGACAAATAATAGAACAATTTTT
TCGGCATTTAAATATCACGATGTTACATCTTTCGTTACCACTGCAAATTGTTCAATGGCT
TCCGTCATTGGAAATGACTCGATTATTATCTCTCTAGATATATCACTGACTACTGTTCTA
TGGGTTGTATATTTTTGA
>c140031_g1_i1|m.70932 c140031_g1_i1|g.70932  ORF c140031_g1_i1|g.70932 c140031_g1_i1|m.70932 type:internal len:98 (+) c140031_g1_i1:2-292(+)
TTCCTTTCTTCCAAGTGCGGTCTGCACCATGATGGTTGCATCGCATATGCTACCAACTTC
TATGATTGCATCAAAACTCACATGCGTCATGCGTTGATACCTTTGCACCCCTTTGAGGGA
TGGGAGGAGAGTAATACCTCTTGTGTAAAGGCTACATTTAGAGAGATAATAATCCATGTG
GAATGGAATGCCAAGTTTACACCGGCCTCAGAATGCCCTTACTTTTCTCATGGTGATGGG
GTTGATGATAATGGTGATGATGAAGATAATTTAAATGATTTTTATGATGGA
>c140045_g1_i1|m.70949 c140045_g1_i1|g.70949  ORF c140045_g1_i1|g.70949 c140045_g1_i1|m.70949 type:internal len:149 (+) c140045_g1_i1:2-445(+)
GCCTTCTTTATAGAAAGGAAAAGTCGCAGTAAGATTAGTAGAAAGATTCTTGTTGAGATT
TTTATCTGTTCTACTTTTGGGGGTACACTTAACCAACTATTGTATTTCATTGGTCTCAAG
TACACGACGACAACAATAGCAAGCGCTCTCGGCAACATTCTACCTGCAATGACATTTGTC
ATGGCCATTCCTTTAAGGATTGAAACGGCGGAAGTAAAAACAGGCTCAGGGAAAGCAAAG
GTAGCCGGGACCGCCCTCTGCGTCGGCGGGTCCATGCTAATGACCTTCTACGAAGGCGCT
CTAATCCGCATCCCGGCGTCCGGCATCCACTGGCGTTATGCAGAGAAGGCTGTGCAGAGA
GGCGCCGCCGCGTCCGCGGGCTCCGGCGAGGAAATATTGGGGGCTGCTTTGTTGTGGGAA
GCTGCGTGGCCTCGGCGGTATGGT
>c140079_g1_i1|m.70988 c140079_g1_i1|g.70988  ORF c140079_g1_i1|g.70988 c140079_g1_i1|m.70988 type:internal len:68 (+) c140079_g1_i1:3-203(+)
TCTTTGAAGCTCCTTTGTGAAATGTCTGCTTCTAAGATAAACACATCAGATCATATATGC
AGGTTGGTTATTAGTTCTTTAACAAGAAATGGTGAACTGGAAAAAGCAAGAGTAGCAGAG
CAGTTATGCATGTCCTTTAGACTTAATCACATAGCCGAGCATCAATATTTTACAGGCGAT
AAAATTGTAGCTTGTGTCAAC
>c140144_g1_i1|m.71073 c140144_g1_i1|g.71073  ORF c140144_g1_i1|g.71073 c140144_g1_i1|m.71073 type:internal len:87 (+) c140144_g1_i1:2-259(+)
AATGATGTAAAAGATGACTTTGATAATGATGAATGGGAAACTCATGCCACTGTGTTAGAT
AAGATGCTGGCATGGGAAAAGAAGCTCTATGATGAAGTCAAGGCCGGCGAGACGATGAAG
AATCAGTATCAGAGGAAGGTTTCTCAGCTGAATAAGCAGAAGAAAAGCGGTGCTAATCCT
GAGATTATAGAGAAGACAAAGGCGGCCGTCAGTCATTTACACACACGCTACATCGTTGAT
ATGCAGTCCATGGATTCG
>c140152_g1_i1|m.71083 c140152_g1_i1|g.71083  ORF c140152_g1_i1|g.71083 c140152_g1_i1|m.71083 type:5prime_partial len:96 (+) c140152_g1_i1:3-290(+)
GATATACGTGTGAAGGAGCCTACAGTTGAGTCATTATGCAGAGGAAGAAAATGTTTTGAA
GCACCAAGATTTATGACAATCAACATTGCTATAGAACAACTGCTAGAAGTAGCTGAAGCA
CGTGAAGAATCTGCTTATGACAAGAATTCGAGTTGTGTTGGTTTTGCTCGGCTTGGTAGT
GAAAAACAATTGATAGTTTCCGGCACAATGGAAGAACTGCTCAACATTGATTTTGGTCCA
CCTCTTCATTGCCTTGTGCTTCCCGGAATGACTCATCCTGGAAGATGA
>c140152_g2_i1|m.71086 c140152_g2_i1|g.71086  ORF c140152_g2_i1|g.71086 c140152_g2_i1|m.71086 type:internal len:54 (+) c140152_g2_i1:1-159(+)
ATTGGGATTTGTGGTTTGCAACTTTATCGTTATGGTGAAGCTGTATCCATCCCTTTCTTT
ACTGAGACATGGAGACCGGACAGTTTCTATGAAAAAATTCAGAGAAATCAAGAGCTGGGA
TTGCATACTCTTTGCTTATTAGATATACGTGTGAAGGAG
>c140217_g1_i1|m.71153 c140217_g1_i1|g.71153  ORF c140217_g1_i1|g.71153 c140217_g1_i1|m.71153 type:5prime_partial len:69 (+) c140217_g1_i1:1-207(+)
GATATGAAGGAGGAAATGATCAAATTGTTGGATACATTTGATATGAAGAATGTTTCGTCA
TTAAGGCTTGCATCTTGCATATTTAAATCTTTAGGAAGGCTGAATCTTGAGAACTTTATT
GAAAAGTTCATTTTGGCACTTAAGAATGGAGGAATCGAGGAAGAACATATCTCCTTTCAT
TTACGATTATGTTTCCAGCATGCCTAA
>c140320_g1_i1|m.71298 c140320_g1_i1|g.71298  ORF c140320_g1_i1|g.71298 c140320_g1_i1|m.71298 type:3prime_partial len:51 (+) c140320_g1_i1:165-314(+)
ATGGAAAAGATAAAGGCCATTGTGGAAGCTAGGCCCCAAACAAATCTAAAAGAAACACAC
AAGCTGGCCGGAATGATCGCCAACAGAAGCAGATTCATTGCAAAAAGTGGGGAACAGAGT
GCTCCCATCTTTTGCGCCCTCAAGAAGACG
>c140350_g1_i1|m.71340 c140350_g1_i1|g.71340  ORF c140350_g1_i1|g.71340 c140350_g1_i1|m.71340 type:complete len:54 (+) c140350_g1_i1:103-264(+)
ATGACAGATTGCAAAGTGGAGCTCTATAAAGCATGCGTCTTTAGGAAGAAGAATAGAACC
ACTTTCAAGAAGTCAGGTTGCAGTAGTAAGAAAGTCCTCAAGTATGTGCATACCAATGTG
TGGGGTCTAGCCATTGTGTGGTCTCTTGAAGGAGCAATGTAA
>c140391_g1_i1|m.71381 c140391_g1_i1|g.71381  ORF c140391_g1_i1|g.71381 c140391_g1_i1|m.71381 type:3prime_partial len:44 (+) c140391_g1_i1:145-273(+)
ATGGTTCTCTTTGTCAAAAAGCATGACAACTCATGGAGGTTTTTTGTCGACTACCGGGAG
CTCAATGACCACACTGTCAAGGAAATATTTTTAATTTGGTGGTGGAGTTCCTCAATGAGC
TACATGGCA
>c140407_g1_i1|m.71403 c140407_g1_i1|g.71403  ORF c140407_g1_i1|g.71403 c140407_g1_i1|m.71403 type:complete len:56 (+) c140407_g1_i1:229-396(+)
ATGGAGAATAACAGCATGATTTCCTTCCAAGTTCCACTCTTAAAGGCATGCGACTATACT
AAGTGGAGTACGAAATTGAAGGCTCTACTTGGAGCGCATAATGTTTTTGAAGTTGTGGAG
AAAGGCTACAATGAGTCAAGCGACGAGTCCGCTCTAGCCATCACATGA
>c140483_g1_i1|m.71492 c140483_g1_i1|g.71492  ORF c140483_g1_i1|g.71492 c140483_g1_i1|m.71492 type:3prime_partial len:43 (+) c140483_g1_i1:38-163(+)
ATGGATATCTTTGGCCTAATGGTGGTTCATAACTTAGGTGACAAAGCTTATACACTTGTA
GTTGTGGATGAATTTTCAAGATTCACATGGGTACATATTCTTAAATCAAAATCAGATACC
TATGGA
>c140641_g1_i1|m.71678 c140641_g1_i1|g.71678  ORF c140641_g1_i1|g.71678 c140641_g1_i1|m.71678 type:internal len:41 (+) c140641_g1_i1:1-120(+)
TACGCCATGATCTGCACTCGTCCAGACATTACTCATTTAGTGGGAATTGTCAGGCGGTTT
ATGAGTGATCCAGGGAAGTATCATTGGGATGCTATCAAGTGCATTATCAGATATCTGAAG
>c140667_g1_i1|m.71714 c140667_g1_i1|g.71714  ORF c140667_g1_i1|g.71714 c140667_g1_i1|m.71714 type:internal len:67 (+) c140667_g1_i1:3-200(+)
TGGGTTGACAATTTAGTGGAGCAACAAATGGATCATGACCTTAATGAAATCCTAACGGCA
AATGAAATAAAAGAATGCATCTTTAGTAGCAATGATAATGCTATTGCTGAACCTGATGGA
TTTAGTAATTTATTCTTTAAAAAATGTTGGCACATCATAGAGCAAGATGTTATTGTTGGA
ATTCATAATTACTTTCAG
>c140706_g1_i1|m.71767 c140706_g1_i1|g.71767  ORF c140706_g1_i1|g.71767 c140706_g1_i1|m.71767 type:complete len:68 (+) c140706_g1_i1:35-238(+)
ATGGTGCAAAGGATCAGCATCAAGAAGCTTAAGATTTGGTGTGATTCACAACTCGTACTA
TGCCAAGTGTTGAACATCTATCAGGTGAATGAACAAATTTTGAAGAAATATTTCTTATTG
GCCATTTTGCGGTTATCAAGCATACCCTCGTGGACGATCAAGCATGTCAGGAGGGAGAAG
AATGTTATGTCCGATGCCCTTTAG
>c140773_g2_i1|m.71853 c140773_g2_i1|g.71853  ORF c140773_g2_i1|g.71853 c140773_g2_i1|m.71853 type:5prime_partial len:144 (+) c140773_g2_i1:3-434(+)
AAACCTCCCATAGTTGAGGCCCCTTCCCTGCACTTCTGGATGACGATTTTTTTCCAATTC
TTTTGTCATCTATGCAACTTTACTGCCTCTTTCACAAATCTTCATCAAAAATTGGATTCT
ACCTCAGTTCCCAAGAATTTGACCGACGCCCTTGCCTACCCCAGATCCCGCATCACCATG
AAGGAGGAGCTGGCAGGTCTCAATGCAAATCACACTTGGGCTATTGTTCCTTTGCCTAGT
GGAAAGCAACCCATTATATGTAAATGGGTATGCACTCTGAAGGTTATTTTGGACGGCTCG
GTCTCTTGCTTGAAAGCCCGCTTGATGTCAAAGGGTTATGCACAAATGTATGTAATTGAT
TACTCTGGTACGCTCTCCATTGTGGCCAAAATTATCAATATTTGTCTACTTATTTTACTA
TTTGCCTCTTAG
>c140809_g1_i1|m.71892 c140809_g1_i1|g.71892  ORF c140809_g1_i1|g.71892 c140809_g1_i1|m.71892 type:internal len:69 (+) c140809_g1_i1:1-204(+)
TCTTGTGATAATAAAGACAACAAGGTTCATGGATGGATCTCATTTGATCCTCCAATGGGC
TTTTGGCAGATTACACCTACTGATGAATTCAGAAGTGGTGGGCCTACAAAGCAAAATCTT
ACTTCTCATGTTGGTCCTACCACCCTTGCTATGTTCCTTAGTGCTCATTATTCTGGAGAT
GATCTTGTTCCTAAATTCAGGAAT
>c140859_g1_i1|m.71959 c140859_g1_i1|g.71959  ORF c140859_g1_i1|g.71959 c140859_g1_i1|m.71959 type:5prime_partial len:79 (+) c140859_g1_i1:3-239(+)
TTTGTTTTGCTATCGACTTTGTACGCTTCAGAAGGGAAATGGGATAGTTTTGCATTGTCA
TGGAAGAAGTTGAAATATTGTGGGGTTAAGAAGGAACCTGGACATAGTTTTGTTGTTGTA
AATGATGTGGCTGAGAGATTCCAAGCGGGTAATTTTTCACATGTTAGGATTGAAGAGATC
TCAGAAGCATTGAGAAGTTTAAATCTGGAAGCCAAATGGCTTTCCCAGAAGCTTTGA
>c140915_g1_i1|m.72031 c140915_g1_i1|g.72031  ORF c140915_g1_i1|g.72031 c140915_g1_i1|m.72031 type:5prime_partial len:101 (+) c140915_g1_i1:2-304(+)
CCCATTGGATGCAAGTGGGTCTTCACTGTCAAAGTTCTTTCCGACGGCTCTGTATCTCGC
CTAAAGGTCCACCTAGTTGCTAATGGTTATGCGCAGATGTTTGGAATCAATTACTCTAAC
ACTTTTTCTCTCGTCGCCAAGCTCACATTGATTTGCCTTTTGATTTCACTATCCGCCACC
AATAGTTGGCCACTTCATCAGCTGAATGTCAAGAATGCATTTCTCCATGGAGATTTGGTA
AAGTATATATGGACACTCATGATTTTGAGAACTCCAAAACCAATGAGAAGGTTTACAAAT
TAG
>c140948_g1_i2|m.72064 c140948_g1_i2|g.72064  ORF c140948_g1_i2|g.72064 c140948_g1_i2|m.72064 type:complete len:46 (+) c140948_g1_i2:160-297(+)
ATGCTCACGATGCTTGGAAACATTTTTGGTGCAACCCTCAAGGTAGATACACCAACGCTC
TCTCTTACTCACCCTTCCATGGCCAAAGTCTTAGTAGAAATGAATGTTACTTCTCAATTC
AATTCAAGTCATTTTTGA
>c141024_g1_i1|m.72154 c141024_g1_i1|g.72154  ORF c141024_g1_i1|g.72154 c141024_g1_i1|m.72154 type:internal len:78 (+) c141024_g1_i1:2-232(+)
GACAGCTTGCGTGTGCGCGAGTTTTACCTGGGGCGTCAGCCCATTCTGGACCGCAACCAG
GCATTATTCGGCTATGAGTTGCTTTTCCGCAACGCGCCAGTGGGACCGGCACACGTCACC
AATGACCTGAACGCCACGGCGGCGGTGATCGCCCACGCATCGCAGCTGGGCCTGGAAAAG
GCCCTCGGCGATGCGCTCGGCTTTGTCAATGTCGACGCCGACGTGCTGATG
>c141034_g1_i1|m.72165 c141034_g1_i1|g.72165  ORF c141034_g1_i1|g.72165 c141034_g1_i1|m.72165 type:3prime_partial len:45 (+) c141034_g1_i1:132-263(+)
ATGGGGATTGAGATGAGAGAAGCGTTGAGGCGCCTCTGCGTGGAAATCGGGTGGTCCTAT
GCTGTGTTCTGGAGGGCGGTCGGTTTGCCTACTCCAAAGCATTTGGTATGGGGTGATGGC
TTTTGGCATGGG
>c141091_g1_i1|m.72239 c141091_g1_i1|g.72239  ORF c141091_g1_i1|g.72239 c141091_g1_i1|m.72239 type:5prime_partial len:75 (+) c141091_g1_i1:2-226(+)
TTAAGGGTCGACTCTTTATCATATCTTTTTATCTTAGTCATAAATGCTATTATGGAACAT
TTACAAGAGGATGTGCCTTGGTGCGTGCTCTTTGGGGATGGCATTTATTTTATTGATAAC
TTTAGAGGAGTCAAAGAAAAGCTTGGTTTATGGAGTTTTTTTTTAGAGTTTAAATGTTGT
CTTTTGAATGGATTTGAAATTGAAAATTTGGAGTGCAAAATATAA
>c141185_g1_i1|m.72367 c141185_g1_i1|g.72367  ORF c141185_g1_i1|g.72367 c141185_g1_i1|m.72367 type:internal len:60 (+) c141185_g1_i1:3-179(+)
TCTCTTAGAGGAAAGCAGTGCAAGGTCTGCGAAAAGGAGTTTCCGTCTTGGAAAGCTCTA
TTTGGTCACATGAGATGCCATTCCGACAAGGTTTGTCGCCGAAGTTTCGAGATAGAGGAG
CATGAAGCAGATCCAGGAGAGGAGAGAGAAGTTTCTTGGAAGAAAAAAAATAAGCTA
>c141206_g1_i1|m.72394 c141206_g1_i1|g.72394  ORF c141206_g1_i1|g.72394 c141206_g1_i1|m.72394 type:5prime_partial len:92 (+) c141206_g1_i1:2-277(+)
CACACTTTGGAGAAAAAGTCTCCAGTAGAGCTTGCGCCACTCAAACAAGTTATATTTGAT
ATTGATGACACACTGTGCCATTCTGATCCCATTCACTGCCACGCCTTCCGTGAACTGCTT
CTCAAGACAAGATACAATACCAAGATTTCCGTAAAAGAATTTCGCTTTGTGAGAAGATCA
ACGCTAGGCACAATGATGGTATTGGTAGAGTTTTGTTTCAAGAATGAGATTCTGAAAAGC
TTCTTAGTCCTTGATGAAAAGGATGCCATGTTTTAA
>c141221_g1_i2|m.72421 c141221_g1_i2|g.72421  ORF c141221_g1_i2|g.72421 c141221_g1_i2|m.72421 type:internal len:206 (+) c141221_g1_i2:2-616(+)
GAGTATGACAGCGAAGGCCCTCTGTTCTTGCATAAGCTTTCGAGCAAGTTTTTGGACGGA
TTCGCCAAGATTAAGTTCTCATTTCAGAACAACACTAAGGGCGATGTATTTTGCTCGCAG
CTAAGTTTTGCAACTAAGAATCTCTTCCTTCTTTACGATATTGAATCCCGGAATGCTCTT
TTGAGGGGATCGCTGAATTTAGGCAACAACTTGAAAGTTCGGACGACCTATGATGTTCAG
CAACAACTCGGCGCAATTTCAGCGATATCAAGTCTATTTAATCCATCCCTTCAATTTGAA
CTGTCATCCTCGATTCCCTTTGTTGGCCGACCAAGGGCAGCTCTACAGTTTCCTTTCGGC
GAAATTTCCGTGGAGCGGAGAGAGTGTCTTGAACAGAAGGATGAAGCTGTGAATATTTTA
TCAATAGATGGCATTTTAAAAAGCCCAATATTAAATGGAGTATGCACTGCTGTGTACAAT
GGGAAGGATTTGAACCTAAGATATTTATATAAGGATGCAAATTTATCATTCATCCCAAGC
ATCAATATCCCTTCAAATAAAGTGTCTTTCGCATTCAAACGGAGATTCTGTTCTGAGGAT
AAGCTTAGTTATTGG
>c141235_g1_i1|m.72444 c141235_g1_i1|g.72444  ORF c141235_g1_i1|g.72444 c141235_g1_i1|m.72444 type:5prime_partial len:94 (+) c141235_g1_i1:3-284(+)
GGATTTGTTCCTGATACTCAGTCGGTGTTGCATGATGTCGATGAGGAGCTGAAGGAGAAG
ATGCTTAGTCTCCACAGTGAGAAGCTTGCCATTGCTTTCGGACTGATGAGCACTACAGAA
AGCACTGTGCTGCGGATAATGAAGAACTTAAGGGTATGCAATGATTGCCACAATGCTATA
AAGTTTATCTCCAAAGTAACTGGAAGGGAGATAGTGCTCAGAGATGCTACAAGATTCCAT
CATTTTAGGGATGGCTTATGCTCTTGTAAAGATTATTGGTAA
>c141258_g1_i1|m.72472 c141258_g1_i1|g.72472  ORF c141258_g1_i1|g.72472 c141258_g1_i1|m.72472 type:internal len:77 (+) c141258_g1_i1:2-229(+)
GTTTTCATTTCCGGCCTTTTATTTTGTTATTTCTGGCGCAAATTTGCAGGGAAGTGTCCT
TCGCGGTTGCACGAAGCGGAGAAGATTGCATACTCGTCTGCGGCCGGAGCTGGCATTCCC
GCCGGATGGAATGAAAGAGGGAAGATGGTATTCTTTGAGGGGGAGACGAGGAAGTTCGAG
CTTGAAGATCTGCTTCGTGCGTCGGCAGAGATGCTCGGAAAAGGAGCG
>c141325_g1_i1|m.72552 c141325_g1_i1|g.72552  ORF c141325_g1_i1|g.72552 c141325_g1_i1|m.72552 type:3prime_partial len:61 (+) c141325_g1_i1:247-426(+)
ATGCAAGCAATTGAGAACTTTTCAACTCAATGCATCTTAAAAGCAGCTTCTCTTTTGGGC
TTCTTAGATCTTAAACACATTTTTATCAATCTATCGGTGCAAGAAGACTTCTCCAGAATA
TTCTCAAAGGTTCAAATGATGATTCTGGAAAAATTGATGAGGCTGCTTAAGTGGTTAGCC
>c141367_g1_i2|m.72591 c141367_g1_i2|g.72591  ORF c141367_g1_i2|g.72591 c141367_g1_i2|m.72591 type:complete len:49 (+) c141367_g1_i2:34-180(+)
ATGATAAAAACCTTCCCTACCGTTGTTTCAGGTGTCGGCTTGTTGTTTTATCACTCATGC
AGTGAGAGGCTTCAGTTCTCTTATAGCTTGTATGAGCCCTGCACTAACAATGAAACAAAA
TACGTGACCCTCATCCTCAAGCTCTAA
>c141380_g1_i1|m.72610 c141380_g1_i1|g.72610  ORF c141380_g1_i1|g.72610 c141380_g1_i1|m.72610 type:internal len:60 (+) c141380_g1_i1:1-177(+)
ATCATCACCTTCAATGAGGATGACCTGTTGTTGGGAACCATGGATCATAACCATCTTCTT
TATGTCACATTGGAAAGCAATGATGTGAAAATCAATATACCTAGTAAGGACAATGTATAC
TCGGATGCCATATACCTTAGTAAGGACAAGATATTCCTAATGGAAAAAATAGTGGGG
>c141382_g1_i1|m.72614 c141382_g1_i1|g.72614  ORF c141382_g1_i1|g.72614 c141382_g1_i1|m.72614 type:internal len:42 (+) c141382_g1_i1:2-124(+)
ATTCGGTCCGACAATGGCGGGGAATACATGGATGCCTTCAATTTGTACCGCAGGGAGAAG
GGGATAAAGTACCAGAGGACTCCGTCGAGAACACTGCAGCACAACAACATTGCCGAACGT
GAG
>c141443_g1_i1|m.72694 c141443_g1_i1|g.72694  ORF c141443_g1_i1|g.72694 c141443_g1_i1|m.72694 type:internal len:43 (+) c141443_g1_i1:2-127(+)
AAATGTATCTTCCTTGGCTACTGTCTCTACCAAAAGGGATATCGTTGCTATTCTCCCGAA
CTCAATCGATACTTCGTCTACGCCAACGCCGAATTTTGTGAAAATACCCCATTCTCTTCG
TCGACC
>c141463_g1_i1|m.72724 c141463_g1_i1|g.72724  ORF c141463_g1_i1|g.72724 c141463_g1_i1|m.72724 type:5prime_partial len:190 (+) c141463_g1_i1:1-570(+)
ATCTGCATTGAGGCAGCCGCCGGATCCGTGGACTGCGCTAAGGAAATCGCGTCGGCTCTC
AACAGTTCCGGCTCTGTGATTGTCCTCGCCGATCTCGTTTTTCTTCGTCCTAAGCAGATT
ACTAGGGCAATTGAGTGTGTGATAAATCAGCAGATCTTATCGATCTGCGGGGATGAAGAA
GCGCGAAAAGACTTGTTGAAAGAGATGGAGGCCAAGAAGGCCTTCATAGATAAAAAGGCA
GAGGCAAGGGTAAAGAGAGAGCTATGGGCAGGACTGGGCTTTGTTGCCATCCAGACTGCG
TGCTTCGTTAGGTTAACCTTCTGGGAGCTGTCATGGGATGTGATGGAACCTATCTGCTTC
TTCACAACCTCACTCTATTTCATGCTAGGGTATGCTTTCTTCCTTCGCACCGCCAAGGAG
CCTTGCTTCGAAGGCTTCTTCGCAAGCCGCTTCGCCGCCAAACAGAAGCAACTTATGCGT
TCCTTCGACTTTGATTTGTTAAAACTGGATGAGCTTAGAAAAACTTCTGCCCAGAAACAC
TTGCCTTGTTGCCATTGCCGTTCGTATTGA
>c141594_g1_i1|m.72886 c141594_g1_i1|g.72886  ORF c141594_g1_i1|g.72886 c141594_g1_i1|m.72886 type:3prime_partial len:43 (+) c141594_g1_i1:39-164(+)
ATGTTGAAGAGTAAGAAGTTGCCAAAAGAATTTTGGGCCGAAGCCATGCAATATTCAATA
TATGTACAAAAATGTCCACATGCGAATTTAGATATAAAACTTCAAAAGAAGTATGGAGTG
ATAAAA
>c141780_g1_i1|m.73122 c141780_g1_i1|g.73122  ORF c141780_g1_i1|g.73122 c141780_g1_i1|m.73122 type:internal len:36 (+) c141780_g1_i1:1-105(+)
CTCAATCTTCAGAATCATGAACTAAATTCGATTGAAAATTGTTATAATTGCTTAATTTGT
GGCAAGATCTTTGCTTCCGGGCAAGCTCTCGGTGGCCATAAGAGG
>c141790_g1_i1|m.73135 c141790_g1_i1|g.73135  ORF c141790_g1_i1|g.73135 c141790_g1_i1|m.73135 type:internal len:214 (+) c141790_g1_i1:2-640(+)
GAAAACTGTTTCTTACAAAGTAGAGTGTCTAAATCTAGTTCTTCAGTTGTTAATCTGAGA
GAACAAAATATGAAATGCAAGGAGGAAATTCAAATTTTCCTTGCCCTTAAAGGAAAGCTG
CTATTAGATATTAACAGTAGTTTTGATCAAGTAGCAAAGAAAGACAATGAATCTTTGAAC
TTAAGTGTCAATCTAAGTTCTTTTGTAAAAAAAAATACGGGTTTTCAGTTCATAGAAGAG
GGCATTCTTGGACAATCAATCGCAGTGGAATTCCATGTTCTAAAGAACGAGGTTGATGTA
AATAAAGATTATGCCTGTAGATCTATGTTTCAGGAGAAGCTTGTTAATGAAGAGGCAAAT
GCCCAATTAAAGGGGTTGTTAATGCTGTTAAAAGGTGTCCAAACCACTAATAGAACTTTG
AAAGATGAGCTCGATAAAGAATCTACTGAGAAAATCATGGTCAGTGAGAGGTTGTGGATA
GAGCTATTTAATGAGAATCTTTTGCTTTATCAAAAAGAGCATATGCTTGAGGAGATGGAA
GATAAATTGAATCGCTCCAAACATGAAAAGGATAACTTTGAATCTCTTATGTCTACTATG
AATGAAAAACTTGCCATTGCTGAAAGAAATAAAGTTGCT
>c141812_g1_i1|m.73164 c141812_g1_i1|g.73164  ORF c141812_g1_i1|g.73164 c141812_g1_i1|m.73164 type:internal len:45 (+) c141812_g1_i1:1-132(+)
TACCCGTTGAATCCCCCAATTTTGGTAGCACCAATTCTGGGAAAGCCGTTTATTCTTTAT
ATAACCGCTCTCAAGGAGTCACTCGAAGCCCTGTTGGCTAAAATAACGAGCAAGGGAAAT
AAAATGCCCTAT
>c141825_g1_i2|m.73187 c141825_g1_i2|g.73187  ORF c141825_g1_i2|g.73187 c141825_g1_i2|m.73187 type:5prime_partial len:167 (+) c141825_g1_i2:1-501(+)
CTTGACTATCATTTTAAAGTGGAGCAGGAAGCTGGCTCATGCACCTTTGCATTCTTTGGA
TTTAATGGGACGGCAGGCGTCTGGCGAATATCAGCCATTAAAGAGGCTGGAGGTTGGAAT
GATCGTACCACAGTAGAGGACATGGATTTGGCCATCCGAGCAAGTCTCAAAGGTTGGAAG
TTTGTGTTCATCCGTGATGTCAAGGTAAAAAGTGAACTACCTGGTTCTTTCACTGCATAT
CGCCACCAGCAGCACCGCTGGACGTGCGGTGCTGCAAATCTTTTTAGAAAAACAGCCTAT
GAGATATGGATGACAAAGGATGTGTCTCTGTGGAAGAAGCTTTATCATCTATATCGTTTT
TTTCTTCGTCCGCAAAATTGTGTCGCATATCGTCACCTTTACGCTCTACTGCATAATCAT
TCCGGCATCTGTATTGGTTCCAGAAGTCAGCATTCCGGCATGGGGAGTCATTTATATTCC
GACCAGCATTACCATTCTTAA
>c141944_g1_i1|m.73352 c141944_g1_i1|g.73352  ORF c141944_g1_i1|g.73352 c141944_g1_i1|m.73352 type:3prime_partial len:45 (+) c141944_g1_i1:64-195(+)
ATGAATACAATACAGGTTGTTCTCAGCTTGGTATCTTCATGTCTTCATCTAGAGCAAATG
GATGTAATTGCATTCTTTCATGACGATGTAGAAGATGAGCTTTATAAGCTACAACTAGGG
GAGTTTGTTGCA
>c141983_g1_i1|m.73401 c141983_g1_i1|g.73401  ORF c141983_g1_i1|g.73401 c141983_g1_i1|m.73401 type:5prime_partial len:49 (+) c141983_g1_i1:2-148(+)
TTACATCTTAATGTGATTCAATGCACTCCAAAGCTGAAGGTAAAGGGACTAATCTACATG
GAAGTTAATTTTGGAGGAAATCTTGCCAAGGCCATGGTTGGTACAGATGCCACACATAGC
TTCATTTCAATCGAAGAAGCTAAATGA
>c142041_g1_i1|m.73468 c142041_g1_i1|g.73468  ORF c142041_g1_i1|g.73468 c142041_g1_i1|m.73468 type:internal len:35 (+) c142041_g1_i1:1-102(+)
TTGTTTTTTGACCACCAGGCTCTATGGTACCTAGATTCGCAGAGAAAGCTAGGTCACCAT
CACGCCAAGTGGGTTGACTACCTCCAGGAGTATCATTTTGTT
>c142072_g1_i2|m.73518 c142072_g1_i2|g.73518  ORF c142072_g1_i2|g.73518 c142072_g1_i2|m.73518 type:5prime_partial len:56 (+) c142072_g1_i2:1-168(+)
GGCGGTCGTGGCCTTCAAGATCTGTTAAGTAACCGAAAGAGTGTTCTAAATGGAATCACT
AATGGTATTGATATTGATGAATGGAATCCTGCATCTGATAAGCACATCCCATTTCATTTC
TCTATTGATGATCTTTCTGGAAAAGTGAGTTCATTGATTTGTAGTTAA
>c142121_g1_i1|m.73580 c142121_g1_i1|g.73580  ORF c142121_g1_i1|g.73580 c142121_g1_i1|m.73580 type:3prime_partial len:42 (+) c142121_g1_i1:1-123(+)
ATGCATCCCAATCTGCTGGAAGGCGACGTGGTATTCGTCAATCGCCTGGCTTACAACGTC
AAGGTGCCGCTGACCGACATCGTCATCAGCCCGACCGGCGAGCCGCAACGCGGCGACATC
GTC
>c142146_g1_i1|m.73625 c142146_g1_i1|g.73625  ORF c142146_g1_i1|g.73625 c142146_g1_i1|m.73625 type:5prime_partial len:42 (+) c142146_g1_i1:1-126(+)
AATGAAATCTTTTCATTAAGGGTGAAGACGACTTCAATCCAAGTGGCTCTTAGTATGATT
GCTTCAGAGGGTGTTCTTAAGCAAATGGATGTGAAGACTATCTTCTTGAATGTCGATCTA
GATTAG
>c142161_g1_i1|m.73646 c142161_g1_i1|g.73646  ORF c142161_g1_i1|g.73646 c142161_g1_i1|m.73646 type:internal len:42 (+) c142161_g1_i1:3-125(+)
GATTTAAGTGTGGCTGAATGCTTAATGGAAGAAATGGTTGCCTGTGGGCACGTTCCAGAT
ACTGTAATTTGCTCTGCTTTGGTTATTGGATACTGTAACATGAGAGAACTGAGTAAGGCT
GAG
>c142200_g1_i1|m.73719 c142200_g1_i1|g.73719  ORF c142200_g1_i1|g.73719 c142200_g1_i1|m.73719 type:internal len:118 (+) c142200_g1_i1:1-351(+)
TCTGATAAGAGGCCAACATTTGTCAATGCATTTTACCTTGATGATGAGCTTCCCAAATTG
ATAAATCTACTCCAAGAATTTCGTGGTTGTTCTTCTTGGACTAATGCTGAGATGCTAGAC
CTTTCTCCTAATGTCGCGATACCCTTGCTTGACATTAAGCCTATTGCAATCTCGGTTAAT
CAAGCTCTTAGAAGGATGCGATTCGAGATTGAAGAACAAATAGTTGCGGAAACAAAGGAA
TTGATTGAGGCCAAATTCATCCGCGAAGAAAAATATCTTGGTTGGCTTGTGAACATTGTT
CCTGTGAAGAAGAATAGGTACATTCGAGTCTGTATCGACTTTAGAGACTTG
>c142259_g1_i1|m.73795 c142259_g1_i1|g.73795  ORF c142259_g1_i1|g.73795 c142259_g1_i1|m.73795 type:5prime_partial len:55 (+) c142259_g1_i1:3-167(+)
AAGTTAAGTGTTGCGGAGATGGGGATGCTTAGGTGGCTGAGTGGCTTTACCCTTAAAAAC
AGAATGCTCCCTTGGCCGCCTCGGTCCATAGGAATAAATTTTGATGGAGCATGCTTTGGG
GGGGTTGCTCATAATTTTAATGAATCTACAATAGTAACCCGTTAG
>c142288_g1_i1|m.73829 c142288_g1_i1|g.73829  ORF c142288_g1_i1|g.73829 c142288_g1_i1|m.73829 type:complete len:75 (+) c142288_g1_i1:3-227(+)
ATGGGACTCGAAGTGCTTGAATTTTGGCGCCCAAAGCAAATTGGCCAAGCTAAGAAGTCC
AATTACTATCCATACCACAAATTCATCAATCATTGCATAGAAGATTGTTTTGTATTCAAA
TATTGGGCACAACAACACTATAAAAATCGCGAGCTCACCCTATCAGGTATTGCTCGTGGA
ACCAAAGAAAGAATGTGTCAGCGTCATCTTTATGCTTCCCAATGA
>c142337_g2_i1|m.73889 c142337_g2_i1|g.73889  ORF c142337_g2_i1|g.73889 c142337_g2_i1|m.73889 type:internal len:36 (+) c142337_g2_i1:3-107(+)
TTTAATAAAATATGCTTGTTTGTATTTATAGCAGTTATGTCAAAATCCGCACAAATAGGT
TTACACATGTGGTTACCAGATGCTATGGAAGGTCCAACACCTGTA
>c142355_g1_i1|m.73914 c142355_g1_i1|g.73914  ORF c142355_g1_i1|g.73914 c142355_g1_i1|m.73914 type:complete len:49 (+) c142355_g1_i1:92-238(+)
ATGCATGCCAACAAGAAGAATGATACTTCTAAGGTGATAATACCTTTAGAAGACAAGACA
CCCATTGGCTTCAAATCAATTTATAAAATTAGGAAGGATGGGGATGAAAAGGTTGTGAAG
CATAAGGCCCATCTCATGGCTAAATGA
>c142378_g1_i1|m.73945 c142378_g1_i1|g.73945  ORF c142378_g1_i1|g.73945 c142378_g1_i1|m.73945 type:internal len:190 (+) c142378_g1_i1:3-569(+)
ACATTTTACTTTATGATGAAAAGTGGTCTGCCTCCTGATTTACAAATATATAGCGTGCTT
ATACACAATCTTTCAAAGGTTGGCAAGATGCAAGAAGCTTTCCATTTTCTTCATGAGCTT
CAAGAAAGGGGCTTGAATCCTGATGTTTATACTTACAGTTCTCTTATATCTGGTTTTTGT
AAGATTGGTGATATGCCCAAAGCCTTGCACCTTTATGACGAGATGTGCAAAAATGGTGTT
ATGCCCAATGTTGTCACTTATAATGCTTTGATTTATGGATTTGGCAAGCTGGGTGATTTT
GATAGCATGAGAAAGTTTTTTAAATGCATTGAAGAAAAGGGCTTGAAATGCACTAATGTT
ACATACACTACAATGATAAATAGTTTTTATAAATATGGAGTTTTGACCGAGGTCTTTCAC
CTGTTTGATGAAATGGTGTCTAGCGGAATACTTCCAGATGCATTCATTTATAATGCTCTG
CTTCATTGTTGTTGTCAAGCAGGAAACTTGGACAAGGCCATGGATTTGCTTGATGAGATG
ATGTTGAAGGAATTTGCAACTGACCTC
>c142581_g1_i1|m.74211 c142581_g1_i1|g.74211  ORF c142581_g1_i1|g.74211 c142581_g1_i1|m.74211 type:3prime_partial len:40 (+) c142581_g1_i1:43-159(+)
ATGCACAGGTGGCATGTTGTAACATTGACTATAGACGCTGAAATTGGGGAAGCGACATCT
TATCTAGATGGTGGATTTGATGGATATCAGAGTGGGCTGCCATTGCATGGAAGTGAC
>c142673_g2_i1|m.74338 c142673_g2_i1|g.74338  ORF c142673_g2_i1|g.74338 c142673_g2_i1|m.74338 type:internal len:37 (+) c142673_g2_i1:1-108(+)
GTTGATATGTATGCAAAATGTGGCCTTGTAAATGATTCTCGCCAGGTTTTCGATCGAATG
GGAAAGAGGAATGCAGTTTCTTGGTGTGCCTTGTTAGGAGGTTATTGC
>c142697_g1_i1|m.74361 c142697_g1_i1|g.74361  ORF c142697_g1_i1|g.74361 c142697_g1_i1|m.74361 type:internal len:198 (+) c142697_g1_i1:2-592(+)
ACTCATTCTTTAACAATGCGCGATGTCTGCAATGAGATTGATAAGAAGAAGATTAGGTGC
GGTGAAATTCAAAACGCTTCGAGATTGAGAAGATATTTGAATCGGAAAGGTTGTATTCTC
AGAAGTAGAGATCATGGGAATGATAAAATTCATGGTGTTGCAGCGCAGAGTTCTAGTTCT
AGTTCATTTCTGGAGAAGGAAATTGGTGTGGATTTACTGAGAGGATTTGGGGAGAGTGTT
GGCTTCTCTTTACAGAAGGAATATAAGAAAATTATTGTTGCTGTTGATATAGATGAAGTC
CTTGGAAGCTTCCTCTCCACATTGAATAAGTTCATTACTGATTACTATGGCTTGAATCAT
AAAGTTTCAGAATATCATGTGTACGAGTTCTTCAGAATTTGGAATTGCTCTCAAGCAGAA
GCTGATAGGAGAATCCATGAGTTCTATAATTCTCCTTCTTTTAGATATGGAATTGATCCC
ATCCCCGGCGCAAAAACTGTTCTTCGAAACATTTCATCATTTTGCAATCTATCAATTGCA
ACATCTCGTCAAAATGCAATCAAAAAGAAAACCATCGACTGGATAGAGAGG
>c142701_g1_i1|m.74366 c142701_g1_i1|g.74366  ORF c142701_g1_i1|g.74366 c142701_g1_i1|m.74366 type:internal len:52 (+) c142701_g1_i1:1-153(+)
GTAACAATGGCGCCAAAGGATGAAACCGCAGTGGAATTTGAGGACCACCTCCCGGCGATG
GCGGCGAGGCTGGGCGCTACCGGGCTTTTTGAAGAGCTCAGTAAAGGGTTTGGATTGCTG
ATGGATTCAAAAACAGGGGTTATTACGCCGGCT
>c142703_g1_i2|m.74370 c142703_g1_i2|g.74370  ORF c142703_g1_i2|g.74370 c142703_g1_i2|m.74370 type:5prime_partial len:45 (+) c142703_g1_i2:1-135(+)
AAGGTATGGATTTTAGTCCCTAGAAATAACTTTTGTAATGTTATAGGCACCAAATGGGTA
TTCAGAAATAAGATGGATGAAGCCAGAGTAATTGCAAAGAACAAAGACATATTGGTGGCA
AAAGGATACCGATAG
>c142715_g1_i1|m.74391 c142715_g1_i1|g.74391  ORF c142715_g1_i1|g.74391 c142715_g1_i1|m.74391 type:5prime_partial len:49 (+) c142715_g1_i1:1-147(+)
CTCACCAACACCAAAGCATCTCACATCCCTAATACTTGTCGGAGAAGGGTTGACAGGCTA
AAGCACAAAATTTTTAGCATAGATTCTAACTTTGAGGCATTTGGTCATAATCCTACACAT
ATCAGCTTCAAAGCACTGGCTTTTTAG
>c142835_g1_i1|m.74528 c142835_g1_i1|g.74528  ORF c142835_g1_i1|g.74528 c142835_g1_i1|m.74528 type:complete len:35 (+) c142835_g1_i1:83-187(+)
ATGATGAAGGTTCCTTATGCCTTGGCAGTTGGGCGCTTGATGTATGCCATGATCTATACT
TGCCCAGATATTTTGCTCATTCAGTGGGAGTCTGACAATTCATGA
>c142859_g1_i1|m.74547 c142859_g1_i1|g.74547  ORF c142859_g1_i1|g.74547 c142859_g1_i1|m.74547 type:5prime_partial len:41 (+) c142859_g1_i1:3-125(+)
TTTCAAATTGCAAAGAAGAAGACTTCAAAGGAAGCATGGGATGCCCTCAAGACGAGATAC
TTAGGTGCTGATCGGGTGAAGAAGGCACATTTACAAACATTGAAGAGCGAGTTTGATGCC
TAA
>c143056_g1_i1|m.74808 c143056_g1_i1|g.74808  ORF c143056_g1_i1|g.74808 c143056_g1_i1|m.74808 type:internal len:50 (+) c143056_g1_i1:1-147(+)
CTTAGCCATATTCCATCCCTTATCGTCCTCGAATGGTCCGCAACCTGCGCAGGCAACCAA
TTCGATCGCATCTTTGGCATTTGGCTCGGTGGCGTCGAGCTCCTTCGAAGCTGCACCGCC
GAGCCCTTTCCCACCGGAATCCTTTGG
>c143072_g1_i1|m.74821 c143072_g1_i1|g.74821  ORF c143072_g1_i1|g.74821 c143072_g1_i1|m.74821 type:internal len:143 (+) c143072_g1_i1:2-427(+)
AACTTCTTCTCCGGAGAGATTCCGGCGGAGATCGGAAAACTGTCGGAGTTGCAGAGCATG
CTAGACTTAAGCTTTAATAATCTCACAGGTGAAATCCCTATAGTTTTCCAATCTCTGTAC
AAACTCGAAGCTCTTGATCTCTCCCACAACTCACTCTCTGGCGAAGTTCCGTACCAAATA
GCAAGATTGAGCAGTTTAGAATCCCTAAACCTCTCCTACAACAAGCTCACAGGGAGCCTC
GGTCACAATTTTTCCCGCTGGCCACTGGGAACTTTCGCCGGAAACGTAGATTTGTGCGGG
TTTCCAATGCCAGAATGCCTGCATCATCATTTATCGCTATCAACGGCATCCATCACCGTC
ATGACCTCATTACTCACCGTCATAGTTTTATTAGTTATCATCACACTCGTGATTAGAATT
AAACGA
>c143116_g1_i1|m.74868 c143116_g1_i1|g.74868  ORF c143116_g1_i1|g.74868 c143116_g1_i1|m.74868 type:internal len:44 (+) c143116_g1_i1:3-131(+)
CTACTTTATGGTGGAGGACGTTGGTCAATAACAGATATGTATGAAGACAAGTTAAATGTT
ACTGAGATGTGGATGCTTAATTGGATAAGTAGCTCTGCCCCAAGAGTAAAAATGCAAAAC
AACTATATT
>c143120_g1_i1|m.74877 c143120_g1_i1|g.74877  ORF c143120_g1_i1|g.74877 c143120_g1_i1|m.74877 type:5prime_partial len:44 (+) c143120_g1_i1:3-134(+)
ATACTTACATGGATGAATTACTTTATACTAGAGGACAAAATTAGAAACAATTATATTCAT
AAAAATATAGGAGTGACTTTCATTAAACAAATGAGTAGGGAGAGTCGCCTTAGGTGGTTT
GATCACACTTAA
>c143308_g1_i1|m.75107 c143308_g1_i1|g.75107  ORF c143308_g1_i1|g.75107 c143308_g1_i1|m.75107 type:internal len:61 (+) c143308_g1_i1:2-181(+)
GAAAACCTAGGTCGAATTCATTTTTGGTCACTATTTGTAGGGGTAAACCTGACATTTTTC
CCTCAACATTTCCTAGGACTCGCAGGTATGCCTCGACGAATTCCAGATTACCCAGATGCT
TTCTACGGATGGAACCTAATTTCTAGTTTCGGAAGTATGATTTCAGTAGTAGCAACAGGA
>c143309_g1_i1|m.75109 c143309_g1_i1|g.75109  ORF c143309_g1_i1|g.75109 c143309_g1_i1|m.75109 type:complete len:48 (+) c143309_g1_i1:68-211(+)
ATGCATTTTTTGTATGCATACATCTTTCTTACACTCCCAATTGTGAGGTTTTATCAAGAA
AAGGTTGCTTTCAAAGGTTCAAAAATTGTTTTCGGTGATCTTAAGGATGCTGACATGGAA
GGGAAGAGAGAAATACAGGCATAA
>c143352_g1_i1|m.75174 c143352_g1_i1|g.75174  ORF c143352_g1_i1|g.75174 c143352_g1_i1|m.75174 type:internal len:44 (+) c143352_g1_i1:3-131(+)
CGGATTGATCTCGGGGGAAGGAGCCATGTGTTCTTTGCCAGTGATAGGGCACATTGTATG
CATGAAAAGATCTATGATATGGTTGAAGAGATGCTTCTTCCACAAATGAAAGATGTGGAT
TTGAATGAG
>c143392_g1_i1|m.75218 c143392_g1_i1|g.75218  ORF c143392_g1_i1|g.75218 c143392_g1_i1|m.75218 type:internal len:56 (+) c143392_g1_i1:1-165(+)
CAAGAAGAATTAGAGGCATTAGAGACTAATCACACTTGGAACCGTATTTCGTTGCCGGTT
GGAAAAACCGCCATTGGTTTTCGTTGGGTTTTACCGTCAAAGTTCATCAAGAGGTTCTGT
GTCTCGTCTCAAAGCACACCTCGTCACCAAGGGATATGCCCAACT
>c143401_g1_i1|m.75227 c143401_g1_i1|g.75227  ORF c143401_g1_i1|g.75227 c143401_g1_i1|m.75227 type:5prime_partial len:81 (+) c143401_g1_i1:2-244(+)
ATCTCGTCTCAAAAGTTGAAGGCATTTTTCCAAGAGAAGTGGGTCCACCTATATTACATA
TCTGTACATCACTCTCATACTAATGGTCTGGCAGAAGCCATTGACAAGAAACTCCTCAGG
AAGAGAGTAGCGGACCGACCGAACATTTTGGCCGATGAAATGCCATTGATTCTCTGGGCT
TTGCAAATCGCCTTCCAAACGTCGACAGGAGATACATCGTTTGCTCTAGCATTTAGACAT
TAA
>c143459_g2_i1|m.75317 c143459_g2_i1|g.75317  ORF c143459_g2_i1|g.75317 c143459_g2_i1|m.75317 type:5prime_partial len:72 (+) c143459_g2_i1:1-216(+)
TGTTCAGCCAAGCACCTCTCCCTTCTCCTCCCTGGCCCTTCTAGTAAAAAAGCAGGTCAT
TCATGGTGCTTTTGTGTGAACTATATGGAGCTAAATACGATCACTACCAAGGATAATTTT
CCAATTACGATGGTCGAAGAGCTCCAAGATCTATGCAGTACACATTATTTCAACAAACTC
AACATGCATGTCGGCTATCACCAGGTTCGCCCATGA
>c143554_g1_i1|m.75437 c143554_g1_i1|g.75437  ORF c143554_g1_i1|g.75437 c143554_g1_i1|m.75437 type:internal len:116 (+) c143554_g1_i1:2-346(+)
CTCCTCTCCGAATCATGCGTCCCTCTCTTCTCCTTCCCCATCGTCTACTCCTACCTCACC
AACTCCTCTACCTCCTTCCTCGAAGTCTACGACCATCCCGGCGGCGATGCCCGCGGCCGC
TACAACGCCCGTATGGGCCCTCTCATCCCCGCCGCGTGCTGGCGCAAGGGCTCGCAGTGG
TTCGACCTCGCGCGCAACCTCGCCGTGCGCGTCGTAGCCGACGACATCTTCTTCCCCGTC
TTCCGCCGTCTCTGCCGCCCCGCCTGCCTACGTCGACGAGCACTACCTCCCGACCATGCT
GTCCATGCGATTCGGCCCGTTGATCGCGAATCGAAGCATTACGAG
>c143601_g1_i1|m.75505 c143601_g1_i1|g.75505  ORF c143601_g1_i1|g.75505 c143601_g1_i1|m.75505 type:internal len:81 (+) c143601_g1_i1:2-241(+)
TACACTTTTGCCATCCTCTTGCAGGCTGGGAAAGCTCCTGCGCAGGCAGGACTTTGCCGG
TCCATCCACTCCGCAATCATTCGCAGGGAGTTTGAATCCAATGAGTTCGTCATGAATTCT
CTTTTGGATGCGTATTCAAAATGTGGGCTCATGGAGCATGTGCTGAAGCTCTTCAATGGA
GCATCTAGTCATGGTGTGGTCTCTTGGAGCACGGTGGTCTCCGGATTTTTGCATAACGGC
>c143634_g1_i1|m.75551 c143634_g1_i1|g.75551  ORF c143634_g1_i1|g.75551 c143634_g1_i1|m.75551 type:internal len:41 (+) c143634_g1_i1:2-121(+)
TTTGATCTTCAGTGGAATCAGATGGTCTTAGATTTTGGATTGAACTCTGATAGGCATATT
GCTATACTCTCTTTTCACAGGGCGTATTGGGCGTCATCATATTTGCGTGGTTATTTTTTA
>c143716_g1_i1|m.75653 c143716_g1_i1|g.75653  ORF c143716_g1_i1|g.75653 c143716_g1_i1|m.75653 type:internal len:98 (+) c143716_g1_i1:2-292(+)
CTCGTCTCCACCGCCTCCCTTATGATGGGCGTTGGGGCGGTGAAAGACGATGCCCGGGCT
ATGATCTTATCCGGTTTTGCCGGTTTGGTTGCCGGAGCTTGTAGTATGGCTATTGGAGAG
TTTGTATCCGTGCATTCTCAACTCGATATTGAGATTGCACGGCGAAAAAGAGGTGATCAG
AAAAGTGTTAAAGATGGAACTTCTGAAGAAGTGATGCCAAACCCAGCACAAGCTGCAATG
GCATCAGCATTGGCTTTTTCAGTGGGAGCTGCTGTTCCACTCTTAGCTGCT
>c143727_g1_i1|m.75661 c143727_g1_i1|g.75661  ORF c143727_g1_i1|g.75661 c143727_g1_i1|m.75661 type:3prime_partial len:44 (+) c143727_g1_i1:43-171(+)
ATGACCTGTCGGAGTGTTGTTTCATGGAACACTATCATCGCCGGTTGCTTGAAGAGCGGA
TTTGCTGAAGAGGCGTTGCTTTTCTTCGAAAGAATGGTGAGCAATGGCGTGCTGCTTGAT
CGAGCAACT
>c143737_g1_i1|m.75672 c143737_g1_i1|g.75672  ORF c143737_g1_i1|g.75672 c143737_g1_i1|m.75672 type:5prime_partial len:69 (+) c143737_g1_i1:3-209(+)
AGAAGAAAGTTTAGCCTCCTTGAGTTGGCTCATTTTAACCTTTGTTGGCTAATGTCGGTT
GTGTTAGCTAGAGGTTCGACATACTTTGTCACTTTTGTTAATGACTGCTCAAGGAAGGTT
TGGGTCTACTTGTTGAGGAAGGACCAAACGATGTATGCTTTGAAGGAGTTTCAAGTCTTA
ACTAAAAACAAAGAGAGTGCAATTTGA
>c144143_g1_i2|m.76126 c144143_g1_i2|g.76126  ORF c144143_g1_i2|g.76126 c144143_g1_i2|m.76126 type:internal len:152 (+) c144143_g1_i2:2-454(+)
GAAAGTATGCCTGTCATTGATTTTGGCCGGCTGTTCGATCCAGAGCATTCTGACAAGGAA
GCTGCTAAGCTTCACACTGCTTGTGAAGAATGGGGTTTCTTTCAGCTTATTAATCATGGC
ATCCTTGAAGATGTTATGCGTAAATTAAGACATGACATTGAAGGCTTCTTTGAGTTACCA
TTAGAGGAAAGAGAAAAATCAAGCCAAGTACCAGGCCAACTACAAGGTTACGGACATGCA
TTTATTCATTCAGAAGAGCAAAAGCTTGATTGGGGAGACATGTTGTTCCTTGTGACATCT
CCATTACAATTAAAAGAATTCAAATTTTGGCCAACTAATCCTCCTTCATGTAGGCAAAGT
ATTGATGAGTACACAATTGAAGTGAAGAGAGTTATGTTTGGTCTACTAAAATTTATATCC
AAAAATTTAGGACTTGGAGATGATAAGCTTTGT
>c144196_g1_i1|m.76182 c144196_g1_i1|g.76182  ORF c144196_g1_i1|g.76182 c144196_g1_i1|m.76182 type:3prime_partial len:32 (+) c144196_g1_i1:151-243(+)
ATGTCATATGATACGACATCGGGAAGAACCGACTTCGCATTCTCGAGGATGCAAATTGAG
GATGTCTTATATGGCAAGAAGCTTCATCTTCCC
>c144212_g1_i1|m.76190 c144212_g1_i1|g.76190  ORF c144212_g1_i1|g.76190 c144212_g1_i1|m.76190 type:internal len:69 (+) c144212_g1_i1:2-205(+)
ATTTATAAAAATAAAGGCGATGTGCTGTGCAAATTAATAGGCAATAGTTTGAAGGTATTG
GAGTGGGTAATAGAGAATAATTTAAGACCTATTACAAAATTTTCTCTTGATCAGTTTGGA
TTTATAATGGGTAGATTAACTATGGAACCCATATATTTATTGAGATGTTTAATTGAATAC
ACAGAAAATAAAGTAGATTTGCAT
>c144237_g2_i1|m.76207 c144237_g2_i1|g.76207  ORF c144237_g2_i1|g.76207 c144237_g2_i1|m.76207 type:internal len:59 (+) c144237_g2_i1:1-174(+)
GGCCTCCGAATGCCAACTCCAACAATCGGTTACTTTGATAAGGAAAAAATCATTGTTCAT
GCCTCTAGCAAAGCACAAAAAACTGCTGGCCATGTGAAGCCCATCATTCTTCCCAATGTA
GAATCCAAGCCTGCTTCAAAAGCTTCTGATGCACTAACAAGGAGTAGAAACCAG
>c144260_g1_i1|m.76230 c144260_g1_i1|g.76230  ORF c144260_g1_i1|g.76230 c144260_g1_i1|m.76230 type:5prime_partial len:118 (+) c144260_g1_i1:1-354(+)
GTCGGAGAGGATGCCGGCACTTACCGCTGGATGGCTCCGGAAATGATTAAGCAGAAGCCT
TATGGGCGCAAAGTTGATGTATATAGCTTTGGGTTGCTGCTATGGGAGATGCTTACAGGC
ACCATCCCTTATGAAGACATGACACCAATTCAGGCTGCTTTTGCAGTTATTAACAAGAGT
TTGAGACCCGTTATTCCTGATGACTGTCCATTGGCCCTCAAAGTCTTGATGGAGCAATGC
TGGTCAACACTTCCAGGGAAGAGAGCTGATTTTTGGCAGATTGTGAAAGTCTTGGAGAAG
TTTGAATCTGAAGCGGCTCATGATGGAAATTCTTATATAGCTTATTTTTATTGA
>c144288_g1_i1|m.76258 c144288_g1_i1|g.76258  ORF c144288_g1_i1|g.76258 c144288_g1_i1|m.76258 type:5prime_partial len:61 (+) c144288_g1_i1:1-183(+)
GTGGTATCATGCAAAAATATATTAAAGACAATTGATTACATGCCACATATGTCTAATATA
GAAGCTAGCTATTTGCTGATAGATTTGATGGCAAAATATATAAATAATCAGAAGGGATAT
TTATTTATTTGTTTAGAGAAGGCATACAATAAAGCTATCGTAGAAATATTTTGGAGAGTT
TAG
>c144443_g1_i1|m.76421 c144443_g1_i1|g.76421  ORF c144443_g1_i1|g.76421 c144443_g1_i1|m.76421 type:internal len:71 (+) c144443_g1_i1:1-210(+)
GATTATTTTACTAAATGGGTCGAAACGGTGACCTTACCAAACCAGACCACGGAATCTGTG
GTCAAGTTCTTATGGGAAAATATCTTCACCAGATATAGAACTCTCAAAGTCATCATAACA
GACAATGGACCTCTGTTTTGCATCTCAGAAGCTGAGATAGTTCTGCGAGGAGAAGGGAGT
CCATATACGGTTTGCCTTAGTTCACCATCC
>c144446_g2_i1|m.76424 c144446_g2_i1|g.76424  ORF c144446_g2_i1|g.76424 c144446_g2_i1|m.76424 type:internal len:58 (+) c144446_g2_i1:3-173(+)
TCCATTTCAAGGAATGTCCTTATTGATTCATTTGGTAGCTTAGTATACAATTCAAAAGCA
GTTCCGCACAAGATGTTAACAAGTTGTTGGAGAGGGGTGTCATTATTGTCAGTATCACCT
CAAGTTGTCTTGAATTGGACCAAGTGTTGGCGTGAATTTTTAGTAGTTGAG
>c144481_g1_i1|m.76459 c144481_g1_i1|g.76459  ORF c144481_g1_i1|g.76459 c144481_g1_i1|m.76459 type:internal len:94 (+) c144481_g1_i1:3-281(+)
GACAAATATTGGAGGGACTGCAGCCTAATCATGGCAGTTTCTGTTGTCATGGATCCTCGA
TTCAAGCTGAAGCTTGTTGAGTTCAGCTTCTCAAAAATTTATGGGGAAGATGCAGCTAAA
TATGTTAAAGTTGTTGATGAGTGCATTCATGAGCTCTATATGGAGTACGTTGCACAACCA
CACCCGTTGACTCCGTCATTTGCAGACCTGGGGGAGGCCAACGGCTCCAACAATGGAAGT
CAGGGAAATTGTTTGGTACCTCCTTTTTCAGTGGATGGA
>c144628_g1_i1|m.76636 c144628_g1_i1|g.76636  ORF c144628_g1_i1|g.76636 c144628_g1_i1|m.76636 type:internal len:63 (+) c144628_g1_i1:3-188(+)
CATCCTTCTTCCATTTTCTTAATCTATCATGAATCAAAGATGGCTTCCTTTTTCGATTTG
CAGGCCTTTCCTCCATTCTTCAAAGCCTGCGCAAGGCTTCGTCTGTTCAAAGAAGGAACT
TTGGGTCATGCCGACGCCATTAAATTGGGTTTCGATTCATCCACCTCCACCGCGAACTCG
ATCATG
>c144659_g1_i2|m.76664 c144659_g1_i2|g.76664  ORF c144659_g1_i2|g.76664 c144659_g1_i2|m.76664 type:5prime_partial len:68 (+) c144659_g1_i2:1-204(+)
TGCCATGGAATATGGTTGAAGCAACTATTAAATCTACTAATAATTCAAGGAGGTGAATTC
CTCATCATTCATATTGACAATAGATCCTCAATTGATTTGGCAAAGAATCTGATTCATCAT
GAAAGAACCAAAGACATTAATACAAAATTCCACTTCATACGAGAGAAGGTTGTGTCCAAA
AAAGTATTTTTAGAACTCGTGTGA
>c144803_g1_i1|m.76831 c144803_g1_i1|g.76831  ORF c144803_g1_i1|g.76831 c144803_g1_i1|m.76831 type:internal len:85 (+) c144803_g1_i1:1-252(+)
AAAAACTCCTGTCTCCATTCGTTGAACCCAAGCTTCCTTCTAAAACCACCACCTTTCTTT
ACTCTAATGGCTTCACACTCGATCCTTAACCCGAAGATCAAAGTGGTTCATACGTTCACG
CCCGAGATCATCAAAACTGATCCGGCCAATTTCCGCTGCCTCGTCCAGCTGCTCACTGGA
AAACCGCCGGAAAATTCTGCTCTTAAGACTTTGAAGAGGAAGAGAAAGCCGACAACTGCC
GTTGATGCTGCA
>c144916_g1_i1|m.76984 c144916_g1_i1|g.76984  ORF c144916_g1_i1|g.76984 c144916_g1_i1|m.76984 type:5prime_partial len:65 (+) c144916_g1_i1:3-197(+)
TCAATGGGCACATTTTGGCTTGCCTATCAGAGTTTAGGCGTTGTTTTTGGCGATCTAACT
ATATCCCCTATTTATGTATACACGAGCACATTTTCAGAAAAGAAGAGTCTTAGCGAAGAT
TTACTGAAATATATGGAATTCTCTCTTTGTTTTTCTGGACTATTATTTTTATTGCTGGCT
TCAAGTATACCATGA
>c144954_g1_i1|m.77024 c144954_g1_i1|g.77024  ORF c144954_g1_i1|g.77024 c144954_g1_i1|m.77024 type:5prime_partial len:30 (+) c144954_g1_i1:3-92(+)
TGGCCATTGATTGAGAAGCACAAAAACAAGCTAAGTGCGGTGAAGATGAGAATGCTTAGG
CGAAGGAGTGGCTTTACCCTTAAAGACTAA
>c144959_g1_i1|m.77030 c144959_g1_i1|g.77030  ORF c144959_g1_i1|g.77030 c144959_g1_i1|m.77030 type:internal len:54 (+) c144959_g1_i1:2-160(+)
TACAATTTGAAGCTAAGTAAAACAAAATTCAATTATGACTGTCTAAGTGCAACTCTAATT
GTGAAGAATACAATTTCACAAAGTAGAACTAAGCAAATTGAGATTAGGTATCACTTAATT
AGGAAACACATTGAGAAAGATGGCATGTGTCTAAACTTT
>c144983_g1_i1|m.77056 c144983_g1_i1|g.77056  ORF c144983_g1_i1|g.77056 c144983_g1_i1|m.77056 type:internal len:57 (+) c144983_g1_i1:2-169(+)
ATATGCGTTTTGATGAGAAAACGTAGAGGTAGGAGAAAACCCTTGACAGAAAAGGCGATA
ACCGGTCCAATGGCGGAAAAGCCTTTAGAGGAGTACAGCAGTGGAGTTCAAGATTCTGAG
AAGAAAAAGTTGGTTTTCTTTGAAGGGTCTTATAACTTTGATTTGGAG
>c145052_g1_i1|m.77144 c145052_g1_i1|g.77144  ORF c145052_g1_i1|g.77144 c145052_g1_i1|m.77144 type:internal len:53 (+) c145052_g1_i1:2-157(+)
ATCCTTCGGTGCGTCGAGAAGGTCAAAGGAGAAAAGATTCGGAACGAACTCCACTTTGGG
AGTTCGGGAGATCATTGTGTTGACCGATCACTCGCCAGAAAGACTTTGCATGCCGGTTAC
TTTTGGCGACGGCCAAGTATGCCATCGGTGTCAAGC
>c145110_g1_i1|m.77208 c145110_g1_i1|g.77208  ORF c145110_g1_i1|g.77208 c145110_g1_i1|m.77208 type:internal len:38 (+) c145110_g1_i1:3-113(+)
TTGGGATTCATCATTTCAGCGGACGATGTTTCGGTTAACCAGGAGAAAACCGCTTCGATT
AGGAACGCCCATCCCCCTCGGAATTTAAAGGAAGCTCAGAAGCTGGCGGGG
>c145127_g1_i1|m.77233 c145127_g1_i1|g.77233  ORF c145127_g1_i1|g.77233 c145127_g1_i1|m.77233 type:internal len:118 (+) c145127_g1_i1:1-351(+)
AACCGTTGGAAAGGAATCTCCTGTAATAATCGTGTGCAATCCGTCCGCTCCGTTGTTCTT
GAATCTCTCAACCTCGATGGTACCATCGACGGAAACCTCCTTTCCCTTATCTGCAATTCG
ACAACCTTGGCGGTTCTGAGCTTGAAGAACAATGCTCTTGCCGGAAGCCTCCCGCCGGAA
ATCGCCAGCTGCACGAGATTTACCCACCTTTATCTTAGCAAAAACCACCTGTCGGGCCGC
CTTCCTTCCTCTCTGCCTTCTTTGCGGAACCTAAAGCGGCTGGATATCGCAAACAACAAC
TTCTCCGGCGATCTTCCGCCCACGATGCCTTCGATATCAGGTCTGATGACC
>c145178_g1_i1|m.77301 c145178_g1_i1|g.77301  ORF c145178_g1_i1|g.77301 c145178_g1_i1|m.77301 type:internal len:84 (+) c145178_g1_i1:3-251(+)
ACTTCCATCATCATCCTCGCATCCTTCTTCCTCGAGAAAATTATCCATCGAATTGGACAA
TGGTTCAAGAGAAATCACAAAAAGGCTCTGCTCGATGCTCTTGAAATGATTAAATCAGAA
TTAATGGTTCTTGGCTTCATTTCCTTGCTGCTGACTTTCGTGCAATACTATATCCCTAAA
ATTTGCATACCTGTGGGAGTTGCAAATTCAATGCTTCCATGTAATCTCGATGACAAGGAA
AGGAATAGG
>c145210_g1_i1|m.77343 c145210_g1_i1|g.77343  ORF c145210_g1_i1|g.77343 c145210_g1_i1|m.77343 type:internal len:41 (+) c145210_g1_i1:1-120(+)
CTTTGCTCCAATAATGCAAAAGAATACCTATCCCCACAATTCTCATCATATCTTGTCCAA
AAGGGTGTTCTCTACCAAACCTCATATTCATACATACCTCAGCAAAATGGAGTCTTTGAG
>c145280_g1_i1|m.77430 c145280_g1_i1|g.77430  ORF c145280_g1_i1|g.77430 c145280_g1_i1|m.77430 type:internal len:84 (+) c145280_g1_i1:3-251(+)
TTCCTTTGCGAGAGAAACAACATTCACATGAGCGAATCTCAGCGCAGCGCTCTCAACGCA
CTGCTCTTCCGAACCGGCGATCAGTCCAGAGACATCGTCCTCGTCCTCGCAACCAACCGC
CCCGGCGATCTCGACGCCGCTATTACGGATCGCATCGACGAAGTGATCGAATTCCCGCTT
CCCGGCGAAGAAGAGCGATTTCGGCTACTGAAACTCTACCTGAATCAATACATGTCTACA
GATGCCGGC
>c145281_g1_i1|m.77431 c145281_g1_i1|g.77431  ORF c145281_g1_i1|g.77431 c145281_g1_i1|m.77431 type:complete len:59 (+) c145281_g1_i1:193-369(+)
ATGCGTTTTGGGCACATGAGCTTTGACTTATTGAAAAAGGCGTTGAAAGAAGATGGAGTG
CAAGTGCCAAAGAACATTGTGGTGCCACATCAACTGTGTGAAGTCTGTATCATTGGAAAA
TTAACTCATCTTCTGTTTCCAAATGAATTAATTTGGAGAGCTCGTAAAAAATTATAA
>c145354_g1_i1|m.77523 c145354_g1_i1|g.77523  ORF c145354_g1_i1|g.77523 c145354_g1_i1|m.77523 type:3prime_partial len:41 (+) c145354_g1_i1:94-213(+)
ATGGAAGCTTATCGTTTGTTGAGAGGCTTTATGGAAAAGTATAAAGAAAATCAGGACTTA
CATAAGATTTTTATTGATTTAGAGAAAGTGCATGATGAAGCTCTAAGAAAAGCGCTTTGG
>c145354_g2_i1|m.77524 c145354_g2_i1|g.77524  ORF c145354_g2_i1|g.77524 c145354_g2_i1|m.77524 type:5prime_partial len:37 (+) c145354_g2_i1:3-113(+)
AGGATAATAGAGATTAGATTACAAGATACTATAAATATCTCTCATAATCAATTTAGATCT
ATGCCGGACAAGTCAACTATGAAAGACATTCACTTATTGATGGGTAGATGA
>c145450_g1_i1|m.77615 c145450_g1_i1|g.77615  ORF c145450_g1_i1|g.77615 c145450_g1_i1|m.77615 type:internal len:124 (+) c145450_g1_i1:1-369(+)
CTTAGATGGGCTTCTATTCACCTCTTCTCCTCCCAATGGAATCCTCTCCTCCCGTTCTCA
AACCCTAGCTTCATCACCGGCGCCAAACTTCGCTTTCTGTACCCCTTCATTCCTCCCATT
AAAGCCTACATCTTCCCCATTCTTACATTTTCATCCTCCAATTTAGATCCAGTTAATCCA
TCCAATACCTATGATATTGAATCTGTAAAGAATGTCATAAACTGTCTTCATGATTTAGGG
TTCAACAGCGCCGAATCCAAGCGCCGCTTGGAGCAATCCGGCGTCGTGCCATCGCCGGAG
CTTGTGACTGAACTCCTTTCTAGGCTCCGCAATGACTGGGCCGCCGCTTTCACGTTTTTT
CTTTGGGCG
>c145638_g1_i1|m.77782 c145638_g1_i1|g.77782  ORF c145638_g1_i1|g.77782 c145638_g1_i1|m.77782 type:complete len:53 (+) c145638_g1_i1:24-182(+)
ATGTTAAGGTCTGATAATTGTGGTGTGATAGAGAGTAAGGATTATTGTGCTGCAAATGAC
ATTAGACGAGAATTCATTGTTTGTAGGATTACAAAACAAAACGGCGTTGCAAAAATCATG
AACCAGACCATTACAGAGCGATCTAGAAGCATGAGGTAG
>c145654_g1_i1|m.77796 c145654_g1_i1|g.77796  ORF c145654_g1_i1|g.77796 c145654_g1_i1|m.77796 type:internal len:67 (+) c145654_g1_i1:2-199(+)
GTTGATGGCTCAAGTTTTGTCCCTAGAAAAATGCAGATGGAAATGTTGCTATACTATAAA
ATGTATCTACCTCTACGAGGCATTGAGAAAAAACTGACAAATATGAAGAATGATGAGTGG
GCAGTATTAGATGGAACCACATTGATGACTATTAAGGTATCCCTAGCATCATTTATTGCA
TTTAGCATCATATATGAA
>c145685_g1_i1|m.77830 c145685_g1_i1|g.77830  ORF c145685_g1_i1|g.77830 c145685_g1_i1|m.77830 type:3prime_partial len:46 (+) c145685_g1_i1:87-221(+)
ATGTCGTGCTTCGAATGCGAGCACGATCGGCCTCCTGATGAGTTCACAGAGAATAACCAG
CCTTTGGGAAATCGAACGAGTCAAGGTCCGAGACTGCAAAAGGCTGTTATGAGGACTCCA
GATGTTTCAAATGCG
>c145940_g1_i1|m.78163 c145940_g1_i1|g.78163  ORF c145940_g1_i1|g.78163 c145940_g1_i1|m.78163 type:internal len:71 (+) c145940_g1_i1:3-212(+)
GACAATCATGTGATCATCATTGAACCTGAGTGTTTTATGTGCATGGAGGTCCTATTCCAG
CTGTCTATGATTAGAATGGAATCCGCCGACATTCATGAGACTACATATAACTCCATTAAG
AAGTGTGATGTAAATATCAGAAAGGAATTATATGGAAACATTGTGCTTAGTGTATGCATA
CATTGCGCTCAGTGGAGGCTCGACTATGTT
>c146062_g1_i1|m.78305 c146062_g1_i1|g.78305  ORF c146062_g1_i1|g.78305 c146062_g1_i1|m.78305 type:internal len:39 (+) c146062_g1_i1:3-116(+)
AAAAGAAAAAGGAAAAGCATGCCCAGAACTTCTCCCTCTCAACGAAGCTCTGTTTACCGT
GGTGTAACAAGGCATAGGTGGACTGGAAGGTATGAAGCTCATCTTTGGGATAAG
>c146169_g1_i1|m.78452 c146169_g1_i1|g.78452  ORF c146169_g1_i1|g.78452 c146169_g1_i1|m.78452 type:3prime_partial len:120 (+) c146169_g1_i1:115-471(+)
ATGAGCCAATCTCAAGGATTCACAGACAACCAATTCCCTAACCACACCTGTCTCTTCAAA
ACGTCCATATATAAACTCAAACAGGTCCCAGCACCTAGTTTACAATTCTTAAAAGTTTTT
CTTCTATCCAATAATTTTACCCAAAGTAAAAATGATTTCTCCTTATTCAAACAAATAAAA
GCAGATTCTTTACTTTATATTCTATTATATGTTTACGACATCTTAATAACAAGAACCTCC
ACCATCATAACCACAGATTTCATTAGGTCCTTATTCACCATATTCAAACTCAAGATTATG
GGAAGTCCATTCACATTTATAGGCATCCAATTTGAAACAAACTTTAAAGGCCTTCTC
>c146265_g1_i1|m.78581 c146265_g1_i1|g.78581  ORF c146265_g1_i1|g.78581 c146265_g1_i1|m.78581 type:3prime_partial len:43 (+) c146265_g1_i1:130-255(+)
ATGGCGATTTGTGCGATGAGGGTTGTAGTGGGTGAAAGCGATGCAAAGAAGAGTATATGG
TATCTAGATAGTGGAGCATCAAATCACATGACTAGAATGAATCAGTTATTCACAAAATTA
GATGAA
>c146303_g1_i1|m.78619 c146303_g1_i1|g.78619  ORF c146303_g1_i1|g.78619 c146303_g1_i1|m.78619 type:internal len:37 (+) c146303_g1_i1:2-109(+)
CCACCGTGCCATTGGGCTCAAGTGGGTGTTCAAGGTAAAAAGGACCCCGCCGGCAATATC
ATGAAACATAAGGCGAGACTCGTGGCCAAAGGATACGTACAACGCCAA
>c146305_g1_i1|m.78621 c146305_g1_i1|g.78621  ORF c146305_g1_i1|g.78621 c146305_g1_i1|m.78621 type:internal len:45 (+) c146305_g1_i1:3-134(+)
CGGTTTGACAATCTAGGTATGATTCACATTGCATTGAATCATGTACTTCATGAGAGGATA
AATCATAGTGAACTTGATTGCCATTTCATTAAAAAAAAGGTAAAGGGAGGAACTATGAAG
CTTCAATATGTT
>c146339_g1_i1|m.78659 c146339_g1_i1|g.78659  ORF c146339_g1_i1|g.78659 c146339_g1_i1|m.78659 type:internal len:35 (+) c146339_g1_i1:2-103(+)
AACCTTGTATCATGGAAAAGTAAGAAACAAGTTATGGTTTCTAGATCTAGTGCTAAATCA
GAAAATCGTGTCATGGCCCATACGACTTCAGAACTACTATGG
>c146407_g1_i2|m.78761 c146407_g1_i2|g.78761  ORF c146407_g1_i2|g.78761 c146407_g1_i2|m.78761 type:internal len:81 (+) c146407_g1_i2:2-241(+)
AATGCGGTCAAGGAAACCGCGCCGGACGGCGAGCCGGTGGTGATCGCCGGCGATTTCAAC
GACTGGCGCAATACCCTCAGCAACGAACTGTATAACGCGCTGGGCGTGGTCGAGGCTTTC
GATGAGATCGAAGGCTCCAACACCGCGCTGGGCGAAATCATGCGCAAGCTGCGCCGCAAG
AGCAGCATCATCCCGGCACGCACCTTCCCGGCCGCTCTTCCATTTTTCCGCCTCGACCGG
>c146421_g1_i1|m.78777 c146421_g1_i1|g.78777  ORF c146421_g1_i1|g.78777 c146421_g1_i1|m.78777 type:internal len:85 (+) c146421_g1_i1:2-253(+)
GATAGGATGCCCACCGAACCCAACGCCTTCGCTTGGTGCTCTCTGCTCGGCGCCTGCAAG
ACGCACGGTCACAAAGAGCTCGGTGAGCTTGCGGCGGAGAAGTTGATTGGGATAGAACCA
GAGAACAGCGGAACCCACGTTTTGCTCTCTACCATCTACGCCGGCGAGAAACGATGGGAG
GATGTGAAGGCCATGAGGAGGCTTATGAAGGATAGCGGAAGGAAGAAGCTCCCTGGGCTG
AGCTGGATCGAG
>c146469_g1_i1|m.78835 c146469_g1_i1|g.78835  ORF c146469_g1_i1|g.78835 c146469_g1_i1|m.78835 type:internal len:44 (+) c146469_g1_i1:2-130(+)
CCATCAACTGCAAAATCTCAGTTTCTCAAGTTTGTGGAGAAAACTGCTCCTATTGCTGTC
TATACTTCAGGAAAAGGATCATCTGCTGCTGGCCTCACTGCTTCTGTTATTCGTGACAAT
AGTTCGAGG
>c146639_g1_i1|m.79046 c146639_g1_i1|g.79046  ORF c146639_g1_i1|g.79046 c146639_g1_i1|m.79046 type:internal len:58 (+) c146639_g1_i1:1-171(+)
CCTCAGACGAAAGACCTAGTTAAAGCCACCAATAAGAAGATTCTCAGACTCCTAAGAAGA
AGAGTGACAGATAAGCTTAGCGTCTGGGCAGACAAACGACCATCAATTCTCTGGGCCCTC
AAGACAACCTTCCAAACATCTACACGAAATACACCTTTGCTTTGGCATTTG
>c146642_g1_i2|m.79051 c146642_g1_i2|g.79051  ORF c146642_g1_i2|g.79051 c146642_g1_i2|m.79051 type:5prime_partial len:80 (+) c146642_g1_i2:2-241(+)
AATGATAAAGGAGAGAAAATTGTGTGGTCAATTGTCCTACCGCTCAAGTTTGGTGGCTTG
CACACGAAAGCTACATTTCATGTCATTGATTCTGATACTTCTTACCAAGCACTTCTAGGC
AGGCCATGGCAGCACAAATATAGTGTGGTCTCCTCCGCCCTTCATCAATCCATGAATTAT
CTATGTGATGGAAAGGAGCACAGAATAGACAGTGAATTGCAGTCGTTCTCCGTACATTAA
>c146681_g1_i1|m.79100 c146681_g1_i1|g.79100  ORF c146681_g1_i1|g.79100 c146681_g1_i1|m.79100 type:internal len:54 (+) c146681_g1_i1:2-160(+)
TCTACTATTGAAATGAGAAACATTTCCTATGCTTTAGTTCTTACAAAGCAATGGTACATT
GGAGTGCTAGCACGAATTCGCATAAATGCTTTCCGTATTGAATTACCGCCGTCTTCATAT
GAAGATTTATGGGCATCAGCAGCAGCTTCTGTAGCCGGG
>c146766_g1_i1|m.79209 c146766_g1_i1|g.79209  ORF c146766_g1_i1|g.79209 c146766_g1_i1|m.79209 type:internal len:166 (+) c146766_g1_i1:3-497(+)
TTTGCTTCCACCAAATTCGCATTACCAACGATTTCAGGTTCGGACGAATACGGCCCATCA
ATCCGCCGCGGTCAACTGCCAATTATAACTGATTTGAGGGGCGATGTCTCTGATTCCGAC
GATAATCCACATTTCAGCAGATCATCCTTTGCACGCACATTCAATATTGCCGCCTTACGC
ATACCCGCATCAGAATGCTTCGCAATTGAATGTCGTCTTCGCGGCCACCTCCTCAACTGG
CCTCGCATCCGAAACGTTGTCCGTGTCTCCAGGGACGACCTCGAATCGGACATCCAAACC
TTTCTCCGGGACACAGAGGAAGACGAAGTTCGGCGGCTTCTCTCGCTGGCCTGCTGCTCG
GGTAGCGAATATGATGGCAGGAAGGAGGTGCTTAGCCCAGTGTTATATCGGGAAAAGCTC
GCGAAGGAGTTTAATCATCGAGGGTTCAAAAAGTTTCGGAACTTGGCGAAAATGTCGCGA
CCTAGGAAGACAAAG
>c146829_g1_i1|m.79293 c146829_g1_i1|g.79293  ORF c146829_g1_i1|g.79293 c146829_g1_i1|m.79293 type:internal len:63 (+) c146829_g1_i1:1-186(+)
CAATTCACCTCAAAGCGCATGAGCCAGTTCAGCGCCGACTATGGGATCGAACTACACTTT
GTGTCAGTACACCGCCCGCAGACCAACGGAGAGGCAGAGATGGCCAACAAACAGATCTTG
GAGCTCCTCAAGAAAAAAATTGAAGATACATCAGGCATCTGGCTAGAAGAGCTCCCATCC
ATCCTA
>c146837_g1_i1|m.79307 c146837_g1_i1|g.79307  ORF c146837_g1_i1|g.79307 c146837_g1_i1|m.79307 type:5prime_partial len:117 (+) c146837_g1_i1:2-352(+)
CATATTGACTTTTCTACTCCCGTTGATACCATTTCTGCTTTAAAGAAATCAATCCAGATG
TACTTGGATAGCAAACCCAAGCACTGGGATCCGAAGCACTCAGTTTTGGTGAAGGAGATT
GAGAATCTTAACAAAATGAAGATGGCTCTCAATGTTCTTCACACAATCAACCACCAGAAC
TTTTCAGAAAGGAATATCCGGCGGTCAGAGCTCGTCCTCGAGCTCAAGAAGATCTTCGAA
GCCCTGAGCATAAAGTACAATCTACTCCCCCAGGAAGTTCATCTCACGCAAGTGCTCGGT
GCTAATGCCAGGATTCCTCCTCCGACAATGCCACCTCCGGCGAACATTTGA
>c146854_g1_i1|m.79325 c146854_g1_i1|g.79325  ORF c146854_g1_i1|g.79325 c146854_g1_i1|m.79325 type:5prime_partial len:62 (+) c146854_g1_i1:1-186(+)
TATCGATCGGAACTAATATTTAAAAAAGTTAATGCATGGAGAAAAATGAATGCAAAGGCA
GAGTTTAGTCTCGAAAGGACCATCTCCACAAAATTGTTCGATCACATCATTTGGTTCAAA
TCTGCATCTCAGATTTGCGCGCTACTTGATGGGCTATTCAACAGAAAGAATGTGCCAAGA
CTTTAA
>c146953_g1_i1|m.79453 c146953_g1_i1|g.79453  ORF c146953_g1_i1|g.79453 c146953_g1_i1|m.79453 type:internal len:108 (+) c146953_g1_i1:3-323(+)
CCTCTCCTATTACCCGTCCGAAGTTTGAAAACGTCAGTTCAAAATTGGGATTCTTTGAGA
GCAGATGAAGATTCCGCCATGGCCGATTCAACAGCAGAGAAGAGCTTCTATAATTCCATC
CCTCCTTCCCCGCCACCGCTGCCTCCACAGCCCAATTTCCGTCATGGACCCCTGCTTTCT
TCCAACAGAGGAATGAATAAGAATTTCAAAGATGAACTGAAGGATTTTAGCAAAAATGGA
GAAGAAATTCTTAAAAAAACTGAAGGATTAGTGCATACAATGAAAGTAGAAGAAGCTCAA
ATTCCACAGCAGCAGAAGCCC
>c146987_g1_i1|m.79489 c146987_g1_i1|g.79489  ORF c146987_g1_i1|g.79489 c146987_g1_i1|m.79489 type:internal len:68 (+) c146987_g1_i1:2-202(+)
GCAAATCTATCAATCCAATTTCGCATTGATGCCCTATTGGCATCTATTTACTTAATAAAC
AGATTGCCAATTGAGACAATACACCACAAATCTTCTTATGAAGCTCTCTGCAGCCACAAA
CCAACTCTCGATACTTACGTATCTTTGGATGTCTATGTTATCCCCTCATCAAACAAAATT
TTACTCCCTACACCTTCCCAG
>c147001_g1_i1|m.79504 c147001_g1_i1|g.79504  ORF c147001_g1_i1|g.79504 c147001_g1_i1|m.79504 type:internal len:70 (+) c147001_g1_i1:3-209(+)
TACAGGCAAGCATTGAATGGTGCTTATAAGTCCAATGTTTATGAGGGGCTGATCACAGGC
TTTGGTGCCGGCCTTGTTATGCTCCTCACATATGGTGGCTATGCATTTGGGCTATGGAGA
AGTGCAGATTTGGTATTAAATGAAGGATACAGTGGTGGTGATGTCATTTCAATCGTCTTC
ATTGTTCTGCTCGGTGCTTTAGCCTTG
>c147020_g1_i1|m.79527 c147020_g1_i1|g.79527  ORF c147020_g1_i1|g.79527 c147020_g1_i1|m.79527 type:5prime_partial len:42 (+) c147020_g1_i1:2-127(+)
GGGAATTGGGCTGATGTTGATGACTTCCGATGGCTCCGAGTTATGCCATCTCCTAATTGG
TGCTTAATACCCAAAGAAAATTTTGTTGATATTAGAGATGCTCCAGAATATGATGAAAAA
ACCTGA
>c147073_g1_i1|m.79592 c147073_g1_i1|g.79592  ORF c147073_g1_i1|g.79592 c147073_g1_i1|m.79592 type:3prime_partial len:124 (+) c147073_g1_i1:70-438(+)
ATGCCCAGCACTTACGAAGTTGCAACCGCCTGCGCTGTTGCAATAGAGGCTGATAAGCTT
ATCTGCATCGTAGATGGCCAGATTTGTGATGACCTCGGCCGTCCTATTCGTTTCATGACC
CTTCAAGATGCCGACAAGTTGATCAGGAAGCGAGCCAAACAGAGTGAAATAGCAGCAAAT
TATGCCAAAGTTGTGCGTGAAGAAGATATTAGTGGCATTGGCCATTTTGATTTGGCTAGA
ACAAGATCTTCTCCATTGAATGCTATCGATAATACAAATTACAGTGAAAAGTTTCTTAAC
GGTGTTGGCTTTGATAATGGAAATGGTATGTGGTCGATGGAGCAAGGATTTGCAATTGGC
GGAGTTGAG
>c147081_g1_i1|m.79606 c147081_g1_i1|g.79606  ORF c147081_g1_i1|g.79606 c147081_g1_i1|m.79606 type:internal len:48 (+) c147081_g1_i1:3-143(+)
CGTTTTGGAGATCATTGTGCACTCTTGTTCTGCGTGTTAAAAAAGGCGGACGTCTTTCAG
TGGATTTCAGAGTGTGATTGGGCGTTCGGTCAGCTAAAGGAGTATCTGATGAATGTCCCC
ATTCTCTTTGTCCCGAAGTTG
>c147159_g1_i1|m.79692 c147159_g1_i1|g.79692  ORF c147159_g1_i1|g.79692 c147159_g1_i1|m.79692 type:internal len:145 (+) c147159_g1_i1:1-432(+)
CACATCGCCGCCGCGAGAGGGATTCCCCGGATTCTTTTTCGGGGAACTAATTATTTCGCC
CAATGCGCGCAGCGTGCTTACAAGTGCTTCCTCAGGGATGCCGACGTCGGTGCTATTGAC
GCCGCAGAGTCCTTTGTTTTGCCAGGCCTTCCGCATCGAATCGAGATGCTAAAAACCCAG
GTATTCGACTTTGATAATTTAGCAGGGACGCGGATGGAATATTTGGCAGAGATGGTTAAG
GAGATGGCGGAGGTGGAGCCGATGAGCTACGGCACGGTGGTGAACAGTTTTTACGAGCTG
GAGCCAGATTATGCTGATATGCTCCGGAAGGAGATCGGCAGAAAGGCGTGGAACATCGGC
CCTGTTTCTCTCTACAACAGTAAGGCGGCTTACAAGCTGGTTAGGGGCGGGGAGTGGTCG
GAGGAAGTCTGC
>c147180_g1_i1|m.79720 c147180_g1_i1|g.79720  ORF c147180_g1_i1|g.79720 c147180_g1_i1|m.79720 type:internal len:109 (+) c147180_g1_i1:3-326(+)
CACTCTGATGCCATAGGCTTGGCTTTACTTTCACAAGTGAATGAAGTGCAAGGCCTACAA
ATTAAAAGAAACAATAAATGGCTACCAGTTAAAGCTTTGCCGGGAGCTTTTATTGTCAAC
ATTGTTGATGTCATTGAGATACTATGCAATGGAAGATACAAGAGTATTGAGCATCGTGCA
CTTGTAAATGGTGATAAAGTGCGACTATCTGTTGGTGGATTCATCACACTAAACTCTGGA
TCAGTGGTCGGACCATTAACAGAAATAATGAATGGAGATAAACTACTTTATAAGAGCTTA
CAATTTGATGAGTATGCAAAGCAA
>c147217_g1_i1|m.79757 c147217_g1_i1|g.79757  ORF c147217_g1_i1|g.79757 c147217_g1_i1|m.79757 type:internal len:100 (+) c147217_g1_i1:1-297(+)
CTTGAAAAGCCTGACCTTTATTCAGCAGAAATGGATGCATTCTTCCGGAACGTAATGGAA
GTCGAGCAAATGAAAGACCTTTACATTTCCACTCCTTCGAAAAGAGCCTGGAAGATAGTG
GACTCGAAGTCACTCGGGATTGATAATGAAGCAATATTACATTCTGCATTGGTGGTTCTT
AAAAGTCTTCAAAAAAATGGATATGCAGCATATCTCATTGGAGGGTGCGTAAGGGATATT
ATGTTGAAACGAACGCCTAAAGATTTTGATGTGATTACCACCGCTAGTTTAAAACAG
>c147233_g1_i1|m.79774 c147233_g1_i1|g.79774  ORF c147233_g1_i1|g.79774 c147233_g1_i1|m.79774 type:3prime_partial len:42 (+) c147233_g1_i1:179-301(+)
ATGCCCGTCTTCCCCGCCTTCACCATCTTCCTCTTCCTGTCCCTCTACTACTCTGCCTTC
GCTCCCATCGCCCGCCGCATATCTGGTCACCCGCGTGGCTTATCTCAGCTCCAAAAAATC
GGC
>c147281_g1_i1|m.79832 c147281_g1_i1|g.79832  ORF c147281_g1_i1|g.79832 c147281_g1_i1|m.79832 type:internal len:86 (+) c147281_g1_i1:2-256(+)
CTAAAAGAATGCAAGGAAGACATAAAAATTGGTTCATTGCTGTGGAAAAATGCAGAGGAT
TCCATGTTGAGCATGGCAAATGGACATGTCACATCAATAGAGTCAATAGTTAGGAATGGA
TTGGAAACCAATCAGCTACTAAGATCTCATTGTTCTTCAACTACCACAACAGTATTAGAG
AAATTTGAAGAAGAAAGTAAGGGCATTGATTCATCTATCGACAGTTCTTTAAAAATTGAC
CATAGTGCAAGCGCA
>c147388_g1_i1|m.79967 c147388_g1_i1|g.79967  ORF c147388_g1_i1|g.79967 c147388_g1_i1|m.79967 type:internal len:66 (+) c147388_g1_i1:3-197(+)
CTGGATTACTGCTCTGAAACAGAAACAGAGGGCATTGTTGCATCCGATTCTATATATTGT
GAATACGATGCATTCGAAATTAATAATCCTTCACCTTGTAAGGTTAAGACATGCAATGCT
GCTAGTGATGAACTTGATGATAATACCTCCTTGAGAATACTTGTTCAGAAATGCAAGAAA
GCACATAAGTTGGAG
>c147405_g1_i1|m.79985 c147405_g1_i1|g.79985  ORF c147405_g1_i1|g.79985 c147405_g1_i1|m.79985 type:internal len:54 (+) c147405_g1_i1:1-159(+)
CTGATTGTTGACTGCATAAGGAACCCTCTTTTTCTTGGCTCTGAAGTGGAAGAAGAGGCA
TTACATATGAAGAATGAAATAGGGGAAATTGCTTCCAAGGATCCACAGCAGTTTCTACTT
GAATCATTGCATACTACTGGTTACACTGGTGCATTAGGG
>c147420_g2_i1|m.80002 c147420_g2_i1|g.80002  ORF c147420_g2_i1|g.80002 c147420_g2_i1|m.80002 type:5prime_partial len:65 (+) c147420_g2_i1:1-195(+)
CATCATTGTTATCCACTTGATTCCTATGTCACTTATGCTACTTTATCGCCCTGCTCCCAA
GCCTTCATCATCAACTTAAATTCTACCTCTAGTTCGTGTGCTGCCATGGTAGAGGTGCTA
ATTGTTCTTGATTCTAATTACAATTGGGAAATTGTTCCTTTGCCTAGTGCAAAGAAATTC
ATTGGTTGTAGATGA
>c147567_g1_i1|m.80195 c147567_g1_i1|g.80195  ORF c147567_g1_i1|g.80195 c147567_g1_i1|m.80195 type:5prime_partial len:82 (+) c147567_g1_i1:2-247(+)
TTCGGTTCATGGGAAATGAGTCTTCTTGCAATTCAAGATGTGAGCTCTGCTACAAGTTTT
AACTCTAAAACAGAGCTGTCGGTTAGGAAGGGATTTCCGAAAAGAACAATGGAAAGTACG
ACAATGAAAGAGTTGGCAGAGGTGAGTTTAGCCGCTGAGTCCATGCTCGAGCTCGTGTGG
TCATGGCGGGAGGAAGGCGACATCCGATTGCAGACGCTTGTTAAAGATAGCTGTTTTGGA
TCTTAG
>c147638_g1_i1|m.80277 c147638_g1_i1|g.80277  ORF c147638_g1_i1|g.80277 c147638_g1_i1|m.80277 type:5prime_partial len:47 (+) c147638_g1_i1:1-141(+)
GGCAGCTCATGTGGGCCCACAAAATATTCGAAATTCTTTAAGAATCTGTGCCCCGATGCT
TATAGCTACTCATTGGATGATGCCACGAGTACTAATACGTGCCCTTCGGGTGGGGATTAT
GTAATTACGTTTTGCCCTTAG
>c147675_g1_i1|m.80316 c147675_g1_i1|g.80316  ORF c147675_g1_i1|g.80316 c147675_g1_i1|m.80316 type:internal len:58 (+) c147675_g1_i1:3-173(+)
AAGTGTCGTCATATGCGGTTCGGTCACATTAAACTCCGACCTTTTGATCATTTGATTACA
TTAGAGATAGTAAATTTAGCTAATTATAAAAAAAATAGAGATAGACCTAAAAAAATTTTC
TTAAGAAGTATTACAACTAATCTCACCTTTATAGATTTAAATGAGAATTTA
>c147676_g1_i1|m.80317 c147676_g1_i1|g.80317  ORF c147676_g1_i1|g.80317 c147676_g1_i1|m.80317 type:internal len:61 (+) c147676_g1_i1:1-180(+)
GATGGAGTGAGAAAAATAGTCCTTGCCACCAACATGGCTGAGACAAGCATCACCATTAAT
GACGTTGTTTTTGTTGTTGATTGCGGAAAGGCAAAAGAGACGTCCTATGACGCATTAAAC
AATACCCCTTGTTTACTCCCAACATGGATTTCAAAGGCTTCGGCTCGGCAGAGAAGAGGG
>c147802_g1_i1|m.80469 c147802_g1_i1|g.80469  ORF c147802_g1_i1|g.80469 c147802_g1_i1|m.80469 type:internal len:53 (+) c147802_g1_i1:2-157(+)
GACACAAACCTGAAGCTGATGCTACCACCTACAGAAGAAGAAATTAAAAATACAATCTAT
CAAATCAGCATTGATAAGACTGCTGGTGCTGATGGGTTTGGATCAAAATTTTACCAAAAA
TGTTGGGAAATAATTAAGGATGATGTAGTGTCTGCC
>c147893_g1_i1|m.80579 c147893_g1_i1|g.80579  ORF c147893_g1_i1|g.80579 c147893_g1_i1|m.80579 type:internal len:49 (+) c147893_g1_i1:1-144(+)
CGCACGCAAACGCTGACCGACTTCCGCTCCGGCCACCTGCAAGTGCTGGTGGCGACCGAC
GTGGCGGCGCGCGGCATCGATATCGCGCGCCTGCCGGCAGTGGTCAATTACGACCTGCCG
CGCTCCGCTGTCGATTACACGCAC
>c147908_g1_i2|m.80595 c147908_g1_i2|g.80595  ORF c147908_g1_i2|g.80595 c147908_g1_i2|m.80595 type:3prime_partial len:70 (+) c147908_g1_i2:329-535(+)
ATGTATGCAGAGACTCTGAACATATTCCCTTCCCAGCCCATGCATGTTGAACCATTAAAT
AAGGGTGGCATGGTCAGTTTAATCAATCCTTCAAGTAAGTCCATGGAGCTTGGAAATCAA
GGGAGCAATGTCTCATCTATGGCTCAACCAGAAAAGGATAACAAGGCAGTTGTGAAGGTT
GGATCACAACTCAAAAACTATTCACAC
>c147981_g1_i1|m.80685 c147981_g1_i1|g.80685  ORF c147981_g1_i1|g.80685 c147981_g1_i1|m.80685 type:internal len:37 (+) c147981_g1_i1:1-108(+)
AATCTTGTCTCATGGAAAAATAAGAAGCAAGTTGTATCCAAATCAAGTGTGAAATCAAAA
TATCGTGCCATAACACAAGCCACTTCTGAACTTACATGGATTTCTTAT
>c148011_g1_i1|m.80721 c148011_g1_i1|g.80721  ORF c148011_g1_i1|g.80721 c148011_g1_i1|m.80721 type:3prime_partial len:66 (+) c148011_g1_i1:51-245(+)
ATGGCTTGCCTTTCCTCTTCTCGACATCTCTCTCTCCACCGCAAGGACTTCCCCATCTCC
TTTAAATTCCAACTCCTACTCTTCCTCGAAGATTTCTCTGACCTCCTCTTCCGCCCCTTT
CCCTCTTCTTCTTTACCCCCTCTTCTTGATTATCTCCGTTCCTTTCTTCCCGGAGAATTC
TCTCTTAAAGAACAA
>c148055_g1_i1|m.80775 c148055_g1_i1|g.80775  ORF c148055_g1_i1|g.80775 c148055_g1_i1|m.80775 type:5prime_partial len:64 (+) c148055_g1_i1:1-192(+)
GACATTAACAATGATTGGAGTATTACCCAACTGGACATATTAAATGCATATCTGTATGCC
ACCCTTAATAAAGCCATTTACATGACACTACCCCAAGGATTCATCGACAACCAATTACCC
AATTGCGTTTGCCTGCTCAAGATATTCTTGTATGGCCTTAGAAAATCACCTAGAACTTGG
TTCACCACTTAA
>c148124_g1_i1|m.80853 c148124_g1_i1|g.80853  ORF c148124_g1_i1|g.80853 c148124_g1_i1|m.80853 type:3prime_partial len:61 (+) c148124_g1_i1:112-291(+)
ATGGGAAGCAAGGTTTTAAATGAGCAAATCGTCCTCGTTCGCTCCGTGGTAGGCAATGAG
TTCTCCGAAATGGACATAATTCGTGCTCTTCACTTGGCTAACAATGATCCCTCCGCGGCA
ATCAACATTATATTCGACACTCCACGTCTTCAGTTGGTCAAGGAGATTGAGAATGCGCAC
>c148166_g1_i1|m.80908 c148166_g1_i1|g.80908  ORF c148166_g1_i1|g.80908 c148166_g1_i1|m.80908 type:internal len:75 (+) c148166_g1_i1:1-222(+)
GACGAAGCAAAAAAGAACATGTATGCATTTAGCACTACCACTTACACTGGCTTTCAATGT
ACAGTTTCAGAGGAAACATCTGAAAAATTTAAGGGATTACCTGGTGTTCTTTGGGTGCTG
CCGGATTCTTACATTGATGTCAAGAATAAAGACTATGGAGGTGATAAATACATTAATGGG
GAAATAGTTCCTTGCAAGTATCCAACTTATCATTCTAAGCAA
>c148187_g1_i1|m.80933 c148187_g1_i1|g.80933  ORF c148187_g1_i1|g.80933 c148187_g1_i1|m.80933 type:internal len:59 (+) c148187_g1_i1:1-174(+)
CAAAGGCTATGCTCAATTATACAGCATTGCTCCAACATTTTCTCACCCGTGGAAAAAATT
ACCTTTATTCGCCTTCTCTTTTCCCTCTCCACCTCCCGACGTTGGCCGCTTTATCTACTT
GACGTCAAGAATGTCTTTCTGCATGGAGAATTATCTGAAAAGGTAATTTTGGAG
>c148324_g1_i1|m.81092 c148324_g1_i1|g.81092  ORF c148324_g1_i1|g.81092 c148324_g1_i1|m.81092 type:5prime_partial len:44 (+) c148324_g1_i1:1-132(+)
GGCAAAATCATCTTTATTCACTTTCTTATTTCGCTCTCAGCCTCCCATTGTTGGCTTCCT
CATCAACTTGATGTTAAGGATGCCTTTCTACATGAGGACTTGTTTAGAGATGTGTACTTG
GAGCAACATTAG
>c148554_g1_i1|m.81352 c148554_g1_i1|g.81352  ORF c148554_g1_i1|g.81352 c148554_g1_i1|m.81352 type:5prime_partial len:42 (+) c148554_g1_i1:2-127(+)
ATTCTTCTTATTGCTTCACAGGTCCCAGATGTGATGAATTTGGTCATTGCTGAGTTTCAT
AGAGGTTGCATCTACACTGTTCCCAAGCATCTGCAGGCTTCAGATCCAGCTTCACAAACT
AAGTAG
>c148575_g1_i1|m.81372 c148575_g1_i1|g.81372  ORF c148575_g1_i1|g.81372 c148575_g1_i1|m.81372 type:internal len:88 (+) c148575_g1_i1:2-262(+)
AGACTAAAAAGAATGGAGAACCAATGCTACAATATCTGGAATAAATGGTTAAAACCCTCA
ATTTCCTTCTTCATATGGAAACTCATAAAAAACTTCCTATCAGTAGATGCCAGACTTATG
GAAAAAGGGATTGAAATGGCTTCCAAATGCCAATTCTGTGAAGCATCTGAAACATCATAC
CACCTGCTACTCCACTGCCCCTTTAGTGACTCCATCTGGAAATTTTTCCAACAAAAGATG
AGTATTCAAAAACCACACGAG
>c148629_g2_i1|m.81425 c148629_g2_i1|g.81425  ORF c148629_g2_i1|g.81425 c148629_g2_i1|m.81425 type:internal len:58 (+) c148629_g2_i1:2-172(+)
ATCATGAAGTTGAAAACTTTCTTCCATGCACAATTTCAGACAAAAGACCTGAAAACACTA
CGTAACTTTTTAGAAATTGAAGTTGCTCACAGCCACAAAGGCATTGTTTTATCTCAAAGA
AAATATATTCTTGACATCTTACACGAAACTAAACTTTTAAATTCAAAACCA
>c148666_g1_i1|m.81483 c148666_g1_i1|g.81483  ORF c148666_g1_i1|g.81483 c148666_g1_i1|m.81483 type:internal len:56 (+) c148666_g1_i1:2-166(+)
ACCGAGGTTTACAATTCCCTCCTCTTCGCGCTCTGCCGAGCTCGGAATTTTCACGGCGCA
TACGCACTCATCCGCCGGATGCACCGCAAATCTGTTCCATCCGACCGCCGCACATTCTCT
ATCCTCATTGACACATGGTGCGCAGCCGGGAAGCTCCGCGAAGCA
>c148696_g1_i1|m.81517 c148696_g1_i1|g.81517  ORF c148696_g1_i1|g.81517 c148696_g1_i1|m.81517 type:internal len:54 (+) c148696_g1_i1:3-161(+)
TGTGGTTGTGTGCTTGCAGAGCTGCTTATTGGAGAGCCTTTCATGCCGGGAAGAACGGAG
GTTGAGCAGCTTCATCTTATCTTTAAGCTTTGTGGCTCACCTTCAAAGGAGTACTTGAGG
AAGAAAAATTTACCACATGCTGCTATCTTCAAATCTCAG
>c148827_g1_i1|m.81684 c148827_g1_i1|g.81684  ORF c148827_g1_i1|g.81684 c148827_g1_i1|m.81684 type:5prime_partial len:56 (+) c148827_g1_i1:3-170(+)
GAGTTTGGTTCGAGAAAGCGAACACATTGGAGGGAGAAGAAGATTGTGGGTGATTACCGC
AAGGCAGAGGCAGCTCTCGCGCAACTGGAAAATCGGGAGGTTTTAGAGCTTAAGGAAGCA
GAATTTGAGATGGAAAGAGTGAAGAAGTTGAAGAAGAAGAGATTATAA
>c148832_g1_i1|m.81694 c148832_g1_i1|g.81694  ORF c148832_g1_i1|g.81694 c148832_g1_i1|m.81694 type:internal len:82 (+) c148832_g1_i1:3-245(+)
GCATACGAGGGAGACGATAATCATCAAGATGTTGGTCGGCAGTTAGGAGAGTCAAGTCGA
TGGCCACCTGGTGTTCGATTTCATCCGACGGATGAAGAGCTTGTTCTCTTTTACCTAAAA
CGCAAGATCTGCCGTCGAAGGATTAAACCCTCCATGATTGGCGAGGTCGATGTTTATAAA
TGGGAGCCATGGGAACTCCCTGGTACTCTACGCCTCTTTATTAGGTCTTATTTTACTCTT
GCG
>c148947_g1_i1|m.81849 c148947_g1_i1|g.81849  ORF c148947_g1_i1|g.81849 c148947_g1_i1|m.81849 type:internal len:49 (+) c148947_g1_i1:3-146(+)
AACGAGCAGCAATTTATCAGTGAAACAAAGAAGTTGATTGAGGTGGGGTTCGTTTGTGAA
GAAAAGTATCTCGACTGGTTGTCGGACATTATTCCCGTGAAGAATGGTTCTATCCGTCTA
TGCATCGACTTCAGGGATGTCAAC
>c148954_g1_i1|m.81854 c148954_g1_i1|g.81854  ORF c148954_g1_i1|g.81854 c148954_g1_i1|m.81854 type:5prime_partial len:158 (+) c148954_g1_i1:2-475(+)
ACTGGTAAAACCCTCTCCCTTCTGTGCTCTTCTCTTGCATGGCAGCAACACCATAGCCGA
CGCTGCCAATCCATCTCTCATTCAACCGCTTCGCCGCCTTTTGAGGTCTCCGATCCTCTT
CTTCACGGTGGCGGCTTTATTCCAGATTCAGATCCTTCTAGGAATCCAGAGAAACAACAG
CAAACTACGAAATCTAAGAATCAGAAGAAGCTGACATCTCCCACCATTTTCTATGCATCG
AGGACGCATTCTCAAATTAGTCAAGTGATTCGAGAATATAGGAAGACATCATATCGTGTG
CCAATGTCAGTTCTTGCATCACGAAAGCATTATTGCACCAACAAAAATGTTTGTGGCAAA
GATAATGTGGATGAGCTATGTAAATTGCTTCTAAAGGATTCATCTTGTGGCTGTCTCGAG
TTTAAAAATGCAAGTAAAGTTAAGAGTCATCCTTCGCTTCAGATGGGTGGATGA
>c149008_g1_i1|m.81923 c149008_g1_i1|g.81923  ORF c149008_g1_i1|g.81923 c149008_g1_i1|m.81923 type:internal len:61 (+) c149008_g1_i1:3-182(+)
GGCTTCGCCCAGCACGTTTTCCTCGTCGGCCGCCTAATTTCTTTCTGCGCCGTCTCCGAA
TTAGGTTCCATGAAACACGCCCAATCTGTCTTCGAAGAAATCAATCTCCCAGATGGATTT
ATTTACAACACTATGATTCGAGGCTTCGTGAGAACAGGAAGCAAAGATGAGGCTATATGC
>c149008_g2_i1|m.81925 c149008_g2_i1|g.81925  ORF c149008_g2_i1|g.81925 c149008_g2_i1|m.81925 type:internal len:41 (+) c149008_g2_i1:2-121(+)
GAGGCTATATGCTACTTCAAAACGATGAAGAGGGATGGGAAGCCATCTGATAACTTCACC
TTTTCTTTCATCCTCAAGCTTTGTGGTCAGTCAGCCATGGTGGAGTTAGGAAAGCAAATC
>c149011_g1_i1|m.81927 c149011_g1_i1|g.81927  ORF c149011_g1_i1|g.81927 c149011_g1_i1|m.81927 type:internal len:56 (+) c149011_g1_i1:2-166(+)
TATGACTTCATCGGCAATGACGGCCCGGTGTTCCTGTTCCGCACCGAGCGCAACGCGCCG
CGCGGCCGCATCGTCAGCATCGATACCCGCAAGCCGGGTGTGCTGAACTGGAAGCAGATC
GTCCCGGAAAGCAGCAACACCATGGTATCGGCCTCACTGGTCAAC
>c149036_g1_i1|m.81952 c149036_g1_i1|g.81952  ORF c149036_g1_i1|g.81952 c149036_g1_i1|m.81952 type:internal len:63 (+) c149036_g1_i1:3-188(+)
TTAAGGCAGGCAAATATGCTTTTGGGCAAGGCTTTGCAGATTGATCTCCTGCTCGATACA
TTCACTTACACATCGATCATATTAGGGCACTGCAGGATGGGTGACCTTCACTCCGCCTTC
ATTATTTTTTATTCTATGCAGAAAAATTCCTGCGAGCCTAATTGTGTGACCTACTCAACT
TTAGTC
>c149117_g1_i1|m.82047 c149117_g1_i1|g.82047  ORF c149117_g1_i1|g.82047 c149117_g1_i1|m.82047 type:internal len:58 (+) c149117_g1_i1:3-173(+)
AACCTTGAAGCGTATGTGGACGACATGCTTGTTAATAGTAGTTCGGACATCGACCACTTA
GCGGATCTCACGGAGACTTTCATGAATCTAAGGCGTTTCAGGGTAAAATTGAATCCTAGC
AAGAGTGTCTTCGGTGCATGCTCAAGAATATTCCTGGGGTTCATCATTTCT
>c149150_g2_i2|m.82101 c149150_g2_i2|g.82101  ORF c149150_g2_i2|g.82101 c149150_g2_i2|m.82101 type:3prime_partial len:55 (+) c149150_g2_i2:172-333(+)
ATGTGCAGGAAAATCCTCAGATTTTTGCTCAATCAGATGGGATTCTCTGAGGTGTTCATA
AACTGGATCATGGAATGCATCAGCAATCCTACCATTGCCCTTCTTATCAATTTAAAAAGG
TCAAAGTGGATTGATGCAGACTGTGGTTTTCGTCAAGGATGC
>c149192_g1_i1|m.82161 c149192_g1_i1|g.82161  ORF c149192_g1_i1|g.82161 c149192_g1_i1|m.82161 type:5prime_partial len:45 (+) c149192_g1_i1:1-135(+)
TTCCGATCTCTTGGCATGGAATGCCACAGATTCATGGATTTATGGTGTGATAGCCAAGCC
ACAATTCACATTGTTTCTGATCCTGTTTTTCATGAGTTGACAAAACATATTAAAATTGAT
TGTCATTTTGTATGA
>c149332_g1_i1|m.82355 c149332_g1_i1|g.82355  ORF c149332_g1_i1|g.82355 c149332_g1_i1|m.82355 type:internal len:83 (+) c149332_g1_i1:3-248(+)
CACATCCTCTTTCCACTTTCAATGGCTCCCTCCGCCACCACCTCCTTTAGCGATCTCGAT
GATGAATCCGCCTGCCTCTACGCAATTCAGCTCGTTAGCTCTTCTACTCTTCCCATGGCT
CTCAAGGCCGCCGTTGAGCTCAACGTTTTCGAAATTCTCTCCCGTACAGGTCCCGCAGCT
CCCCTTTTGGCTGCCGTCAAGCTAAACCTTTTCGAAATTCTCTCCTGTACGGGTCCCGCA
GCTCCC
>c149353_g1_i1|m.82390 c149353_g1_i1|g.82390  ORF c149353_g1_i1|g.82390 c149353_g1_i1|m.82390 type:5prime_partial len:53 (+) c149353_g1_i1:3-161(+)
GATCTTTGCGGACCGATGCTTATGACATCTATAGACGAATTGATGTATTTCATCATCTTC
ATTGCTGATTGCTCGAGGAAGTTCTCGGTCTATGATCTAAAGACCAAAGAAGACGCTATT
AATGCGTGCAAGAAGTTTCACGCCTTGGCGGAGCGCTAG
>c149409_g1_i1|m.82459 c149409_g1_i1|g.82459  ORF c149409_g1_i1|g.82459 c149409_g1_i1|m.82459 type:internal len:48 (+) c149409_g1_i1:1-141(+)
GTGGTCAAATATACTCACCCGCTACAGAACCCAAAAACCGTGATTACGGACAACAGAACA
CAGTTTACCTCAGAGCGCTTGAGCCGGTTTTGCACAAATTACGAGATTGAACTGTGCTTT
GTGTCCGTACATCACTCGCAG
>c149430_g1_i1|m.82487 c149430_g1_i1|g.82487  ORF c149430_g1_i1|g.82487 c149430_g1_i1|m.82487 type:internal len:94 (+) c149430_g1_i1:3-281(+)
GAATTCTTAACACGAGCTTTGCAATCTCCCGAAGCATTATCTGTTCAAAATGCTATTGAA
TATCTTAAAGTAATTGGCGCATTAGATGAGAAGCAAGAGTTAACCATTCTAGGACGGCAC
CTGGCAATGCTACCCGTTGAGCCTAAGCTTGGGAAGATGCTCATCTTTGGGGCTATTTTC
AAGTGCCTTGATCCTATATTGACCGTTGTTGCTGGTCTAAGTGTTAGAGATCCTTTTCTA
ACTCCATTTGACAAGAAAGATAGATTAATATTTGATAAG
>c149431_g1_i1|m.82488 c149431_g1_i1|g.82488  ORF c149431_g1_i1|g.82488 c149431_g1_i1|m.82488 type:5prime_partial len:44 (+) c149431_g1_i1:1-132(+)
CAAACAAGATCCATCCAAGATTATGTCAAAGATTTTAAAATTTTAATCTTAGAAATCTAT
GACATGTCTGACAAGAATTCTCTTTTTAACTTCATGGATGGGCTACGGTCTTTGACCAAG
ACGGAAACTTAG
>c149432_g1_i1|m.82490 c149432_g1_i1|g.82490  ORF c149432_g1_i1|g.82490 c149432_g1_i1|m.82490 type:internal len:96 (+) c149432_g1_i1:3-287(+)
CATAATACTCTCCTATCCTGCCACCTACTCAACTCCGACCTCGTTGGAGCGCGCAAATTG
TTTTCATCCATGTATTTTAAAGATGTTACATCTTGGAACACCATGGTCTCCGGCTTGGCT
CGCCATGGCCTCATCGATGAAGCTTGCAAACTTTTTCTTTCCATTCCAGAAAAAAATTCA
GTATCTTGGAACGCCATTGTTTCTGGGCTGATCCAAGCCGGAGATTTGCATTTAGCGGCG
GAATACTTTTCTCAAGCGCCAGATAAGCATAACATTGTTCTCCAG
>c149447_g1_i1|m.82511 c149447_g1_i1|g.82511  ORF c149447_g1_i1|g.82511 c149447_g1_i1|m.82511 type:complete len:35 (+) c149447_g1_i1:78-182(+)
ATGACATTCCTTCATGTAGAGTTGAAAGAGAAATTATACATGAACCAACCTGATGGTTTT
ATTGTACTAGGCACAAAGGAATGGTACAAGAAATTTGAGGGTTAA
>c149474_g1_i1|m.82547 c149474_g1_i1|g.82547  ORF c149474_g1_i1|g.82547 c149474_g1_i1|m.82547 type:5prime_partial len:136 (+) c149474_g1_i1:3-410(+)
GAGAAATTGTTTAATTGGTTCAAAGATTCAGGAAGGAATCCCAACATTGTTATGTACACT
ACAGTGATTCATAGCAGGTATTGCAATCAGAAGTATGGTGAAGGAATGGCCTTAGTGTGG
GAGATGGAAGGTCTCAATCTCCTTTTCGATCTTCCTGCATATCGAGTTGTGATCAGGTTA
TGCGGCGCCTGGAATGATCTAGAGAGGGCTGTACGATATTTTTCAAGATTGAAGGGGGCT
GGATTTGCTCCTAGTTATGATATATATAGAGACATGTTCAAGGCTTATGCTTCATCAGGC
AGATTGGCTATGTGTAAAAAGATATGCAAGGAGATGGAATTGTCAGGTTTGAAGTTAGAT
AGAGAGATTTTGAAACTTCTCTCTGAAATGGAAGGAAAAGATAGCTGA
>c149526_g1_i1|m.82627 c149526_g1_i1|g.82627  ORF c149526_g1_i1|g.82627 c149526_g1_i1|m.82627 type:3prime_partial len:57 (+) c149526_g1_i1:546-713(+)
ATGGGCAATTGCTTGCTGAAGTCTAAGCACACATACTGCACTGCAAAAGCTTTGGAGACC
TCTTCAGCTGTGGGTCCCAGAATCCATGGATCTGAAACCTCTTTGTCAGCATGGCGTCTT
CGCGTGGCATGCCTCTGCAAAGGCGTGGCAATTGATTTTGTTGAATGC
>c149592_g1_i1|m.82711 c149592_g1_i1|g.82711  ORF c149592_g1_i1|g.82711 c149592_g1_i1|m.82711 type:internal len:61 (+) c149592_g1_i1:2-181(+)
TCAAACTTCCCAACAAGTATGTCTGAACAAGCATATATCATGGTTAAGCCAGATGGTTTT
GAACGCGGTCTTACCGGTGAAATCATCAAGCGTTTTTCTGAAAAGGGTTTAAAGCTCAAG
GGTTTAAAGTCTATGGTCGTTTCCCGTGAACTTGCTGAAGAACACTATTCTGATTTATCC
>c149730_g1_i1|m.82919 c149730_g1_i1|g.82919  ORF c149730_g1_i1|g.82919 c149730_g1_i1|m.82919 type:3prime_partial len:59 (+) c149730_g1_i1:43-216(+)
ATGGAGACCTCGCCTTCGTCATCTTTGCAGCCGCCTTCTGTGATCCATGCTAAGCTTTTC
TTAGGAGGAATCACTAAAGAATTGGACGAGGATGTGCTGAAAGAATATTTTCAAAAGTAT
GGTGAAGTGAAGGAAGTGGTGGTGATGCGAGAAAGAGAGACGGGGAACTTTAGG
>c149893_g1_i1|m.83153 c149893_g1_i1|g.83153  ORF c149893_g1_i1|g.83153 c149893_g1_i1|m.83153 type:complete len:74 (+) c149893_g1_i1:63-284(+)
ATGCAAATTTTATGGGCTAATATCCTTACTTTCTACGACGTTCTTTGGGCCGTAATCATT
GACAACGTCAGCCAGTTCACTTCCAGCCGCCTGTCTGAGTTATGTAGGGATCATGGTATT
CAGTCGCGCTTCGAATCATTACACCATCCCCAAACAAATGGTCAAGTTGAGGCTGCAGAC
AAACAAATCATGAGTTTACTAAAGAAGAAGATTGAGAGATGA
>c149905_g1_i1|m.83166 c149905_g1_i1|g.83166  ORF c149905_g1_i1|g.83166 c149905_g1_i1|m.83166 type:internal len:149 (+) c149905_g1_i1:1-444(+)
CAAGAGGTTACCTCAATGAAAGATCAAAAGCAATTTTGGAACGACAAGACTACGCAGTAT
CGATATGTTTCTCCTTCAGAGTTTGCAAGACGTTTCAAGCGCTTTCATGTGGGCAGAAGT
TTGCAAAACACGCTCTCATTCCCTTTTGACAAAAAGAAGAGTCATGGAGCAGCACTAGTC
CTCACCAAGCGCTCTGTGCCATTAAATGAGCTCTTGAAGGCTTCATTTTCCAAAGAATGG
CTTTTGATCAAGAGGAACTCCTTTATTTATGTCTTCAAAGCAGTCCAGCTCTTCATCCTG
GCATTAGTGGCCTCAACTGTCTTCTTGAAGACAAGAATGCATACAAACACAGAATCTGAT
GGGGCTCTATTCAATGGTGCACTACTTTATGGTCTCATTGTGAACATGTTCAATGGGTTT
GCTGAAATGGCCCTCGCTCTCCTA
>c149958_g1_i1|m.83235 c149958_g1_i1|g.83235  ORF c149958_g1_i1|g.83235 c149958_g1_i1|m.83235 type:internal len:51 (+) c149958_g1_i1:1-150(+)
AGTGATCATGATCACTCGGTTTTTATAAAAAAACATGATCAAAGATGTATTCAATACGCT
ATTTTTGTAGATGTTATTGTTATTATAAGAAGTGATGTAAAAGGAATTTTGGGATTGAAG
TTATTCCTTCACACTCACTTTCAAAAAAAG
>c149962_g1_i1|m.83240 c149962_g1_i1|g.83240  ORF c149962_g1_i1|g.83240 c149962_g1_i1|m.83240 type:internal len:89 (+) c149962_g1_i1:3-266(+)
ACTCTGTCGGCAAATACTCTTCACCAGCTAGAGGTTTTGCGGAATAGCTGCGATGGCTCT
TTTGAAGGCTCATTGCTTCATACCATGAATCACACGTATACTTCATTTGGATCAAGGCTC
CTAAGACATTGGGTTACTCATCCATTATGTGATCGAAACATTATAATTGCACGCCTTGAT
GCGGTTAGTGAAATTGTGGATTCTATGCGGTCATCTAGAAGCTCACAAGCTGTGGTTTTG
AGTGAAGGCAGTTCGTGCAATGAG
>c149980_g1_i1|m.83266 c149980_g1_i1|g.83266  ORF c149980_g1_i1|g.83266 c149980_g1_i1|m.83266 type:3prime_partial len:70 (+) c149980_g1_i1:101-307(+)
ATGATGTATGCATTGATGACTCAACACACATTTTCTACAATGACCAAAGCTATCCATATT
CATCTCCTCATTTTGCTATCTTCCATCCATTGTTGGTTGCTTCATGAACTTGATGTTAAG
AATGTCTTTTTACATGGGGATTTGTCTGAAGAGTTACTCGGAGCAATCATCGGGGTTTGT
TACTTAGGAGCGTGGTTATGTACATCG
>c149987_g1_i1|m.83274 c149987_g1_i1|g.83274  ORF c149987_g1_i1|g.83274 c149987_g1_i1|m.83274 type:internal len:126 (+) c149987_g1_i1:1-375(+)
GTAATGCTTGCTGTTTGGATTGGGACTCAGGCTGATGAAACATTTCCTGAAGCATGGCAT
TCTGACGCAGCATCTATTTCAAATGAATGCATGACAAATTTAAGATCGAAAGTTTACGCC
TCTCCAAAACTTTGGTATGTTAGGGTTAATGTTATTGAAGCTCAAGACTTGCAGCCTAGT
AGTAGTGAAAAGGCTCGATTCACAGAAATATTTGTTAAAGCTGTTTTAGGAATTCAGGTA
TTGAGGTCAAAGGCATCACAGAACATGTCCATTAATCATATATGGAATGAAGATTTGATC
TTTGTAGCTGCAGAACCTTTTGAAGAGCAAGTTGTAATCACTGTTGAAGAAAAAATTGGC
CCCAATAAGGATGAG
>c149987_g2_i1|m.83276 c149987_g2_i1|g.83276  ORF c149987_g2_i1|g.83276 c149987_g2_i1|m.83276 type:internal len:74 (+) c149987_g2_i1:2-220(+)
AATGTGGAGAAAAGACTAGACAATAAGCCAATGATCTCTAAATGGTACAATCTGGAGAAG
AATGTAGGGGGCGATGACAATCAAAAGAAAAAGAAAAGGAAGGAAGGAAATCTTTCTGGC
CGTATTCATCTAAGAATTTGCTTGGATGGAGGATATCATGTATTGGATGAGTCAACTAAT
TATAGCAGTGATCTGAGGCCAACTGCAAAGCAATTATGG
>c150004_g1_i1|m.83303 c150004_g1_i1|g.83303  ORF c150004_g1_i1|g.83303 c150004_g1_i1|m.83303 type:3prime_partial len:47 (+) c150004_g1_i1:95-232(+)
ATGCCAACACTTTGCTTCTTGAAGATATCTTGGAACAAAGCCACACATTTGCAGGTTATT
GCAGGTGTTGTTATTGTGGCAATCGGCATCATTAGTACAGTTCTGGGGACTTACAGTTCA
ATATCAAAAATTGTCAAG
>c150005_g1_i1|m.83305 c150005_g1_i1|g.83305  ORF c150005_g1_i1|g.83305 c150005_g1_i1|m.83305 type:internal len:73 (+) c150005_g1_i1:3-218(+)
AAGATTCCTGGAGAACAATACCTGACAAAGATCGTTGAGAAATGTCTATTTATGACGGGC
TGTTTCTATGAGTTTAAGAAACATTTGGTTTCTCCGATGGACAAGCACATTAGCAAGTTT
ACTAAGCTGTTGTCCAATTTGCTGAACCTAGATGAAAATATTGAAAACGGGGACAAGACG
ATATTGAAGATGAACTCCCTTCCGAACGAGTACGAG
>c150045_g1_i1|m.83360 c150045_g1_i1|g.83360  ORF c150045_g1_i1|g.83360 c150045_g1_i1|m.83360 type:3prime_partial len:39 (+) c150045_g1_i1:161-274(+)
ATGGCAATTGTATCGCATGCCTCTGTTGTTGGTAGCATTATGCATGTAATGGTTTGCATT
TTGACAAACATATCACTTGCAGTGGGTGCCGCCAGTAGATTTATGAGAAACCTG
>c150072_g1_i1|m.83394 c150072_g1_i1|g.83394  ORF c150072_g1_i1|g.83394 c150072_g1_i1|m.83394 type:complete len:76 (+) c150072_g1_i1:149-376(+)
ATGTATATGAATCAACCACTCTTCATTAATAAAGATCTTTCACAAAATGCTTGTTTGCAT
AGAAAGTCCATCTACGGATTCAAACGAGCTCTGAGAATGTGGTATGAAACACTAGAAAAT
GTCTTCTACAACCAACTACAACAAAGCAACAATGCCCTCTCTTTATTTCTATCCTCCAAT
CCCAACAACCAGTATTTATTCTTCTATACGCAGATGATATTCTCATAA
>c150083_g1_i1|m.83403 c150083_g1_i1|g.83403  ORF c150083_g1_i1|g.83403 c150083_g1_i1|m.83403 type:5prime_partial len:59 (+) c150083_g1_i1:2-178(+)
TCCGAAGGCATCTGGTTTTGGAAGAAAGTTGGATATTGGTACTTGAGAATGTTAGGCTAC
AATACATTTGCCCACATGACTAAGGATGAATGGATCAAGATTGACTTAATGACAAAGCAA
TGCATCTTCATTAATGATGGTAAAGATGAATTTAGCTACTTGCTAGTAAGAATTTGA
>c150096_g1_i1|m.83425 c150096_g1_i1|g.83425  ORF c150096_g1_i1|g.83425 c150096_g1_i1|m.83425 type:3prime_partial len:58 (+) c150096_g1_i1:152-322(+)
ATGGAAGAAGAAATGGAAACAATAAACAAAAACAAGACCTCGAAATTGGTACCCAAACCG
AAAAATAGATCAATTATTGGACTCAAGTGGATATATAAAATGAAAAAGAAAGATGGATCT
CTATTAATACATAAAGCTAGAATTGTTGCAAAAGGGTATACACAGAAGCCT
>c150170_g1_i1|m.83517 c150170_g1_i1|g.83517  ORF c150170_g1_i1|g.83517 c150170_g1_i1|m.83517 type:internal len:119 (+) c150170_g1_i1:1-354(+)
GATATTTCCTGCCCGGACGCGCCGTCTATCATCGGCGCCGCCTGCCGTTCGTGGGGCGCT
TTCTACGCCACCTGCCATGGTATCCCCGGCGAGCTCCTTTCTCGCGTTCTATCCCATTCG
AAGCACCTATTCTCACTGCCTCTCCACCGGAAGCTCCTCGCCTCCCCGCGCGATGGATCG
CTCGCCGGATATACACGCCCGCCGATTTCCTCGCTCTTCCCTAAGCTTATGTGGTCTGAA
GGATTCACCATCGTCGGCGCCACCATTCGCACGTCCTCCCAATCATGGCCCCTTGATTCA
TCTTCCTTCTGTGAGGATATGGAAGAATATATGAAGGAGATGAAGAAATTAGTT
>c150174_g1_i1|m.83525 c150174_g1_i1|g.83525  ORF c150174_g1_i1|g.83525 c150174_g1_i1|m.83525 type:complete len:39 (+) c150174_g1_i1:2-118(+)
ATGGAATATGTTTGTTTGGTGAAGAGAAACTTTCAAATCTCTGCAAAAGCTTTTCAAGCA
GGAAAGGCCACTTCTGATTCTGCAGTCATTGATACTCCCGGTAGTTTTTCACTTTGA
>c150258_g1_i1|m.83636 c150258_g1_i1|g.83636  ORF c150258_g1_i1|g.83636 c150258_g1_i1|m.83636 type:internal len:38 (+) c150258_g1_i1:3-113(+)
CACCAATTTGGCCCCAAAATAAAAATAAAGATAAAGAGGTTGGGATACTACTGGCCCAAT
GTGGTTAATTATTGTATCGAGCATGCTAAAAAGTGTCATCAATGCCACATT
>c150266_g1_i1|m.83643 c150266_g1_i1|g.83643  ORF c150266_g1_i1|g.83643 c150266_g1_i1|m.83643 type:3prime_partial len:72 (+) c150266_g1_i1:3-215(+)
ATGACGCAGGCATCCTTTTTTGGGTCTGAATTTGGGTTCCAAGAGCTTATGCGGCAGTCT
AATTTAAAACTTCAGTTCAATCAAAACGGTGGCTTTAGTGGAAATGAGGAAACAGCTGGG
AGAGTGCTATTTCCGTTTGATGATTTGAAGCATGGAACTAATGGAGAAAATGATGAATCG
GCGAATGAAGTTGTGAATGGAAACGAAGATCCG
>c150289_g2_i1|m.83668 c150289_g2_i1|g.83668  ORF c150289_g2_i1|g.83668 c150289_g2_i1|m.83668 type:internal len:52 (+) c150289_g2_i1:2-154(+)
ATTTGGTTATGCTGTATTAAAAATGATCTTTTATTATTTCATTTAAATGAGAAATTTACC
GAAAATGAAGCACAAAAGAGTAAGAGGATTCATTTATCTGACCCCACAAAGTCCCGAGTG
CACTTCATGGACGACTCTCGTCGCCTCGTCACG
>c150357_g1_i1|m.83754 c150357_g1_i1|g.83754  ORF c150357_g1_i1|g.83754 c150357_g1_i1|m.83754 type:internal len:56 (+) c150357_g1_i1:2-166(+)
AGACAAGCGGGTTTCATCAAGCCCATTCAATTCTCTAACTGGACCTCCAACGTCGTTATG
GTTAAGAAGGCATCCGGCTCACGGCGCATGTGCGTGGACTTTAAAAAATTGAATGACGCA
TGCTCGAAGGATTTGTATCCTCTGCCAAACCTTGAAGCCATGGTC
>c150364_g1_i1|m.83763 c150364_g1_i1|g.83763  ORF c150364_g1_i1|g.83763 c150364_g1_i1|m.83763 type:5prime_partial len:60 (+) c150364_g1_i1:1-180(+)
AGAGAGAATAAGATTGGTATACATCCACCTGAAGCACATAATTTTGTTGAACTTCATGGC
GGAAGAAACACTAATGGAAATCCTCCTTCGCAACATCATCCTAGCAATTGGATAGGTGCA
GGCGACAATGACGAGGAGGAAGATGATGATGAGCCGTATGTGCAATCGACACCTAAATAA
>c150491_g1_i1|m.83913 c150491_g1_i1|g.83913  ORF c150491_g1_i1|g.83913 c150491_g1_i1|m.83913 type:internal len:52 (+) c150491_g1_i1:2-154(+)
TCCTTGTCCGTTCCCCTCGCCCTCACCACTCTTCTCCTTTATTCCCGGTCCATGATTTCC
ATGCTTTTCCTCGGGCGCCTAGGCTCCCTTCCTCTCGCAGGCGGATCTCTTGCCATTGGC
TTTGCCAATATCACTGGATATTCAGTGCTCTCC
>c150510_g1_i1|m.83936 c150510_g1_i1|g.83936  ORF c150510_g1_i1|g.83936 c150510_g1_i1|m.83936 type:internal len:68 (+) c150510_g1_i1:3-203(+)
CAGATTACTGCTATAGCAAAGAAGAACTCTGAAGCAACGAAGAATTCTGAAGCAACGAAG
AACTCTGAAACAACGCAAGCATTAGCAAAGCATGGGAGCATTCTTGAAAAAGAGCTTGTT
GAGATTCAAAAAATCTTGCTGGCAATGCAGGATCAACAACAGAAGCAGCTGGAGTTAATT
CTTGCCATGGGGACGGCCACA
>c150630_g1_i1|m.84105 c150630_g1_i1|g.84105  ORF c150630_g1_i1|g.84105 c150630_g1_i1|m.84105 type:internal len:45 (+) c150630_g1_i1:2-133(+)
CCTCATATGGATCTCTTTGGGCTAATGATAATTTATAGTTTAGGAGGCAAGTCATATACA
ATTGTTAATATGGATGGCTATTCCAAGTTTATGTGGGTACATTTCCTAAAAGAGAAATTT
GATACCCACGAG
>c150679_g1_i1|m.84162 c150679_g1_i1|g.84162  ORF c150679_g1_i1|g.84162 c150679_g1_i1|m.84162 type:3prime_partial len:52 (+) c150679_g1_i1:57-209(+)
ATGCTCATTAAGAGCAGTTCGGACGAAGACCACTTAGGTGACCTTGCAGAGACTTTTGAA
AATCTTAGGCATTTCAAAGTTAAATTGAATCCTAGCAAATGCATTTTCTGTGCACGTTTA
GAAAGGTTTCTAGGATTCATGATTTCTTCGGAG
>c150738_g2_i1|m.84235 c150738_g2_i1|g.84235  ORF c150738_g2_i1|g.84235 c150738_g2_i1|m.84235 type:internal len:68 (+) c150738_g2_i1:2-202(+)
ATCAATTATTCAGACATATTTTCTCTTATTGCAAAGACCACCATTATTTGCCTGTTCATT
GCTCTTTCCATCACCAACGTTTGGCGACTTTACAAACTTGATGTAAAGAATGCTTTTGTT
TATGAGGATTTGGCAGAAGAAGTTTATATCGAGCGATCATCTGAGTTTGCTGCTCAGGAG
GAGCATGCATGTATATGCCGA
>c150742_g1_i1|m.84243 c150742_g1_i1|g.84243  ORF c150742_g1_i1|g.84243 c150742_g1_i1|m.84243 type:5prime_partial len:48 (+) c150742_g1_i1:1-144(+)
CACAACACTCATCATTATCTTGGGTTCTTCCACTCGATTAGGGAAGCAATCAAGATTGGC
AAGTTTGATTTGTTTTGCAATAAGTTTAATGAAAGAAGTGATAGAAAGCTTCCTTTTCCG
CCATTATCGACTCAAATCAGCTAG
>c150830_g1_i1|m.84369 c150830_g1_i1|g.84369  ORF c150830_g1_i1|g.84369 c150830_g1_i1|m.84369 type:5prime_partial len:95 (+) c150830_g1_i1:1-285(+)
CAGGAATCAAACAATGATATGCAATGCTCACCTTATAAAAGCGCGGCATCGAATGATTTC
ATTGATTCGCTGTTTAAAAGCTCTGAGGAGCCCTTAAAAAATAAGGATTTGTCGAATGTG
GCTCCTGGCGATGATTTTCCGGATATCATGCCGATACGCAGAGGAGAAAGCAGATTTGTA
GTCAGCAAGAAAAAGGACCGTTCAATGGCCACTACGTCCGCCTATAAGCTGCGTTTAGCC
GATGAACAAACAAATAAGCAGTTTCTCAAAAAGCCCTACACCTGA
>c150884_g1_i1|m.84442 c150884_g1_i1|g.84442  ORF c150884_g1_i1|g.84442 c150884_g1_i1|m.84442 type:5prime_partial len:35 (+) c150884_g1_i1:3-107(+)
GGGAGGGAGGACCATGTATGTAGGCTTTATAAGTCTCTCTACGAGCTTAAGAAATCTCTG
AGGATGTGGTATCGCAAGTTTGACAATTGCATGCTTGAATCGTGA
>c15094_g1_i1|m.3404 c15094_g1_i1|g.3404  ORF c15094_g1_i1|g.3404 c15094_g1_i1|m.3404 type:3prime_partial len:41 (+) c15094_g1_i1:148-267(+)
ATGGATATCCATCAAAGAAAGAGATCACTTCGGTGTAAGTGTATCTATAAGCTGAAGTCG
GACAGCGATGGTGTGATGCGACACAAGGTGCAGTTATTGGTGAAGGGTTTTAGCCAGCGA
>c151016_g1_i1|m.84605 c151016_g1_i1|g.84605  ORF c151016_g1_i1|g.84605 c151016_g1_i1|m.84605 type:5prime_partial len:35 (+) c151016_g1_i1:1-105(+)
TATAGAGAGAATCATGAGGACTTATATATGATATTTATAGATTTGGAGAAAGCATATCAT
AGAATTCCCAAAAAAGTACTTTGGAGAGTTTTGGAAGAGAAATGA
>c151052_g1_i1|m.84651 c151052_g1_i1|g.84651  ORF c151052_g1_i1|g.84651 c151052_g1_i1|m.84651 type:3prime_partial len:59 (+) c151052_g1_i1:91-264(+)
ATGCTTCACATTCACTTTATGAACTTGTACACCCTCACGACTCTTGGAAACCTTTATGGA
TGTGCTCTTAAAGTGGATTCATCGACCCTTTTCCTCTCCAAACCCTCAGTTGGACGGGTC
GTGGTGGAAAAGGATGACTCCAACCATTTTGAAGACCACGTTTGGCTAGATATA
>c151172_g1_i1|m.84802 c151172_g1_i1|g.84802  ORF c151172_g1_i1|g.84802 c151172_g1_i1|m.84802 type:internal len:45 (+) c151172_g1_i1:2-133(+)
TTTTCATCAGGTGTTCAGCTTGATACTGGAAATGTAGCAGAACGAGATTTCCTGAGAACT
GAAGGGGATCCTGCTGCATTAGGTTACACAATTAAGGAAGTGCTAACATTGATTCGGAGC
ATGGTTCCTGCA
>c151228_g1_i1|m.84870 c151228_g1_i1|g.84870  ORF c151228_g1_i1|g.84870 c151228_g1_i1|m.84870 type:3prime_partial len:72 (+) c151228_g1_i1:66-278(+)
ATGCACTATCACCGTATTCCCCATAGTTCGCTTGAAATAAGCACCCTGGGGCTGGGCACA
ATGACGTTTGGTGAACAGAATAGCGAAGCCGACGCCCACGCACAGCTGGATTACGCCATC
AGTCAGGGCATTAACCTGATTGACGTTGCCGAGATGTACCCTGTCCCACCGCGCCCGGAA
ACACAGGGGCTGACAGAGACCTATGTCGGCAAC
>c151234_g1_i1|m.84881 c151234_g1_i1|g.84881  ORF c151234_g1_i1|g.84881 c151234_g1_i1|m.84881 type:internal len:86 (+) c151234_g1_i1:1-255(+)
ATTGCTGTCAAAAGAATTCTTAACAATATGGGGCAAGCGGAAAAGGAATTCAGAGTAGAA
GTTGAGGCTATTGGCAATGTTCGACATAAAAATCTAGTGCGACTTTTGGGTTATTGTGTG
GAAGGGGTTCACAGGTTGCTTGTATATGAATTTGTAAACAATGGTAATTTGGAGCAATGG
CTTCATGGAGCCATGCGCCAACATGGAGTTTTCAGTTGGGAATCACGCATGAAAGTTATC
ATAGGCACAGCAAAG
>c151282_g1_i1|m.84952 c151282_g1_i1|g.84952  ORF c151282_g1_i1|g.84952 c151282_g1_i1|m.84952 type:internal len:47 (+) c151282_g1_i1:1-138(+)
CTTGATGATAGCAAGATCGCATCGATTACTTCCCGAGCTTATAAATCCAGCGACCCTCTT
CTCGTAGGAAGAGATTGTTCCGTTTGCTTAGGCGAGTTTTGTGACTATGGGCTGGATCTG
CTTAAACGAATGAAAGAT
>c151295_g1_i1|m.84964 c151295_g1_i1|g.84964  ORF c151295_g1_i1|g.84964 c151295_g1_i1|m.84964 type:internal len:180 (+) c151295_g1_i1:2-538(+)
AGGAAGAAGAAGCTGGACAAGGCTTTAAAACTGTTCGAGGAAATGATTAAAGATGGAATT
AAACCAGATGTTGTCACCTACAACACTTTGATTGACGCGTACTGCAAAACTGGGGATCTC
TTAATGGCGGAGAAAATGTTGAGCAAATTGATGGATGATAACTGCAAACCTTCTTCTGTC
ACATACGGCACTCTTATTAATGGATTTTGTAAGAATGGCGATCATGATGGAGCTCTGAAG
ATATTTCATAGCATGAGCAACTCTCATGTGGCGCCCAACACGGTGATATACAATATTCTT
ATCGATTCCTTCTGCAAAAATGGAGATATTAGCATGGCTAATTCACTTCTTGATCAAATG
AGAAACAGCGACTTACTTCCCAATGCCATAACTTACTGTGCACTGATTAAAGGTTTATGC
GAGAAGAACAGGCCTGAAAAGGCCATTGAGCTGATGGAGAAAATGAAAGAGGAGGGTTGC
AATCCTGATCTTACCACAATTGAGATTGTTTCAGAATGGCTTCCCTTAATTGGCGAG
>c151334_g1_i1|m.85019 c151334_g1_i1|g.85019  ORF c151334_g1_i1|g.85019 c151334_g1_i1|m.85019 type:internal len:106 (+) c151334_g1_i1:3-317(+)
CGAGACCCCCTTGCAGAAAAAAAGGCAGAGATTGCTATGTGCCGGAGGAAGGTTGAAGAG
GAGATGATCAGGCATGAGAAGGCGGTGGAGGTGACCAAGTCAATGACCCTGAACAACATA
CAGACCGGACTGCCTGGATCATCTCCTCGAGACCCCCTTGCAGAAAAGAAGGCAGAGATT
GCTATGTGCCGGAGGAAGGTTGAAGAGGAGATGATCAGGCATGAGAAGGCGGTGGAGGTG
ACCAAGTCAATGACCCTGAACAACATACAGACCGGACTGCCTGGATCATCTCCTCGAGAC
CCCCTTGCAGAAAAG
>c151440_g1_i1|m.85169 c151440_g1_i1|g.85169  ORF c151440_g1_i1|g.85169 c151440_g1_i1|m.85169 type:internal len:61 (+) c151440_g1_i1:3-182(+)
TTCGCCAAGATCTTCTCCAAAATTCAAATATGGATCAATGGCCGACCGATGCAATTGCTA
AAATGGTCCCCTGAGTTTGATTTTGAAAAGGAAGCCGCCAATAAAATTGGTATGGATCTA
ACTCCCCAAACTTTGCATTCATTTCATGAATTTGACTTTCACATCTCTTGGGAATATGCT
>c151441_g1_i1|m.85170 c151441_g1_i1|g.85170  ORF c151441_g1_i1|g.85170 c151441_g1_i1|m.85170 type:complete len:92 (+) c151441_g1_i1:47-322(+)
ATGAAGAAAGTACATTCCATATTATATCGTGCCCAATTGAGCCCCATGATGAAGATTCAA
ATCAAATGCATCGGTTACTATTGGTCTGTCATGACCAAGGACTTCATGGACGCAACTGCC
CAGTGTCATAAGTGCCAAATTCACACCGTTGTTCTTCATCAGTCTACCTCTAGTTTACAT
TTGACTATGCCTCATGGCCATTTGAGAATTAGGGAACTGACATCATTGGACCCATTCACT
TTTCTTCTTCAAAAGGCCATATGTTCATCCTTGTAA
>c151448_g1_i1|m.85183 c151448_g1_i1|g.85183  ORF c151448_g1_i1|g.85183 c151448_g1_i1|m.85183 type:internal len:67 (+) c151448_g1_i1:1-198(+)
CTGGATGAGATGAAGAGTCAATCATTTGATGCAGATATTGTTTTATATAATGTCTGCATT
GACTGCTTTGGCAAAGAAGGAAAGATAGAAAATGCATGGAAGTTCTTCCATGAGATGAAA
GCCCAAGGAATCAAGCCAGATGATGTGAGTTATACTAGCATGATTGGTGTTCTTTGCAAT
GCAAATAGGCTAAATGAG
>c151457_g1_i1|m.85198 c151457_g1_i1|g.85198  ORF c151457_g1_i1|g.85198 c151457_g1_i1|m.85198 type:5prime_partial len:90 (+) c151457_g1_i1:3-272(+)
TTGGAAAGCTCCAGACATTCTCAATTTATTGGTTTTCATACCTCTTATCGTACACTATTG
GGAAGATCTTGTATCCACAAATATGTAGTCCCCTCCACTATTCACCAATGTGTGAAGCAT
CTAATAGGCGGCAAAGAGCATAGAGTTGATGCCAAGTATTTTTTGGAGAAATCCAAGAAT
TTCAAACCCTTTGCAAGTGAGGAAAAGCCAAAGGAGACCGAGGCAAATGCCGCTGCTCCA
TCTCAAAAAAAGAGGCAAATTGCGAAGTGA
>c151599_g1_i1|m.85386 c151599_g1_i1|g.85386  ORF c151599_g1_i1|g.85386 c151599_g1_i1|m.85386 type:5prime_partial len:46 (+) c151599_g1_i1:2-139(+)
GTTGAAATGGAGGAATGCATTAGCCTTTTATGTCATGGAAAAATACCACTTGATCTTAAG
GGAAAATTTTATATGATGATAATGGGATTGGCTATATTTTATGGGGCTGAGCATTTGTCA
TTAACAGGGAAGCATTAA
>c151603_g1_i1|m.85392 c151603_g1_i1|g.85392  ORF c151603_g1_i1|g.85392 c151603_g1_i1|m.85392 type:internal len:68 (+) c151603_g1_i1:1-201(+)
CATGCTCTCAAGTGCTTCCTCGGAGACAGCGGCGACGACACCGCCGAGTCCTTTGTCCTA
CCAAACCTCCCTCACCGGATTGAGATGTTAAAAACCCAGGTATTGAACTTCAATAATCTA
GTTGGAACGCCAATGGAGTTCATGATCGATATACTTAATGAGATGGCGGAGGTGGAGCGG
ATGAGCTACGGCACGGTGGTG
>c151638_g1_i1|m.85440 c151638_g1_i1|g.85440  ORF c151638_g1_i1|g.85440 c151638_g1_i1|m.85440 type:3prime_partial len:90 (+) c151638_g1_i1:35-301(+)
ATGGAGAAGAAATTTAATTTATTGAGGATGGATTTTACCGAGGAAGAAACAGATTTGGCT
ATAGCTCATCTTGGTGATAATTCTACATTGGGAGAGCTGGTGGACTTCATCATAGCTTCT
CAAATTGCCAGGTCTTCTGAAGACAAAGATATGCTCGGAACAATTAATGGTGGTAATGAA
AATGAGGCTTCCAATACTGAGGTTCTCTTTGGAACAATGGATAAGACCCTTTGCCTACTT
CGAATGGCTTCACTGAAAATGAAGTAT
>c151681_g1_i1|m.85489 c151681_g1_i1|g.85489  ORF c151681_g1_i1|g.85489 c151681_g1_i1|m.85489 type:internal len:85 (+) c151681_g1_i1:1-252(+)
GCAGAAGCAACCAATAAGTTGTTGGGCCTCCTGAGGAAAAAGGTGGCCGATTGGCCAAGC
GTATTGGCAGATGAATTACCATCTATTTTGTGGTCACTTCGGACTGTTGAGCAAACTTCC
ATGGGAAAAACGCCTTTCAGCTTGGCGTTCAGTTATGAAGCCGTGATAAGTACGGAGGTA
CTCTACGCTAGCCCGCGGGTAACTGACGTAGCCGATCACCTGTCCAATGGTTCGGCTCTA
TCCGAAGAACTT
>c151779_g1_i2|m.85608 c151779_g1_i2|g.85608  ORF c151779_g1_i2|g.85608 c151779_g1_i2|m.85608 type:3prime_partial len:48 (+) c151779_g1_i2:459-599(+)
ATGGTTTCACAAGCTGATCACTTAGACGATGATTTAGTGCAGTCATGTCTGAAGCGTTTT
ATCTACATCCGATGCTACAATAGCTCCGAATTTTTGGCTGCATTGAAGACATTGCATCAT
GGATTCATTGGTTCAAGTGAA
>c151829_g1_i1|m.85664 c151829_g1_i1|g.85664  ORF c151829_g1_i1|g.85664 c151829_g1_i1|m.85664 type:5prime_partial len:64 (+) c151829_g1_i1:2-193(+)
CAACAAGAAGGCATTGCTTATTTTGAAACATTCAACCCTATTGTCAAGCCGCTCACCGTT
CAACTTATACTCTCCCTAGCCATCACACATAAATGGATGATTTGCCAAATTGACTTCGAC
AATGCTTTTCTAAATGGTGATTTGAATGAAGAAATTTACACGGAACAGACATCCGAATTT
ACAATCAACTAG
>c15184_g1_i1|m.3493 c15184_g1_i1|g.3493  ORF c15184_g1_i1|g.3493 c15184_g1_i1|m.3493 type:internal len:66 (+) c15184_g1_i1:3-197(+)
CGAATGCGGCGCGCGCTGGACTCCTCAGACGTGGAGCTTGTTAAGCTCATGGTCATGGGA
GAGGGCCTGAATCTCGACGTCTCTCTCGCCCTCCACTACGCTGTTCAGAATTGCAGCCGA
GAGGTTGTCAAAGCGCTGCTCGAGCTCGGTGCCGCCGATGTCAACCTTCCCGCCGGGCCT
TCCGGTAAGACTCCC
>c151857_g1_i1|m.85708 c151857_g1_i1|g.85708  ORF c151857_g1_i1|g.85708 c151857_g1_i1|m.85708 type:internal len:66 (+) c151857_g1_i1:1-195(+)
CTTACATGGACTGGACATCCCGAGTCTCGATTTACTTTTGATCTTGTTGCCGATGAACAT
GTTAGCCAGGAAAGATTATTCAATGTGGCTGGTGTGCCCATGGTGGAAAATTGTATTGCT
GGCTACAATAGTTGCATGTTTGCATATGGCCAAACTGGAAGTGGAAAAACTCACACTATG
CTTGGAGATATTGAG
>c151910_g1_i1|m.85787 c151910_g1_i1|g.85787  ORF c151910_g1_i1|g.85787 c151910_g1_i1|m.85787 type:internal len:67 (+) c151910_g1_i1:2-199(+)
GTGATGGCCGCTGCGCGCGGCAAGGACTTCGTGCTCATCGGCCCGCCGGGCACGGGCAAG
AGCCAGACCATTGCCAACCTGATCGCACAGTGCCTGGCCGAGGACAAGCGCGTGCTCTTC
GTGGCCGAGAAGATCGCCGCGCTGGACGTGGTCTACCGCCGCCTGCGCGAAGTCGGCCTG
GGCGAGTTCTGCCTGGAG
>c151922_g1_i1|m.85807 c151922_g1_i1|g.85807  ORF c151922_g1_i1|g.85807 c151922_g1_i1|m.85807 type:5prime_partial len:67 (+) c151922_g1_i1:3-203(+)
TCGAGCCAAATTATGCAAGGCTTATGCATGGGGAAGACAAGCTCTCGCCCCGAGAAAAGT
TCATTAAGATCACATAGAAAGTTACAAATAATGAATTTTGACATCTTTGATCAGATCACG
CCTAATTCAATGGGAATAATAAGTACAATTTTAGCCTTTATTGATGATTGTAACAAAAAG
TCTTGGGTATACACAATGTAG
>c151997_g1_i1|m.85909 c151997_g1_i1|g.85909  ORF c151997_g1_i1|g.85909 c151997_g1_i1|m.85909 type:internal len:71 (+) c151997_g1_i1:2-211(+)
CATAAATTTGCATTCGAATCTATTGATCGAAGGCTTAAAAATATTATCGGAATTGATTTC
CTCTTTGGTGGTATTCCTTTTTTGGTGTTGCCAATGATACCCAAAGGCGATCGATTTCAA
ATTATATCTTATTCTATAAAAGAGTCTCATCTTTGGCCTTATGTACATTTACTCAGATTG
CTCACAAACATGCGTTCACTTTCTTTGTGG
>c152002_g1_i1|m.85915 c152002_g1_i1|g.85915  ORF c152002_g1_i1|g.85915 c152002_g1_i1|m.85915 type:internal len:65 (+) c152002_g1_i1:1-192(+)
CAGTTGCCCAAGTTCGAGGGCGACCTGTTCGCCGCCAAGAAGGGCGGCCAGGACGGCGAA
CCCGTGCCCGACAACGCGGCGCTCTACCTGATTCCCACGGCCGAGGTGCCGCTGACCAAC
TTCGTGCGCGACGTGGTCGTGGCCGAGGACCAACTGCCCATCAAGCTCACGGCCCACAGC
CCCTGCTTCCGC
>c152007_g1_i1|m.85924 c152007_g1_i1|g.85924  ORF c152007_g1_i1|g.85924 c152007_g1_i1|m.85924 type:complete len:117 (+) c152007_g1_i1:61-411(+)
ATGGGCAGATGTTTCAATGGACTTTATCGAGGGCTCTCTACGGGTGGGTGGCAAATCATC
ACTCATGGTGGTGGTGGATCACTTCTCCAAACATGTCCATCCTTCCCATTTGCATACCCA
TATGCATCTATACGAGTAGCTCGGCTCCTTGAGGAGGTTATGGTGCACTTCCACGAGTCT
CTTAAGTCAATCTCGTTGTGTCGTGACCCTATTTTCACGAATCAATTTTGGAAGGAGCTT
TTCTGCATCTCAAGAACTCGCTTAAAATTATCTTCCACATACCACCTTCAAATGGACAGT
AATATAAAGATAGTGAATAGAACCAATGAAATTCTTTTGAGATTCTACTGA
>c152048_g1_i1|m.85978 c152048_g1_i1|g.85978  ORF c152048_g1_i1|g.85978 c152048_g1_i1|m.85978 type:internal len:49 (+) c152048_g1_i1:1-144(+)
CACCCGCCGGCGCCGCCGTATAGATGCAGCCCCGATCACGAAAACATGCCGCTAGCCGTC
GATTCGCTGGAGTTCGAACGTGCCGAGGCGGTTTCCGGCGAGTATGGGTCCGTTTCCAGT
TTTGCCCTTAAAAATGCGAGATCG
>c152095_g1_i1|m.86043 c152095_g1_i1|g.86043  ORF c152095_g1_i1|g.86043 c152095_g1_i1|m.86043 type:3prime_partial len:44 (+) c152095_g1_i1:3-131(+)
ATGGAAGCCATCCACTTATTGCGAGGTCTAATGGAAAAATACATCCTGTTGAGTAGATCT
AAAACTGAATATATGGCATGTAATTTTAGTTATAATAATATTATTGACAGAGATGTGTTT
ATGGATGAT
>c152155_g1_i1|m.86122 c152155_g1_i1|g.86122  ORF c152155_g1_i1|g.86122 c152155_g1_i1|m.86122 type:5prime_partial len:77 (+) c152155_g1_i1:2-232(+)
CTAAACAATGCCGGAGCAACCTACCAGAGGCTCATGGACCAGGTCTTCCAAACGCAACAT
GGAAGAAATTTGGAAGTCTATGTGGACGACCTATTGGTTAAAAGCATCAAGGATAAAGTC
CACCTCGCCGACCTGCAGGAAACGTTCTCCAACCTCCGCAAATTCCTGGTAAAGCTGAAC
CCTGATAAATGTAGATTCAGTGCAAGGTCGGGGATGTTCCTGGGCAGATGA
>c152176_g1_i1|m.86155 c152176_g1_i1|g.86155  ORF c152176_g1_i1|g.86155 c152176_g1_i1|m.86155 type:internal len:179 (+) c152176_g1_i1:3-536(+)
CAGCGATGGACGGCGATGAGAGGGGAGGATGAGATGGAGATCATTCAAGACCTTCCGGAA
GGCCTCAGGAGGGATATCAAGCGCCATTTGTGCTTGCAACTCATCAAGAAGGTTCCTCTT
TTTCACAACTTAGATGATTTAATCCTCGACAACATTTGCGACAGAGTCAAGCACTTAGTT
TTCTCCAAGTATGAAAAGGTAATTAGAGAAGGAGACCCTGTCCTGAGAATGATATTTATT
GTAAATGGCTTCTTGCAAAGCAGCCAATGCCTCAGCAAAGGCATTATTGCCACCAGCATG
CTCGGCCCTGGAAATTTTCTGGGAGATGAACTTCTTTCATGGTGCCTTCGTCGGCCATTT
ATCGACCGCCTTCCGCCTTCCTCCGCGACATTTGAGTGTGCTGAGCCAACGGAAGCTTTC
AGTCTCGAAGCACACCACCTCAAGTACATAACTGAGCACTTTCGGTACAAATTTGCCAAT
GAGAAGCTGAACAGAACGGCAAGATACTACTCCTCGAATTGGAGAACGTGGGCG
>c152214_g1_i1|m.86204 c152214_g1_i1|g.86204  ORF c152214_g1_i1|g.86204 c152214_g1_i1|m.86204 type:internal len:38 (+) c152214_g1_i1:2-112(+)
GGTCCGCAGTTCGCCTCTCAAAAACTGCGATCGTTCTGTAAGGAGAAGGGGGTTCACTTT
AGGTTCGCGTTCGTTAATCACCCACAAACGAACGGATTGGCGGAAGCCACA
>c152350_g1_i1|m.86373 c152350_g1_i1|g.86373  ORF c152350_g1_i1|g.86373 c152350_g1_i1|m.86373 type:internal len:78 (+) c152350_g1_i1:2-232(+)
TCTATTACCCGGAACACCATGTTAGCCGCCTATGCATCTGGTGGCATGGCCTCCCAGGCT
CTCCACCTTTTCCAGGCTGTTAAACGTGATTTTGACGCGGACGAATTTACCATTTCGAGT
GGATTGACTGCTTGCGCCGCACTTAATGATCTGAGATCCGGCGTGCAAATCCATGGCTTC
TCCTTGGCTGCTGGGTTTCAGATTGATTCAGCCGTTGTGTACGCCGTCTCG
>c152440_g2_i1|m.86492 c152440_g2_i1|g.86492  ORF c152440_g2_i1|g.86492 c152440_g2_i1|m.86492 type:internal len:71 (+) c152440_g2_i1:1-210(+)
CAGCTTTTTTCGAGAATGATTTCCTTGTATTATCATTATCATGCGGAGGAGAAAATGCTG
GAGGTTTTTGCTGACATGGAAGAACTGAGAGTGAAGCCTGACTCAGATACCGTGAGAAGA
ATGGCAATAGCTTTTGAGAAACTAGGGGATTTTGACAGGAAGGAAATGCTGCTCAGAAAG
TATCAGCTTAAGTGGAAGTACTTGCATTTT
>c152517_g1_i1|m.86605 c152517_g1_i1|g.86605  ORF c152517_g1_i1|g.86605 c152517_g1_i1|m.86605 type:3prime_partial len:114 (+) c152517_g1_i1:142-480(+)
ATGGATGTCAAGTCAACATTCCTACATAGAGAGATAGAGGAAAAGGTCAATATTAACAAA
TTGTTTGGCTATTCTAAAGTTAAAGGAACCCGAAAACATTTGCTACTGAAGAAGGTTCTA
TATGGCCTCAAGCAAGTGCAAAGAGCATGGAATGAAGGGATAGATAGTAGGTACCTCAAG
AAAAATGGATGCTCCCAGAGCCCGTATAAACGCATCATTTACATAAAGATTGGGAAAGTC
AGATTGGTCTGCATATGCCTGTATGTAGGCAATCTAATTATCTCGGGAAGCTCAAAAGAT
ATTGTTGAGAGCTTTAAAAAAATTTTGATTAAAATGACC
>c152552_g1_i1|m.86647 c152552_g1_i1|g.86647  ORF c152552_g1_i1|g.86647 c152552_g1_i1|m.86647 type:internal len:64 (+) c152552_g1_i1:2-190(+)
TTCATCATTCTTATGCTTTATCAGCTTAAAGCAGTGAAGCAACAGTTCAACGTAGGGAGA
GTCAAGTTGACTAATGTCCCATTAGTTGTACACTTAAGGTTGGCAAACCAACATAGTTTG
GTAGATCCTACCAAAATGGAGAGGATGAAAAATGTACCATATGTATTAGTAGTGAGAAAT
CTAATGTGT
>c152592_g1_i2|m.86707 c152592_g1_i2|g.86707  ORF c152592_g1_i2|g.86707 c152592_g1_i2|m.86707 type:5prime_partial len:61 (+) c152592_g1_i2:1-183(+)
CCTCGGCCGCTTAGTTTTCTTGATGTATTGAAAATGCTGCTCAAAAAGTCAAATAAAAGG
TTTGAAAACACAGATATTTTGGAGATTGCTGCCATGAAGGGAATCCATTTCCCTCCACCA
AGATGGTGGAGGCCTGAGGGCTACGGAGATGAGAAGTCTCATGGGGCGGAAATGAAGTCC
TAA
>c152626_g1_i1|m.86754 c152626_g1_i1|g.86754  ORF c152626_g1_i1|g.86754 c152626_g1_i1|m.86754 type:5prime_partial len:71 (+) c152626_g1_i1:2-214(+)
CTCTTAGCTGCTGGGTTTATAAGGAGGTATAAGATGAGACTTATTGTAGTTGCTGTGTTG
GCTAGCCTAACTTTAGCTGTTTTTGGTTGGATTGGTGCAATGTTAGGTAGGGTGCCACTT
ATTAGGTCCATTTTTAGAGTCTTGTTTGGTGGTTGGGTTGCTATGTCTGTGACTTTTGGT
GTCATGAAAATATTTAAGTCTAGTGGATTTTAA
>c152736_g1_i1|m.86873 c152736_g1_i1|g.86873  ORF c152736_g1_i1|g.86873 c152736_g1_i1|m.86873 type:internal len:99 (+) c152736_g1_i1:2-295(+)
GATAATCTTCCAATACCGAGAGTAAACTCATCAGAGAATGTATCTTGGAAAGTAGAAGGA
TCTTTGTTTTCTGACTATGGGAATAAATCTTTTAAAGATTTGCTTGACTGGCTTGGACTA
GTCTTTGGATTTCAGAAAGGAAACGTGGAGAATCAGAGGGAGCACTTGATTTTGTTGCTT
GCAAACATTGACATAAGAAATAAAGGCCATGAAGATTACAGTCTTATGGCAAATGAGCTG
CAGGTAATCTTATTTGGCAATGTGCATTCAGTTAGTGGAGAGTTTTTCAGGCCT
>c152740_g1_i1|m.86876 c152740_g1_i1|g.86876  ORF c152740_g1_i1|g.86876 c152740_g1_i1|m.86876 type:5prime_partial len:63 (+) c152740_g1_i1:3-191(+)
GGCTTGTTGAGGGAACTTTATAGGAGGGGCGTCAATGTACTTGAGGACAAAGGGGAGATT
AGCTTTAAGGCTGCCATGAAAGCAGATCTTGTCGTTGCTGGATCAGCTGTCAGTTCATCC
TGGATAGGTAAAATTCTTCTGCTCGAGTGTTTAGTTTCATCTTTAGGACATTTTATAAGT
AACACTTAA
>c152856_g1_i1|m.87012 c152856_g1_i1|g.87012  ORF c152856_g1_i1|g.87012 c152856_g1_i1|m.87012 type:internal len:60 (+) c152856_g1_i1:1-177(+)
CACAACTATGGAAAAGAAGGGAAGAGGACGGATTATACGCCATATTCCTGCCAAAAGATA
ATCTCTTATACTCCAAGTGTTGGCGATCATCACGGCTGCCCTTATCGGCATTTTAGAGAA
GAAAACTTGAGGGCTGCCCTCTCATCAATTGGGGTTGGGGGAGATGCATTGGTTGAT
>c152858_g1_i1|m.87015 c152858_g1_i1|g.87015  ORF c152858_g1_i1|g.87015 c152858_g1_i1|m.87015 type:5prime_partial len:47 (+) c152858_g1_i1:1-141(+)
CTCTTGGATGGCAAAGTACTATCCATGGAGAAGATTTATAGTTCAGAGAAGCCAGCGGAT
ATGATTACAAAGGTTGCAAGCGTAAAGAAGTTGAAATTGTACTCTACTTCTATCGGTGAC
CAAGGATCAGATTTTATGTAA
>c152876_g1_i1|m.87038 c152876_g1_i1|g.87038  ORF c152876_g1_i1|g.87038 c152876_g1_i1|m.87038 type:internal len:36 (+) c152876_g1_i1:3-107(+)
CACTATTCCGGGTACATTACCGTCGGAGAGCGTCAAGAAAAGGCGCTTTTCTACTGGTTT
TTTGAGGCCGAGCACAGCTCCGGCGAAAAACCGATCGTTCTCTGG
>c152921_g1_i1|m.87099 c152921_g1_i1|g.87099  ORF c152921_g1_i1|g.87099 c152921_g1_i1|m.87099 type:complete len:51 (+) c152921_g1_i1:99-251(+)
ATGTATTCTACATGCGTTTGTGCTAAGTGCCAATCAAGCCCTAAGAAATCTCACTACAAA
GCCATAAAAAGAATTATGAGATATCTTATGGGGACCAAAAACCTCATTTTGTACCCTAAG
AATAGTGATTTTGAACTTACAAGATATTCTTAG
>c152958_g2_i1|m.87142 c152958_g2_i1|g.87142  ORF c152958_g2_i1|g.87142 c152958_g2_i1|m.87142 type:5prime_partial len:63 (+) c152958_g2_i1:1-189(+)
TACAACAAGAGGTTTGATAACTTATACAGTATTCTGATCCTTTACATTAATAATATGCTG
ATTGGTGGAGCAAGTTTGCATGAGATTGATAGACTAAGGGTGTTTTCTAAGGAGTTTATA
ATTTATGATTATGGTGCTGCAAAAATAATTCTTGGAGTGAGGATCTTTAGGGACAAAGAG
GTCCTCTAG
>c152984_g1_i1|m.87172 c152984_g1_i1|g.87172  ORF c152984_g1_i1|g.87172 c152984_g1_i1|m.87172 type:internal len:54 (+) c152984_g1_i1:1-159(+)
CAGTCACCTAAATCTACCAAGGAGAAAAAGTTGATGGAAAAAGTTCCTTATGCCTCGGTA
GTGGGCTTGATATATGCCATGAACGGCACTTGCCCAAACATTGTTCATTCAGTGGAAGTT
GTCATTCGTTTCATGAGTGATCAGAGAAGCATCACTGGG
>c153073_g1_i2|m.87279 c153073_g1_i2|g.87279  ORF c153073_g1_i2|g.87279 c153073_g1_i2|m.87279 type:complete len:74 (+) c153073_g1_i2:88-309(+)
ATGAAGTGGAACAATCCTTCCTTGTGGTACCAGGCCTTCACTGGATTGCCCATCCGTCAA
GTTCTGGCGTGTCTCGACTCATCGGGAAAACTAATGAAGTGGGCGATGGAGCTCAGCGGA
TACGAAATCGAGTTTGTAGGCCACAATGCCATCAAATCTCAAGTATTGGCTGACTTTGCA
GCTGATTTGAATCATCCGACGTCGAGCTACCGTAGACATTAG
>c153081_g1_i1|m.87298 c153081_g1_i1|g.87298  ORF c153081_g1_i1|g.87298 c153081_g1_i1|m.87298 type:internal len:52 (+) c153081_g1_i1:3-155(+)
ATTAGCGCCTCACGCGCGCCTTCCGACTACGCCGAGGACATTCTTCGCGACGCCCTCGAC
ACCATTTCCGGCAGCGTAGCTCACCGTTGCGCCGGCATTGTTGCAGACAGGTTCAAAACA
AAAGCCCTTCGCAATCTAGAAACGCAAAATCAC
>c153097_g1_i1|m.87314 c153097_g1_i1|g.87314  ORF c153097_g1_i1|g.87314 c153097_g1_i1|m.87314 type:internal len:81 (+) c153097_g1_i1:3-242(+)
GAGTTAGCTGAAGTGAAGGAAATCATTGTAGTGTGCGATCCTTTCTTTATGGATGTATTT
GAGGACGCCTGTGAAGAAGTTCAAGTAGATGTTAAGTTTGCTCTTCCTGGAACGGAGAGA
CAGAATTCCGTTTTCAATGCTTTCCAGGAAATCGATAGTTACTCTGAGCTGGTTTGCATT
CATGATTCTGCAAGGCCGCTAGTATCATCTGAGGATATCAATAAGGTTCTGAAAGATGGC
>c153221_g1_i1|m.87471 c153221_g1_i1|g.87471  ORF c153221_g1_i1|g.87471 c153221_g1_i1|m.87471 type:internal len:53 (+) c153221_g1_i1:1-156(+)
CCGAATGCGAAATATGTTTATGGAATAATGACCGGATCAATGGAGCCTTATTTGAATAAA
TTAAGGCATTATGCAGGGAGCCTTCCTTTAATGAGTGCTGATTATGGATCTTCCGAGGGA
TGGATTGCTGCTAACGTTGATCCAGAGCTTCCGCCT
>c153250_g1_i1|m.87519 c153250_g1_i1|g.87519  ORF c153250_g1_i1|g.87519 c153250_g1_i1|m.87519 type:5prime_partial len:44 (+) c153250_g1_i1:1-132(+)
AGAAAATTTGAGATGAGTAGCATGAGAGAACTTAAGTATTTCTTTGGGTTGCAAGTAAGG
CAATCCATAAAAAGAATTTCCATCTGCCAAAATAAATTTGCAAATGAACTCATCAAGAAA
TTTGGTTTGTAA
>c153253_g1_i1|m.87521 c153253_g1_i1|g.87521  ORF c153253_g1_i1|g.87521 c153253_g1_i1|m.87521 type:3prime_partial len:38 (+) c153253_g1_i1:79-189(+)
ATGGAGATGAGGTTGTTTAGGCGAATAAGTGGCTTTACCCTAAGATGCAAATTGCAAAAA
GATTATATGCGTGAAAAAATTGGAGCAGCTACAATAGATGATAAGATTAGA
>c153272_g1_i1|m.87548 c153272_g1_i1|g.87548  ORF c153272_g1_i1|g.87548 c153272_g1_i1|m.87548 type:internal len:72 (+) c153272_g1_i1:2-214(+)
GATAAAGGCTGGTTGGATGATCACATTTTCACGATTTTGATCGTTTCTTTTTCTAAATGG
GGAAAGATTGATCGAGCATTGGAAATGATGGATTTGATGGTGGGTTTGGGAATAAATCCG
AGTGAGAAAACATTTCATGTGCTAATTCATGGTTTTTCTAAACAAGGAAGGCATGATGAG
GCAGTAGAGTTGTTTGAGAAGATGAAGAGTTTG
>c153294_g1_i1|m.87575 c153294_g1_i1|g.87575  ORF c153294_g1_i1|g.87575 c153294_g1_i1|m.87575 type:5prime_partial len:66 (+) c153294_g1_i1:3-200(+)
GCAAATAATCGCTCCATCGTTGAATTAGCAACGAATTTTGTCCACCGCAAAAGAACTAAG
TATATTATAGCGCGTTATCATTTTATCCATGAGAAGGTTGAGACAAAGGAGATTCTACTG
GAGCCCATTCTTACAAACAATCAAATTGCTGACATATTTATAAAGCTGTTGTTGGTGAAT
ACATTCGAGAACTTTTGA
>c153314_g1_i1|m.87590 c153314_g1_i1|g.87590  ORF c153314_g1_i1|g.87590 c153314_g1_i1|m.87590 type:3prime_partial len:161 (+) c153314_g1_i1:41-520(+)
ATGGAGTATCCTTCGAGCGAAGATGATGAGCTGATGAAGGACTTTGTTCATCTAGAAGAA
GAAGAAGAAGAAGATATCGCGTCTTCCGATATCGAGCAACAAGCCGGAGAAGTTATTGCT
CCCCTTCATTATTTCAATCCGCAGGATAACTCATTAACTTTAGTCCATTCTATTGGGAAT
GAGCTTATTGTTTGTGAGGCTGACGTGAAGGGTCAGGACCCTCATCTAGGAATGGAGTTT
GAGTCTGATACAGCAGCCAGGTTGTTTTACAATTCTTACGCTCTTCGCTTAGGGTTTGGC
ATTCGTGTTGCAAGGTCTCGTAGTGAAAGAAGAAAGGGGATCGAGGTTTTGGTTATGAAG
AGGTTTGTCTGTTTAAAGGAAGGTCACCATAAAAAGAAGGCTTTAGAAGTGGCTAATAAG
AAGAAGAGGAAGCGGCTTTCTATAAGGGATGGATGCCCGGCGATGATGGAAGTGGTAGAT
>c153378_g1_i1|m.87665 c153378_g1_i1|g.87665  ORF c153378_g1_i1|g.87665 c153378_g1_i1|m.87665 type:3prime_partial len:159 (+) c153378_g1_i1:3-476(+)
ATGCTCATCAAGAAAGCTTCATTTCTCTTCTTCTTCTTCATCGTCGTCAATGCAGCAACC
TCAAAGTGGAAAATGCAAGCATCCATTGCAAGCGCTTGCATTCATCGCTATGCATTAAAC
GGCGGGAGGTGGAGAATGCTCCGGCAGAACATCGGTGTATCGGCAATGCACGTCCAGCTC
CTCCCCGGCGGAAAGCTTCTTATCTTCGATCGCACTGATTCTGGCAGCTCCGATTTCTTC
CTGCCCAAAAGCAGCTGCCGATCCAACCCAACCGGACAACGCGATTGCTCCTTCCACTCC
GTCCTTCTCGACGTTTCATCTTTAGATCTTCGTCCCCTCAAAATCCTCACCGATACATGG
TGCTCATCCGGTGCTCTTCTTCCGAATGGATCTCTGCTTCAGACCGGCGGCTTCAATGGC
GGTGACCGTGCCATTCGCATCTTCGTCCCAGGTTCGACTGAGTGGATCGAGCAG
>c153378_g2_i1|m.87669 c153378_g2_i1|g.87669  ORF c153378_g2_i1|g.87669 c153378_g2_i1|m.87669 type:internal len:48 (+) c153378_g2_i1:3-143(+)
TCGACTGAGTGGATCGAGCATCCCGCTTACCTAGCTGTTCGTCGATGGTACGCATCGAAT
CAGATCCTCCCCGACGGCCGCGTCATTGTTATCGGAGGGCGTCGTCAGTTCAATTACGAG
TTCTTTCCACGCACAGAAACC
>c153425_g1_i1|m.87736 c153425_g1_i1|g.87736  ORF c153425_g1_i1|g.87736 c153425_g1_i1|m.87736 type:internal len:43 (+) c153425_g1_i1:2-127(+)
TTTGCTCAGCATGACATTATCCATGAAACCTCATGTCTGTACACCCATCAACAAAATGGG
GCAGCCGAATGCAAACATTTGCACTTATTAAAAGTCACTCGAGCTCTCTTATTCAAAATG
CAAGTC
>c153429_g1_i1|m.87747 c153429_g1_i1|g.87747  ORF c153429_g1_i1|g.87747 c153429_g1_i1|m.87747 type:internal len:52 (+) c153429_g1_i1:2-154(+)
ATCCGGGTGGTTCTTAGCTTGGTAGCTTCAAAGGGTTTTCATTTTGAGCAGATGGATGTG
ATGACTGCCTTCTTGCATGGTGATCTTAAAGAGGAGCTTTATAAGTTGCAACCGGAGGGA
TTTGTAACGCCAAGGAAAGAAGAGATGGTCTGC
>c153430_g1_i1|m.87748 c153430_g1_i1|g.87748  ORF c153430_g1_i1|g.87748 c153430_g1_i1|m.87748 type:5prime_partial len:33 (+) c153430_g1_i1:3-101(+)
TGCAGACGCGCCACCGCTCCCCCTGCTCCTCCCGACGGTCTTTGCCTCGTGGATGTAGGC
TATGAGGATTTTGTTCCAGAGAATTCCTTAATATTATGA
>c153455_g1_i1|m.87784 c153455_g1_i1|g.87784  ORF c153455_g1_i1|g.87784 c153455_g1_i1|m.87784 type:5prime_partial len:37 (+) c153455_g1_i1:1-111(+)
AAAATGCTGGGCTTAGCTCCCGAATTGGCAGTGCATAGGCTTGACGTCAAAGCAAATGCG
CCGCTGGTGAAACAAGCGCTGAGGAGAATGGGACTTGAAATTGAAGAGTAA
>c153559_g1_i1|m.87910 c153559_g1_i1|g.87910  ORF c153559_g1_i1|g.87910 c153559_g1_i1|m.87910 type:5prime_partial len:109 (+) c153559_g1_i1:3-329(+)
AAACCTTGCAAATTAAAACAGCCAGGTGATCACATTCCGGCTATAGAAGATCCCATTCCG
GCATTAGTCTCCGATGCATCGAGAAAATTGAAGGGAAATGAATCCTGCACGAATTTCATT
CTGGAGAAGCTGGTGATCACATTTCGGATTTTTTGGCCCACCATCAAGAAGGACGCAATG
CATACGACCAAAACATGTTACCAGTGCCAAACGTTCGACGCAATCCCCTATAAACTGATC
CACATGCTGGAACCAACTGCTGCAGCTTTGTCGTTTTCCATCTGGGGAATTGATTTATCT
GAACTGTTCTCTATGGCTGCTAGATGA
>c153599_g1_i1|m.87967 c153599_g1_i1|g.87967  ORF c153599_g1_i1|g.87967 c153599_g1_i1|m.87967 type:5prime_partial len:52 (+) c153599_g1_i1:1-156(+)
AGATGTGTTTTAGTGGGCTACTCTTCTACACAAAAAGGCCATAATTGCTACCATCCTCTT
GCCAAGAAGTGGTATGTTTCCATGGTTGTCATCTTTTCAAGGATCAATCATATTTTACCC
CTTGTCGTAACCTTCATGGAAAAACCAACACATTGA
>c153730_g1_i1|m.88136 c153730_g1_i1|g.88136  ORF c153730_g1_i1|g.88136 c153730_g1_i1|m.88136 type:internal len:84 (+) c153730_g1_i1:1-249(+)
GTTCTTGCTACCATGCTTGTCTCACAGCTTAGTGAGATCATTGCTTCAGATCAGGCACGC
TCTGCTCCAGTTCTTCAAGGCAGTGATGCTCAAGGCAACTGTTCACCATCAAAGCATGGT
CGAGTCACTGATCCATCACCAGTTTCTGAAAATACTTCTAATCAGACAAAAATTTGGTCC
GATCTTTCTGGAATTGCTGCAAGAACCCCTGAAAATCCAAATTGTCATATACCTAAAAGG
ATGAATGGA
>c153730_g2_i1|m.88138 c153730_g2_i1|g.88138  ORF c153730_g2_i1|g.88138 c153730_g2_i1|m.88138 type:internal len:81 (+) c153730_g2_i1:2-241(+)
CCTGCCAAAGATAACAGTGACGCAACGCTGCATACGCAGCTTTGGATTGATCCCGCGGAG
GAGTTTTTGCATTATAGACACGTTGGTGATCCCGTGGATATTACATTTGGTTTGAAGGAA
CTCAAGGCATTTCTCTCATTTTGTGAAGGATGTGAAGTAGACATTCAGCTTTTTTTTGAA
AAGGCAGGCGAGCCTATGTTAATGGCGCCGAGTTTTGGATCTGATGATGCCATTAGTTCA
>c153763_g1_i1|m.88179 c153763_g1_i1|g.88179  ORF c153763_g1_i1|g.88179 c153763_g1_i1|m.88179 type:3prime_partial len:71 (+) c153763_g1_i1:38-247(+)
ATGAAAAATGGCATTCCTTTCATTTGGGATGGCATGTGCCAGGAGGTTTTTGATAGTGTA
AAGTTATACTTATCAAACCCATCAATCCTAGCATCGCCAATTTTGAGACAACCGCTCATC
CTCTGCACAACTGCTCTAGAGAAGTCTCTCAAGGCCCTACTCGCCCAAAGAATGATGAGG
GAAAATAAAATTTCCTATTTTATATTAGCA
>c153804_g1_i1|m.88232 c153804_g1_i1|g.88232  ORF c153804_g1_i1|g.88232 c153804_g1_i1|m.88232 type:internal len:59 (+) c153804_g1_i1:3-176(+)
CACAGCTTCAGCAGATTGCTAAGCCCCGCTCATTTTAGGCACAAAAGCACTCGATCAGTG
AGCTATTACTCACTCTTTAAAGGTTTTCTGTTTCTTGGAAAATCTTCAACTGTTTATGCA
CCCCTACCTTTTTTATTATTTAGTAGTCATTTAAGGGCCCTAGCTGATGATCAG
>c153944_g1_i1|m.88407 c153944_g1_i1|g.88407  ORF c153944_g1_i1|g.88407 c153944_g1_i1|m.88407 type:5prime_partial len:118 (+) c153944_g1_i1:2-355(+)
AACAATCTCCTTAAGTCCATTAGAATGGGAGGAATGGGCAATCCTAAGAAGAAGGAATAC
TATTTTAATATAAAATCATATTCTCCCGTTGATAATGTAAAGGCACAAAATTATCCCAAT
ATTTATATTAATGCACGGTTGAATGATATTTATAAATCTTATTCCGAGGCAGCTAAATTT
GTCGCAAAGATAAGAGCTACAAAGACTCATAGTAATCTACTATTATTTAAATGCAACCTT
GATGGCCCAGGTTACATCGCAAACTCAAAAAGTTTTGAGGCTCTACAAGAAGATGCATTT
GCATATGCTTTCTTGCTAAAGGTTTTGGGCATGACTCCAACTATTTCCACCTAA
>c154005_g1_i1|m.88479 c154005_g1_i1|g.88479  ORF c154005_g1_i1|g.88479 c154005_g1_i1|m.88479 type:internal len:77 (+) c154005_g1_i1:2-229(+)
TCTCAATCTGAATGCATTGAGAGGGTTCTTCAAAGGTTTAGCGTGAAGGATGCCAACCGT
ATTAATACTCCCTTGGTTGGTCATTTTAGACTCCCGAAAAAGCTATCACCTAAATCAAAC
AAGGAGAGAAAGATGACGGAGAAGGTTCCTTATGTTTCGATAGTTGGGAGCTTGATGCAT
GCCAGGATTTGTACTTGCCCACGCATTGCTCATTCAGTGGGAGTTGCC
>c154062_g1_i1|m.88573 c154062_g1_i1|g.88573  ORF c154062_g1_i1|g.88573 c154062_g1_i1|m.88573 type:internal len:122 (+) c154062_g1_i1:1-363(+)
CGCAAATTCAAGAAGTCTTCAAAGGTCCATTTTTCCAGCGAAGTTGTTTACCAGCTCGAT
TGGCTCGAAGCACGCTGGGGCGAGAACTACAATCAGTTGATCGCAATTTGTCGCGGCCAA
ACCAAGATTCCGAAATGGGCACGTCTAGGGTACGGTGACGTACTAGCGAACATCGTTTTC
TATCACAGTGTGCCAAACAATCTTCCCGGTTTGTTGTGGTTTAGCAATGAAAAATGGCAT
GGACTAATGCGTGGGAGAGCGCTGCCAGACTGGCTCTTGGCTCTGTTGGATTCAAGGGTC
GATGGTGCCAATACAGGCAACGGCATCGCCGGTGAGCTATTGAAGCTACTGGATTTGATC
AAG
>c154105_g1_i1|m.88633 c154105_g1_i1|g.88633  ORF c154105_g1_i1|g.88633 c154105_g1_i1|m.88633 type:internal len:66 (+) c154105_g1_i1:2-196(+)
ATATATTATGTGTTATGGAGGAGTTGTTTCATGACAATCTCATCTGCAAAAGTGCGTGAC
ACTCTCACCACTGAAGCGAAGTACATTGTTATCACCAAAGGTCACAAAGAACTTTTTTGG
TTAAAGAGGTTTCTTAAAGAGATTGGGATAAGGCAAGAACATATAATACTGTCATGTGAT
AGCCAATCGACTATC
>c154130_g1_i1|m.88658 c154130_g1_i1|g.88658  ORF c154130_g1_i1|g.88658 c154130_g1_i1|m.88658 type:internal len:50 (+) c154130_g1_i1:1-147(+)
CTGTTAGGAGCTTCCATGTCCGCAAAGAAAATCGCCGTAATCATCGGCAGCCTGCGTAAA
GAATCGCTCAACCGCAAGTTCGCGCATGAGGTGATTGCGCTGGCGCCGCAGTCGCTGTCG
CTGGAAATCGTTGAGATCGGCGAGCTG
>c154142_g1_i1|m.88678 c154142_g1_i1|g.88678  ORF c154142_g1_i1|g.88678 c154142_g1_i1|m.88678 type:internal len:65 (+) c154142_g1_i1:3-194(+)
AAAGTTCTTTGCTTTGGGAAATTGAGATTCACTTTCCAATGGTTTGTTGGTTCTAAATTG
GTAGGAGACATGGACAATAGAAGGAGCACTACTGGCTATGTGTTTCCATTGGGGAGTACT
ATTGTGAGTTGGATTTCCAAATTGCAGAAGGCTGTTGCATTGTTCACCACTGAAGTAGAG
TATGTGGCCGTT
>c154205_g1_i1|m.88762 c154205_g1_i1|g.88762  ORF c154205_g1_i1|g.88762 c154205_g1_i1|m.88762 type:5prime_partial len:68 (+) c154205_g1_i1:1-204(+)
ATAAGGACAAAGATAATTGAGGCACTTAAGGAGTACTGTGAAGAATCAGAAGACAATGAG
GATCAATGCAAACGAACCGTGAAAAAGTATGTTCCAACTGTCCTTACTAAACTGGAAAAA
TTGAAACCGACGGATATGTGCCTCATGATGGGAATGTGTGATGAAGGCATAGCCATTGCT
AACATGAGATTAGATATGCTTTAA
>c154241_g1_i1|m.88822 c154241_g1_i1|g.88822  ORF c154241_g1_i1|g.88822 c154241_g1_i1|m.88822 type:5prime_partial len:48 (+) c154241_g1_i1:2-145(+)
AACGTAGGCACCATCTGGCAGTATTTAATGGAAAATGACTTCCAACTCCAACGGGGAATG
AATTTGGAGGTATATTTTATTGACCTATTAGTCAAGAGTGTAGAGGATGAGACCCATCCC
TTTGATCTGGTAGAATTATTCTAA
>c154294_g1_i1|m.88884 c154294_g1_i1|g.88884  ORF c154294_g1_i1|g.88884 c154294_g1_i1|m.88884 type:internal len:71 (+) c154294_g1_i1:1-210(+)
GTTTCAATGGCAAACGACAACATGGTTTCCGTCCAAGTTCCATTGTTAAAGGCCTGCGAT
TACAATAAGCGGAGTAAAATGAAGGCTCTACTTGGAGCGCATGATATTTGGAAGGTTGTG
CAGAAAGGCTACAATGAGTCCGCTCTAGCCACTGCACAAACAAAAGCTCTAAGAGATACA
AGAAGCCTCTCTTCCTCATCTATCAAGCAT
>c154314_g1_i1|m.88907 c154314_g1_i1|g.88907  ORF c154314_g1_i1|g.88907 c154314_g1_i1|m.88907 type:internal len:54 (+) c154314_g1_i1:1-159(+)
CGATCTCGTAGAATGAAGGCCTTCTTGCTCCTTGGAAGGAGAGGAGTTTTTGATGGGACA
GTGGAGAACATGCATCTGCATTGGAAGTATATAGAGCTGGTGAAGATTATTCTGAATGCC
AAAACTCTTACCCAAGTTAAGGACATTGCATTATCACTA
>c154327_g1_i1|m.88927 c154327_g1_i1|g.88927  ORF c154327_g1_i1|g.88927 c154327_g1_i1|m.88927 type:internal len:45 (+) c154327_g1_i1:3-134(+)
AAGGTGAAGAAAGATGAATATTTTCCTGCTGACCTCATCTTACTTTCATCCAGTTATGAG
GAGGCAATTTGTTATGTTGAGACTATGAATCTTGATGGAGAGACAAATTTGAAAATGAAG
CAGGCCATGGAG
>c154327_g2_i1|m.88928 c154327_g2_i1|g.88928  ORF c154327_g2_i1|g.88928 c154327_g2_i1|m.88928 type:internal len:66 (+) c154327_g2_i1:3-197(+)
AATTTGCAAGATGATAGTAGCTTTGAACAGTTCAAAGCAATGATAACATGTGAAGACCCA
AATCCTAATTTATATACCTTTGTTGGAACCATGGAGCTTGAAGGCCAAAAGTTCACCCTC
TCACCTCAACAGATACTTCTTCGGGACTCAAAACTGCGAAATACTGATTGCATTTATGGG
GCTGTGGTATTTACT
>c154356_g1_i1|m.88956 c154356_g1_i1|g.88956  ORF c154356_g1_i1|g.88956 c154356_g1_i1|m.88956 type:5prime_partial len:44 (+) c154356_g1_i1:3-134(+)
CTTCATCAACTAGATCTGAAAAATGCTTTTCTTCATGGAGACCTTTCAGAAGAGGTCTAT
TTAGAGCAACCACCTGGATTTGCTGCTCATGGTGGGAGGGACTACTTCTGCCACCTGAAG
AAATCTTTGTAA
>c154379_g1_i1|m.88988 c154379_g1_i1|g.88988  ORF c154379_g1_i1|g.88988 c154379_g1_i1|m.88988 type:internal len:156 (+) c154379_g1_i1:3-467(+)
TATAGTGAGCTGGCTGCAGCTACGAATAACTTCGACGAGCATCTGAAGCTTGGAGAAGGT
GGGTTCGGAGCCGTTTACAGGGGACTGCTTGGTGATTCCATTGGGCAGGTTGCCATCAAG
CGGGTGGCGAGGGGCTCGAAACAGGGGAAGAAGGAGTATATTGCAGAAGTGAAGATTATA
AGTCAACTGAGACATAGGAACTTGGTGCAATTGGTTGGATGGTGCCATGGCAAAGGAGAG
CTCATTCTTGTCTATGAATTTATGCCAAATGGTAGCCTGGATACTTATCTTTATGAGGGT
GATAGATTTCTCGCTTGGCCATTGAGATTTAAAGTTGCTCTTGGCCTCGCAAGCGCCTTG
CTCTATCTGCACGAAGAGTGGGAAGAGTGCGTTGTCCACCGTGATATCAAACCCAGCAAT
GTAATGCTGGATGCTGCCTTCAACGCCAAGCTTGGCGACTTCGGC
>c154471_g1_i1|m.89086 c154471_g1_i1|g.89086  ORF c154471_g1_i1|g.89086 c154471_g1_i1|m.89086 type:5prime_partial len:36 (+) c154471_g1_i1:2-109(+)
TTAAGATGCTACCGCGTCAAGTTGAACCCAGTCAAGTGCATCTTTGGCGCCATGTCAGAT
ATGTTCCTCGGCTATGACATCTCTAGGTCAGGCGTCGCCATCAACTAG
>c154515_g1_i1|m.89139 c154515_g1_i1|g.89139  ORF c154515_g1_i1|g.89139 c154515_g1_i1|m.89139 type:internal len:38 (+) c154515_g1_i1:3-113(+)
AGAATTCATTTCATGCTTTCCTTATGTTCTCCTGTCATCTTTGCTGACAAAGCATACCAC
AAACAACTTTCCATCTCTGAGATCACAAATGCGGTGTTTGAGCTGTCGAGC
>c154555_g1_i1|m.89173 c154555_g1_i1|g.89173  ORF c154555_g1_i1|g.89173 c154555_g1_i1|m.89173 type:internal len:41 (+) c154555_g1_i1:1-120(+)
CAGGAAAATGTATGCCTTCTATATGATAACCAATCTGCTATCCATATGACTAAGAATGCT
CGATTTCATGCTCATTCCAAGCATATTGCCACTTGGTACCACTGGATTTGGGTTGTGGTG
>c154685_g1_i1|m.89305 c154685_g1_i1|g.89305  ORF c154685_g1_i1|g.89305 c154685_g1_i1|m.89305 type:internal len:119 (+) c154685_g1_i1:1-354(+)
GTTCCATGGAATTTGCATGAACCTTCTCCCCAGAAGTGGGTTTTTGAAGGCAATGCCGAT
ATTGAATCGTTTCTAAAACTTGCTCAAAAATTAGGGTTTCTTGTGATGCTTCGTCCAGGG
CCATACATATGTGCAGAGTGGGATTTTGGTGGCTTTCCTGCTTGGCTGCTTTCCATACAG
CCTACCCTGAAGCTAAGATCTTCAGACCCCGCTTACCTTAATCTGGTTAAGAGATGGTGG
GGAGTATTACTTCCTAAAATTACTCCTTTTTTGTATGGGAATGGTGGCCCTATTATCATG
GTTCAGATCGAAAATGAGTTTGGATCATTTGGAGATGATAAGGCCTATCTTCGC
>c154685_g2_i1|m.89307 c154685_g2_i1|g.89307  ORF c154685_g2_i1|g.89307 c154685_g2_i1|m.89307 type:3prime_partial len:104 (+) c154685_g2_i1:3-311(+)
ATGGCGGGCAGAGAAATCTTAACTTCGATCCTCGCAGCCTCCTCCGTCTTCTTCTTCATT
CTTTCACTGGCGGCCCCTCCGGACATCCTCTCCAGCTTTCCATCTTCTCGCCGCCATGAT
TCTCCGAAGGACAATAATAAAGGCTTCTTAATAGCCGATGACATGTTTTGGAAAGATGGA
AGGCCTTTTCGGATCATAGGCGGCGATTTACATTATTTTCGCATACTTCCTCAGCAATGG
GAAGATAGACTACTAAGAGCAAAGGCTTTGGGATTGAACACCATACAGACATATGTTCCA
TGGAATTTG
>c154691_g2_i1|m.89316 c154691_g2_i1|g.89316  ORF c154691_g2_i1|g.89316 c154691_g2_i1|m.89316 type:internal len:39 (+) c154691_g2_i1:2-115(+)
CTATCTATGGATTTTGTCTTGGGACTACCTCGCACACAATTAGGAGTGAACTTTGTTATT
GTCGCAATGGATCGCTTTTCAAAGCTAGCTCATTTTCTACTAAGCCTCAAAACA
>c154721_g1_i2|m.89348 c154721_g1_i2|g.89348  ORF c154721_g1_i2|g.89348 c154721_g1_i2|m.89348 type:5prime_partial len:72 (+) c154721_g1_i2:2-217(+)
GATGGGCTCGCCACACATGGGCGCGGCAAAGAGGCTGTTCACATGTTTGAGGCCATGAAG
AACGCAGGCGTTGAGCCAGACGCTGTTTCTTTCATCGGCGTTCTCAAAGCTTGCAGCCAT
GGCGGCTTGGTCAGCGATGGACGCCATTATTTCAGCTCGATGAAAAGGGAGTTCCGGACT
TATTTAGCTGAGCAGGACTGGTCGAAGAGGCAATGA
>c154770_g1_i1|m.89399 c154770_g1_i1|g.89399  ORF c154770_g1_i1|g.89399 c154770_g1_i1|m.89399 type:internal len:45 (+) c154770_g1_i1:1-132(+)
CTACCGAACTTGGAGGCGATGGTTTGGTCTGCCGCAGGACACTCGCGTTATAGCTTCTCT
GCCGCGTTCTCTGAATACCACAGGATTCCCATGGAGCCCAAAGATATCTCTGCAGTTAGC
TTCATAACTCGG
>c154828_g1_i1|m.89463 c154828_g1_i1|g.89463  ORF c154828_g1_i1|g.89463 c154828_g1_i1|m.89463 type:complete len:93 (+) c154828_g1_i1:3-281(+)
ATGCATTTGATGACACAGATGCTACACCCATTCTCGGGCAAGTTTGTGGTCGTGTATTTT
GAGGATATTTTGATCTTTAGCAAAGAGGACGAGCACTTGTCCCATTTACGGGTTGTGTTG
GAAGTTTTGAAAGAGAACCAACTTTTTATTTATCTTCAAAAGTGCATTTTTCTAGTCAGA
TCTCTCAAATTTTTGGGTTCATCAAAGGAATCCAAATGGATGAAGAGAAGGTCCGGGCCA
TCCGTGGCTGGCCTACGCCTCGCACTCTCGCGGAGCTGA
>c154923_g1_i1|m.89567 c154923_g1_i1|g.89567  ORF c154923_g1_i1|g.89567 c154923_g1_i1|m.89567 type:internal len:111 (+) c154923_g1_i1:1-330(+)
GCAACTCTTGATGATCTCCTCAAAATTAATTTTGGCTCTGAAAATGAACAGCGCCCAACT
TTTATTAGTGCACTCATCCCCACGGGGGAGGTTGACATGATAAAATATTTTGTAATGGAG
TATGAAGATTGCTTTTCATGGAGTTATACTGAAATGTCGGTTTTATCATCTAACGTTGTT
GTACACAAGCTCGCCATAAAAGCTAGTGTGTCGTTGGTAAAACAATCTCTGCAGCGGATG
AGACTTGAATTGAGGGACACGTCATCGTTCAAACCAAAAGCTCATCAGCGCCGATTTCAC
CCGAGAAGAAATCTATGCGAACTGGATTGC
>c154959_g1_i1|m.89605 c154959_g1_i1|g.89605  ORF c154959_g1_i1|g.89605 c154959_g1_i1|m.89605 type:internal len:49 (+) c154959_g1_i1:1-144(+)
GGATGCGATGCTCGTGGAAACATACTGCGCTCCGCGGAGCTCTACAATTCCGAAACGAAG
GTATGGACGACGCTGCCGAGCATGAACAAGCCCCGGAAAATGTGTTCCGGCATTTTTATG
GATAAAAAATTCTACGTGATTGGG
>c154959_g2_i1|m.89607 c154959_g2_i1|g.89607  ORF c154959_g2_i1|g.89607 c154959_g2_i1|m.89607 type:internal len:79 (+) c154959_g2_i1:2-235(+)
GAAGAGTTTGATGTCGAGAGGGGTGTATGGAGGGTCATTCCTAATATGTCTTTGGGGCTC
AATGGAGCGAGTGGAGCACCTCCCCTCGTTGCGGTGGTTAACAATGAGTTGTATGCTGCT
CATTATGCCCTTCAAGAAGTCAGGAAGTACAATAAAAAGACTAACGAGTGGATTACATTG
GGGAAGCTGCCGGAGAGGCCTTCGTCGGTAAATGGGTGGGGTCTTGCATTTAGG
>c154987_g1_i1|m.89646 c154987_g1_i1|g.89646  ORF c154987_g1_i1|g.89646 c154987_g1_i1|m.89646 type:5prime_partial len:43 (+) c154987_g1_i1:3-131(+)
TACACAGTGCAAACGAATGGTTACAGCAGCGGTAAAGGAGACAGAGAACAAAGGGTCAAC
TTGTGGTTCGATCCAGCCGCTGACTTTCATACTTATTCAATTTTATGGAATCATTGCCAT
GCCATGTAA
>c155028_g1_i1|m.89703 c155028_g1_i1|g.89703  ORF c155028_g1_i1|g.89703 c155028_g1_i1|m.89703 type:internal len:63 (+) c155028_g1_i1:1-186(+)
CCTCAACATAATGGTGTTGCTGAACGCATGAACAGAACCATCACAAAATGTGCTAGAAGC
ATGAGATTGCACTCAGGTTCACTAAAGCAGTTTTGGACAGATGTAGTGAGCACCGCAGTA
TATCTGATTAATCACAGTCTTTCAATCCCATTAAATGAAGGAATACCAGAAGAAGCATGG
AGTGGA
>c155059_g1_i1|m.89732 c155059_g1_i1|g.89732  ORF c155059_g1_i1|g.89732 c155059_g1_i1|m.89732 type:internal len:107 (+) c155059_g1_i1:2-319(+)
GTAGATGGCAGATCGAAATCTCGTTCAATGGAGAAGTGCAATTCGAAGTCGTCCTCTGCT
CTGAGCTCCGATGAGTTCAGTCCGGTGAGACGCCCTGCAGACGATGATGCTCTGCTCTCT
GCTTTTGCCTCTAAGCTCAGGCCCATCATCATCCCAACAAGACGTCAGAATCCATCCCCA
CCGTCGACTGTTTCCACCGCCGGAACATCAGACAATCACAACCCTCCATCAAGATCAAGC
TTTACCGATTTCTTTGATCAAGGCAGAGCCGCCACCAGCACGCATTTTTCATCCCGCTTA
TCGCCTCCCGACTTCATC
>c155079_g1_i2|m.89756 c155079_g1_i2|g.89756  ORF c155079_g1_i2|g.89756 c155079_g1_i2|m.89756 type:3prime_partial len:43 (+) c155079_g1_i2:169-294(+)
ATGTTGGTCATCAGAAGGAACAAGAAGAGGATCAGTGCACTAAAGGCGACGCTCAAAAAG
GAGTTTGTCATGAAGAACCTTAACGGCACCCAAACGATCCTTTCAATGAAGATCGATTGG
GATCGG
>c155096_g1_i1|m.89774 c155096_g1_i1|g.89774  ORF c155096_g1_i1|g.89774 c155096_g1_i1|m.89774 type:5prime_partial len:101 (+) c155096_g1_i1:1-303(+)
CAATGTTCTATTAAGATTATTTTTTCAGATAATGAAGGATACTATTTTAAATCCGTCCTT
GAAGTTTATTTTATAAATCATGAAATTTTCCACCAATCACTTTATGCAAATAACGTGGAA
CCTGGAAAGAAGAATAGATATCTTTTAAACACTACTAGGACTATGCTATTTACTTTAAAT
TCTCCTAAATCTTTATGGGGAGAAGCTGTTTTAAATGTTACCTATCTCATCAATAGGTTA
CTAACTCATGTTCTCAAAAAGCAATCACCCATTTATTTATTATCTAGTCCCCTTTACTAT
TAG
>c155115_g1_i1|m.89788 c155115_g1_i1|g.89788  ORF c155115_g1_i1|g.89788 c155115_g1_i1|m.89788 type:5prime_partial len:47 (+) c155115_g1_i1:2-142(+)
GTTGATGGTGATGTAGCTTGCTTAGATGGAAAGAATGGCGAAGTGGAATGCGAGAACGAG
GCTCTAAAAGACAGGGTTAAGACGGCGTTTCGGCGCATTCAAAGTGCTGTAAGGCCAATT
CCATTGTCATCTGCATCATGA
>c155171_g1_i1|m.89847 c155171_g1_i1|g.89847  ORF c155171_g1_i1|g.89847 c155171_g1_i1|m.89847 type:internal len:36 (+) c155171_g1_i1:1-105(+)
CCTCAACCCATGAACTTATCGTGTGACAATCAGGCAACAATTCATATTGCTTTAAATCTT
GTGTTTCATGAGAGAACCGAGCTTATCGAAGTTGATTGTCATTTC
>c155209_g2_i1|m.89880 c155209_g2_i1|g.89880  ORF c155209_g2_i1|g.89880 c155209_g2_i1|m.89880 type:internal len:65 (+) c155209_g2_i1:2-193(+)
GATGATCGGATCATTCCCCTTTTTTCTGCAGAAGTGCATTATATGTCAAACCAGGAATAC
ATTTCTAGATATCTTGCCTGCTCGCTCGACCTCACTGCTCGGCAGGATGCAATCAACTGG
ATCTTCAAGGTGTCGGAGTTTTACCGTTTCCGGCCAGCCACCATCTATCTCTCTGTAAAC
TACCTTGACCGC
>c155213_g1_i1|m.89887 c155213_g1_i1|g.89887  ORF c155213_g1_i1|g.89887 c155213_g1_i1|m.89887 type:5prime_partial len:68 (+) c155213_g1_i1:3-206(+)
AAAGCTTCGAAACGACCCTCGCTTGCATCCCAGATTAGAAAGTGTGCTTTGTGGCATGCT
TTTGCAAAGGACACGCTTTGTAGATGGTCTTTTGATCAAATTTTGTTGTGTTGCTTAGAT
CGCGATGAGGTGATGAGAGTCTTCAAAGAAGTGCATTCGGACTTTGTGGTGCCCATTAGT
CGGGAAACCTACGATGAAGCATAA
>c155292_g1_i1|m.89978 c155292_g1_i1|g.89978  ORF c155292_g1_i1|g.89978 c155292_g1_i1|m.89978 type:complete len:100 (+) c155292_g1_i1:84-383(+)
ATGAAGGTATTGGCTGTCGAGTCTTCAAATGCTGACTCACATTTCCAGCAATTAGACAAA
CTTCGAATGATTTATGAAGAATATGTAAAACTTGGGAAGGAGAGTATACCTTTAGTAGAA
AAGAATTTGCACCAGTTGATGGAAGATCATTGCCAAAAGTCTCAAGCTTATGATGATGTA
ACGTTATTTCCTTTATATCATCTCTTCTTTTTCTTTTGTTCTTTTTTTTTGAAACATTAT
GCATTTTTATATTTTAGATATTTTAAATTTTTTTGGTTTAGCAAGATAAAACATAGTTGA
>c155310_g1_i1|m.90005 c155310_g1_i1|g.90005  ORF c155310_g1_i1|g.90005 c155310_g1_i1|m.90005 type:3prime_partial len:51 (+) c155310_g1_i1:53-202(+)
ATGGAGGTGAAGATTGACAAGGAGGATCATGTGATCTTACTCTGGCCATTGTTGCTGAAG
TCACTTGATCATTTAGTGACGACTGTTCTCTACAACAAAGATACACTAAAGATGAAGGAA
GGCAAAACCACTCTCTTATCTAATGAAATG
>c155369_g1_i1|m.90070 c155369_g1_i1|g.90070  ORF c155369_g1_i1|g.90070 c155369_g1_i1|m.90070 type:complete len:31 (+) c155369_g1_i1:103-195(+)
ATGGAAACCACTCATTTATTGAGGTCTCAGTTGGAAAAATATAAAGAAAATAAAACTGAT
TTGCTTATGATTTTTATTGATTTAATGAAATGA
>c155407_g1_i1|m.90108 c155407_g1_i1|g.90108  ORF c155407_g1_i1|g.90108 c155407_g1_i1|m.90108 type:5prime_partial len:82 (+) c155407_g1_i1:3-248(+)
AACTACGATGGAAGTGTGCTGCGCTGTGATAGCCAAAGTGCCATTCATTTGGTAAAGAAC
CTAGTTCATCAAGGAAGGACAAAGCACATAAAAGTTTGTTATTGCTTCATCAGATCAACT
TTAGAAGACGGAGTGCTAGCACTTGAAAAGATTCTCAGGAACGAGAATCCAGCCGAAATG
TTGACAAAAATTGTTACAAATGAGAAACGGAAGTTGTGCTTAACTTCTATTGGACTTCTT
GGTTGA
>c155483_g1_i1|m.90196 c155483_g1_i1|g.90196  ORF c155483_g1_i1|g.90196 c155483_g1_i1|m.90196 type:internal len:36 (+) c155483_g1_i1:2-106(+)
CTCTGGCATAGGAGACTTGGTCAGATGAGTGAAAAGGGGATGAAGTCCTTACTCTCTAAG
AGGAAACTTTCGGGGCTCAAATCTATGGATCTGGAATTCTGTGAA
>c155517_g1_i1|m.90225 c155517_g1_i1|g.90225  ORF c155517_g1_i1|g.90225 c155517_g1_i1|m.90225 type:5prime_partial len:51 (+) c155517_g1_i1:1-153(+)
GCTATCGGTTGTTGCTGTATCTTTACGGTTAAAATCTTTTTGGATGTTATGTTGCTCGCC
TTAAAGCTTGACTTTGCCAAGGAATATGTCCAACTCTATGACATTGATTATTCTGAGATG
TTCTCTCCTGTTGCTAAGCTCACCTCCATTTAA
>c155521_g1_i1|m.90230 c155521_g1_i1|g.90230  ORF c155521_g1_i1|g.90230 c155521_g1_i1|m.90230 type:internal len:46 (+) c155521_g1_i1:3-137(+)
AACCTTCATTTTAGGAATGACAATAGTCTCCAGTTGTTTGACAAATGTGATAAACAGGAA
AGCTCTTTTGGAAGTTTAGAAGAATCTATGGAAGAAAGCCCAGGGGATTCAATACCAATT
GGTCATAAAAGATCG
>c155593_g1_i1|m.90295 c155593_g1_i1|g.90295  ORF c155593_g1_i1|g.90295 c155593_g1_i1|m.90295 type:5prime_partial len:48 (+) c155593_g1_i1:2-145(+)
AGATCCTTTGGGAAAAACTCAAAGAGTTGCACATCTGCCTCATTGCTTGGGGATTGGCAT
AGAATCAATGTCGCTCTCACACGTGCCAAGAAGAAGCTGATAATGGTTGGGTCGGTTGAA
ACCCTTTCTAGTGTTCCTCTTTGA
>c155617_g1_i1|m.90312 c155617_g1_i1|g.90312  ORF c155617_g1_i1|g.90312 c155617_g1_i1|m.90312 type:internal len:84 (+) c155617_g1_i1:1-249(+)
TACGAAAATCCGATTATCCGAGGAAATGACAAGCATGCCTCTGATAGAGAAAAGCATATT
GGTTCTGCAATTGCAAAGGAATTAAGAGAGCGGATAAAACCTTATTTTTTGCGGCGTTTG
AAGAGTGAAGTTTTCTTTTCAGATGATGCAGTCAAGAACACGCAGCTTTCTAGGAAGAAT
GAGATAATTGTTTGGCTAAAATTGACATCTGTTCAGGTATACTGTTTTCCAATAGTAATT
CTTACTTTT
>c15572_g1_i1|m.3938 c15572_g1_i1|g.3938  ORF c15572_g1_i1|g.3938 c15572_g1_i1|m.3938 type:3prime_partial len:33 (+) c15572_g1_i1:86-181(+)
ATGGATTGTAAATCAATATTTGGGTATTGTATATTTGTTGTTAGGAATCTTATATCATGG
AATAGCAAGAAACAAACTATTATATCCAGATCCAGC
>c155775_g1_i1|m.90456 c155775_g1_i1|g.90456  ORF c155775_g1_i1|g.90456 c155775_g1_i1|m.90456 type:internal len:59 (+) c155775_g1_i1:1-174(+)
GTCTGGTCTAAAAAGGAATTTGTCCTCCCGGAGATCGATGCTGACCACATCATCTCCCTC
TTCGAAGGAAATTCTAATCTATTCTGGGCGGAGCGTCTCGGCCGCGAGCATCTAGGCGGG
ATGCCTGATCTCTGGGTCAAGCATTGCGGCATTTCCCATACCGGATCGTTCAAG
>c155806_g1_i1|m.90492 c155806_g1_i1|g.90492  ORF c155806_g1_i1|g.90492 c155806_g1_i1|m.90492 type:complete len:56 (+) c155806_g1_i1:96-263(+)
ATGGAAGAGGAGTTGGCAACTCTTGATGATAATCGCACATGGGAACTTTTACCTTTACCG
CTTGGAAAGAAATCCATTGGATGCAAATGGGCCTTCACGGTTAAAGTTCTCCCGGATTGT
TTTGTCTCTTGGTTGAAGGCTCATTTGGTTGTCAAAGGCTATGCATAG
>c155819_g1_i1|m.90504 c155819_g1_i1|g.90504  ORF c155819_g1_i1|g.90504 c155819_g1_i1|m.90504 type:internal len:89 (+) c155819_g1_i1:2-265(+)
CAGAAGTTAAAAGAATACTTAATCCCATCACCTATCCTGACCACGCAGAAGGCCAACGAC
GCACTTCTTTACCTAGAAGTCAACGAGGCAGCGATCAACTTTGTGCTGGCATGCAAGGTG
GGGACGCATCGGCATCCGGTACAATACTTCAGTAAGGTGCTAAGCAGGGTCGAGCTGATT
TACTCCAGTCTTGACCAGGCTATTTTTGCCCTCATTTTGACGCATAGGAATATGAAGGCA
GATTTCCAGATCTGCAAGGTGCGT
>c155894_g1_i1|m.90599 c155894_g1_i1|g.90599  ORF c155894_g1_i1|g.90599 c155894_g1_i1|m.90599 type:complete len:31 (+) c155894_g1_i1:88-180(+)
ATGCATCAAATGGATGTGAAGTCAACATTCTTGCATGGAGAGATAGAGGAAGAGGCCTAC
ATTGACCAATCACCTAGGTATTTTGAAGCCTAG
>c155894_g2_i1|m.90600 c155894_g2_i1|g.90600  ORF c155894_g2_i1|g.90600 c155894_g2_i1|m.90600 type:5prime_partial len:37 (+) c155894_g2_i1:2-112(+)
AAAGATTATATACAAAATGAAGGTATAGACTATGAAGAAGTGTTTTCTCTAGTAGCTCGA
ATGGAGACCATTCGACTATTCATTGCCTTACCTACACAAAAAGGATGGTAG
>c155908_g1_i1|m.90623 c155908_g1_i1|g.90623  ORF c155908_g1_i1|g.90623 c155908_g1_i1|m.90623 type:internal len:40 (+) c155908_g1_i1:3-119(+)
GAAGCTAACACAATAAAAGCCCTTCTAATGGAGTATAAAGATTGTTTCATATGGAACTAT
ACAGGAATACCAGAATTAGCATATGAAGTCGCTATACACAAGCTCACGATCAAACCC
>c155917_g1_i1|m.90638 c155917_g1_i1|g.90638  ORF c155917_g1_i1|g.90638 c155917_g1_i1|m.90638 type:internal len:109 (+) c155917_g1_i1:2-325(+)
ACTGCCCCCAACGCCGTCGTCGCGCTCAACGGCCTGTTCGAGATCCTATCCCTCACCGGA
ACGTTCTTGCCTGGCCCATCCCCACCTGGATCGACCGGACTGACGGTGTACCTTGCCGGG
GGACAAGGACAGGTGGTCGGCGGGAGCGTTGTGGGGTCCCTCGTGGCAGCAGGACCTGTC
ATGGTCGTTGCGGCCACGTTCTCTAACTCCACCTATGAAAGGCTGCCAATAGAGGACGAT
GATGATGGGTCGGATGCAGGTATGTGTGATCGGTTATCGGATACAATGGATATGACGCCT
TCCACTATCTTTCAAGCCGACGTG
>c155942_g1_i1|m.90673 c155942_g1_i1|g.90673  ORF c155942_g1_i1|g.90673 c155942_g1_i1|m.90673 type:5prime_partial len:68 (+) c155942_g1_i1:3-206(+)
AACACCAAACTTGAAGAAATCTTGGATGTGGAATGTGGGAATGTGGAAGTTGAAGCAGTG
GAAGCAATTATAGACATCGCAGCAATGTGCACAGATGCAAATCCTGATGACAGGCCTACA
ATGTTCAGAGTGCTGCAGATGCTGGAAGAGGAGCTTATGTCCCCTTGTCTTAGTCATTTC
TACGAGCCTCATTTGGACATCTGA
>c156024_g1_i1|m.90773 c156024_g1_i1|g.90773  ORF c156024_g1_i1|g.90773 c156024_g1_i1|m.90773 type:5prime_partial len:58 (+) c156024_g1_i1:2-175(+)
TACAACTCACAATTAAGCAAACTAGGCTTTCATGCCGGCTATCGCCAAGTCTATTTGTGC
TTAGATTCTTTAGAGAAAACAACCTTCTACACTCATCACAGGCATTATGAATTTTTTATT
GCGCTCTTTGTCTTGGCAAATACCCCCTTCAACAATCCAAGCCCTCTTGAATGA
>c156058_g1_i1|m.90806 c156058_g1_i1|g.90806  ORF c156058_g1_i1|g.90806 c156058_g1_i1|m.90806 type:3prime_partial len:32 (+) c156058_g1_i1:118-210(+)
ATGGATAATAGACCTCAGTTTGCCTCTCATAAGCTGAGATCGTTCTGCGAAGAAAAGGGA
GTCTACCCACGGTTCTCCTCTGTTGACCACCCA
>c156124_g1_i1|m.90874 c156124_g1_i1|g.90874  ORF c156124_g1_i1|g.90874 c156124_g1_i1|m.90874 type:internal len:91 (+) c156124_g1_i1:1-270(+)
CCAGGGCTTTTTCATATACTCGCCTCTCGCACCGGAGGCCCGCCGCGCGTCCGTCTTACA
GGTCTTGGGTCTTCACTAGAAGCTCTAGAAGCCACAGGGAAACGCCTCTCTGACTTTGCA
GAGACTCTAAACCTTCCTTTTGAGTTCACCCCTGTCGCCGATAAGGCCGGAAACCTCGAC
CCAGACAAGCTCTGTGTCTCCCGCCGTGAAGCCGTCGCCGTTCATTGGCTTCACCATTCT
CTTTACGACGTCACCGGTTCAGACGCCAAC
>c156154_g1_i1|m.90907 c156154_g1_i1|g.90907  ORF c156154_g1_i1|g.90907 c156154_g1_i1|m.90907 type:internal len:121 (+) c156154_g1_i1:1-360(+)
GTCTATTGCCACGTGAGCAATCCTTCCAAAACAACCGTCTTAATACCAAATCAAGAAAGT
GTGGAGATTAGATTTTTTATACTTTTTAGCAATCATATTGCTATTTATGAGAGGGAAAAT
GGCTTGCCAATAATAACTACATATGGCCTTCCACCATTAGGAGAAGAAATAAAACAATTA
TATAATGGCATAAAAGTAAAGTTTGTTGATCCTATTTATTCCTTATATTATGAAGAATCT
GAGTTCTCTTCCAATATTCTGCGCTTCTACTATAGTTCAATGAAAACACCTCCATCTATT
TATGATTATGATATGGATTTAGACATCTCTGTTCTAAAGAAGATTCAACCGGTATTAGGA
>c156223_g1_i1|m.90977 c156223_g1_i1|g.90977  ORF c156223_g1_i1|g.90977 c156223_g1_i1|m.90977 type:3prime_partial len:54 (+) c156223_g1_i1:136-294(+)
ATGGATTGCTGGACTCCTTACCTTATAAGCAAACTTTATATGCAGTATAGAAGGAGGAAA
GAGAGGGAGAACGTTGATTTCAAAAATCATGTCATTCAGCAGTTTGTTCTTGAAGGGTTT
CTTGAAAAGCATTTGAGAAATGCGGGCTTGGTGTTCAAC
>c156322_g1_i1|m.91080 c156322_g1_i1|g.91080  ORF c156322_g1_i1|g.91080 c156322_g1_i1|m.91080 type:3prime_partial len:36 (+) c156322_g1_i1:68-172(+)
ATGGAGGAGAAGATACATGCTATTCAGAAGAACATCACTTGGTTGTTGGAAACACTTCCA
ATAAATCTAAGGGCCATAGACATCAAGTGGTATACAAGATCACAC
>c156437_g1_i1|m.91183 c156437_g1_i1|g.91183  ORF c156437_g1_i1|g.91183 c156437_g1_i1|m.91183 type:internal len:48 (+) c156437_g1_i1:2-142(+)
ATAAATGGACACTTTAAGGTGTACGGTTGCAAGACATTCTTCCACGTGCCTAAGGACGAA
TTGACCAAATTCGACCCGAAGACCAAGGGGTGTGTCTTCATCAGATACGGTTATGAGGAG
TTTGATTACAGGTTCTACGAT
>c156458_g1_i1|m.91209 c156458_g1_i1|g.91209  ORF c156458_g1_i1|g.91209 c156458_g1_i1|m.91209 type:5prime_partial len:58 (+) c156458_g1_i1:3-176(+)
GAGATTGAATCATCTCCTGGAGCTTCTGCAGCAGCTTCTATTCTTTCGAGGAATTGGAGC
[truncated: 20,601,714 more chars]
