# Supplementary material for: RNA-seq highlights parallel and contrasting patterns in the evolution of the nuclear genome of fully mycoheterotrophic plants
Source: BMC Genomics. 2018 Aug 9;19:602. doi: 10.1186/s12864-018-4968-3 (PMC6085651; doi:10.1186/s12864-018-4968-3)
Supplement: Supplementary file 4 — Longest open reading frames from major isoforms of the transcripts of Hypopitys monotropa, after removal of low-coverage transcripts and contamination. FASTA-headers were created by TransDecoder. (ZIP 6215 kb) [file 12864_2018_4968_MOESM4_ESM.zip › Hypopitys_monotropa_ORFs.fasta]

>c0_g1_i1|m.1 c0_g1_i1|g.1  ORF c0_g1_i1|g.1 c0_g1_i1|m.1 type:complete len:74 (+) c0_g1_i1:220-441(+)
ATGACCAAGGAGGCGAGTGGAGATGGTCTAGTGTTGCAAAGTCCGGAAGTGGACAAATTC
AAATATGCTTTAAGATTTCGATTCAAAATAACCAATAATCAAGCAAGTTACGAAGCCTTG
ATCGCGAGACTCCAACTGGCCAAGGCAATAGAGAAGGACATTAGTGATTCGCAATTGGTG
GCCAGGTTAATGGATAATTTGAAGCAAAATAAGAAAGCATGA
>c10007_g1_i1|m.29945 c10007_g1_i1|g.29945  ORF c10007_g1_i1|g.29945 c10007_g1_i1|m.29945 type:internal len:85 (-) c10007_g1_i1:3-254(-)
AATCCCGAGATGAGTGCATTTTCTTCATCTCACACCTCTTTCTCTCTTCCTCTCCTCATC
CTCCTCCTCTCCATCTTCACCGTCTCCGTGTCCTCCTCAGATTACACAACCCTGGTGTAC
AAAGGGTGTGCAAACCAAGAATTCCAAGACCCAACCGGGGTTTATGCTCGAACTCTTAAA
ACCCTCTTTGACACACTTGTTACCCAATCATCCACCACAAAATTCTACAAAACCACTACC
GGTGAAGGCCAA
>c1001_g1_i1|m.4498 c1001_g1_i1|g.4498  ORF c1001_g1_i1|g.4498 c1001_g1_i1|m.4498 type:3prime_partial len:63 (-) c1001_g1_i1:2-187(-)
ATGGGCAAGGGGGCACAGGTGCTTACGCTCATAGGTGAAGATGAATATGAAGATGACGAG
GAACCTGATCATGGGGAAGAGGAGGTAAGTGAACCTAATTCTGATTCAGACATGCAAATC
TCCATGCATGCACTAGCTGCTAGCAATTCATTTCGTACCATGAGAATCACAGGCACAATT
AACGGC
>c1001_g2_i1|m.4501 c1001_g2_i1|g.4501  ORF c1001_g2_i1|g.4501 c1001_g2_i1|m.4501 type:internal len:68 (+) c1001_g2_i1:1-201(+)
AGAAAAATCACCACCCTCGTAGATTCAAGGAGCACACATAATTTTGTAGAACCTGGGTTG
GCCAAACACTCAGGCCACTTGGTGGAACCAACTCAGGATTTACCTATGACTGTAGATGAT
GGCACTAGGTTATGCAGTAGGGGAATGTGCAAGGTGTTTGCATGGGAAATGCAGGGGAAG
GTGTTCACTACAGAACTGAGG
>c10037_g1_i1|m.30074 c10037_g1_i1|g.30074  ORF c10037_g1_i1|g.30074 c10037_g1_i1|m.30074 type:5prime_partial len:229 (+) c10037_g1_i1:2-688(+)
TTGAGACCTGACCTCAAAAGAGGTGCTTTCTCTCCTCAAGAAGAAGACCTCATCATTCAT
CTGCATTCCCTTCTTGGCAACAGGTGGTCTCAAATTGCAGCACGCTTGCCCGGACGCACT
GACAATGAAATAAAGAACTTTTGGAACTCAACTATAAAAAAGAGGCTCAAGAATTCCACA
TCATCATCACCGATACCATCCCCGAACGCGAGTGATTCGTCTTTGGAGCCCCTAGATGCA
ATACAAGGAATCATGGCCATGAAAGACCATAACATGATGACAATGTTCATGAACTCATCG
ACGTCATCGTCGTCATCGTCATTTACACGAGAAAATGATCAAGTTTCCATGATTGGTGGA
AATGGATACTTTAATTTGCCAATCTTCATGCCACAGATTGGATTGGATGGTGATGGATGT
TTTGGGAATCATGGAATATATGGCCAAAATGAAGAGATGTTTTTCCCTCCTTTGGAGTGT
ATAAGCATTGAAGAAAATGGTGAAAACAAAAATATTATTGATAGAAACACTTACAACAAT
CCTCTTAATAGTATAAGCAAAGTGGAGACAATGGAAGGATTTGAAACTTTTTTCCAAGGA
GAAGAACTAAATATTGAGGAATGGGACTTGGAGAAATTGATGAGAGATGTTTCCTCCTTT
CCTTTTCTTGATATTCAAGGTGAATAA
>c10037_g2_i1|m.30078 c10037_g2_i1|g.30078  ORF c10037_g2_i1|g.30078 c10037_g2_i1|m.30078 type:internal len:40 (+) c10037_g2_i1:2-118(+)
AGGAGCAATGGACAGTTAGGGTGTTGGAGTGATGTGGCAAGAAATGCTGGACTTCAGAGA
TGTGGAAAGAGTTGTCGACTTCGTTGGATTAACTACTTGAGACCTGACCTCAAAAGA
>c1003_g1_i1|m.4506 c1003_g1_i1|g.4506  ORF c1003_g1_i1|g.4506 c1003_g1_i1|m.4506 type:internal len:335 (-) c1003_g1_i1:3-1004(-)
CCACAATCAAACTTTGTCAGTTCTACAACCCAGTCTCCTGCTGCCGATGCCCTTGTCTAT
TATCAACAGAATGGGATGAATTTGAATGAAGAACAGGGATTGAATTTTCTAAGTATGCCT
TCGGCCACTCATCCATGGCCTCATTTGGGAGTGGAAAATATACTGCATAGCCACCCCCAA
CTGCACAATGGGTGGACTAGAGGACCTTTAAATACTGGAATTACTCAAAGGACAGCTGAG
GCTTGTTCCGCTGAAGAAAGTGTGATTATTCAAGCTGAAGGTGTAAATTATGTTACGAAA
AAGGGATCTGGGCGTCCAAAGGGACACTATTGTAAGGGGTCCTTAAACGACATTGGTGTG
GCAAAGCCTCACAGAAAGATGTCAGAGCTAGATGGTTATCCCCAATTTGGGGACATTCAT
AAAAATGGTCAGAATGAGAAGCAGTACTATTCTTCCATTCTGCCACCAAAGTGTAACTCG
TTGGAAGAAGCTCGAGGTTATATATACTTGATTGCTAAGGAGCAGGATGGTTGCCGCTTT
TTGCAGAAGATGTTCAAAACCCCACAAGATGTACAAATTATACTTAATGAGATCATTGGT
CATGTATTGGAACTGTCGATGAATCCTTTCGGGAATTACCTTATGCAAAAGCTGTTGGAA
GTGTGCAACGAAGAACAAAGAATGCAGATCGTAATTATGATAACTGAAGTACCAGGCCAG
CTTGTTAGAATCTCCTTAAACTCCCATGGCACCCGCGTGGTACAGAAATTGATTGAAACC
CTCAAAACCAGGCAGCAAATCTCACTAGCTATTTCAGCACTCAAACCAGGATTTCTTGCT
CTCATCAAGGATCTGAATGGTAATCATGTTATTCAGCGGTGTTTGAAATGCCTTAGTAAC
GAGGATAATAAGTTCTTGTTTGTTGCTGCTGCAAGGCATTGTGTTGAAATTGCAACCCAT
CAACAGGGATGTTGTGTCCTTCAGAGATGCATCACTCATTCC
>c10043_g2_i1|m.30109 c10043_g2_i1|g.30109  ORF c10043_g2_i1|g.30109 c10043_g2_i1|m.30109 type:internal len:60 (-) c10043_g2_i1:2-178(-)
CAGGTATACGAGCTTAAACGTCGTGTATCTCGGATGAAACAAGGAGGCGGATCTATAGAA
AAATACTATAACAATCTACAGGGTTTGTGGCGAGAGATCGATTTTCGTCGACCAAATCCA
ATGAAATGTGCATTTGACATAAAAGGCTACAACTCCATTTTACAGGAGGAGCGGGTA
>c1004_g1_i1|m.4518 c1004_g1_i1|g.4518  ORF c1004_g1_i1|g.4518 c1004_g1_i1|m.4518 type:3prime_partial len:76 (-) c1004_g1_i1:2-226(-)
ATGTCCATTTTCAGGATTCCAAAGGCGATCGCCAAGCTAATCGAAGGTATTCAGAGGCGT
TTTCTTTGGGGAGGGGGGGCGGATTTAAAAAAACTTCCACTGATCTGTTGGGCCAAGATT
GCCCGTCCTAAAATGGCTGGCGGGTTGGGGATCAAGAAAATAACACTGCAGAATTTGGCA
TTGCTTACCAGGTGGTGGGCGCGTTATTATTTGGACAAGGGAGCT
>c1004_g2_i1|m.4522 c1004_g2_i1|g.4522  ORF c1004_g2_i1|g.4522 c1004_g2_i1|m.4522 type:internal len:180 (-) c1004_g2_i1:2-538(-)
ATCAATGCAAAATACAAGCCCAAGCAACCAAAACCTTGGCCATCCCTTCCGTCCAGCTCC
AAGAACTCCCCGATCTGGGATGGCATCCTATCTGTAGCGGTATCAAACGAGACCTTGAAT
GATTTTTTTCGATCTTATCTATTGGCGCAGGTAAAAGATGGCAGCTCTACTAAATTCTGG
TGTCACTCCTGGGTGGGAGAACCAGCTGACTTTAAAATTCTTTCAACTTTATTCCCCTGC
TTATATGCAATCACTCTTAACAAAGAGGCGCTTGTTGCTGACATTTTTCCTATAGTCATC
CAGAAGGATCCTTTAAGAGTGTTCAGGAGGAAATTGTACTCTTGGGAAGAGCCCGATTGG
AATGCGTTATGTAATCTGATCTCAAGTTTACGCCCCCTAAGGTCCGGCAATGATTCTTTT
ATATGGAGAGGTGTATCTAATGGAAAATTCACGGCTAAATTATCATATAACTTCTTAGAC
CCGGACAATAATTCTGCTCATAATTTGTTGGCTAGCGTGTGGAGGAACTTGGCTCCC
>c1007_g1_i1|m.4535 c1007_g1_i1|g.4535  ORF c1007_g1_i1|g.4535 c1007_g1_i1|m.4535 type:3prime_partial len:40 (+) c1007_g1_i1:297-413(+)
ATGATGTGTGTGTTGTGTGGGGGTGAGGTGGAATCCACTAATCACCTCCTTCTGCATTGC
CCCTCAAGTTGGAGGGTCTGGTCCTCCACCCTTAAAAGGTGGAATGTGTGCTGGGTT
>c1007_g2_i1|m.4536 c1007_g2_i1|g.4536  ORF c1007_g2_i1|g.4536 c1007_g2_i1|m.4536 type:internal len:82 (-) c1007_g2_i1:1-243(-)
TCAATCATAGATATGACTTTAAAGTCTGGACTTATATGGAAAATTGTCTCGGGGAACCAG
ATTTTATTCTGGTATCATCAATGGTCTGGAAATACAAAATTGAAAGACGAATTTCCACAC
CTATTCTCCCTCACAATCAATAAAAATATCACCCTTTCAGAAGTTCTATCTCCTTTACCA
CATTTTGAGCAGAGTGCCCTGGAGTTTAGGAGACGCCTTTTTGTTTGGGAGGAGGAATTA
TGG
>c10093_g1_i1|m.30317 c10093_g1_i1|g.30317  ORF c10093_g1_i1|g.30317 c10093_g1_i1|m.30317 type:5prime_partial len:148 (+) c10093_g1_i1:1-444(+)
AATGGCATAAGGGTGGATTTGGAAAGAATTCAACTGCAAGGAGACGGTGATGATGGGATT
AGTTGGAACTTGAACAATTGGGACACTTGCTCTGTAAAATCAATGTACAACCTTCATGAA
TACCTAGAGTTTTCAACCGATGAAGTGGATGAGGTTGCCCAGAAGGTATGGAAACCGGTG
GCTCCACAGAAGGTAAAAATGTTCCTGTGGTTTACATTCAGAAATGCAATTGCAACTGTT
GACTCGCTAACCAAAAAAGGATTGGGAGCATCGACAGCCTTAGACCCAATATGTAGGTTA
TGCGGATGTGAAGAGGAATCAGTCAATCACATGTTCGTATCGTGCTATGAGGCTTGGAAG
ATTTGGGGAGCTGTACTAGCATGGTGGGGAGTTAGCTGGGTTATGCCAAGGAGCCTAATC
GACTGCTTTAGAAGCTGGAATTAA
>c100_g1_i1|m.462 c100_g1_i1|g.462  ORF c100_g1_i1|g.462 c100_g1_i1|m.462 type:internal len:132 (-) c100_g1_i1:3-395(-)
TACAGCAGGAAATTCCGACACCTATGCTCAAGGATCCGGTGGCTGATCAGGCGACGTCCG
AGGCCTAAACTTGTCATTCGGAGATTCGGGAAGTGGAATGCGAACGACAAGTTTAAGGAA
AGCCCAAGAAAGATGAACTCCCGAACTCATCTCCATGGCCAAGTCTGTGGTGCTGCTGTT
TCGGAAAGGCCTATTTGTATCGCAACGTTCAATGTTGCCATGTTCTCTCTTGCACCTGCT
ATACCCAAGGCTGAAAAAACTGTTGTTTTCATTCATGAAAACAGGGATCCAAAGTCCGGT
AACCTTCGACCCAAAGGCATTCTAAAGCAGTCTCCCCTGCATCCCCTGATTCCTGATGAT
CTATCCAACCCACCAAGCCTACTCACGTCAAAG
>c100_g2_i1|m.467 c100_g2_i1|g.467  ORF c100_g2_i1|g.467 c100_g2_i1|m.467 type:internal len:159 (+) c100_g2_i1:3-476(+)
AAACCAAGCCTACTCAAGTCAAAGTTAAAAGTTTCTATCAATCTTCCCGATAACGAAATC
TCTTTAGCGCATAATACTATTGTTAGCCCACAAGTCCACATGCCAATGAGGTCTCCAGTA
TGTTTTCCTACTGGAATGTTCAATTACATGAATGATGGAGGCGTAATGAGAGGAAGTAGA
ACGATTCTCGAGGTGCTTAGAGAGGTGGATGCCGATATCTTGGCTTTGCAAGATGTCAAG
GCTGAGGAGGAGAAAAACATGAAGCCCTTATCGGATTTGGCTCATGCGTTGGGGATGAAT
TATGTTTTCGCTGAAAGCTGGGCGCCTGAGTATGGGAATGCTATCTTGTCCAAATGGCCG
ATTAAGCAATGGAGAGTTCAGAAAATTTTCGATGATCATGATTTCAGGAATGTGTTGAGA
GCTACAATAGATGTGCCATGGATAGGGGAAGTGAACTTCCATTGTACACAACTT
>c10134_g1_i1|m.30487 c10134_g1_i1|g.30487  ORF c10134_g1_i1|g.30487 c10134_g1_i1|m.30487 type:5prime_partial len:30 (+) c10134_g1_i1:2-91(+)
ATTAATCTGCAGGAGAAGGGTAAAGAAAGGATATTGTATGGACTTGATGACATAAAGGGA
GCAGATGAAATCATCATTGTACATGGGTGA
>c1013_g2_i1|m.4564 c1013_g2_i1|g.4564  ORF c1013_g2_i1|g.4564 c1013_g2_i1|m.4564 type:internal len:360 (+) c1013_g2_i1:3-1079(+)
TTCGAGTTCTCTACCACTTCTTCATTTATAGTTTCCCTTCCAAATCACTTCGAACCATGC
ATAGAACAAACTGCAGGCCATGGATTGCGTTGCCTTCCCCACCACCCGAACCCCGAAATT
TCGAGTTTTTTCCACAAGGGTTTCTCACAAATCACCGACAAGACTGTTGGGAGAGCACTG
CACGCAGTTTCATTAAAGGGTTCGACCCACTTAGGAACATTTCATATGAATACATTGATA
AACATGTATTCAAAGTTTGGCCAATTCGAAGTTGCACAGTACCTGTTCAATAAAATGCCC
GAGAGGAATGAAGCTTCTTGGAACACCATGATATCGTCATACGTTCGAGTAGGTTCGTAC
CCGGATGCAGTTAGTCTCTTTCGTGATATGGGTAATCGAGGAATTGAACCAAATGGGTAT
ATGATTGCCAGTTTGATTACTGCATGCAGTAGGTCTAATGATATGTTGTATGAGGGATTT
CAAATTCATGGGTTTGTATTTAAAGTCGGCTTGTTGTGGAATGTGTTTGTGGGCACTGCA
TTGCTGCAATTTTACGGTGTATACAGGTTTTCTTCTAGTGCTAAGAGCATATTTGAGGAG
ATGCCGGAAAGGAATTCAGTTACGTGGACTTCATTGATGGTTGCCTATTCTGATAATGGA
GACCCCGCAAAGGTTTTGAATGTATATCATAGAATGAGGCGAGAAGGGGTTGGTTGTAAC
CAAAATGCTTTCACAACTGTCATTGGTTCATGTGGCTTGCTCGAGGATGATTCAGTGGGT
CATCAAGTGCTTGCACATGTTATTAAATCAGGGTATGAGACTAATGTTTCTGTTGCAAAC
TCTCTGGTATCAATGTTTGGTAGTGTCATTAGCGTGGGAGATGCTTGCTACGTCTTTGAT
CACATGGTTGAGCATGATACGATTTCATGGAATTCTATGGTTTCAGCTTATGCACATAGT
GCGCTTTGGGAGGAATCACTGAGATGTTTCCGCTGGATGCGTCTTGTACATGGTGAAATA
AATTTAATCACACTTTCCGCTGTGTTATCTGTTTGTGGTACTTCGGATGGTTTGGAG
>c1019_g1_i1|m.4593 c1019_g1_i1|g.4593  ORF c1019_g1_i1|g.4593 c1019_g1_i1|m.4593 type:internal len:160 (+) c1019_g1_i1:2-478(+)
CATAAAAGAGGTTGCAATTGCAAAAAGTCAATGTGTTCGAAAAAATATTGCGAGTGCTTT
CAGGCCAATGTTGGATGCTCTAATGGGTGCCGGTGTGAAGGATGTGAAAATATATATGGT
AGAAAGAAAGATTATGGCATGATTGCGGATGTTTTAAGAAAAGAACTCAACAGCTCGTTT
GAGAAGAAGCTGGCAATGTTTACAAGCCAAGATGGTTTATTGCAGACAGAGCTGTATAAT
CATCACAACATGGCACCTCTGACACCATCATTTCAGTTCTCTGACCATCGAAAGGTTGCG
TCAAAATCCCGGTTCTTTTCCAGAAGATGCCTCCCATCACCTGATTCCAATCTTACTTTC
TTGCCACCCTATGGAAAGTCACCGGTTTCTGAAAACTCTCGTAGGCATGGCTTCTTAATG
AAAGATTGGGAAAACATTGAAGGCATATCTTCTCATCAGGAATTGGATTATTGCAAT
>c1019_g2_i1|m.4597 c1019_g2_i1|g.4597  ORF c1019_g2_i1|g.4597 c1019_g2_i1|m.4597 type:internal len:59 (-) c1019_g2_i1:3-176(-)
TTGGATTATTGCAATGTAGACGCAATGGATGAATTCTCAGTGGGATATGATGGCCCTCTC
AATTCATGTGATCTCAGTACATTGCCCAATCCTTCATTATCAGTCGATTCCCTTTCTTGG
CACCATGCAGCAATCACCCCTGTTGCTCAATATAGTGGGACCCAACATATTCGG
>c1022_g1_i1|m.4604 c1022_g1_i1|g.4604  ORF c1022_g1_i1|g.4604 c1022_g1_i1|m.4604 type:internal len:48 (+) c1022_g1_i1:2-142(+)
AGGTTCCTTTCTTCTGCAGGAAGATTGACTCTTATAAAGTCCACATTATGCAGCCTCCCG
GTCTACTACATGTCTATTTTTAGAATTCCTGTGGGCGTGGCGAATAAGATTGAAAGAATG
CAAAAGAGGTTCCTGTGTGGG
>c1022_g2_i1|m.4606 c1022_g2_i1|g.4606  ORF c1022_g2_i1|g.4606 c1022_g2_i1|m.4606 type:internal len:80 (+) c1022_g2_i1:1-237(+)
CTAAGATGCTTCAGAATAATCTCCGGACTGAGGGTCAATTACACCAAAACATTCATATGC
CCAATTGGATACCAGAACAATGAAGACGAAAGCATTGTGGCAGCGATGGGGAGCAAAAGG
GGGCAACTTCCTTTGAAGTATCTGGGCATACCGATAGGCGCAAACCCCAGAAGGATTAGC
ACATGGAAATCTATTGTAGAAAGCGTGGAAAATAGACTCGGAAAGTGGAAAGAGAGG
>c1023_g1_i1|m.4609 c1023_g1_i1|g.4609  ORF c1023_g1_i1|g.4609 c1023_g1_i1|m.4609 type:internal len:81 (-) c1023_g1_i1:2-241(-)
GTAGACCAATCCGTCTCAGCCCAATCTGAATGGGACGGCGTAGTCGTCACCCAATCCGAT
TACCAATCCCTTCAAGCTTTCAAACATGAATTGATCGACACGAAAGGGTTCTTGAAAAGC
TGGAACGACAGCGGATATGGAGCTTGTTCTGGAGGCTGGGTAGGAATCAAGTGTGCTCAG
GGGCAGGTTATAGTGATCCAGCTTCCATGGAAAGGATTAGGTGGACGAATCACAGAAAAA
>c1023_g2_i1|m.4610 c1023_g2_i1|g.4610  ORF c1023_g2_i1|g.4610 c1023_g2_i1|m.4610 type:internal len:63 (+) c1023_g2_i1:3-188(+)
GGACGAATCACAGAAAAAATCGGACAACTCCAGACTCTCAGAAAGATCAGCCTCCATGAT
AATATGATTGGGGGTACCATCCCTACTGCTTTGGGGTTTCTTCCCAACCTCAGGGGAGTT
CAGCTATTCAATAATCGGATTTCGGGTACTATCCCTCCATCAATTGGGTCATGTCCTCTG
CTTCAA
>c10240_g2_i1|m.30847 c10240_g2_i1|g.30847  ORF c10240_g2_i1|g.30847 c10240_g2_i1|m.30847 type:3prime_partial len:56 (-) c10240_g2_i1:2-166(-)
ATGATGAATTCTGGAGTACTCATTCTTGATGATAAAAAGAGTACATGTAGATTTGTGTTC
ATGATGAATCCTGGAGTTATCTCATGGTCATCTAAGAAGCAAAAAATAATTACTTTGTCA
ACTACTGAATTTAAGTTTGATGTTGCAGCTTCAAGTTCATGTCAG
>c1025_g1_i1|m.4614 c1025_g1_i1|g.4614  ORF c1025_g1_i1|g.4614 c1025_g1_i1|m.4614 type:internal len:188 (+) c1025_g1_i1:2-562(+)
TTCGGACCAACAATTCCCCTGCTAAAATTTATCGTTGTAGGGGTGAGCTCTTTCCGATGT
ATGGCGAAGCACTCAACAATTTCTCTCTTAGAATCCTGCACAAACCTCCGACAGATCAAG
CAAGTCCACACTCAGCTGCTCATACCTGGCCTTCTCGACGATCCTCTCTTCCACGGTCAA
TTCGTCGCTTCTATAGCCCTTAAACATCCCAAGCTTCTCGATTATTCCACTCAAGTCCTG
GACCAAAACACCAATGCAACTGTCTTTGCCTTTAACTCCATGATCAGAGCTCACTCCAAA
AGCCCAAACCCTAAAAAAAGCTTCCACTATTACAGCAAAATATTAAACTCAAATTGCAAT
CCTAACCCAGATAACTATACATTCACTTTCTTGGTCCGCACCTGTGCACAATTGTTGGAA
TGTGAAACAAGTACGGCAGTCCATGCATCTGTTTTGAAGCATGGATTTGAAACCGACCCA
CATGTTCAAAGCAGTTTGATTTACATGTATGCCGAGCTGGGTTTATTGGATTGTGCTAGT
AAAGTGTTTGATGAAATTTCC
>c1025_g2_i1|m.4618 c1025_g2_i1|g.4618  ORF c1025_g2_i1|g.4618 c1025_g2_i1|m.4618 type:internal len:371 (+) c1025_g2_i1:1-1110(+)
GTTGCCTTTGCACGGTTATTGTTTGATAGTATGCCTCAGAAGGATCCTGTTGCGTGGAAT
GCTATGATTTCCGGATATGCACAGTGTGGGCAATCCAGGGAGGCGTTGAATCTGTTTAAC
CTAATGCAATTGGAAGGTGTGAAGATTAACGTGGTACCGATGATTTTGGTTTTGTCTGCC
TGCTCTCACTTGGGTGCCCTGGATCAAGGGAGATGGGCACATGCTTACATAGAGAGAAAC
CGTATCGCAATGACGGTCACATTGGGGACTGCACTCATCAACATGTACGCAAAATGTGGG
GATATGAACAAGGCAATGGAAGTCTTTTGGGGAATGAAAGAAAAGAATGTGTATACATGG
AGTAGTGCCATGGGAGGGCTCGCAATGAATGGGTTCGGTCATAAGTGTCTCGAGCTTTTT
TCCCTCATGAAACAAGAAAAGGTCTTTCCAAATGAGATCACGTTTATCGCAATTTTAAAG
AGTTGTAGTGTAGTAGGACTAGTAGAGGAAGGTCGAATGCATTTCAGCTCAATGAAAGAA
GAATTCGGGCTTGAGCCTCTCTTTGAACATTATGGTTGCATGGTTGATATATATGGCCGA
GTTGGGCGCTTAAATGAAGCCTTAGACTTCATAAACAAAATGCCTATGAAACCTCATGCT
GTAGCTTGGGGAGCTTTGCTCAATGCTTGTAGAATCCATAAAAACACGGAACTGGGTGAA
CTCGCCTCAAGAAAGATAGTAGAGCTAGAATCCAACAACCATGGGGCCTATGTGCTTTTG
TCAAACATCTATGCCGATTCTAAGAACTGGGATAAAGTTAGTAATGTGAGGCAAACGATG
AACGCCAAAGGTGTCAGAAAGCTCCCTGGCTGTAGCGTTATAGAAGTCAATGGAGAAGTT
CACGAGTTCTTTGTTGGTGATAAGTCACATCCTAGGTATTCTGAAATCAAGTCAAAGTTG
GAAGAGATATCTAAGAGGTTGAAATTATCCGGGTATGTTTCTAACACTATTCCAGTTCTA
TTTGACATAGAAGAGGAAGAGAAAGAGGATTCTTTGTGCCAGCATAGTGAGAAAATTGCT
ATTGCTTTTGGATTGATTAGTCTAAAGGAA
>c1027_g1_i1|m.4629 c1027_g1_i1|g.4629  ORF c1027_g1_i1|g.4629 c1027_g1_i1|m.4629 type:internal len:53 (+) c1027_g1_i1:2-157(+)
GTTTACATGAAGAAGTTTGACCCTGAGTTTAATTTGATGAAGTCAATGCTCCGTGGTAGT
GATAACAAGTCAAAAGATGCTAGCAAATTGAAGGAGAACATAACGGAAAAGGATAAGGTG
AAGGACGTGGAACTGGAAGAGGTCTTTCATAATAAG
>c10294_g1_i1|m.31028 c10294_g1_i1|g.31028  ORF c10294_g1_i1|g.31028 c10294_g1_i1|m.31028 type:5prime_partial len:53 (-) c10294_g1_i1:37-195(-)
TTATGGGAGTCCTTAGACAAGATCAAAGGCATCGGGTCAAATAAGTTTATCGTGCACCGG
TTCTTTGATTGTGTGATGGTGGATACAAAACCTGTGACTAATCAGGTCGAAGAGATTCAA
ATCTTGATGAATGAAATCAAAGCAGAGAAATGTTACTGA
>c10323_g1_i1|m.31124 c10323_g1_i1|g.31124  ORF c10323_g1_i1|g.31124 c10323_g1_i1|m.31124 type:internal len:64 (+) c10323_g1_i1:1-189(+)
TTTTATTCTATATTTGTCTCACAGGCTTCATCAGATTTTAGCACATTGGATTTTGACATA
CCTTTCTCCCTTGTCTATGTTTATTGTCCTGGGATTGAGCTGCTATTTACCATAATTGTT
ATGGCCTCTGTCACATGGCAAGTTCTCATTGTAGCAGTCTTTGCTGCTGTGGCTTCGAAA
TACATTCAG
>c10354_g1_i1|m.31217 c10354_g1_i1|g.31217  ORF c10354_g1_i1|g.31217 c10354_g1_i1|m.31217 type:5prime_partial len:52 (-) c10354_g1_i1:166-321(-)
AAGTGCAGAGTTGTGCTTCCTGAAATAGAGTATACCCGTTTGTACCAGAATGGATTGTAT
CTGGATCTTGGAAAACACTATTCTGATACAGTCTTCAAGGATCTGTTTGAGATGGCAGCT
AAGGTGCCATGTTATGAGCAAATTTGTGCAGAATAA
>c10364_g2_i1|m.31254 c10364_g2_i1|g.31254  ORF c10364_g2_i1|g.31254 c10364_g2_i1|m.31254 type:internal len:108 (-) c10364_g2_i1:1-321(-)
CTCCCCCTCTATCTCAAAATAGTCACTAAACTACTTATTTCCAGCAAAAAAATGTCTCCT
CCAACCGTGGTATACTCATTTGCAGTGTTGGTATCATATTTGTCTTTGTTGCTTGCGCCA
ACTCTAGCACAAGTTTCGGAAGGTATCGGTGCTCCTGGAATTCCAGGCATCAGTGGTGGT
CCCGAAATTCCTAGCGTCGGTGTTCCAGGGTTTCCGAGCATTCATCGACAAGGGGCTCCA
AGCACACGTTGTCAGGAGGCTCTTAGAGGGCTTCAAGTTTGCATTGATGGCCCCCAAATT
ACCCCGGCATGTTGTCAGGCC
>c1039_g1_i1|m.4696 c1039_g1_i1|g.4696  ORF c1039_g1_i1|g.4696 c1039_g1_i1|m.4696 type:5prime_partial len:120 (+) c1039_g1_i1:3-362(+)
GGCTTCGTGCGAGGTCAGAACGAGAGATTCCTGTTGGGCCTTCTTGAAGGGTCTCAGAGT
AGATTAGGCTTTCTTTCAGCGAAGAAGAATGTCCTGGTCCAATCTCAGCAGCTGCGCATA
GGTTCGTCCATCTTAGTCTCGCAGTACATCCATGAAATCATTCAGGGCAAAGAAGTCATC
ATCATTGTCGATTTGGAAGTTAGCGATAGCGTTTGCGAAGATTCTAGTGAGATCTCTCCT
GATCGCGAGTATGATTATCTCCCTGCTTCTGGGGTTGAATCTGGTAAAAGAGCTCAGGAG
TGTGTTCGGTTTAATAAGGAGCAACTCATTTTGCCTAAGGGGGCGCTTGTCATCCAATAG
>c10453_g1_i1|m.31600 c10453_g1_i1|g.31600  ORF c10453_g1_i1|g.31600 c10453_g1_i1|m.31600 type:internal len:164 (+) c10453_g1_i1:1-489(+)
GTCGTTTTGAGTTCTCTCATTTATATGTATGTGAAATGCGGAAAGTTAGAGAGTGCTTGC
AGAATATTTGACTTGCCCAGTTCGAAAAATTTGATTAATTGTACTTGTATGGTGTCAGGG
TATTCAATGAATGGGAGAATTCAAGAGGCAAGGGAGCTTTTTAATGAGATTCCAGAACGT
AGTGTGATCACGTGGAATGCAATGTTGGCAGGGTACACTCGTTCCTCCCAATGGGAGCAG
GCCTTGGACTTTGTTGTTCTGATGCAGAAGGAATCTAATGGCATTGACTATGTCACTCTT
GGTTTAATTCTAAATGTTTGTGCTGGGCTTTCCTGTGTTGAATTGGGGAAACAGGTTCAT
GGTTTTGTCTATAGACGTGATTTCTGTTCCAATCTTTTTGTTGGCAATGCCCTTCTTGAC
ATGTATGGTAAATGTGGAAAGTTAAAAAGTACTAGAGTTTGGTTCTATGAAATGAATCAT
TGTCGGGAT
>c10462_g2_i1|m.31626 c10462_g2_i1|g.31626  ORF c10462_g2_i1|g.31626 c10462_g2_i1|m.31626 type:5prime_partial len:148 (-) c10462_g2_i1:15-458(-)
ATCATCTTCTGCAATGATGATGTGGAGGAGGTGGCTAATATTCGAAGAATTTTACGTTTA
TTCAGACTCATTTCCGGCCTTAAGGTTAACTACTCAAAAACGGCTCTATGTACGTTAGGG
ATATCTGATGATAGAGCTATGGAGCTGGTGGATACAATGGGATGCAAGCGAGGGATTTTT
CCAATAAAATACCTGGGCATTCTTATGGGTGAGAATCCTAGGAGGGTTACAACATGGCAG
CCTATCATCGAAAGCACAAAAGCCAAGTTAGCAAGATGGAAAGGGAAATTCTTATCCACG
GCTGGAAGACTAACGTTAATTAAAGCTAACCTATCTAGTCTCCCAGTATACTACACGTCT
CTGTACAAAATCCCAAAGGCTGTCGCGGGAAAGTTAGAAAAGATTCAAAGGGAGTTCTTA
TGGGGTGGGGGATCTTCAGCTTGA
>c10521_g2_i1|m.31849 c10521_g2_i1|g.31849  ORF c10521_g2_i1|g.31849 c10521_g2_i1|m.31849 type:internal len:56 (+) c10521_g2_i1:3-167(+)
ATTTTTCGGCCAGAGGAAATTAGGCTGGCCATGGATCAGTGCAATGGCAGGAAGGCACCG
GGCCCGGACGGTTTTACTTTCAATTTCATTTCGAAGGGTTGGTGTTTTATGGAGGAGGAA
TTTCTGTCTTTTTTCATGGAATTTCACAGCAATGGTAAGTTACCC
>c1052_g2_i1|m.4747 c1052_g2_i1|g.4747  ORF c1052_g2_i1|g.4747 c1052_g2_i1|m.4747 type:complete len:79 (-) c1052_g2_i1:62-298(-)
ATGGTCTGTGAGTGGATGGTCTATTTAGGCAAGCTAGCAACAAGGAACATGCTTGTGGGG
TGGGGAGCCACCACTAATTCCTCCTGTGTGCTCTGTGATGGGGATGAAGAAAGTCATTGC
CATCTATTTTTTGCTTTCCCTATCTCGGGGTGGATTTGGCAGCAGTTGTTGGATAGGTGT
GGTGTTAGTAGAGGTGCTATGGGATTTGCCCAGGAGTTGGAATGGTTGCAGATCTAA
>c1054_g1_i1|m.4751 c1054_g1_i1|g.4751  ORF c1054_g1_i1|g.4751 c1054_g1_i1|m.4751 type:3prime_partial len:330 (+) c1054_g1_i1:151-1137(+)
ATGGCAGAAGAAATGGCATTTCCTTTCACATGGGCTCAATGGAAGGAGCTTGAGAAACAA
ACAATGATCTATAAGTACATGATGGCTTCCATTCCCGTGCCTCCAGATCTTCTTTTACCC
ATTGCCCGAAGCTTCTCCACTACTAACCCCAACTCCTCCTTGTGTAATGGTTCAGTGTAC
AACCTCAACTTGGGATTATCATCCAACAATAAGGAAGCTGAGCCAGGGAGGTGCAAGAGG
ACGGATGGGAAGAAATGGAGGTGCTCAAGAGACGTGGCTCCTCATCAGAAGTACTGTGAG
CGCCACTTGAACAGAGGCCGTCCCCGTTCAAGAAAGCCTGTGGAAGTACTAGTTAACCCA
CCTCTCAATAACACCAAGAAGACCCGTTTGGACAACCATACTCTTCCCAACCCCACGGTT
CATCCCACCACTTCATCACATGTGCTTCTCCGATCTAGTACAATTCAACCAAATGGGATC
TCTCTATTCCTTGATAAAGTTGATGACACTAACTCTGTTTCCTCTTACAAGGAACTCACC
AGGGGCTTCGATTGGACTCGTCAAGAACTAAATTTGATTCCCTATACAGATTTTGGAGCG
TCTGGCTTCCATCAAGAATTCTCCGAAGAGCCACTGAATCTGACTCCATATACAGATTTT
GGTGCCCCTGAACCTGAACTAATGTTTTTAGAAAGGCAGACTCAAATTGCAACCCCAAGG
GGTTTCATTGATGCCTGGTCAAATAAGGACTCCAACACCAACAGGAAGAGCGAGTCCTCT
GTTTCTTCACATGGGAACCTATGGCCTTCTTCTCTAACTCTGTCTATGGCGATGGCTGCC
GGGAACGCCATCGACGAGGAAATGGGTCCGATCGAAATGGGTTTAGGTGTAAGTTCTGTT
TCTTATGTGGGTTCTGTTTCTTATGTGGGTTCTACACCAGGTTGGTTGTGTGCTCAAATT
CAACTGGTACATCAGACGGAAAAACTC
>c10555_g1_i1|m.31946 c10555_g1_i1|g.31946  ORF c10555_g1_i1|g.31946 c10555_g1_i1|m.31946 type:internal len:42 (+) c10555_g1_i1:3-125(+)
GCTGGTTTGCAGGGTACAGTGGCTATTATAAATCTCTGTTGTTATTATGTGATGGGGATT
CCAATAGGAATTCTTCTTGCTTATGTGGCTCATCTTCAAGTTAAGGGAATATGGATAGGG
ATG
>c1059_g2_i1|m.4776 c1059_g2_i1|g.4776  ORF c1059_g2_i1|g.4776 c1059_g2_i1|m.4776 type:internal len:36 (+) c1059_g2_i1:2-106(+)
AGCATCCAAATAACTTTACATCCGGTTCCCCCTTCTGTTTCCTTTAAAGGTGAAGGCCAT
GGAGATTTAGAGGTGTCAGATTTTACTCAAATGACCCAGTATTTG
>c1061_g2_i1|m.4789 c1061_g2_i1|g.4789  ORF c1061_g2_i1|g.4789 c1061_g2_i1|m.4789 type:internal len:112 (+) c1061_g2_i1:1-333(+)
GAGGCCGAGCAAAATTTTGTTGATTTTGGGGGGGATAACTTGGGAGTGGAGATGGAGAGA
GAGAGGGGGGAGGTCCAAAGAGGATGGGCAAAAGAACATGGAATCGGATGGAAGCCTGTA
ATCAAGAAACACTTCTATGGAGGTGGCTCAAGGCCCCTCCAATCAAGCCAACTTGTTTCC
TTGTTTGTGAACAACTTGCCTCTAAGTGCCACTCTAGAATCGCTAAAGAGCATTTTTAGA
AATTTTGGTACTGTTGCGGATGTTTTCATTCCAAGCAAACGCTGTAAGGCCACAGGTTCA
AAGTTCGGTTTTGTTAGATTCAAAAGCTTGGGG
>c10624_g1_i1|m.32164 c10624_g1_i1|g.32164  ORF c10624_g1_i1|g.32164 c10624_g1_i1|m.32164 type:internal len:157 (+) c10624_g1_i1:2-469(+)
GACGAAGAAGTCTATGTTGATCAGCCGGCTGGTTATGTGAAGTCAGGTCATGAAGATAAG
GTTCTCAAGTTAAAGAAAGCTCTATATGGGTTAAAACAGGCACCACGGGCGTGGTACAAT
CGTATTGACTCGTATTTCCAAGAAAATGGTTTTCTTAAGTGCCCTTACGAGCCTACATTG
TATATCAAATGTGATTCACATGGAAATATGCTTATTGTATGCTTGTATGTGGATGATTTG
ATATTTACCGGAAATAACCCAAGTATGTTTGCTAAGTTCAAGGAGGCTATGACTAACAAT
TTTGAGATGACTGATATGGGGCTTATGTCTTTTTATCTTGGGCTTGAAGTTACGCAGACA
GGTGATGGGATATTTATCTCACAAAAGAAGTATGCAACAGATATCTTAAAGCGGTTCAAG
ATGGAGTCATGCAAGCCTATCAATACTCCAGTCGAAACAAAGCTGCAG
>c1065_g1_i1|m.4801 c1065_g1_i1|g.4801  ORF c1065_g1_i1|g.4801 c1065_g1_i1|m.4801 type:internal len:76 (+) c1065_g1_i1:3-227(+)
GTTCTCTCGGGTGCAAAGTTCGATATTGAAAATTTTGACAGCGCCAATAATTTCGGTATA
CGACAGTGCGAGATTTTTGATGTTCTAATCCAACACAAGTTGGATTTTACTCTTGAAGAC
AAACTTGGAGAAATCAATAATAAGGATTGGGATCGAATCAATCGACAAGAATATGGTTGT
ATCAAGTTATGTCTCGCGAAAGATCATAAGTATTTTGTTATGAGG
>c10660_g1_i2|m.32274 c10660_g1_i2|g.32274  ORF c10660_g1_i2|g.32274 c10660_g1_i2|m.32274 type:5prime_partial len:77 (-) c10660_g1_i2:204-434(-)
TCGAAAAAGGGTTTTCGTAAGTGTACTCACTGTAATAGGGATAATCATGTTATTGAAACT
TGTTTCAAGTTACATGGTTATCCTGAATGGCATCCGAAGGGTAAGACATTACCCCCACTG
GCTTCTAATCCCAAGGTTGAGTGTTCAACTTCCAGCAGCAATTTAGCCACTAGTTCCGGA
TTTGTTGCCAAGTCAGAACATCCATACGAAGGAGAGGATTGGCAGTGGTAA
>c1068_g1_i1|m.4809 c1068_g1_i1|g.4809  ORF c1068_g1_i1|g.4809 c1068_g1_i1|m.4809 type:internal len:72 (+) c1068_g1_i1:2-214(+)
AGATGGCACCCTGAAACAAACACATTCCATCTACCATTTGGTGAAATAGGAATAAGCCTA
GATGATGTCAAGTGTATTTTGGACTTACCTATTTCCAGTAGGCACATACGTCATGATATT
GTTGAGGACGCTGAAACACTACTACAAACATGTCTTGGTGTACCTGAAGATGTAGCCAGA
GATTGTATCAAAGGTGGTATTTCTGTTACGTTT
>c10717_g1_i1|m.32422 c10717_g1_i1|g.32422  ORF c10717_g1_i1|g.32422 c10717_g1_i1|m.32422 type:5prime_partial len:231 (-) c10717_g1_i1:36-728(-)
CTTTGTAGGAATCTGATGTTTGACCAAGCCTATTGTCTTTTACAGAATATGGTGATGGAA
AATTGTCCCCCTAACACAATTACCTTTAATACGTTTATCAAAAGTTTATGTGGCAGTAGG
AGAGTAGATTGGGCTATAAAGTTGCTTCATCAAATGGAAAATTATGGGTGCTCGCCAAAT
ATTACGACATATAATGAAATACTAAACGGTCTTTTCAACGACGACAACTTTATCTTAGCA
TTTGGGATGGTTAAAGAGATCAAAGAAAAGGGACATGAGCTTAATTTAGTGACTTACAAC
ATTCTAATACATGGGTTTTGTCATGCTGGTATGCTTGAGGAGGCTTTGAAGGTTGTTGGG
AAGATATTGGTCAAGGGAATAAAGCCTGATGCTTTCACATATAACATAGTAATTAACGCA
TACTGTAAGAATGGAAAGGTTGAGTTTGCCATTAAACTGCTAGATTCAATGACTGCTGCA
GGTTTGCGTCCAGACATAGTTTCTTACACAAGTCTCATATGTGGGATTTGTGAGTTTGTT
GGTTTGGAAGAAGCCAATGTTTATCTTAACACGATGTTAGATGAACGAATTTCCCCCAAT
GTTAGCATATGGAAGGTTTTGGTTCGGTCTTTGTTTAGCAAAGTAGATTTTTTGGAGGGG
GTGGAATTTGTAGACAGTATCTTGGATGGATAA
>c1075_g1_i1|m.4834 c1075_g1_i1|g.4834  ORF c1075_g1_i1|g.4834 c1075_g1_i1|m.4834 type:3prime_partial len:60 (+) c1075_g1_i1:204-380(+)
ATGTCTATATCCCTGCCCAAATCAGCAAAGTTTCTAGGAGGAGATTTGGGTTTTTTTTTC
TACGGATGTAGGGTTGCAGCAGGTCTAGCCATATCCCGGACCCATGGACTGTGGGTGGGC
AGGTCACAACTTGCTGTTCAAATGGCCAGATTTAAGAAGGGTTCCAACAAAAGAAGG
>c10774_g1_i1|m.32622 c10774_g1_i1|g.32622  ORF c10774_g1_i1|g.32622 c10774_g1_i1|m.32622 type:3prime_partial len:39 (-) c10774_g1_i1:1-114(-)
ATGCAGCCGGGAGAGTCAGTTTCAGAGTATTTTTCAAAGATGATGGCAATCTCAAACAAG
ATGCGATTTATGGGGATAAGCTTGACTCCAAAGTTTAATTTTGTGATTTGTTCT
>c10821_g1_i1|m.32752 c10821_g1_i1|g.32752  ORF c10821_g1_i1|g.32752 c10821_g1_i1|m.32752 type:3prime_partial len:117 (+) c10821_g1_i1:26-373(+)
ATGGAACCTAGAGAGAGAAAGAGGGTGGGATGGAATGAAAAGGATGGAATCGAAGGAGAT
GGGGTTGAAGGAGGATGGAACCCTGTCATTAAGCAACATGGGAAAAGGGAGCATAGTTCG
GGACATTTTGGCGGTAAGACCCATTCCCTGTTTGTTGACCACCTTCCTGGAAGTGCAACC
ACTCAATCTCTGGGCAAGCTATTCAGCAACTTTGGTAAGGTAGTTGATGTATATATCCCA
AGGAGCCTTAGTAAAGTTCGTTCGAGGTATGGTTTTGTTCGATTTCATTTGGCCTCAGCT
GCTCAGATGGCAATCGACAGAACAGATGGGGTATGGTTGGATGATGCT
>c10846_g2_i1|m.32832 c10846_g2_i1|g.32832  ORF c10846_g2_i1|g.32832 c10846_g2_i1|m.32832 type:internal len:64 (-) c10846_g2_i1:1-189(-)
CCAAGGTCCCTGGACAACTTGATGGCAAGTATAGGCTTTGGCTCGTCTTGGAGAGCTTGG
ATTTCTGAATGTATATCCTCTTCTAGCCTCTCGGCATTAATTAATGGTTCTCCTACTTCC
CAGATTTTTTCCAAAAAAGGCATTCGACAAGGAGATCCATTGTCCCCTTTCTTATTCCTA
ATAGCAGTC
>c1086_g1_i1|m.4877 c1086_g1_i1|g.4877  ORF c1086_g1_i1|g.4877 c1086_g1_i1|m.4877 type:internal len:41 (-) c1086_g1_i1:3-122(-)
CCTGTCTTCCATGTGTCCCAGTTAAAGAAAAAAATAGGGGATATGACTCAAGTGTCTCCA
ATCATGCCAATGATGTCTTCCACTGGCCAATTGCACGTGGCACCCATAGCTATTTTAGAC
>c1086_g2_i1|m.4879 c1086_g2_i1|g.4879  ORF c1086_g2_i1|g.4879 c1086_g2_i1|m.4879 type:internal len:103 (+) c1086_g2_i1:1-306(+)
AAGGATTATCTTCCAGAATCCACAAGGGTTGCTGCAGCGGACTCGGCATTGCAGGACAGG
CAAACGATGATGCAAGTGCTCAAGTTTCACTTGGAGAAGGCCCAACAGAGAATGAAGCTA
ATGGCAGACAAGAATAGAAGCGAGAGGTCTTTTGATGAAGGGGATTGGGTGTTCCTCAAG
CTGCAACCATATAGACAATATTCCGTGGCCAAAAGAGTCAATGCCAAGCTAACACCTAGG
TATTTCGGGCCCTTCCAGATAGTCCAGAAGATGGGGCCAGTTGCCTATAAGCTAAATTTA
CCAGCA
>c1094_g1_i1|m.4914 c1094_g1_i1|g.4914  ORF c1094_g1_i1|g.4914 c1094_g1_i1|m.4914 type:3prime_partial len:114 (-) c1094_g1_i1:1-339(-)
ATGTCGACCTTCATCAAACCAAGAGAAGAAATCTGGTTCCTAGACTCTGGGTGTTCCAAT
CACATGACCGGAAATAAAGCATGGTTCTCAGAGCTGGAGGAAGAATTTAAACACATGGTG
AAGCTTGGTAATGACACCAGAATGGAAGTGGTGGCTAAAGGAAGTGTACGACTTCAAGTA
AATGGCATCACTCAGGTAATTTCAAATGTTTTTTACATACCTGAGTTAAAGAGCAATTTG
TTGAGCATAGGAAAACTTCAGGAGAAGGGTTTAGCTATTGTGATTCAACAAGGGACTTCT
AAAGTCTATAATCCTAGAAAAGGGTTAATTATGCAGACA
>c1094_g2_i1|m.4916 c1094_g2_i1|g.4916  ORF c1094_g2_i1|g.4916 c1094_g2_i1|m.4916 type:internal len:50 (+) c1094_g2_i1:2-148(+)
GGAGGTCGAGGTAGAGGAAGAGGAAGCTCGTCTCAGAATAAAGCCACTACAGAATGTTTC
AAATGCTATCAGTTGGGACACTATCAGTATGAGTGTCCTGATTGGGAGAAGCATGCTAAT
TATGTTAAATGTGTAGAAGAAGAAGAA
>c1096_g2_i1|m.4923 c1096_g2_i1|g.4923  ORF c1096_g2_i1|g.4923 c1096_g2_i1|m.4923 type:3prime_partial len:66 (-) c1096_g2_i1:3-197(-)
ATGCATCTCGACGAGAAGACCATTCAATGGTTCCAGTGGTTCGAGAATGCACAATCACCA
GTGGATTGGAAGGAGTTTGTAATGGGTTTAACAACACGCTTTGGTCCAAACGTTTTCGAG
GACGCTATTGGAGAATTGACCAAGCTTACTCAAACTTCCACCGTCAAGATTTACCAGGCA
AGATTTGAAGAACTG
>c1098_g1_i1|m.4935 c1098_g1_i1|g.4935  ORF c1098_g1_i1|g.4935 c1098_g1_i1|m.4935 type:3prime_partial len:185 (-) c1098_g1_i1:3-554(-)
ATGAGTAAACATTATATAATTGTTCGTGGAATTTATGATAACAAAAATGGTTACTTTGCA
AATATATATGCCCCTAATGATGCTCCTAGTAGGCTCTCCCTATGGGGGGATCTGGCTGCG
AAAAAATCTGTGTCTAATATACCTTGGATCTTGGGAGGGGATTTTAATGAAGTCATAAGT
ATTGAGGAAAGAAAGGGCTGTGTAAAATTCAACTCAGGTATGAAAGAGTTCTGCCAGTTC
ATCGCTGTAAATGATCTGATAAACCTCAACATGGTAGGGAGAAAATTTACTTGCTCCAAC
AATAGGGAGCATTCGTCCAACAGCAGATTAGATAGATTCCTTATTTCAAATGAATGGTTG
AGTCAGGGAACCCTAGTCCAGTGGGGTCTAAGCAGGGATGTTTCTGACCATTGCCCTATT
CTGTTGTCTGGGGATATTGTTGATTGGGGTCCTACGCCGTTTAAGTTTTTTGATTCTTGG
TTGATGGATAAACAATGTATGTTAGTTGCAAAGGAAGCTTGGAACCCAGGCTTGCAAGAA
GGTTGGGCAGGC
>c1098_g2_i1|m.4943 c1098_g2_i1|g.4943  ORF c1098_g2_i1|g.4943 c1098_g2_i1|m.4943 type:internal len:80 (-) c1098_g2_i1:1-237(-)
TCATGCTTGCAAGTTGGTTGGGCAGGATGCAAATTAAAAGAAGGGATGAAATTAATGAAG
GTGGCGCTGAGGAAGTGGAGTAAAGAGGAATATGGGTCCTTCCAAAATAAAATTAAAATT
TTGGAATCAAAGCTTCATGATATGGACTTATTGGAAGAAGTAAGAAATCTGGACTCTGCT
TCAAGTGCAGTAAAAAGAGAGTTACAAGGAGCATTGTGGCACTGGAGAAGGGTTGAA
>c11011_g1_i1|m.33272 c11011_g1_i1|g.33272  ORF c11011_g1_i1|g.33272 c11011_g1_i1|m.33272 type:internal len:93 (+) c11011_g1_i1:2-277(+)
AACCATGTGTGGGCACATGGCCTCCTTTACTACAAAACAAGATTGGTAGTAGGCAACAAC
GTTCAGTTGAGAAAGACCTTGATGCAGGAACACCATAGCAGTGCCACTGGGGGACATTCC
GGAGTTGAGAGAACCTACCGAAGACTCAAACAGGGGTTTTATTGGAAGGATATGGCCAAA
GATGTGAAGCAAATGGTGGAATCTTGTGATACATGCCAGAGGAACAAATACGATAACAGC
AAATCTCCTGGGCTCTTGCAACCTCTCCCCATTCCT
>c1104_g1_i1|m.4982 c1104_g1_i1|g.4982  ORF c1104_g1_i1|g.4982 c1104_g1_i1|m.4982 type:3prime_partial len:171 (-) c1104_g1_i1:3-512(-)
ATGTTGAAGTCTAAGCAATGCCCATTTTTCTTTGCGTTCTTTTTCATGCAAATTCTCTGT
TTCGCTGTGCTTGATGCAACATCTTCGAATGACAATCACCATGAGTGTGTTCCAAGTGCG
GGGTCAGTGGTGAGGAAAGATGAGAGGAAGTCACTGGTTTCAACAGAATATGGTGAGATC
TCGGCCGTTGAAATCAGTGATGGATCAACCAGAGGGCGTTACCATCTCCAGTTCATGACC
TTGGAGCCCAACGCACTATTTCTTCCTGCACTCCTTCATGCAGACATGGTGTTCTATGTC
CACACGGGGAGTGGGAGATTGAGTTGGGTGGATGAAGATGAGATGAGGCGCGTAAATCTA
CAACGAGGTGATGTCTACAGACTGAGAACTGGGACTGTATTTTTTGTGCAGAGCAACTTA
GAACAAGAACGACAGAAGCTCAGAATCTATTCTATCTTTACCAACTCAATCCAAGATTTG
CACGAACCATTTACGGTAGCATATTCAAGC
>c1104_g2_i1|m.4985 c1104_g2_i1|g.4985  ORF c1104_g2_i1|g.4985 c1104_g2_i1|m.4985 type:internal len:138 (+) c1104_g2_i1:1-411(+)
TTGGTCCTCGGCTTCAATAAGAAAGTCCTACAGGCAGCTTTTAACGTCCCTGAGGAAGTG
ATTCAAGAAACAACGAGTGGAGCAAACCCACAAGTTATCGTGCATGCGCCTCCAACAAAA
GGAAGCACAGTTTGGCAGTTTGAAGCACAATTCATGAAAGCATTTCTGGGGAGCAAAAGT
AGCAGCATGTTTGACATCAACAATAAAAAGACAAAACCATTCAACATCCTAAAAGCAGAC
CCAGATTTTCAGAATTGTGATGGTTGGAGCTTGATGGTTACTAGGAAAAAATTACCTGCT
CTAAGGGGCTCCAGTATTGGTCTCCTCATGGTGAACTTGACCAAGGGTGCGATGATGGGA
CCGCACTGGAATCCAATGGCTACTGAGATATCTATAGTAACACAAGGCCGG
>c11121_g1_i1|m.33535 c11121_g1_i1|g.33535  ORF c11121_g1_i1|g.33535 c11121_g1_i1|m.33535 type:5prime_partial len:87 (+) c11121_g1_i1:2-262(+)
AAAAATTGTATTACACAAATGGCGTCAAAGTCGTTGAGACATTTGACTCAGGATTTTGTG
AAGCTGGACAAGTTCGATGGAGGGAACTTTATGCGTTGGCAAAAGAAGATGCATTTCATG
CTCATGGCTCTGAATGTCGTGTATGTGCTCACTGATCCCTACCCCGAGACGAAAGAGGAG
GAAACACTGGTGAAGGCCCGTGTGAGGATGAAGTTCGAGAATGATGACTACATTTGCAAA
TGGCATATTCTGAATGCATAG
>c1112_g1_i1|m.5015 c1112_g1_i1|g.5015  ORF c1112_g1_i1|g.5015 c1112_g1_i1|m.5015 type:internal len:129 (+) c1112_g1_i1:2-385(+)
ACTGTGTTGCGAATGGTGGACATGGAGTCTTCGTACCTGACTGTTGATTTCTTCCGCAGA
CTCCCTCAGGAAATGGAGAAAGGAGGGAGTCCGGCCGAGTCCTCTGTGGAGCGATACACA
GAGGGGCACTTACGGAGGATAGGATCAAATGTTTCTGCTTACATAGTGATGGTGTCTGAG
ACGCTCAGGAATAGCATCCCAAAAGCTGTGGTGTTTTGTCAAGTTCGACAGGCCAAACAA
TCTTTACTTGATCACTTTTATGCTCTAGCTGGGAAAAAAGAGGACGGGCATCTTGCACAG
CTACTTGATGAAAATCAGGTCTTGGCGGAGAGGAGGCAACAATGTGAGAGGAGGCTCGAA
TTATACAAGTCGGCCAGGGATGAA
>c1112_g2_i1|m.5017 c1112_g2_i1|g.5017  ORF c1112_g2_i1|g.5017 c1112_g2_i1|m.5017 type:internal len:51 (+) c1112_g2_i1:3-152(+)
GGTTATCGACGCCTTATTGATGGGGCCCTTAATTATTTCAAAGGACCAGCAGTAGCTTCA
GTGGATGCTGTCCACTTCATTTTGAAGGAGCTTGTCAGGAAGTCAATTGTAGAAACTCAG
GAGTTGAAGCGTTTTCCATCTCTCCGAGCA
>c11152_g1_i1|m.33618 c11152_g1_i1|g.33618  ORF c11152_g1_i1|g.33618 c11152_g1_i1|m.33618 type:complete len:79 (-) c11152_g1_i1:188-424(-)
ATGCCTGAATTTATTGAACATCTCAGCGAATTCAATACGGTCACAAATCAGTTAGAATTT
GTGGGTATTGATTTTGATGATGAGGTTAGGGATCTTGTTCTTTTATCTACTTTGCCCGAT
ATTTGGAATGGACTAGTCATGGAAGTGAATAACTCTTTCGGATCTACAAAGATAAAGTTA
GAGGATGTTGTGAGTTTGGTGTTAAGGGAAGAAGCTCGAAGGCAGACTTCAAGTTAG
>c11170_g1_i1|m.33677 c11170_g1_i1|g.33677  ORF c11170_g1_i1|g.33677 c11170_g1_i1|m.33677 type:5prime_partial len:188 (+) c11170_g1_i1:1-564(+)
GTGGAAACTATGGAGAAAAGGAACTGCAAGAAAAGGAACTGCACAGGAAAGCTGACTGAA
AAGAGAAAAGCGTCACAACACTCTTTGTCCACCATGGGTGAAGGTAGAAGAGAGGTTGTC
AGTACCTTGGACCTCCATAGATCATCTTCATCATCATCTTGTGATATTACAAGATGGGGT
CTTACCACAGAAGGACAGAGAACTAGTTCCAAGTATGATGATGGTAATAATATTGTGGAG
GTTAGTGGTAATAATATTGGTAGGTCTTTGTGTAAGTACTATTGCTATTCAGTGTTGGAT
TCATTGCCTCTTCCTCAACCAACTTGGTCTACTACTGGACCTTCAATAACAACTATTGCA
ACCCCGCCGCCGCCGCCGCCACAACCGCTGTCCCCGCCACCAGCAGAGGCCCATGAGTTT
AATGGGGAGCAAAACTGGGTTTCATTTTACAACAATCAATTGCCGATATACCCATATGAA
CAAGGGAATAACTTGATGGGGTGCAACCTTACGGGGTTTAGCCAAAGCTCATATCCAGCA
CCAGACCTTAACTGGATGCAGTGA
>c1119_g1_i1|m.5034 c1119_g1_i1|g.5034  ORF c1119_g1_i1|g.5034 c1119_g1_i1|m.5034 type:internal len:149 (+) c1119_g1_i1:3-446(+)
CCAGACATGATGTTTGTCACCAGTCTTTTAAGCAGATTTATGGCAAAACCAACCGAGCTT
CACCTGCAAGCTGCAAAGAGAGTTTTTCGATACTTAAAAGGGACGATAAATTATGGTATT
CATTACAAGAAAGGTGGAGATGGTGAACTGTTTGCTTTCACAGATAGTGACTATGCAGGA
GATGTGGAGGATAGGAAAAGCACAAGTGGTTATGTGTTCTTACTGAGCTCGGGGGCTGTG
ACATGGAGTTCAAAAAAACAGCCTATTGTTACACTGTCTACTACAGAAGCTGAATTTGTA
GCAGCTGAGGTGTGCGCGTGTCAAGCAATATGGATGAAGAGAGTGCTGAAGGAGCTTGAG
TACAGTGATGAGACATGTACTTTAATTAGATGTGATAATAGTTCAACCATTAAGCTGTCA
AAGAATCATGTGATGCATGGTCGC
>c1119_g2_i1|m.5039 c1119_g2_i1|g.5039  ORF c1119_g2_i1|g.5039 c1119_g2_i1|m.5039 type:internal len:191 (-) c1119_g2_i1:2-571(-)
GTCAAATCAGCGTTTCTTCATGGAGAGCTGAGTGAAGAGGTTTACGTTGAGCAACCAAGG
GGTTACGAGAAGGAAGGAAGGAAGCACTTGGTCTACAAGCTACACAAAGCTTTGTATGGT
TTAAAACAGGCTCCACGAGCTTGGTTCAGTCGGATCGAGGCGCACTTTATCAAGGAGGGT
TTTCAGAGGTGTGACAGTGAGCAAACCTTGTTCACAAAGAAGAATGAAGCAGGAAAGATC
ATCATTGTAAGTATTTACGTTGATGATCTAATTTTTACTGGTAATGATAAAGATATGATG
TGGGAGTTCAAGAAGTCCATGATGAGAGAATTTGATATGACTGATTTGGGAAGCATGAGG
TTTTTTCTTGGCATTGAAGTACTTCAAAGAGCTGATGGTATTTTTATACATCAAACAAAA
TATGCCCTAGAAGTTCTAAAGAGATTTAGAATGTTGGAAAGTAATGAAGTGAGCAGTCCA
ATTGTCCCAGGTTCTAAGATCAGTAAGGATGAGAATGGAATTACTGTGTATGAGACATAC
TTCAAGCAAGTGGTGGGAAGCTTAATGTAT
>c11208_g1_i1|m.33821 c11208_g1_i1|g.33821  ORF c11208_g1_i1|g.33821 c11208_g1_i1|m.33821 type:internal len:279 (+) c11208_g1_i1:3-836(+)
AGACTATTATTACCTGAAATGGCTCCCAAGATCATGTATATGTGGTTACTCTATCTCATA
CTCTTGTGCATCACTCTCTCTAAAGCTCACAAGGTTCCAGCCATATACAGTTTTGGTGAC
TCCACCTTAGATGTGGGCAACAACAATGAAATATTGAGGTCTGTTTTCAAAGCAGGTTAT
CCCCCAAATGGCATCGATTATGAGGACAAAAAAGCAACCGGAAGATTCAGTAATGGTCGA
AATTGTGCAGATTTTATCGCTGAGAAAGTGGGTTTGTCCGAATCGCCACCTCCATATTTC
TCTCTGTCAAATGATATGCCTTTTCCAGAAACCGGGGTTAGCTTTGCCTCAGGGGGTGCT
CGAATCGTTAAGTGCCCAGATGATTCAATTCCATTATCCCTGCAAGTTGAGTATTATAAA
ATTGTTGCGGTACAAGTGAGACCAGAAGAAACTGCCAAAACCCATCTCTCGGAATCTCTC
TTTATACTAGCAATTGGAACCAACGACATACTTTACTACTTAGCGTGCATTTCCAATGCA
AACCAAGAAGCCTACGTTAAATCAATGCTCGACAACCTTGAAGAACTGATACAGGAAATG
TACAATTATGATGCACGCAAATATGTGGTTATAGGGAGCGGACCACTGGGTTTCATTCCT
TTATTCAAGAATGAGCAATCAGATGTGAAAGAGAAAGCAAACAAACTTGCACGCATTTTC
AATAAAGGTCTCAAGTCTATGTTAGAGAAAATGCAAAAAAAGCTACCTGGCTTCCTCTTC
TCATTTCTTGATGCATACGAAGTGGTTTCTGATTCCATGAAATCTGGATCTGGG
>c1120_g2_i1|m.5047 c1120_g2_i1|g.5047  ORF c1120_g2_i1|g.5047 c1120_g2_i1|m.5047 type:internal len:63 (+) c1120_g2_i1:3-188(+)
AGAAGGTTTAAGAGGAAGGTGTTAACACGTATCATTCGTGAGAGATTGCCTGACTTTGTG
TTTATTCAAGAATCGAAGCTAGAAGTCTTCTCCCATTCAGAGGCGATGAAGCTCTGGGGC
AATAACCAAGTCGGTTTTGAGGTGGCAAAATCAGAAGGGCGATCAGGGTGGCTTATCTTG
CTTTGG
>c112175_g1_i1|m.838388 c112175_g1_i1|g.838388  ORF c112175_g1_i1|g.838388 c112175_g1_i1|m.838388 type:internal len:49 (-) c112175_g1_i1:2-145(-)
TACTTCAGACTTACGCACTCTGAGGACAGTAACTCAAAAGTGGAGGATCTGTTGACCAAG
TTAAAGAAAATCTTCCAAGAGCCAAAGGAGTTGCCTCCCACAAGAGCACAGGACCATCAC
ATTCCTCTAAAACCAGGAGTGGAA
>c11251_g2_i1|m.33991 c11251_g2_i1|g.33991  ORF c11251_g2_i1|g.33991 c11251_g2_i1|m.33991 type:internal len:131 (-) c11251_g2_i1:3-392(-)
CTCAATACTATCAAAGCAATTCTGAGACTGTTCTCCATGGTCTCCGGTCTCAAGATCAAC
TACAGCAAGTCTAACGTATGTATGCCATTCGATAGAAGTGGTAGCTCTCTCTCTATTGCC
AATGTTATGGGCTGTGTGGTTGGCAAGTTGCCCTCAAAGTATTTAGGAATCCCTATAGGG
GCTAATCCAAGGAGGGCCTCTACTTGGTCTGCTGTGCTGGATAAGATTAAAGGTAAATTG
ACGGGCTGGAAAAATAAGATTCTTTCCAAAGCTGGTAGGCTAACGCTTATAAAATCATCA
TTGGCTAGCCTTCCTTCTTACTATCTATCCTTGTTCAAGATCCCTAAAGGGGTGGCTGCA
GAAATTGAAAAACTCCAGAGGTCTTTTCTT
>c1125_g1_i1|m.5063 c1125_g1_i1|g.5063  ORF c1125_g1_i1|g.5063 c1125_g1_i1|m.5063 type:5prime_partial len:113 (+) c1125_g1_i1:2-340(+)
TCCACCAATATGGTGCGCATCATAATGGGTGTTGTCGCCCTAAATCGCATTACTGGGTCC
AGGATGACAATCCACGAAATCCTTCACCACTATACCATTAACAGTACTCAACAGGGAGTC
TGGTATTTCAAATGCCGAAATGACAGGGGGAGGTTAGTCGATAACATTCCCGATACTGAA
AAGGGAAATGATGATGATCTTCTTATTGTTACCGGCAACTGGGAATACGCCCCAAGAGAA
GAACAAAAAAGCTCTGTTCCAAGGAAGGACGGCTCCCCTTGTCAGCTCCTTTCCTTATAT
GTTCTCTTTTATCATCTCCTATTTCGTAAATTTCTTTAA
>c1125_g2_i1|m.5066 c1125_g2_i1|g.5066  ORF c1125_g2_i1|g.5066 c1125_g2_i1|m.5066 type:3prime_partial len:71 (+) c1125_g2_i1:56-265(+)
ATGGGTATTTTCAAACACAAAGTAAACAACCCTGCTAAGATGGCCGACTTCAGGGATTAC
TTCAACATCCCTGACGATGTGGCCACAGAACTAGCCCCACCCAACTTTAAATTTGAAAAC
CTAGACGACAATACCCTCGTGCTTCCACTGATTAACATCTTTGAGGCCGGAATCAGATTT
CCCCTTGAGCCATTGTTTAGGGAATTCTGT
>c11260_g1_i1|m.34015 c11260_g1_i1|g.34015  ORF c11260_g1_i1|g.34015 c11260_g1_i1|m.34015 type:internal len:43 (+) c11260_g1_i1:2-127(+)
TGGCACATAAGTAAGAACATCTTGGCCAAGTGTAAGAAAATGTTTGATAAACAAACGTGG
GAGCTTTTTAATCTGACTTGGAACATGATTGTATTGTCGCCTACTAAAGAAGCGTACAAC
GATCAT
>c11304_g2_i1|m.34155 c11304_g2_i1|g.34155  ORF c11304_g2_i1|g.34155 c11304_g2_i1|m.34155 type:internal len:230 (+) c11304_g2_i1:1-687(+)
CCTGCCCTGGCATCATGGCTTAGGAATTGTGCTATTGCTGTTATTAAGAACCCTGCCAAC
ATCAAGGGAGTGATGTATGAGTTGCAAGAGAAGGCGTCGGCTCTTAAATCGATTAAACGC
TTTGGAGCAAGGAAACTTATCCTGGAATTCTTCTCTCATGACACTATGCTAAGTATCATC
TCTGACAGCTGTTGGATCCCCATGTTCGAGTACGAGTACGTCAAGCCATGGGCTGGTGAA
ATGGTTTGCAAAGAACGTTTGGCATGGGTGGCTTGTGAAGGCATCCCCATTCAATCCTGG
GGTATGTCTACTTTCTCCAAAATTGCCCAGCTATGGGGGTCGATTATAAAAGTCGATGAT
GATACGATCAAGGAATCTAGCTTTGCCTCCACGAGGTTCCTCATGGCTACTGAGGTGAGG
CGAATCGACGAATCAATCGAGCTCATCATGGGGGATTGTTCCTACGACGTTCACATCAGG
GAAGTTCAACTTGATGATGCTGAGGACTGGCCTAGCGGTGCTAGCCGCCAGCGACCTACA
CAGTTGGCCGGCAGTGAATTGCCGAGCATAGTACCGGTGGTGATAAATGAGTCTGCAGAT
AAGACAGCCTGGAAGGTCAGGCCTGCAAAAATCAGGAAGGAGGAAAAAAGGAAAGGGAAG
CTTTACGAGGTGAATAACGTCAAATCA
>c11349_g1_i1|m.34304 c11349_g1_i1|g.34304  ORF c11349_g1_i1|g.34304 c11349_g1_i1|m.34304 type:internal len:165 (+) c11349_g1_i1:2-493(+)
TCCGTTTCAAAATTCCAATTATCCCAGTTCTTGGAAACCAAGGGAGTCATGGCTGTAATA
TCCAAGACAGTGACAGACCCATCCCCTGTCTATGTAGAAGCAGTAGAAGAAATAATGACA
ACCTACAAATCCCTTTCCCCCAGACCTACAATCGAAGAGGTTGAAGCAGCCACATCTGTA
CTTGATACTGTGAACACTAAACAACAGATGAGGCTTGAGGAGATCTTAAGCCAAGTCGGC
CCACATGACGTCCCACCGGAGCTCTTCTCTGTGCTGCAACAGTTTAGAAGAACTCTGGTT
CTGTTCCATAGCCACGAGCAGACGAAAGAGGCTGTCCACTTGGTTGAAGTTGACAAGATG
TTTCAGGCATTTGATGACCTCATTCAAAGGACTTCTGAGCTGGTTTCTGGGGTTACCCAG
ATGGAGAAAAGGGTATATTTGGTGGACCCGCTTGGGGAAATTGCAAGAGAAATTGAGATC
AAGCAAAGGGAT
>c11373_g1_i1|m.34380 c11373_g1_i1|g.34380  ORF c11373_g1_i1|g.34380 c11373_g1_i1|m.34380 type:internal len:102 (+) c11373_g1_i1:2-304(+)
GACGATATAATTCTAACATGTGATCATGGAAAGGAAATTGGCTTACTTAAAAATCTCCTG
GCAAAGAAATTTGAGATCAGGGATCTTGGAAACCTTAAGTACTTTCTCAAAATGGAGATT
GCTCGGTCAAAGAAAGGTATAGCATTCTCGCAACACAAATATGTTCTGGACTTACTGAAT
GAAACAGGGATGCTAGAATGCAATCCGACAGAAACACCTATGGATACTACTGTCAAACTA
GAAGAAAGTGATGGTAGTGCGCCAATTGATAAAGGGAGATATCAATGTGTTGTTAGGAAG
CTC
>c11374_g1_i1|m.34382 c11374_g1_i1|g.34382  ORF c11374_g1_i1|g.34382 c11374_g1_i1|m.34382 type:internal len:64 (+) c11374_g1_i1:1-189(+)
GGTGAAGTTCACCCAGAAGGCTACGTCCCAGTGTTTTCTCTTCGCAGTGGTGAAGCAAAG
AAATTCTTGGCTGCCTCGAGTTTTCTAACACATCCTCCTTTTGTCAAGTTACTGGAAACA
GCCAAACAAGCATTTGGATTTGATCAACTGGGTCTTTTGGGCGTACCCTCAAAAATGTTT
TCAACTAGG
>c11383_g2_i1|m.34414 c11383_g2_i1|g.34414  ORF c11383_g2_i1|g.34414 c11383_g2_i1|m.34414 type:internal len:42 (+) c11383_g2_i1:3-125(+)
CCGGTTAAGATTTTTATGGTTAAGTTGCTTTCATGGAATGTCCGGGGCCTGGGGAGCAGT
TCTAAGAGGAAGGTATTAGCTCGTATCATTCACGAGAGATTGCCCGACTTTGTGTTGATT
CAA
>c11393_g1_i1|m.34439 c11393_g1_i1|g.34439  ORF c11393_g1_i1|g.34439 c11393_g1_i1|m.34439 type:internal len:202 (+) c11393_g1_i1:3-605(+)
CCAATCACACCAGTCAACCCATCTCACCTCCACCGAGTCTCCACCATCCTCTACCAACAA
CAAGATTCCCCTCAAACCAAACTCCACCTCCACCTCCACCGCTGCCAATTCAACCTAACC
CACGAATTCTTCCTCCAGATTTGCAACAAGTTCCCACTCTCATGGAAACCCGTCTACAAA
TTCTTCCTGTTCACCGAAACCCGGCCCCTGTTCAGGCACACGTCGACCACCTTCAACAAA
ATGGCAAACATAATCGGAAAATCGAGAAACATCGAGCTTTTTTGGCAAGTTGTTCACGAA
ATGGGGCGTCGAGGGCTTGTGGACTACCAGACGTATCGGATTGCATTGAAGACGTTAGCT
TCGGCCCGTGAATTGAAGAGATGTGTGGAGTTTTTTCACGTGATGAATGGGTATGGTTTG
GGTTATAGCGTAGAGAGGTTGAATAAGGTGGTGGAGACTTTGTGCAAGTCTAATCTTGTT
GTCGAGGCCATGTATGTTGTCACGAAGTTGGGAGATTGGATTAGGCCAGATGGGTTAACT
TACAAGTGTTTGATATTTGGGTTTTGTGATGTGGGTAATTTGATTGAGGCTTCAAAGGTT
TGG
>c11398_g1_i1|m.34463 c11398_g1_i1|g.34463  ORF c11398_g1_i1|g.34463 c11398_g1_i1|m.34463 type:3prime_partial len:410 (-) c11398_g1_i1:2-1228(-)
ATGATTAAGGCGGCTTTCAACAACTTGCCAATGCACTTTCTGTCAATATTCCGAATCCCA
AAGGCGGTAGCACAGAGAATCGAAGGTTTGCAAAGAAGATTCTTTTGGGGTGGAGACGGT
TCATCAAACAAGCTTTGTTGGACCTCTTGGGACAAAATCGCAAGGCCTTTATCCCTTGGT
GGCCTTGGTATCAAGAGAGTTATTCCCCAAAACCATGCTTTTATGAATCGCTGGTGGTGG
CGTTTCATTATCGGTAAACCCAGGCTTTGGACCAACGTCATAAAATCGATTTACAAATCG
CCCTCTGCGGATTCATGGCCATCCTTACCCAGCAACAACAAACCTTCTCCTATCTGGAGT
GGAATCCTATCATTACCGGAATCATCTACTAAACTGAGGTCCATCATCTCTAATGGATTC
TTCTGGATTGTAAAATCGGGGACCTACATTTCATTCTGGCAGCATCGATGGTTCAACAAC
TCCATATTAAAGGAATTATTCCCGAGATTATTCCTTCTAGCTTCGAATGGATCTGCAACA
ATCGAAGAGTCACTCCCAGTCGTGACCTTTTATCATCCCAACAATCTGTTTCGTCGGAAT
TTGAGAGGCTGGGAAGAAGAATTATGGTACAGATTCAGGAATTTCCTTTCTGGATTTCAC
TCTCTTGCTCCTGGTGATGATCGTATTATATGGAAGTGGGATCGAAATGGCAAATTCTTC
GCTAAACCCATTTGTGAAATGCTCGAAGACGTTAACCCCCTACCACACAATTCTGCTGAT
ACGTTCACACTCTGCAAAATCTGGTGCAACCTTGCACCACCAAAAATTCTGCTTTTTGCA
TGGTTCTCTATTCAAGGATCTATCCCCACGGCTGATTTTCTTGCAAGCAGGAGAATTTTT
CGCACATATAACCCGCAAGCGTGCCCTCTTTGCAACAGGAACTCGGAATCGGTCAACCAT
CTACTTCTTGGATGTACCTTCTCATGGGGAATCTGGACTTCGGTGATTAACATATGGAAC
TTAGAATGGGCAACTCCTCCAGACCTTCACTCCAGCTTCAATTGGTGGTGGTCCGTCAAT
CGCAGTAGCTCGGCTAAGTCTGTTTGGAGATCTTTATTTTTTGCAGTCATATGGTCACTT
TGGAGGACGCGCAACCAAGTTATTTTCAACAACAGAAGTGTGAATTTCCAGAAAATCATG
GACTCCGTCTTCTTCAAAGTCACTCTG
>c11416_g2_i1|m.34550 c11416_g2_i1|g.34550  ORF c11416_g2_i1|g.34550 c11416_g2_i1|m.34550 type:3prime_partial len:143 (-) c11416_g2_i1:3-428(-)
ATGCAAGGCTCTAGGGAACTGAAGAAGCAAAAACTTCAAATCAAAGGATGCATGGCCTTG
TGTTGCAGTTGTAGACTAAGTGTTTCTTCCTCTGAGGAATCTGAAATCTCCAACTCCAAA
AGGTTTGGAACAATCTCAAGCCTAGCACATGCCATGGTTCAAGAGAGATTGGACCAAATG
ATTAGAGAAAGGCAGGAAGCAAGACAAGCGGAGAGAAGGCGAGCAAGAGGGGAGAACACC
AAATTTATTTTATTGGTGGCCATGGAGAAGTCATCCTATGATCCAAGAGAGGATTTCAGA
GAGTCCATAGTAGAGATGATAATGACAAACCAGATTTATGAGCCGAAGAATTTACGCCGC
CTCTTGAATTGTTATGTTTCTATGAATTCAGATGAACATAGGGGAACTATACGCGAGGTA
TTCCAT
>c1143_g2_i1|m.5137 c1143_g2_i1|g.5137  ORF c1143_g2_i1|g.5137 c1143_g2_i1|m.5137 type:5prime_partial len:225 (+) c1143_g2_i1:2-676(+)
CAGCTGAAGGATCTTTTCGAACAGTGGCCAATATTTGTCTGGTTTCCTCAACCGAGCTTG
CCATCACTACCTCGGTTCAAGCTGCTTGAAGTTTATTCCAAAATTGGTGTAAAAAACATC
TCTGATTGCGTGAGAAAAGAAGAAAAATCTGCAATGGATGGAGTTGAGCTTAACCAGGTG
AATCGGACAGAGATTTTCATTGGAAAAGGGCTGATTAATCTCGTTGTTGGGTTTCTAGCA
GGACCAATTCTCCAGATGGAAGCAGAAAAGAGGCATGAAACTGCCAGATGCCTCCTTAAT
CTTACTGTGCTTGAGAAACCGGAGCCAATTACAACTGGCTACAGTTTAACACTCTCTTCT
GGAGAAAACCTGGAAGTGGAGGCAAGACCGTTGATCCGTTGGGATAGAGATGGTAAAAGA
TTTTTTACAAGGAAGATGGACCGGTCGGGTGGATATAGAAGCATGATCGAATATGCTACG
GCTTTTTCTGAAGCTATATCTGGGGGTTTGTTGTGGGATAAGGAAGATTGTATTGACCAA
CTGGCTGAACTGATAAAACTGGGATTTCTTGTGGAGTTTGACGAGGAAGCAATTGCGTTC
TTGATGAAGAACAAGAATCTGCAGCTGTTTTTGGAGGATGAAGTGTTCCTCTCTTCAGCT
TTCCCTCCTATATAG
>c114655_g1_i1|m.842181 c114655_g1_i1|g.842181  ORF c114655_g1_i1|g.842181 c114655_g1_i1|m.842181 type:internal len:61 (+) c114655_g1_i1:2-181(+)
GCGGGGATAGCATTTACAGATACTAATCAACTACGAGTGGCAGTTGCAGATGAGACAAGG
ATGCAAAGTAATGCTAATTGTAAGGCTTTTCAGTGGGAAATTCAAGGAACTGAATTCACA
GTTGACATGAGGGCTTTGCAATTAAAGGGGTGTGCTATGGTGTTATGTATCCAGGTGGCG
>c1146_g2_i1|m.5151 c1146_g2_i1|g.5151  ORF c1146_g2_i1|g.5151 c1146_g2_i1|m.5151 type:5prime_partial len:133 (+) c1146_g2_i1:2-400(+)
TCCTCTTCCGCCAGAGCTCGGGAGGATATCAACAGCTGTTACTCAGCGCGTTTCGATGAG
AATTCTACCATGTTTCGGAGGAAGATTGAAGATAAAGGGAGAAACGTGACGAAGAGAAGG
CTTGAAGATTACTTGGATCCATCTTTACTCTCCGCAATTCGTGTTAAAATTGATCGGAAG
AGAGGAGGACAGGTGGTACATAAGGACTCGGAATTTGACTGGCCGGTTGATCAATTGAAG
GCATGGAAAAAGGTGTCGAGGATCGAGGAAGCTGTTGATTTTGGAGACGATGTTGATTTT
ACTAGGGGTGTTGGAGACGAAGAAGAAGCAGAAGAAGAAGTGCATTGTACTCCGTTTCAG
CGGTTTGAGAGAACAGAGTTGAATAGGCTTAAGGGGTGA
>c11473_g1_i1|m.34746 c11473_g1_i1|g.34746  ORF c11473_g1_i1|g.34746 c11473_g1_i1|m.34746 type:internal len:234 (+) c11473_g1_i1:1-699(+)
TGGAAGCTTAGCTACCGCCTATGGAACGTCTGCGTTGATCTCACCAACACCGCTGGAGTG
CGATCCTCCTCCTCCTCGGCCACTGCCAAATTCAGAGAGGAACAAGCCAAGCTTCGGCAT
GTCTCCGCCGATCTTCTTTACCTCGCTGCCGACGTCGTCGGAGTCCCATCGCCGGCGTTC
AAGTCTGCTTCGTTCTTCTACAAAACCGGGCTCATCTGGCACGACCTTAGAAAGTTCGAG
TTCGCCAACACGTGCTTCGAGAAAGCCACCGATCTTACTAGTAAAATAGATATAGGCGCC
ATAACAGACAACGAGGAGCGAAAACTCCTCCTAGGTCTGAATATTGCGAGGTCGAGATCG
GCGTGGGAAGTTTCGGACCGAAACCTAGCGATTATGCTTCTGAATCGATCGAAAACTATA
CTATTCGGTTGCGCAGAGAACTACAAAGCTTTAGCCAATCAGTTCTTGGCGTTCGGAAAA
ATTGTGCTGTCAAACAATGAGGCACGTGGCATTAACGAAGGGCTAAAATTGATGAACGAA
GCATTAGATCTGTTGGAGAAGGGTATGAAGATCGTGACGAGGCAAGATGAAACCCTAGCT
CTTAAAGCGCTCAGATCAAAGACACTTCGGTTCATCGCGGCATCGCATTTGCAGAGAGAT
GAATTTGAGAGTGTATTGAAGTGTGTGAAGGTATTGAGG
>c114_g2_i1|m.544 c114_g2_i1|g.544  ORF c114_g2_i1|g.544 c114_g2_i1|m.544 type:internal len:99 (+) c114_g2_i1:1-294(+)
GAATACAGAAAGCTCAAACGAGAACAAAATGGGAACAACCGTCAAACAGCAGCAACAACC
TCGGAGAATGATGTCATTGTCGTTCTAAATGACAATGTGGTGAATCTGACACTTCAAGAA
AGTAGGTGGATCATCGATAGTGGTGCATCAATCCACGTCACCTCTCGGAAGGAATTCTTT
ACATCTTACACACCGGGAGATTTTGGTGTTGTCAAGATGGGAAACAATGGAGCTTGCAAC
GTTGTTGGAAAAGGAGATGTTTGCCTCGAAACTAGCAATGGTTGTACGTTGGTA
>c1151_g2_i1|m.5178 c1151_g2_i1|g.5178  ORF c1151_g2_i1|g.5178 c1151_g2_i1|m.5178 type:complete len:98 (-) c1151_g2_i1:117-410(-)
ATGCAATATAGACAATTCCTTGCGTGGATAAGAAGGCCAATTGGGCCCTGGGATGGATCA
ATAAAGGAAAATGGTTCGCCGAATGTTCTCCTCACTTTCGTCAAGGAAATCTTTTTCTTT
GCCGACTTTTGCGCAATCTTCTGGTTAAAAAATTATGTGTTGATGTTGGGACTCACTTTC
TCCAACGAGTTGATTTCTAGAGATGAAGGTCTGCACTGTGATTTCGTGCGTCTCCTGTAC
GAGTTATTGAACGAGGAGTGGTTCATGGCAATCGTTGTGGATGCGATGGAATAG
>c1152_g2_i1|m.5184 c1152_g2_i1|g.5184  ORF c1152_g2_i1|g.5184 c1152_g2_i1|m.5184 type:complete len:63 (-) c1152_g2_i1:44-232(-)
ATGATGATGGTGACATGGGCATTGTATTCTGTTTCACGGGCAAGTCATTATTTGGGACAA
GAGATTCGTGTGATGCCATCTGTATCGCGGCCACAACTTGGATGGTCAAATGAGACTCCG
TCTACCCTTGGGAAAATTGCAAGAATTGATATGGATGGGACCCTGAATATAAGTATCTCT
ATCTTATGA
>c11530_g1_i1|m.34942 c11530_g1_i1|g.34942  ORF c11530_g1_i1|g.34942 c11530_g1_i1|m.34942 type:5prime_partial len:98 (+) c11530_g1_i1:2-295(+)
AGAATGCACGCAAGTATGATACAGTTTGGAGGGGAAATAGTGAACTCAAGATCAATGGGA
TATCACACATCAACACAGATGGGTAGCGGAAATTTCGCAGACGATGGCTTTGGTAAATCA
TCTTACTTCAGAAATTTGAAGGTTGTTGATTGGGATAATAACCTCTTACCTATGTCAAAC
CTTCATCTTCTTGCTGATCATCCAAATTGTTATGATATTAAAGCTGGAAGAAACAATGTT
TGGGGAGATTACGTCTATTATGGAGGCCCCGGGAGGAATGTAAGATGCCCATAA
>c1154_g1_i1|m.5191 c1154_g1_i1|g.5191  ORF c1154_g1_i1|g.5191 c1154_g1_i1|m.5191 type:internal len:170 (-) c1154_g1_i1:1-507(-)
CTACTTGCTAAGAAATATAAAAAATTTGTAATTGTCAGCAAAGGTAAGCCTATTGCAAAA
TCTTATAATAATTCTAAAGGCTTCAAAAGATTTAATTATGATGATTCCTCTAAAAATGCT
TCTGATGACTCATTTAAAAAACCTAAGGGTATTCAATGTCACGCTTGTCATGGTTTTGGT
CACGTCCAATCTGAATGCACAAATACTCTTAAGAAAGAAAAGAAAAGTTATAAAGCTACA
TGGGATAATGACAGTAGTGAGAAGGATTACAATGATGGTACTAGTGGAAATGTTATGGTA
CTTATGACTAAAACGTCTGAATCTCCAATATCCACCTCTTTTATTAATGATGAGTCTGAA
ACCGACGACGAAGAAATTTTTGATTTACAAGAAGCTTTTAATAAATTAACCAAAGATTTT
GTTAAAGAAAAGAGGAAAAGATTAAATTTAACTTCCACTCTCGAAGATGTCCAAAATGAA
AGAAATTTACTTAGAAATGATGTTGAC
>c11559_g1_i1|m.35043 c11559_g1_i1|g.35043  ORF c11559_g1_i1|g.35043 c11559_g1_i1|m.35043 type:3prime_partial len:145 (-) c11559_g1_i1:2-433(-)
ATGACTTGGTGCAGTGATTTCCATGTCGAGCCGTCGATCGTGAGGATTAGAACTTGTCCT
TCATGTGGTCATCAAATCAAAAATCAAGAAAAGACCGGGATTCATGATCTTCCGGGATTG
CCGGCTGGGGTGAAGTTTGATCCGAGTGATCAAGAACTTCTTGAGCATTTAGAGGCCAAG
GCGCGATCGGATTCTCAAAAGATTCATCCTCTTATTGATGAGTTCATCCCTACTCTTGTA
GGAGAGGATGGGATATGCTACACTCACCCAGAGAGGTTACCAGGAGTAAGCAAAGATGGT
TTTGTCCGACATTTCTTCCACAGACCATCCAAAGCATACACCACTGGAACCAGAAAAAGA
AGAAAAGTACACACCAACATGCAAGGCAACGAGACTCGTTGGCACAAAACAGGCAAAACA
AGGCCAATTCTC
>c11574_g2_i1|m.35093 c11574_g2_i1|g.35093  ORF c11574_g2_i1|g.35093 c11574_g2_i1|m.35093 type:3prime_partial len:69 (-) c11574_g2_i1:3-206(-)
ATGCCCAACCTGGACGAGGCATTGATGTCAGACCATCTCGACGTGTTCCCTAATCCTATG
CCAATCAAGCAGTCCACGAGAAAATACCATCCAGAACTAGAAGAGAAGATAAAAGAAGGC
GACGAGAAGCAAATTCATTCCATTGATGTTCAAGTTCTTTACTCGTTGATTAAAACTCGT
TACACAAAAAGTCCCTCAAAAGAA
>c1159_g2_i1|m.5226 c1159_g2_i1|g.5226  ORF c1159_g2_i1|g.5226 c1159_g2_i1|m.5226 type:3prime_partial len:33 (-) c1159_g2_i1:2-97(-)
ATGATAAAGCCATGGTCCAGTGAACAAGTCAATACTGAAAGAATTATATGGCTGGAATGC
AGGGGGGTGCTTTTAGGAGCTTGGAACATGTCAACA
>c11612_g1_i1|m.35229 c11612_g1_i1|g.35229  ORF c11612_g1_i1|g.35229 c11612_g1_i1|m.35229 type:internal len:104 (+) c11612_g1_i1:1-309(+)
TTAAAACCCGACCAAATGACACTGGGTTCGATTCTTGCCGGGATTGCCCACATGGGTTCT
GTAGGATTGTTGCTAGGAAAATCAGTTCATGGGTTTACTGTGAAGGACGGTTGGGAGTTG
AATTCGGAACTTGGTACGGTTCTTGTCGACATGTATGCCAAATGTGGATATCTAAAGACT
GCTAGTCGTATCTTCAAATTGATGCAAGACAGAAACGTAGTGTCATGGACTGCACTGATT
TGTGGGTCAGCCCAACACGGGTATGGCAAAGAAGCATTGTCTATTTTCGATATGATGAGA
CAAGAAGGC
>c1163_g2_i1|m.5250 c1163_g2_i1|g.5250  ORF c1163_g2_i1|g.5250 c1163_g2_i1|m.5250 type:3prime_partial len:91 (-) c1163_g2_i1:3-272(-)
ATGGCAGATAATACTCGTTCACAGGACATGAAACGTTTGGAAGAATCTTTTCGCAAATTG
TCTGATTCTACTGGAGACTCAATCAAACAGCTTACAGAGGTCACTAATCTACATGCAACG
TCAATGGAAGGTTTCAAGGACACGATGGAAGGACTCAAAACCCTAATAACCACCTTGAAT
GCAAAGTACGAACAGATTCAAGAAAAGGTCAGTTCGTCATCAGCTCCTGCATTGCTTCCA
ACGCCACCATCAAATATGGGTCAAGTAAGG
>c11648_g2_i1|m.35374 c11648_g2_i1|g.35374  ORF c11648_g2_i1|g.35374 c11648_g2_i1|m.35374 type:internal len:168 (+) c11648_g2_i1:3-503(+)
CAGCTACATGACATGGAACTGGAAGAGGAGATGGCCCAGCCACCTGCGATTGAAATAGAG
ACAAGAAAGAAAATAAAGGAGGAACTATGGCATCTACGTAGGCTAGAGGAGAGCATTTGG
AGACAGAAATCAAGGATCAATTGGATAAAACTGGGAGATAGGAATACCAAATTTTTCCAA
TCATCAGCAAACAACAATTTCTCCAGAAGCAAGATAGGTGCAATCAAATCCAAAGGCAAG
TTCGTTACTGATCCGAAAGGGATTCAAGAAGAAGTAGTTGGTTTTTTCGAAGCCCTATTC
ACAGAAAAAGTGCAATCAAGACCAAATTTAGGGGGTGTCTTCCCCAGAACTCTAAATCAA
GATCTGGTAGCCTTTTTAGAAATCAGCTTCGACTGTAAAGAAATTGATATAGCCATGAAG
GATTGCCACTCTAGCAAAGCACATGGCCCAGATGGTTTTAATTTCAATTTTATCGCCAAG
GGCTGGCACTTCATGCAAGAG
>c1164_g2_i1|m.5258 c1164_g2_i1|g.5258  ORF c1164_g2_i1|g.5258 c1164_g2_i1|m.5258 type:5prime_partial len:278 (+) c1164_g2_i1:3-836(+)
TATGTGGGACTCCTCCAAAATCACCCTCGTCACCTCTCAAACCCACAAATCCTATATTAT
TTCCAATGCTACGTACCATTCCGTTCAATGCATTCTCTGCAATATTTATGCCCCTACTTC
CCCCTACCTCAGAGCTTCTATTTGGAACTCTATCTCTTCCCACTTCTCTGTCAACACCCC
TTGGCTTATTGGTGGGGATTTCAACGACGTTTTGTCCCCTGCAGAAAGGAATACCCCTCT
TCTCACAATAGCAGCATGCAGGACTTTCAAGCCTTTAGGGATTCGATGAACTTGGTGGAT
ATTCCCCGAAGGGGGAGAAAATACACATGGACCAACAAGAGATCCTATCCTATTCTGAGT
CGCCTAGACAGGTTCCTTCTCTCTCAGTGGTGTCTCTCTACTTTCAACTTATCTCAGTGG
GGTTTGCCTCGGCTTATATCTGATCACTGCCCTATTATTCTCAAAAGTGTGGATACGGAT
TGGGGTCCTAAACCTTTTAAGTTTTTTAATGCTTGGCTCTCTCACCCTAATTGCCTTTCT
ATTGCATCCTCTGCGTGGATTCTTCCCCAGCATGCCAAGTGGACTGGCTTATGTCTGCTA
CACAGATCGGGGGTCATGAAGGCTAGGATTAAGGAATGGGCATCCTCTGATTTTGGCAAC
ATCAATACCAAGATCCAGGACTTAAAAAAGAAAATTCATCATCTGGACATTGCGCAGGAA
ATTTCCCCCATCTCTCAGGTGGAGGCAAATAATCTTGTTTCTCTCAACAACAATCTCCAT
AAACTTGAAATCATGCAGGAATCTATATGGCGTCAAAAGTCTCGTGTCAATTAG
>c11662_g1_i1|m.35426 c11662_g1_i1|g.35426  ORF c11662_g1_i1|g.35426 c11662_g1_i1|m.35426 type:3prime_partial len:117 (-) c11662_g1_i1:2-349(-)
ATGGAAAGGGCTAGAATTATATGTTTCTCCATCATCACCGCCATTATTGTTACTAATAAT
ACTGAGTGGTTTCAGATAATTTGTGTGATACATTGTCTATCAACTGAGTGGAATAGTTCT
AGGTCCTCGTCAGTCCAGCTGCCTCAAACATCACAGGACCTATCATTTCTTGCCATTGAT
GTGTATGCAAAGCTTGTTGTTTTGGGTTTGAAGGATTGCATGACAGGGCATGGACCAAAT
AAACTTCTACTTTGGCCAAAGGCAGAATTTACTCCTGTTGATTTGGACACAAGGAAGCTA
CCGTTGACTTCAAAGGTGCTTGAAGAAATTTATTGGCCAATCCAATTC
>c11672_g2_i1|m.35459 c11672_g2_i1|g.35459  ORF c11672_g2_i1|g.35459 c11672_g2_i1|m.35459 type:3prime_partial len:214 (+) c11672_g2_i1:104-742(+)
ATGATTTCGGATTTTGATAGGTACTTACACCATGAAGTGACACCCCACATCATTCACAGA
GACGTGAAGGCAAGCAATGTGCTGCTGGATTCAGATTTCGAACCACTCGTTGCCGATTTT
GGTTTCGCAAAAATAATCCCCGACGGAATTACTCATCTAACGACTCGCGTTAAGGGCACC
TTGGGATACTTAGCCCCAGAATACGCAATGTGGGGAAAGGTTTCCGAGAGCTGCGATGTT
TACAGTTTCGGAATCCTTCTTCTAGAGCTCGTCACCGGAAGAAAACCTATTGAAAAGCTT
CCCGGTGGCGTTAAGAGGACCGTTACCGAATGGGCTCAGCCTTTACTAGCCCAAGGGAAG
TACAGTGATCTCGCTGATCCGAAACTCGGGGGAAATTTCGACGTGAATCAATTGAAACAA
GTGATCAATGTGGCGGCCCTTTGCGTGCAATACGAATCCGAGAGAAGGCTCACTATGAAG
CAAGTGGTTGGGCTTTTGAAAGGATTTGATCCAAATGAAAGACTGAATCAAATGAGTACT
GAAAGTGACAAATATAAGAAGGGTTTGGGAGCTGTGGATGAAGTGGGTACTGATGAGGAA
GAGGGTTCTCCTTATGATGAAAGTAGTTTTTATGGGATT
>c1169_g1_i1|m.5305 c1169_g1_i1|g.5305  ORF c1169_g1_i1|g.5305 c1169_g1_i1|m.5305 type:5prime_partial len:273 (+) c1169_g1_i1:3-821(+)
TGGGGGCTTCAAAGATCCTGGTCCGACCATTGCCCGATCATGCTGCAGAGGGATTCCAAA
AATTGGGGGCCAAAACCCTTCAAATTCTTAGATGCTTGGCTCTCGGATAGAAGATGTATG
ATGATAGCGGAGGAAGCATGGCATAAAACACCAAAGGAGAAATGGGCAGGCATCCAAATC
AGAAATGGCTTAAAAGAAATGAAAAAAGCAATCAGAGAAGGGAGTGCAAAGGAGTTTGGC
GCTTACAGAAAGAAAATTCAGGAGTTAGAAAGGCAACTACATGAACTTGAAATTAAGGAA
GAATCTACCCACCTCAGCATGGAGGAACACTCAAAAATTGCAGAATGGAAGAATTCTCTG
GGTCACTGGAGAAGTATTGAAGAAAGTATATGGAGGCAAAAAGCAAGGGCATCTTGGTTG
AAATTGGGGGATAACAACACTAAGTTTTTTCACGCGACTACAAAAGCAAGAGAGCAAAGA
AATTCAATGGTCTCAATTTGGGCAAACGGATCCCTGCTCACAGAAGTCAACGACATTAAA
AATCAAGCATCATACTACATGGAAAACATCTTCAAGGAAGATTGCGGATCCAGACCAAGG
ATGGGAGGTCTTTTTGAAAGGAAACTTACCGGGGCACAATCAGAGGAATTGCAGAAAATG
TTCGAGGCTGAAGAAATCAAAATGGCAATGGTTAGCTGCAACGTCAACAAATCCCCAGGT
CCAGACGGCTTCAATTTCAAATTATTCGCAAAGCCTGGAAGTTTATGGAAGGTTCATTCA
ATCAATTCTTTGAAAATTTCTTCTCAAATGCAAGATTAG
>c1169_g2_i1|m.5315 c1169_g2_i1|g.5315  ORF c1169_g2_i1|g.5315 c1169_g2_i1|m.5315 type:5prime_partial len:128 (-) c1169_g2_i1:46-429(-)
CCTCCATCCTCTCTAAGTCACAATCTTCGTTCACCAAAGGCAGACACATCTTGGACGGGG
TCCTCATCACAAATGAAGTCATCAACAGCTGGAAGGGTCATCCTGAAAATTGATTTTCGT
AAAGCCTTCGACAATGTCAGCTGGGACTACGTAATAGCTATGCTGGAAAATTTGGGATTT
GGGTCATTATGGTGCAGATGGATAAAGGAATGCATCACTCCCGTGGGAATCTCGATCCTA
GTTAACGGCTCTCCAGGATCTCAATTCAATCCACAAAAAGGTTTACGACAAGGCGACCCG
CTATCCCCACTACTATTCAACATAGCGATGGAAGGGCTCAGCACCTTATTTGATAGAGCA
TCCAGGGCAGGTCTGATCAATTGA
>c11719_g2_i1|m.35626 c11719_g2_i1|g.35626  ORF c11719_g2_i1|g.35626 c11719_g2_i1|m.35626 type:internal len:204 (+) c11719_g2_i1:3-611(+)
CAGAGTTCTCCTGACTCAGGATCATTTTGGGAGGAATGTGGCAGAGTTGCGGATGATTTT
GGTAAGGCTGGGGAAGGATGCAATGGTTCTGCATCTCAAGTATTCTGGAGTAAGTGCTGT
GAACAAGCGGATATCATTACGGCGGCAGGTGTGGTGCCAGCTGTGTTGAAAGGGGTGGAG
GTGGAGGGTGAGTCCGTGTCTGAGATAGTGGTGGCTGGAGCTAAAGGTAAGGGGAAGGTT
GGTGACATTTCTGGGTTCCCATCGGGTGGAGGGAAGCTCGGTCTGTGTCCTGAAGTAAGG
AGTCTAAGCAACAGGGAGATTGTCAGCGTGTACGTGGATAACTTACCGTTTCACGCTAGT
AGCAGAATGCTTCTCAATATTTTCAGAAAGTTTGGTAATATCGTGGACACCTATGTTCCT
GGGAGGGCTGCAAAGGAATCAAAAAAATTTTTTGGCTTTGTTAGATTCAACAGCATGTCC
GTTGCTAATCATGATATTGCCTTTATGGATGGATCTTGGGCGGAAGGCAACAAGATTGTT
GTGCAATTGGCCAAATTCGAGAAAGAGTCCTATGGGAGCCATGGGAATCCAAATTTATCC
AGAAGGGGT
>c11724_g1_i1|m.35649 c11724_g1_i1|g.35649  ORF c11724_g1_i1|g.35649 c11724_g1_i1|m.35649 type:5prime_partial len:135 (+) c11724_g1_i1:2-406(+)
AAAATAAAAAAGCCACGTACCTTAGCTGAAACAATTGGCGTGGCTCGATTAATCGAAGAA
CGCAATTCGTTGCAAAAAAAGGATGGCATTCTCGCTCATACTCAGGTGGCCCCAATGACA
TCAAAACCTGCTCTGAATAACGCAGCTGGAGTACTAGGCCCTCCACCCACGCAGAAGATG
GACAACAAACCAACCACCACCCCAGTTTCCTTTCGGCGAATTACCAATCAAGAGGCACGC
GAACGTCGCGAAAAAGGGTTGTGCTATTACTGCGATGAGAAGTTTGCTCCCGGCCACCGC
TGTCAACGACCCCAGTTGTTTATGATTGAAGAATCTCCAATGCTTGAACACACTGACGTT
GAGGACATTCGCGAAGAAGCTGCCTTGAGGACAAGGACAATGTAA
>c11784_g2_i1|m.35871 c11784_g2_i1|g.35871  ORF c11784_g2_i1|g.35871 c11784_g2_i1|m.35871 type:internal len:49 (+) c11784_g2_i1:2-145(+)
GTCGAAGATTGCACGGAGAAGCAGGTTGTTTCTATGTTCAGGTTGGGCCTCTCCTTTGGC
GAAAAGCTGAGGGAGTCCCTTACCTTGAACCCGGCGGAGACTTTCCCAGAGTTAATGGAG
AGAGTGGAACAGCATGCTAAATTG
>c11834_g1_i1|m.36030 c11834_g1_i1|g.36030  ORF c11834_g1_i1|g.36030 c11834_g1_i1|m.36030 type:internal len:178 (-) c11834_g1_i1:2-532(-)
TCATTTGACTTCAACTCTATGCTAGCCATGTCCATCACTGAATTTTCAGACTCAAATAAA
ATCTCCAAGAAACTATTTCACCTGAGAAACGACTCCGGCGAACTCGACGTGTTTGAGGCT
GCAAGGTACTTTTCCGATGCCATGGAAGTTTCCGTTTGCAGAGATGGAAGAATAAGCTTA
GAAATACCAGTGACAAACTCATCACTTTCTAATTCTCAGACTCAAGTGATGGAGAAGCCA
ATTATGGTGAAAGAGAAAAAGAATTCAAACAGGCAACCAAATTCTCCAAGTAGTAAAATT
GCTCAGTTCTTGAATTCTCTTTTCAACCAAACAAGTTCCAAGAAGAAGAATAAATCGATG
TCTAGCACCACACAGTCTGCGAAGGATCGTGAATTTGACGAGAGCAGCCAGGGCGGAAGG
AGAAAAAGGAGCAGCATTAGCCATTTCGAGAGCGACCCTAACGCGGATCCAAAGCCCATT
GTATCATCATCAAATTCTGGATTAAGGACACCTCCTCCCTATGCAATTACA
>c1183_g1_i1|m.5363 c1183_g1_i1|g.5363  ORF c1183_g1_i1|g.5363 c1183_g1_i1|m.5363 type:internal len:41 (-) c1183_g1_i1:1-120(-)
CCCACCTCTGATACCTCAGAGATTCTTCCACAACCTGAGGCCATCTTGGATACCCGTGTG
ATTCGCAAGGGACTTTATCGTCCCAAGTCCGAGATTTTGGTCAAGTGGAAGGGCGCTCCA
>c11849_g1_i1|m.36081 c11849_g1_i1|g.36081  ORF c11849_g1_i1|g.36081 c11849_g1_i1|m.36081 type:5prime_partial len:60 (+) c11849_g1_i1:3-182(+)
TGGCATCTTGTTCAACTAGATGTCAACAATGCCTTCTTAAATGGTGATTTGTTTGAGGAT
ATTTACATGGATCTACCTCTTGGCTATCTTAGTAAGGGGGAGTCTTCTTCATCTAAAGGA
AAACTTGTTTGCAAACTCCACAAGTCCATATATGGACTAAAACAAGCTTCCCGGCAATAG
>c11857_g1_i1|m.36116 c11857_g1_i1|g.36116  ORF c11857_g1_i1|g.36116 c11857_g1_i1|m.36116 type:internal len:123 (-) c11857_g1_i1:1-366(-)
TTCGAAGCTGGGAGAAAAGAACGAGTAGATTTCTCTGGCTGGGGGCTCAATGCAGTCATT
TATATGTCAATGTTAAACATGATTTCATGGAATATTAGGGGTATGGGTACTGTGGCCAAG
AGAAGGGCAATATCCAGTTTAATCAGGCAAAAATCTCCTCACATTGTTTTTATTCAAGAA
TCAAAACTGAGCGAGTTCACATTCGCGGAGGCGGTGTTTTTATGGGGCAACAACTCGGTG
GGGGTTGAGTATTCCAAATCTAATGGCAGATCAGGGGGGCTGATAACATTGTGGGATAAG
GACAAAGTTCGAGTCTCATCCTCCATTGTTAATAAATCGTTTATTTTAATCCATGCCGAG
AAGGGC
>c11859_g1_i1|m.36124 c11859_g1_i1|g.36124  ORF c11859_g1_i1|g.36124 c11859_g1_i1|m.36124 type:3prime_partial len:126 (+) c11859_g1_i1:163-537(+)
ATGCCGTCGTCTTCAATCCAACTCTCCCACATTCTCTTCTTTCTCTTCTTCTTCAACTCC
ATTTCACCTTGTCACTCCACCCCTTTTTCTCCCCCAACCAATATAACCCTCTTCGGCGAC
GCCCACTTCACAAACACCTCCATTTCTCTCACCCAACAACTCAACTGTCTCTCTCTTCCC
TCCTCCTCGTCCTCCGGTTTCGGAAGAGCTTTCTTTTTCTCCCCGATTCGGTTTCTCGAT
TCCTCAACCAACACCACAGCGTCTTTCTCCACCCAATTCTCATTCACAATCAACAACCCG
TATGCCCCTTTCTGCCCTTACGGAGAAGGATTTACATTTCTAATCACATCTAAACCAAAT
TATTTTTCATATGGG
>c11881_g2_i1|m.36178 c11881_g2_i1|g.36178  ORF c11881_g2_i1|g.36178 c11881_g2_i1|m.36178 type:5prime_partial len:269 (+) c11881_g2_i1:1-807(+)
ATTGGAGTTCTATCCGCATGCAGCCATTCTGGCTTAATTTCTGAAGCTTATTCATACTTC
CATGCGATGCATCAAGATCATAGTATTCAACCAGAGATTGAGCACTATTCTTGCCTTGTT
GATGCTCTTTGTCGTGGAGGACATGTTCAAGAGGCAGAAAAGCTTATTGCATCAGTGCCG
TTTAAAGCATCTGCTTCAATGTATAGAGCACTGCTTGGTGCTTGTAGGGTTCGAGGTGAC
ACAAAAACTGGAAAAAGGGTAGCCAGTAGACTTATGTTTTTAGAGCCATTTGATTCAGCA
TCTTATGTTCTTTTATCTAATATCTATGCTGCTGGCAATCAATGGGATCAGATGGAGAAT
GCGAGGAACATAATGATTAGAAAGAATATTAAAAAGGATCCTGGATTTAGTTGGATATAT
GTAAAAAATAAAGTGCATTTGTTTGTGGTGGGTGATAGATCACATCCACAAGCTGACATG
ATATATGACAAGGTGGAGGATTTGATAACAATGGTAAAAAAGGAAGGATATGTCCCTGAC
ACAGACTATGTACTGCTAGATGTGGAGGAAGAAGAAAAAGAGCGAGCTCTATATTACCAT
AGTGAGAAGCTGGCTATAGCTTTTGGACTGATAATCACATCTCCATCTGCGGTAGTACGG
GTGATAAAAAACCTTCGAGTTTGTGGGGATTGCCATAATGCAATTAAACATATATCAAAA
GTGTCCCAACGTGAAATTGTGTTAAGAGATCCAAATCGGTTCCACCACTTCAAAGACGGA
ATCTGTTCTTGTGGTGATTATTGGTAA
>c11886_g1_i1|m.36204 c11886_g1_i1|g.36204  ORF c11886_g1_i1|g.36204 c11886_g1_i1|m.36204 type:internal len:252 (-) c11886_g1_i1:3-755(-)
GAATGTGAACCGTCCCCGTACTTCCGAACAACAATGAGCTTGACAATGGCAGCCTCAAAA
CGATCAAACCCAGTATTCCATCTTCTGAAACACATAACACCCTCTAATCGTCCACCACGC
CTCCGGCACTTCTCCTCCGAAGCCACCGACCCACCACCACAACCACCGAATCCAACCCCT
TCAAGACCGCCGTCAAACAACACACTCGTACACCAGATTTTGACTCTTCTAAAAAGCAAC
GGAAAGGATTGGACTAACAACGATGAGCTCCGCCGACTTCTCTCCGAGTCTTCTCACACT
CTCTCTCCTTCATCTCTCTACCGAATCACGCGCAGTTTCACCACCACCTCTGAAGCTCTC
AAATTCTTCGACTACGTTCGAACCACTTTGCCCTCACCGCCTGACCCTCGTTCTCTCTCC
TCTTCATTCCAAGCCATTTTAGAACTCGAAGCAAGTCGTGATCAACCCAATTATTCATCC
GACAAGCTTCCCGAACTCTACACTTTGTTCAACGAGTACAACATTCCTCTTACCCCTCAA
TCCGCTACCCTTCTGGTACGATGTTTTGGCCGAGCTGGAATGGTTGAAAAATCAATTCTT
GTGTACAAAGAACTCGACCCAGATTTTCGTAACACTCACATAAGTAATGTGTTGTTGAGT
GTGTTGTTGCGAGCTGGAAAGGTTGATGACGCTTTCCAAGTGCTCGATGAAATGCTTAGC
CGTGATGGAAAATCGTTACCTAACGACAATACT
>c11892_g1_i1|m.36232 c11892_g1_i1|g.36232  ORF c11892_g1_i1|g.36232 c11892_g1_i1|m.36232 type:internal len:129 (+) c11892_g1_i1:2-385(+)
GATGATTTGAGCGGCGATGGGTCGAGGGTAAGGGCTAAGGTGGTGGCTGAAGTGGTTTCA
GATGAGAGGGTGGTGGCTCTTTTTGCTGGGGAGGAAGCTGTGAAAGAGAGGACAACAATG
CACGCCCTTCTCTGGAACTGTGCTGCAGACCATTTCCGATGTAAAGATTATGAGACGAGT
GCAGAGATGTTTGAAAAGTGTATGCTTTATTTACCTTACAACATAGAGAATCGGATTCTC
CGAGCAAAGAGCTTTAGGGTTTTGTGTCTATGTCACCTTGGCCTCTCCCAGCTAGATCGA
GCTCAAGAGTACATCAATGAGGCTGAAAAGTTTGAACCCAACATAGCATGTGCTTTCCTC
AAGTTTAAGATCAATTTGCAAAAG
>c11905_g1_i1|m.36273 c11905_g1_i1|g.36273  ORF c11905_g1_i1|g.36273 c11905_g1_i1|m.36273 type:internal len:92 (-) c11905_g1_i1:3-275(-)
GAATTTTTCATAAGCTGTTTTGTTAGTGGATTGCGAGAAGACATTCAATCAGGAGTAAAG
ATGTTTCGACCAACCAACCTGACTCAAGCCATTGGCTTGGCAAGACTTCAGGAAGAGACT
ATTGAGGCCATTGCAAGACGAGCTAGAGCACCTACAAAAATGGTGAATAACTGGTCGAAT
CAGAATGTGGGAACAAGATCAGATGCTAAAGGAATCTTGCCTACTCCCTCTGTTAACCTC
CCTACCCCAGCCAATAACCAATTCCCAGGACCC
>c1190_g1_i1|m.5393 c1190_g1_i1|g.5393  ORF c1190_g1_i1|g.5393 c1190_g1_i1|m.5393 type:internal len:158 (-) c1190_g1_i1:3-473(-)
TTTGAAAAAGTCACTTTCCTCGCAAAAGAAATGGAGGAGACGAACATAGCTGCAGATAAA
TTCACTTATAATCATCTAATGAAAGTATATACTTCTCTGGAGGATTATGATGCAGCAGAG
GGAGTTCTCCAGAAGATGAGAAAAAGCAAGGTCCTGCCCGATTGGTTTACTTATGGAAAT
CTAGCTGACAGTTATGTCAATGCAGGGCTGATTGATAAAGCCAATGCTGTTGTACAAAAA
ATGGAGAATATTGGAAATTTCCGTATTTGTCAGGCTTTCCACAAACTCATCAATTTGTAT
GCACGAACGTCTGATTTGGTAGGAGTTAATCGTGCATGGGAGTCTTTGAAGTTGGCCTTC
CCAAAAAGACCCCAAAATGTTAGCTATCTTGTCATGCTCTCCGCTCTCCTTAAGCTGGAT
GATGTTGACAACCTTCAGAAATGTTTTTCAGAGTGGGAATCAGGTTGCGCG
>c1190_g2_i1|m.5396 c1190_g2_i1|g.5396  ORF c1190_g2_i1|g.5396 c1190_g2_i1|m.5396 type:5prime_partial len:121 (+) c1190_g2_i1:3-365(+)
TCAGGTTGCTCGGCCTATGATGTAAGGCTATGCAATGTTATGTTGGAGTCTTACCTTAAT
AGAAACATGATCGAGAAAGCCAGTGCACTTTATGAAAATCTGGGGAGTAGAGGGGTTGAA
CCCAATTTGATTACACTTGATCTCTTCACTAACTACTATATAACAAACCGACAGATGGAT
CTGGCTTTGAAATTTCTGGAGATGGGTGTAGCTAAAGTTTGTTCGGAGAAAACTAAATGG
TTTCCAAGTGATCATACTGTTAGTAAGTTTCTAGAATTCTTCGAGGAGGAAAAAGATGAA
GAAAGTGCAGCGAAGTTCCGTGAGAGAGTGAGGAGCATCGAACGTCTGAAATGGAAATGC
TAG
>c1194_g1_i1|m.5415 c1194_g1_i1|g.5415  ORF c1194_g1_i1|g.5415 c1194_g1_i1|m.5415 type:internal len:80 (-) c1194_g1_i1:3-239(-)
AATAGCTTCAAAGAGCTCAACCAAGGGTTTGTAAGTCATTTCATTGCTGGTCAGCATTAC
CGGAAACCTGATACACATCTTCTAACGGTCAGGCAGAAGAAAGGAGAATCAGTGCGAGAT
TACACCACCCGCTTTACTCAAGAAGCGATGCAAATAGAGAGTGCAAACGACAAGATAGGG
ATGACGGCCTATATCGTCGGGTTGTGGTCGGGGGCACTTTTGTTTAACATGACTCAG
>c1194_g3_i1|m.5425 c1194_g3_i1|g.5425  ORF c1194_g3_i1|g.5425 c1194_g3_i1|m.5425 type:3prime_partial len:51 (+) c1194_g3_i1:412-561(+)
ATGCAAGCCCAGATTAACGGGATCAAAAACCGCATGCATGCCAAAACTCTAGCTACGGTC
AAAGAGTTGGTCCAGACTACAGATTCCCCATTCTCGATGCATGTTCTAAGTATTCCAATA
CCCCCAAAATTCAAGATGTCAATTCTCGAG
>c1202_g1_i1|m.5461 c1202_g1_i1|g.5461  ORF c1202_g1_i1|g.5461 c1202_g1_i1|m.5461 type:internal len:70 (+) c1202_g1_i1:3-209(+)
TCAATAGCCATTGCTGCATCAACACTGGATTCCTTACTTGATCTCATGGCAGGTGGCATA
CTTTGGTACACTCACCTGTCAATGACAAAAATTAATATCTACAAATATCCTATTGGGAAA
TTGAGGGTGCAACCGGTAGGAATAATCATCTTTGCTGCTATCATGGCCACACTTGGGTTT
CAGGTATTGGTCCAGGCGGTAGAAGAA
>c1202_g2_i1|m.5463 c1202_g2_i1|g.5463  ORF c1202_g2_i1|g.5463 c1202_g2_i1|m.5463 type:3prime_partial len:119 (-) c1202_g2_i1:3-356(-)
ATGGAGGGAGATTTGGAAGCGAAAGCGCCGCTGTTGGTGGTGACGGCAGGCGAATGTCGG
AAGATACTGAATGGGAGCGATCGGCGCGGCCGATTGAGTCGGATGAACTCTGTTAACTCG
TTGAGACGAGAGTTTGTTGCTTGCCTGCCTGATAAGGTCCGAACTGGGGTTGACGTAGAG
TCTGTTTCTCTCATTGATTTCTCCAAAACCAATGGCTTAACTCAAGGAGAAAAAGAGTAC
TATGAAAAACAAGTCGCAACTCTAAAATCATTTGAGGAAGTTGATTCTTTGTTGACGTCT
GATGTAATTGATGAGGAAGACCAAGAGGAACAAGCCCAACATGAAAGAGCAATG
>c12039_g1_i1|m.36775 c12039_g1_i1|g.36775  ORF c12039_g1_i1|g.36775 c12039_g1_i1|m.36775 type:internal len:77 (-) c12039_g1_i1:3-230(-)
GGGCTGCCCTCCTTTTCTTCTCCATTTCCCACCGTACCTCCTCTATCCTCATTCATGCCT
AACCCTACGATAAACTTTTCAGTTCCATTCAAAGGCAGACTCCCTCAAACTATTTCCATT
AAATTAGATAGAAAAAACTATCTCACATGGAAATTTACAGTTCTTCCCATCATTCGTGGT
CTCAACCTGGGAAAGCACTTGCTCAACACCAAACCTTCCTTTGGTACA
>c12071_g2_i1|m.36859 c12071_g2_i1|g.36859  ORF c12071_g2_i1|g.36859 c12071_g2_i1|m.36859 type:5prime_partial len:249 (+) c12071_g2_i1:1-747(+)
AGAACTATCCCACCACATGCTAAGAGGACAATTGAATTGAATGCGGCAGCCGGAATCAAA
TTAAGCAAAACCATTAGCTCATGCGTGATGGAGGTTGGGGGGGCTGACAATTTGACTTGG
TTAGAAAAGGATGCACAGAACTACAAGGATAAAGTTAGGCGTTTACAACTCAGAGAAGGA
GATGCCGAAGCAATGCATAAATATTTTGTCAAAATGCAAAAAGACAACGGTGACTTCTTT
TATGCTATTGATCTTGATGAGGATGACCGATTAAGGAACGTTTTCTGGGCCGACGCGAGG
AGTCGAGAGGCATACAAAGAGTTTGGCGATGTTGTCACTTTTGACACTACTTACCTTGTG
AACAAATATGATATGCCTTTTGCACCATTTGTAGGTGTGAACCATCATGGACAATCGATT
TTATTTGGATGTAGTTTGGTTTCACGGGAGGACAAGACTTCGTTCATATGGTTGTTCGAG
ACTTGGCTTTCTTGCTTGTTTGATTGCAGTCCTAATGCGATCATCACAAACCAATGTAGG
GCTATGCAAAATGCAATAAGTCAAGTTTTTCCTAATGCACGACATCGTTGGTGTTTGTGG
CATATCATGAAAAAAATTCTGGAAAAGTTAAATGGGTACATCCAATATGCGCCAATTAAA
TACCAATTGAAGTGTGTGGTATATGATTCCTTGACACCAAAGGAATTTGAAAAAAATGGG
AAAATCTCATCAACTCCTATGATCTAA
>c1208_g2_i1|m.5490 c1208_g2_i1|g.5490  ORF c1208_g2_i1|g.5490 c1208_g2_i1|m.5490 type:complete len:87 (+) c1208_g2_i1:239-499(+)
ATGTTGTCCCTGAAGACGAGACATGGTAGTGAAATAAGGCGTAAGGACAAAAATCAGTTG
AGGGCCTCACCTGAATGGCATCAATGTGGCCACTTTTCCCTAGCCCCCTTGTTTATTGGA
AAGCTGTATCAAAGGTTAGACATGTTGAGGGAGCAAACAGAGCGCTCTATGGGCAGGTAT
GACGTTCCAACAGATGTGCCTACTGCATTCCTTCATATCTTTTATGAACGGTACCCAGAT
GCAAGCTCCCTTGCCCATTGA
>c12095_g1_i1|m.36952 c12095_g1_i1|g.36952  ORF c12095_g1_i1|g.36952 c12095_g1_i1|m.36952 type:5prime_partial len:83 (-) c12095_g1_i1:282-530(-)
CAATGGTATGAGAAGACTCGGGGTAATCTGGTATGGAAAGATTTTGTTTTTGATTTGAAG
GTCAGATTTGGGCAAAATGCTTTCGAAGATGCGAATGGGGAACAGACAAAATTGACGCAA
ACCACTACTGTAAAGGCGTATCAAGAACTATTCGAGGAATTGGCCAATCGGACAAAGGGC
CTGTCTAAGGAATTCTTTATAAGTTGTTTTCTGAGTGGGCTGCGAGAAGAAATCAAGACC
ACTGTTTAG
>c1209_g2_i1|m.5497 c1209_g2_i1|g.5497  ORF c1209_g2_i1|g.5497 c1209_g2_i1|m.5497 type:internal len:95 (+) c1209_g2_i1:2-283(+)
GAGGATGCCAATCACTTGCTCATCAACTGCAAATTCACTTGGAGGCTCTGGACGTCTGCG
GTAAACTGGTGGGGCATTGCGTGGGTACCTCTTGAAAATATCAAAGGGTGTCAACAATGG
TGGTGGGCATCTATATTCAAGGGCGAAGAAAAATCATTGTGGCTAATAACATTCTACGCT
ACTCTATGGTCTGCCTGGTTGAGAAGGAACGATGCTACTTTCAATGGCAAGGAAATCGAT
CTGGAGCATACCTGGGAGCTAACGAAGATCAGAGTCGCAAAA
>c12108_g1_i1|m.37005 c12108_g1_i1|g.37005  ORF c12108_g1_i1|g.37005 c12108_g1_i1|m.37005 type:3prime_partial len:115 (-) c12108_g1_i1:2-343(-)
ATGGTGGACAATCAGTCAGTTGTTAGCCAAACACAAGAATTTGAAGTTCTGGTGTATGAA
ATGCATGCTAAAAGATTGTTGATTTCAGAATCCTTGAAGGCGGCTTTAGCAGTTTATAAG
CTTCCACCCTCCTGGATAGAATTCATGACCTACTTGTTGCACAAACATAAGGAGATGACC
TGTGAATACCTCATGACGAAACTCAGAATTGAGGAGGACAACAAGAGCAGAGAAAAGAGA
ACAAATAGATCCTTTTATACAAAGGCCAATGTAGTGGAGCACCGCTCAAAACATATGACT
CGAGGCAAGCAAGGTCAACCGAAGAAGGTTGAGAAGCACAAT
>c12139_g1_i1|m.37100 c12139_g1_i1|g.37100  ORF c12139_g1_i1|g.37100 c12139_g1_i1|m.37100 type:5prime_partial len:102 (+) c12139_g1_i1:1-306(+)
GCTATGTCAATTCAGGCAATTGGTGGTCAACCTCCACACATTGCGGACTTCTACAAGACA
TCACATTTTAATAGAAAGAAGAATAAATGGGTTGACCCAATATGCGAACAACTACATACA
CAACTTGAAGCACGTCGCCAAGAGGTCGAGGCACCTGAGTCGACATTAATGATGACACAA
GAGGAGATTGCGGTTGATGTTCTTGGTAAGAAGTCTGGGTATTTAAGAGGATATGGTGTT
GGTCCGAAACCATCATCATCTAAACGGTTTAGTGCTTCATCACATGAAAAGGTGCGAATT
CTTTAA
>c1213_g2_i1|m.5518 c1213_g2_i1|g.5518  ORF c1213_g2_i1|g.5518 c1213_g2_i1|m.5518 type:internal len:134 (-) c1213_g2_i1:2-400(-)
CTGAAAGAATGGAATAGTGGAAAGGGAGGAAACTTGTCAGCGCCAATTAAGTTTATTGAG
GGTAGAATCCATGCTTTGGAATTAAAAGAGGAGCTATCATCTACTTCTCTGGCGATGTCA
GATGAAAAAAGAAGTCTAAGAGCAAGTTTGAGCAAGCTGAAGGTCCAAGCCGAAACAATA
TGGAGGCAGAAATCTAGAGTTCAGTGGCTTCATTTGGGGGATAAAAACACTAGATTCTTT
CAAATGGTGGAAAACAATAACTACCGGAGAACTCAATTGTCGTCGTTAATTGTTCAAGGT
AAGCCTTCTTCGGATCCTGTTGCTATTAAGTCTGAGATTTTTAAGTTCTTTAATCAAAGT
TTCAAAGAAGAAGCTGTTCGCAGGCCTAGGCTGGGTGGT
>c12140_g1_i1|m.37106 c12140_g1_i1|g.37106  ORF c12140_g1_i1|g.37106 c12140_g1_i1|m.37106 type:internal len:36 (+) c12140_g1_i1:2-106(+)
TTCGACCAATTAAAGGATGCAATGACTACCACCCCTGTTTTGGCCTTATCTGACTATTCC
AAAACCTTTGTGGTTGAATGCGATGCATCTAGGAGGGGTGTGGGG
>c12149_g1_i1|m.37131 c12149_g1_i1|g.37131  ORF c12149_g1_i1|g.37131 c12149_g1_i1|m.37131 type:internal len:246 (+) c12149_g1_i1:2-736(+)
ACCGATTCCGACATTCTCACAGCATTTTCCGGTTCCGGAATCTCCCTCGTGATCGGAATC
GCCAACGAAATTCTCCCTTACCTCGCCAACGGCCCCTTGGATTTCTCCCTCCAATGGCTC
CAATCAAACATTTTCGCCCACATTCCCGCAAATCAGATCCGATACATCGCCGTAGGAAAT
GAGATCTTCCTAAAAGACACGTTCTACACTCCCTACGTAATTCCAGCCATGCAAAATATG
TATAAAGCTTTGCAAACCCTAAGCCTAGCCGATACAATCAAACTCTCCTCTGCTCTCGCC
GCGTCTGTTCTTTCCAATTCATACCCTCCATCCGCCGGAGCTTTCGATACTAACTTCCGA
TATGTTATCACTCCGCTGCTTCAATTTTTACGCGATACTCAATCGCCGTTGATGGTGAAC
GTGTACCCGTATTTCAGCCACATAAACAACCCACAATACGTATCGCTAAACTCTGCTCTG
TTTCGTTCGACCAGTGTCGAAAATGATCAAAATTTGGGTTATGAAAACGTCTTTGATATG
ACAGTTGACGCGTTTGTATATGCAATGGAGAGAGAAGGATTTGCGGGGATTCCGGTATTG
GTGACGGAGACAGGGTGGCCGACGGGCGGTGGAGCGGCGGCGAGTGTAGAGAATGCGTTG
GCTTATAATGGGAATGTGGTGATAAGATCGGTGGAGAATGTGGGTACGCCCAAAAGGCCT
GGGGTTGGAGTGGAG
>c1214_g1_i1|m.5523 c1214_g1_i1|g.5523  ORF c1214_g1_i1|g.5523 c1214_g1_i1|m.5523 type:internal len:102 (+) c1214_g1_i1:3-305(+)
AATGACAGAATCTATCATGCCATGGACATGTTTTTAGAGGTTCATGCTTGGTTATCTGAA
GACGAAAAGCTAAATCTCTATTGTGGGCTGAATTATGAGAAGCTCTCATCCGAAGCTTGC
GACCAACTTGCTCGGAACAAAAATTTCCCATCAAAATCGGCTGTCCAAGCTCTCATCTCC
CAACATTTCAAACTCAGAAGCTTGCTTCAGGAGACTAACCAAACAAAATCGCTTGCCGGC
TCACCGAATAGTTCTGTGGACATCGATGTAAAGGGCAAGAAATATGAGGCATGTGAACCA
GTT
>c1214_g2_i1|m.5529 c1214_g2_i1|g.5529  ORF c1214_g2_i1|g.5529 c1214_g2_i1|m.5529 type:5prime_partial len:68 (-) c1214_g2_i1:70-273(-)
TGTGAACCAGTTGTACTATATGCTGGAAATCTTGATATTTCAGCTGAGAATGAGAAGGTC
AGAGTGTATTTACAAGGTATGCAATGGAGAGTGCTTGACTTAGAGAAAGTTTGCAAGAAA
ATGCAAACCCAAGTGACAAAAATCAGGAAATCAAGATTGTCAAGCCCAAGTAATGCCAGA
TTCTTACCCAAGTTATGTTCATGA
>c12162_g1_i1|m.37176 c12162_g1_i1|g.37176  ORF c12162_g1_i1|g.37176 c12162_g1_i1|m.37176 type:internal len:251 (+) c12162_g1_i1:2-751(+)
GACGTTGTTATTAGCAGAGACCAATTGAAGTATCTCGTTTTGGAAGCACTTCGTGGTGGT
TGCCAGGGACACAGAGCTGAGCTATATGCTGCTCGTGTTGCCAAGTGTTTGGCAGCAATA
GAAGGACGGGATAAAGTCTATGTGGATGACCTGAAGAAAGCCGTGGAACTTGTTATCCTT
CCTCGTTCGATCATCAGTGAAAATCAGCCCGAACAACAAAACCTGCCTCCACCCCCACCA
CCGCCTCCGCAAAATCAAGATTCTGTTGAGGAGCAAAATGAAGAAGATGAAGAGGATGGA
AATGCTGAAGAGAACGAGGAACAGGACCAAATCCCTGAGGAGTTCATCTTTGATGCTGAA
GTGGGTCTGGTTGAAGAGAAACTTCTCTTGTTTGGACAAGCAGCACAGAAACGTCGAGGA
AAGACTGGGAGGGAAAAGAATGTTATATTTTCGGAGGATAGAGGCCGATATATTAAGCCA
ATGCTACCGAAGGGTCCTGTAAAGAGATTAGCCGTTGATGCTACTCTTAGGGCAGCTGCG
CCCTACCAGAAGTTGCGAAGGGAGAAGGATACTCAAAAGATTAGGAAAGTATTTGTCGAG
AAAACAGACATGAGAGTGAAAAGAATGGCACGAAAAGCAGGAGCACTGGTAATATTTTTG
GTCGATGCTAGTGGAAGCATGGCATTGAATCGTATGCAGAATGCAAAAGGTGCAGCACTT
AAATTACTGGCAGAAAGTTATACAAGCAGA
>c12179_g1_i1|m.37244 c12179_g1_i1|g.37244  ORF c12179_g1_i1|g.37244 c12179_g1_i1|m.37244 type:3prime_partial len:104 (+) c12179_g1_i1:735-1043(+)
ATGAACTCTGTTGTGGGAGTCCTTAACTCTATATCAGACATTAACAACATAATGGATGAG
ATCAGATGTGAGGTAAAAGAAATAACTGGAATCCGAAGGCTGGGGGGCAGGAACGTATTA
TTAATGTTTCAGTCACAAGCAATCAGAGATGAGGTCATTAAAAATTGCAGATGGATGGCT
AAGTTCGAGTCAGTGCGCCCAAGGGATGGAAGCGTAGTATTCAAAGAAAAACTATGGTGG
TTAATCTGCAGAGGAATTCCAATCTCCGCGTGGAATATGCTCACTTTTCGTGATATTGCA
TTTATGTGG
>c12305_g1_i1|m.37586 c12305_g1_i1|g.37586  ORF c12305_g1_i1|g.37586 c12305_g1_i1|m.37586 type:3prime_partial len:269 (-) c12305_g1_i1:2-805(-)
ATGGTAACCAAACAGCTCCACCCCCACGACCACCACCAGGAACGTCCATTATATTCACGA
CGAGCCTATGAAGCTCTCCTCCGAGCTGGCCCACGCCTCAAGCTCCTACAACAGGTCCAC
GCCCACCTTCTCGTCTCCGGATCACACCGCATCCTTTCACTCATCACCAAGCTCACCCTC
TTATCCTCCGCCGTCGGCTCAATCGCCTACACTCGCAACCTCTTTCTCTCCATTTCAAAC
CCTGACTCCTTCCTCTTCAGTTCCCTCATCACATCCTGCTCCAAGAACCACTTCCCTCTC
AACGCCGTCCTCTTCTACCGACGCATGATCCTTGTTATGCCCTCTTTACAGCCATCAAAC
TACATTTTCACGGCGGTGATTAAATGTTGCGCCGATTTATCAGTTTCGAGTGTCGGTAGA
GCTGTTCATTGCCACTCTTTGGTTCAGGGGTACGGGTTGGATTCGTTTGTCCAAGCTGCT
CTTGTTGCTTTCTATGCCAAATGTAGTGATTTGGGTCATGCCCGAAAGGTGTTTGATAAA
ATGCAGGAGAGAACCATTGTTGCATGGAATTCAATGATATCGGGGTACGAGCAAAATGGG
TTTGCCCATGAGGCAATTTGTTTGTTCCATATGATGCAGGATTCTGGTGTTGTGTTCGAT
CTGGCTACGTTGGTGGGTGTCTTGTCTGCTTGTTCTCAGACGGGAGCTCTTGACCTTGGT
TGTTGGGTGCATGATTGTATTCGGGATAATGGTTTTGATATGAATGTAGTTATTGGTACT
TCCTTGATTAACATGTATGCTAAA
>c1232_g1_i1|m.5609 c1232_g1_i1|g.5609  ORF c1232_g1_i1|g.5609 c1232_g1_i1|m.5609 type:internal len:95 (+) c1232_g1_i1:3-284(+)
AACATCGTGAAGAAGCCCCTCGTGTTTCCAACTGTGTCGCCGTCGACGGCGTCCGAAATG
CACGCGCGAAATTTGATATCCGGGTTGTTGTTGAAGGACCCTGGGATTCGAATCGGGTCG
AGGCGCGGGGCAGCTGAGGTTAAAACCCACCCATTTTTCAAGGGTTTGAACTTTGCACTC
GTACGGTCGATCACTCCGCCGGAGTTTCCGGCTACTCATAAGCAGAAAAAGACGACGACG
CACAGGAGAAGGGATGGGGAAAAATCAACTGCGTTTGATTAC
>c12331_g1_i1|m.37674 c12331_g1_i1|g.37674  ORF c12331_g1_i1|g.37674 c12331_g1_i1|m.37674 type:3prime_partial len:55 (+) c12331_g1_i1:549-710(+)
ATGACACCCAGCTACAATCCACAAACCAAAAGGACAACCACAGCAATGAAAACATCAACA
AAGGGAAAGGGAGGCTCTTCGGTTACTGTAACGTCACAGCAATGGCAACGAAGTGGAAGC
TGTCCTGAGGGTACAATCCCTATCCGGAGAATTCAAATGGAG
>c1236_g1_i1|m.5623 c1236_g1_i1|g.5623  ORF c1236_g1_i1|g.5623 c1236_g1_i1|m.5623 type:internal len:69 (+) c1236_g1_i1:1-204(+)
AGGAAGAGGTTGAAGCTCCATGAGCAGTCTGTGAGTAGCGGAAACATCGACGACGACAAC
AAGAAGGAGGATGTGCAAGAGGACGCAAAGATCATCGACGACGTTGTTAGGGTTTCCAGC
AAGGCTCGAGTCAGGCGGAACCACTATGACATGCAGAACACACTGCACAAGACACTTCTG
AAACCCCTGCCCTTCTTGACCGAT
>c1239_g1_i1|m.5634 c1239_g1_i1|g.5634  ORF c1239_g1_i1|g.5634 c1239_g1_i1|m.5634 type:3prime_partial len:76 (+) c1239_g1_i1:14-238(+)
ATGGCATTTTCAACTCAATTCTCCTTCATCATCGTCTTTGGTTGGTCTCTCTTCCTCCAG
GGAACTCTAGGTGAGCTTAGGTGTGAGGATTTGCCGGTAGGTGTTTGTTCATTTTCCATT
GCTTCATCTGGGAAGAGATGTTTGTTGGAAAACTATGAGACAAAGGAAGGAAAGGTGGGA
TTTGAATGCAGAACATCAGAGGTAGTAGTGGATGACAAAATGGCT
>c1239_g2_i1|m.5637 c1239_g2_i1|g.5637  ORF c1239_g2_i1|g.5637 c1239_g2_i1|m.5637 type:internal len:103 (-) c1239_g2_i1:2-307(-)
GTTGAATACATAGAAACAGATGAGTGTGTGAGTGCATGTGGTGTTGATAGAAATTCTATC
GGAATTTCTTCTGATGCATTGCTTGACTCCCAATTCACTGCCAACCTTTGTTCTCCCAAG
TGTTATCAGGATTGCCCTAATATTGTTGATATCTACTTCAACTTGGCAGTCGGTGAAGGT
GTGATTTTGGCGGATCTTTGCAACGGACGGATGACCGGCTCACACCGCTCGATGATGATG
ACTCGATCAATTTCCAGCTCTGGAGATGCTCCTAGTTCTAATCCCACTACATCATATGGA
ATCGCA
>c12427_g1_i1|m.38022 c12427_g1_i1|g.38022  ORF c12427_g1_i1|g.38022 c12427_g1_i1|m.38022 type:internal len:79 (+) c12427_g1_i1:3-236(+)
CCTGTGGAATCCGATCTTACTAGTGCTAGTAATGACTGCAAAATCAAACCATTGGGTTCG
TCTAATCCTCCCATAATTGCGCCGCTTGATGCGGACCCTTCCCGACCTTATGATCCCAAA
ACCAACTATCTTTCCCCCAGGCCTCAGTTCCTTCGCTACAAACCCAACCCACGAATTGAA
GTTTACTTTCACAAGGAAAAAGCGATTGGAAGTAGCGAGAAAGGTAAAAGGCTG
>c1243_g1_i1|m.5658 c1243_g1_i1|g.5658  ORF c1243_g1_i1|g.5658 c1243_g1_i1|m.5658 type:3prime_partial len:165 (+) c1243_g1_i1:500-991(+)
ATGGCCACCCATGTCTATGGCAAACAACAAATTCCATCGTCAGGGGATCGTGCATTTCAG
TTGGTAGGGGAAGTTGGTCAACATTCGAGTCAAATTGGGCAGGAAGGTTCTCGATCACAA
TCGCATTCTTTCTCTACTTTTAGTACAAGGTATGCCAAGATCATTTTTCCAAAATTTTGT
GGTGATGATCCCATGGGTTGGATCTATAAATGTGATAGGTTCTTTGAGTATAATTCAATT
GATAATGGCAATAAGGTGAAACTGGCCATTCTACAGTTAGAAGATACAGCCCTACAATGG
TATCAGTGGTTTGAAAAAACCCACTGCATAGTTATTTGGGAAATGTTTAAACAAGGGTTG
ATTACACGTTTTGGATCTGACATTTATGAGGATGCTATGGTGGAATTGACTAAACGTAAA
CAAACTTCATCTGTCAAGGAGTATCAAGAGTTGTTTGAGACTTTGGCCAACAGAACCCAT
AACCTGCCTGAC
>c124_g1_i1|m.585 c124_g1_i1|g.585  ORF c124_g1_i1|g.585 c124_g1_i1|m.585 type:5prime_partial len:61 (-) c124_g1_i1:42-224(-)
CCGGGACTTTATTCTAGTCTTTTTGATGATATTCTAGTCTATAGCAACTCCATGGAAAAG
CATTTATTGCACTTAGATCAGACCTTCAAACTGTTGAAACTTAATCAGTTGTATGCCAAG
AGATCCAAGTATGTTGCAAGACAGGGATATTTGGGCCATTTGGTATCAGATAAAGGGGTA
TGA
>c1250_g1_i1|m.5682 c1250_g1_i1|g.5682  ORF c1250_g1_i1|g.5682 c1250_g1_i1|m.5682 type:internal len:125 (+) c1250_g1_i1:1-372(+)
AAATACCTGGGAATACCAATTGGGGTAAACCCAAGTAAGGAATCTTCGTGGAAGCCTGTT
ATTGAAAAGATGCAAAAAAGACTATCTGCCTGGAATGGAAGGCTTCTTTCGTATGCTGGA
AGACTCACTTTGATTAAAGCTTCCCTCAATAGTCTACCTATTTTCTATATGTCTCTATTT
CGAATTCCAAGAAAAGTCGCAACAAAGATGGAGAAATTGCAAAGAAATTTTTTGTGGGGA
GGATCTTGTTTAAGGAAGAAAATACATCTGGTTAAGTGGAAAAAGGTTGTGAAACCTAAG
AGCAAAGGGGGCTTAGGGATCAAATCTATCATTGCTCACAATAAAGCACTGTTGGCTAAA
TGGTGGTGGAGA
>c1250_g2_i1|m.5684 c1250_g2_i1|g.5684  ORF c1250_g2_i1|g.5684 c1250_g2_i1|m.5684 type:internal len:51 (-) c1250_g2_i1:1-150(-)
TGGTTTACAATCATGTCCGGGCTGAAAATAAATGCATCAAAAATGAAGCTATATACTGTT
GGTATGAGTCACGATAATTCCACAAATCTTGCTCGGGCGTTTGGGTGTGAAGTGGGGGAT
TTTCCCCTAAAATACCTGGGAATACCAATT
>c12543_g1_i1|m.38405 c12543_g1_i1|g.38405  ORF c12543_g1_i1|g.38405 c12543_g1_i1|m.38405 type:internal len:156 (+) c12543_g1_i1:2-466(+)
CGTTTTAACAACCGCATGAAAAGGGACGTTACGAGAGTTGCTGCACTGATTCGCCGGCTG
ATGGGCAGCGGAGCAAGTAATTACGAGGTGGCGGATTTCGGGTCGGATGTGGTTTCAGGA
ATGGACCAAGGAAGTGGAGAGTACTTTGTGAGGATTGGTGTTGGGAGTCCTCCAAGGAAT
CAATACATGGTTATTGACTCTGGAAGTGACATTGTATGGGTCCAGTGCCAGCCTTGTAAC
CTGTGTTACCGCCAGTCCGACCCTGTATTTGACCCAGCCGACTCCGCTTCGTTTTCCGGT
GTGTCATGTACCTCCTCAGTCTGCGACCGTCTCGAGAATGCGGGTTGTCATGCGGGTCGG
TGCAGGTACGAGGTCCAGTACGGCGACGGGTCGTACACCAAAGGGACCCTAGCTCTTGAA
ACTCTCACGTTCGATCGAACCATGGTCCAGGACGTGGTAATTGGG
>c12547_g1_i1|m.38414 c12547_g1_i1|g.38414  ORF c12547_g1_i1|g.38414 c12547_g1_i1|m.38414 type:internal len:75 (+) c12547_g1_i1:3-224(+)
CTGATACAAGGTCACCAAGTGGTTATGTCTAATGGCTTCGTTACTGTCACTTTATCAAAT
CCAGCAGGCATGGTCACAGGAATACAATACAAAGGGATGAATAATGTACTTAAAACTTCC
ATCAGAGAAGATAATAGAGGGTATTGGGACTTTTCCTGGGACAGACCTGGAACAAATATT
ACCTATGGCAAGCTGTCAAAACTTCCATTTAAGTTATCAGGA
>c12570_g2_i1|m.38501 c12570_g2_i1|g.38501  ORF c12570_g2_i1|g.38501 c12570_g2_i1|m.38501 type:internal len:84 (-) c12570_g2_i1:3-251(-)
CTAGATTATATAAAGGATATATTGCAGAAATTGGAATCTGCTGGTTTTGTGTTTGAGGAT
GAGGAATTGGTAATGCACACATTGAATGGACTGGGGACTGAATATAACTCTCTGAAACAA
ATGGTTCGCACTAGACTGGATGCTACCTCTTTAACATTTAGCTCATTGTCTAGCATACTT
ATGTCAGAAGATCTGTATCTTGAACAAGATAACAGTGTAGACACCTCTGCTACATTGTTA
CTCACACAG
>c1259_g1_i1|m.5714 c1259_g1_i1|g.5714  ORF c1259_g1_i1|g.5714 c1259_g1_i1|m.5714 type:internal len:68 (-) c1259_g1_i1:1-201(-)
TTGGAAATCGCTCAATCGCCAAATCATAATTCCCTATTCAACCAGGAACAAAGTACTTTC
ATCGAACAAGGCAGCGGATGCGACATGAACACCATAGACGACTGCCAGGGCAGAGATGGG
CTCAGTGACTGGGTTGCTCTCGACCGGCTAGTCGCCTCCCACCTCAATGGCCAAGATGAT
ACTTCCAAGGATCACCTGTCC
>c12603_g2_i1|m.38602 c12603_g2_i1|g.38602  ORF c12603_g2_i1|g.38602 c12603_g2_i1|m.38602 type:3prime_partial len:143 (-) c12603_g2_i1:3-428(-)
ATGGTGCATGATGATCACAGGGGAGATGTAGATGATGATATTGGTGATGGAGATGATGCT
GATACTCCTCATATTGAGGATGCTGATCCAGAAGAACAAGTAGAGCAAGTTCCTATTGAT
CCTCCAATTCAACCACAATTGAAGAGATCTACTAGAGATCGTCAATCTTCCAAAAAGTAC
CCTCCACATGAGTTTGTGACACTTACTGATGGGGAAGAACCTGAATGTTTTCAAGAAGCT
ATGACTCACAAGAAAAAGGGGGAGTGGTTGAAAGCCATGCAAGAAGAGATGAAGTCCTTA
CATGAGAACCACACCTATAACTTGGTGAAGTTGCCTAAGGGCAAGAGAACCCTCAAGAAC
AAATGGGTTTACAGACTGAAGACAGAAAATGAGAACTCGCAACCAAGGTACAAGGCAAGA
TTGGTT
>c12613_g2_i1|m.38633 c12613_g2_i1|g.38633  ORF c12613_g2_i1|g.38633 c12613_g2_i1|m.38633 type:5prime_partial len:87 (+) c12613_g2_i1:1-261(+)
GTACTATCCCACAGTTCCTTCGACAGATGCACCACAATTCGTTTCTGGTTACACGAGGAG
TCGCATGGCACTAGAGCGACTGGAGATGACCCTAAAAAAGGATGGACTAACCTGTCCATT
GAAACTGATTTCCAAACTACTGTGATGCTATTCAATGAAGGAGATGACCCTAACCATCCA
CAGAGCAACATTCTTCATGATGCGAACTACCTCCTTGGCCGGACGGGATGCCCCCTTATC
CAATACCTACTGGAAAGCTAA
>c1262_g1_i1|m.5719 c1262_g1_i1|g.5719  ORF c1262_g1_i1|g.5719 c1262_g1_i1|m.5719 type:complete len:69 (-) c1262_g1_i1:1050-1256(-)
ATGATTTTTGCTGATGACTTGTTTATCCTCAGTGAGGCTGTAGATCAATCTTTTACTCTC
ATTAGTGAAGTGCTTTCTGAGTTTGACTCCTTTTCTGGTTTGCAACCTAACCTGCAGAAG
AGTGTAGTGTTCTTTGCTGGGGTAACAGATGAGCTTAAGGATAATTTGCTGCAAGTGCTT
CCCATTCCTGAGGGGTTCTTTACCTAG
>c1262_g2_i1|m.5727 c1262_g2_i1|g.5727  ORF c1262_g2_i1|g.5727 c1262_g2_i1|m.5727 type:internal len:174 (-) c1262_g2_i1:3-521(-)
AAGAGTCTGGGACCTCAGCGGGTTAACATAGCCATTCCTACTTCTAGGACTTTGCCTAGG
GATCTCGCCTCATCGCTCGAAGCACCTTTCAATATGGGGGAATTGGAGAATGCTCTGGGC
GATTGCCATCCTGGTAAATCACCGGGACCCGATGGTTTCAATTTTCTCTTTATCAAGAAG
GCATGGGGCTTTATGAAACATGAGGTTATGAATTTTATTTCTGATTTTCATTTTTCTAGT
TTCATCCCTTCGGGTATCAATCAATCATTTATTGTTTTACTGCCTAAGGTTCACAGTCCC
ATCGTTATTGGGAACTATCGTCCCATTAGTTTAATTGGGTGCATTTATAAATTGCTTTCA
AAAGTGTTATGTGCCAGGATTAAACCATGCATGCAATCAATTATTGGAGAGTCTCAATCC
GCTTTCATCCCGGGCAAACAGATTGTTGATGGAATTCTCATTGCTATTGAGATTATTCAC
TCTTGGAAGAACAGAAAGAAGAAAGGGGTCGTGATAAAA
>c1262_g3_i1|m.5730 c1262_g3_i1|g.5730  ORF c1262_g3_i1|g.5730 c1262_g3_i1|m.5730 type:internal len:92 (-) c1262_g3_i1:2-274(-)
GAGATTATTCACTCTTGGAAGATCAGAAAAAAGAAAGGGGTCGTGATCAAAATCGATTTC
GAAAAGGCTTATGATTGCGTTAAATGGGATTTTCTTGAGTCCATGATGACCAACATGGGC
TTTGGCTTCAGGTGGCGTTCCTGGATTAAATCGTGCCTTCAATCCACATCCTACTCGGTC
CTGGTTAACGGGTCACCTATCAACACTTTCAAACCATCCATGGGTTTGAGGCAAGGGGAC
CCTATTTCCCCTTACCTTTTCTTGCTGGTGATG
>c12656_g2_i1|m.38779 c12656_g2_i1|g.38779  ORF c12656_g2_i1|g.38779 c12656_g2_i1|m.38779 type:internal len:39 (+) c12656_g2_i1:2-115(+)
CTGACACGTACACGGAGAGAGCAAGGTTGCTCAGGAGCTGTGCGAGATTTAGTCCTGAAG
GAGAAACAATGGGTGGAGGTTGTCCACGGGAATGCCCAGAGGAAAGAGACGGAG
>c12669_g1_i1|m.38817 c12669_g1_i1|g.38817  ORF c12669_g1_i1|g.38817 c12669_g1_i1|m.38817 type:5prime_partial len:209 (-) c12669_g1_i1:108-734(-)
ACACAGCATGGAGGACACCTGGCATATTTTGAAGGGATAACTGCGAAGAGCTTATGGTGG
GTAGAGGCTGTTCATGAATTCTTCAGTGTTCTACATTCAAGTTCATTAATTCACAGAAAA
AAGGGGGCAGAGATGCAAAGTCCTCACCCGGTCAGTGCTCCAGAATCTTCAATTGACCAA
GGTCCATACATTAGTATCTTGGAAGATGGGATGGTCGCTGCAATGGCCCAGGAGCAAACA
AACGTGGAAGATGTAAACACCGAGCCAGTGATTCAGAGCGACAAGAACAAAGACGTAATT
TCAGAAACACATGGCAGTGGTCTCGTGATCGGAGAAGGAACACAGTTGACAAATGAATCT
CCCGAGCCCCCGGGACAAGATATCAATGAGATAGTTATTCCTCTAAGAAGATACGTGGAT
CAACTTTCGCGACAGAGCAGGAAATCAATATGGCTTCTAGCGTACATTGCCATCGCAGCG
ACTTGGCCTCTTGTGGGACCAGCTCTTTTGCGGTTCGTCAAGAAAAAGTTCAGCAACATC
CTGCCAGCAGTCTCTCAGACAGTTCTTTCATTGTTCTTTAAGAAAAAGTTAGGGAATGCC
CTACCAGCAGACTTGCGAAGGAGATGA
>c12703_g1_i1|m.38913 c12703_g1_i1|g.38913  ORF c12703_g1_i1|g.38913 c12703_g1_i1|m.38913 type:3prime_partial len:145 (-) c12703_g1_i1:1-432(-)
ATGTGTGAAATGGCTCTAGTACTGAGGCCGCTCTTCTGCATTTCTATTCTGGTCTCGCTT
CTGGCTTTGGCTAGCGCTAGAATCCCCGGAGTTTTCTCCGACGGACAGTGGGAGACCGCC
CACGCTACCTTCTATGGCGGCAGCGATGTCTTTGGCACCATGGGTGGTGCTTGTGGATAT
GGAAATTTGTACAGCCAAGGCTACGGAGTGAACACGGCGGCGCTGAGCACGGCGTTGTTC
AACAACGGCCTGAGCTGCGGGGCGTGTTTCGAGCTCAAGTGCGACAACGATCCCCAGTGG
TGTCATCCGGGCATGCCCTCGATCTTGGTCACGGCCACTAATTTCTGCCCGCCCAACTTC
GCCCAGGCCAGCGACAACGGTGGATGGTGCAACCCGCCTCGCCCTCATTTCGACCTCGCC
ATGCCCATGTTT
>c1270_g1_i1|m.5768 c1270_g1_i1|g.5768  ORF c1270_g1_i1|g.5768 c1270_g1_i1|m.5768 type:internal len:53 (+) c1270_g1_i1:3-158(+)
CTGAAGGTTTTTGCTGAGGATAGGGAGTTGAGTGGTGGTTTTTCTTGCTTGGTTTGCAGT
GGTATTGAAAACAAGGCGGGGAAGAGGTTTAAGGACTGCGTGGCTTTGGTTCAGCATTTA
AATGGAATCAGATACACACACAGAAGGACAAGGGGG
>c1278_g2_i1|m.5812 c1278_g2_i1|g.5812  ORF c1278_g2_i1|g.5812 c1278_g2_i1|m.5812 type:internal len:138 (-) c1278_g2_i1:2-412(-)
ACCACCGCCGCCGCCGCCGCCGCCCCACCGCCAGCACGCCAAGCAGAAACTACCATCGTC
AATCTGGTCCTCACCACAGACCCCCAAAACCTAACCTCAGACCTAAAAAAACACCCAATT
CAATGGACACCTGAATTGGTCAACAAAATCCTCAAGAGACTATGGAACCACGGGCCCAAA
TCTCTCCAATTCTTCAAATCCCTTTTCCACCACCCCGCCTACGCCCACTCCGCCGCAGCC
TTTGATCACGCCATCGATATCGCCGCCCGATTGCGCGACTACAAGACCGTCTGGACCCTC
GTGGGCCAGATGAAAGCCCGTCGCATCGGCCCCACCCCCAAAACTTTTGCCATCATCGCC
GAAAGGTATGTGGCCGCCGGGAAACCCGATAAAGCTGTTAAGATTTTCTTG
>c12810_g1_i1|m.39281 c12810_g1_i1|g.39281  ORF c12810_g1_i1|g.39281 c12810_g1_i1|m.39281 type:internal len:87 (-) c12810_g1_i1:2-259(-)
TCAAACATCTTACTAGACTCTGATTTCACTGCCAAGCTCTCTGACTTTGGGCTAGCAAAG
GATGGTCCAGAAGGCGACGAGACGCATGTCACCACGCGCATCATGGGCACGGAAGGCTAC
GCTGCTCCTGAGTACATCATGACCGGCAAGACACTCCATTTTAATCTTTGTAACACCTTG
TATTCAAATCACGTGAAAATGTTCTCTAAGAGGCTTTCCCGGTTTGTTAACGTAAATTTC
AGGTCATTTGACAACGTT
>c12960_g1_i1|m.39714 c12960_g1_i1|g.39714  ORF c12960_g1_i1|g.39714 c12960_g1_i1|m.39714 type:internal len:155 (-) c12960_g1_i1:3-464(-)
TACCATGCAGTGGTTAAGGGCGAAGGATTCGTAGCTCGTGACCTAACATTCCAAAACACA
AACCGGTTCAGACAGGCCCCGGCGATCACGATTCAAGCCCCACACTCGGCCTTCTACCGC
GTCCGCTTCGATGGATACCAAGACACCGTCTTCGTCCAACACGGCCAACAGTTCTTCAAA
GAATGTGATGTCTACGGTACAGTCGACTTCATATGCGGAGACGGCACCGCAATTTTCCAA
AACACCAACATAGTCGCCAGGAGATCCTACACCGGAAACCAAATCACCATCTCCGCCTCA
CGCCGCTCCAGTTCCGACTCTCCCACCGGCATCGTTTTCCACAACTGCCAGATCACGGCG
GCGCCCGACCTACAACAGGTTCTCGGATCGACGAAGATTTACTTGGGCCGGCCGTGGGGG
GCCTATTCCCGAACGATTTATATAAAATGTGATTTTGATCTC
>c12965_g1_i1|m.39735 c12965_g1_i1|g.39735  ORF c12965_g1_i1|g.39735 c12965_g1_i1|m.39735 type:internal len:68 (+) c12965_g1_i1:1-201(+)
GTGACAGGTCTTCCTCATATTAGTATTCCTTCCCAAATTTGTGAAGAATGTGTTGTTGGC
AAACAACATCGTTCTCAATTTCCCCATGGGAAGTCATGGCGAGCCAAAGGTGTTTTGGAG
CTGATTCATTCCGATATTTGTGGCCCGATAACACCAATTTCTAATGGAGGTAAAAGATAC
TTAATTACCTTCATTGATGAT
>c12980_g1_i1|m.39784 c12980_g1_i1|g.39784  ORF c12980_g1_i1|g.39784 c12980_g1_i1|m.39784 type:internal len:47 (-) c12980_g1_i1:2-139(-)
CAAAGAAAAGATATTTACCAAAGGGAGTCTAAAATTGTACATGCATTTGTTAGGAAATTG
TACCTAGTTGTACGATCATCTGTAATTGTATTACAGGCAGGATTAAGGGCTATGATTGCT
CGCAATGAATTCAGATTC
>c1298_g2_i1|m.5899 c1298_g2_i1|g.5899  ORF c1298_g2_i1|g.5899 c1298_g2_i1|m.5899 type:internal len:113 (-) c1298_g2_i1:1-336(-)
ACGTCAAAGCTAGAAACCCAAGTAGGTCAACTAGAAAATCAGTCGAGTAGATGGGAAGAA
GGGAAATTGCCCAGTCAGGTTGTTTCCACCTCTAGGGGTGTACACCATATAGAGGACTCA
ATTCATCATGAGCAAGTCCAATCTATCATCACCCTTCGGAGCGGGAAACAAATCGACACT
ACTCATAAGGACCTCAAAGCTAACAAGACAAAGTCTCCATCTACTGGGTCCAATGTGGTG
GTGTCGAAAGGGAAAGAGATTGCCTCGGACTCTCCGTCATCTTCGGACTCACAAGAAGTA
CTTTTTTACATCCCCAAGGCACCTTTCCCTGAATGC
>c13009_g2_i1|m.39886 c13009_g2_i1|g.39886  ORF c13009_g2_i1|g.39886 c13009_g2_i1|m.39886 type:internal len:43 (+) c13009_g2_i1:1-126(+)
GTGAAAGCCAAGGTTCAGGGAAAAGCCATTTCAGTGACCCCTGATTCCATTGCACAATTT
TTGGGTTATACCAGACCTATTCCCCAAGAGACCACCTACCTTAGAGAGGGATATACTTCA
CCCCGG
>c13011_g2_i1|m.39894 c13011_g2_i1|g.39894  ORF c13011_g2_i1|g.39894 c13011_g2_i1|m.39894 type:3prime_partial len:159 (-) c13011_g2_i1:2-475(-)
ATGCAGTCGTTGATGACAAACCTTCTCTTTCCCTCTCCATCTCGCTATTTCTTCCCCAAG
CTCCTCCAATGCACCCACCAAAAAAACCTCAAACAGGGTCAAACCTTACACGCCCAAATA
ATTCTAACCGGCTCCTCCTCCTGCCTACTCCTCGCCAACGCACTCGTCAATTTCTACGCC
AAATGCCATCGCTTTACTGAAGCCAAACTCGCATTCGAAAAAATAGAAAGCAAAGACGTG
GTCTCATGGAATTGCCTCATCAATGGTTACTCCCAGCTGGATGGGCCTCAAAATTCTTTT
TGCGTAATGGAATTGTTCCAACGAATGATGATGGAAGAAAATGAAAATGCACACCCAGAT
TCCCGTACTTTGACAGGGGTTTTCACCGCTGTCCCGGGTTTGAGAAAACCTTTGTGCGCT
GGGAAGCAGCTCCATTCGGTGACCGTGACAGGTGGGATAGTTTCAGATGTTTAT
>c13016_g1_i1|m.39907 c13016_g1_i1|g.39907  ORF c13016_g1_i1|g.39907 c13016_g1_i1|m.39907 type:internal len:100 (+) c13016_g1_i1:3-299(+)
AAATTCTGCGTGAATGCAATGATCTCTGCCACCGAATTCATAGGAAAGATCTTGGGCAAG
GAAAGAGAGAAAAAGGAAATAAGCTTAAACATCATACAAAGTGTCCGCCCAGTACCATAC
TTTCAAAACGACGTGATCAACTTCCCTACCACATACATTCAACTTATCCGAGACGATGTC
ATGAAGACAGAAATGAAAGGAGTCATATATGAGTTAATGGTGCCCTTTTGGCAGTGGACA
GAAGTGGTTGTCCCATCGGCTTTGAGTGAAGGGATTAAGACTTTTGTGAGGATCGAG
>c13055_g1_i1|m.40054 c13055_g1_i1|g.40054  ORF c13055_g1_i1|g.40054 c13055_g1_i1|m.40054 type:complete len:67 (+) c13055_g1_i1:162-362(+)
ATGAATGATAAAAAAATAGAATTGTATGAGAGGTCTTACCTTCAAGAACAAGAACGACTT
GCGCAAGAAAAAGAAAAGATACGAATGAAGCAATTGAAAGAAGAAGAAAGAATTATGTCA
ATGAGTACGATCGGGATGCCTCCATTACAAGCAGAATATATTCGATGCCGCCAGATGGAA
ATTCTTGAACAAAGGAAGTAG
>c1306_g1_i2|m.5935 c1306_g1_i2|g.5935  ORF c1306_g1_i2|g.5935 c1306_g1_i2|m.5935 type:complete len:89 (-) c1306_g1_i2:94-360(-)
ATGCAAGATCAGGATGAGTCGTCCTCAAAGCCCTCAACATCTACAGTACCGAAGGAGTAT
AATGCGTGTCATCCTTCACCAATATGTTACAAGAAGCATTACAGCGAGTACATAACTTCA
TTGCCCAGTTTGAACGTTCTCGATAACTTGTCCTATGAAAAAACTGAAAAAGAAAGTGCC
AATCGTATCTTTTCACAACAATTTGTGTACCTTCCATACAGTAGGAAGCATAAGGAGAGT
GTTGTCAATATCTTACATAAGCGTTAA
>c1307_g2_i1|m.5946 c1307_g2_i1|g.5946  ORF c1307_g2_i1|g.5946 c1307_g2_i1|m.5946 type:internal len:277 (+) c1307_g2_i1:3-830(+)
TTAAGGTCGTTCAATCGTACCAAATCGTTGGGCGGCGATTTCAAATTTCTGAGAGGCCCA
GTCGGGCTTTTACAGTCAAGGTCGGCCGGTTTGAGAACCAGGACTTTCGCTCAAGTGGTC
TCCGGGTCGGAGCAGTTTCGGGTTCCAGACGGAAAGGTCGTTAAGAGGCGTATTGTTTCT
GGAGTGTTCTTACCTTTATTTTTGCTAGATAAATGCTTAATCGCGAAAGTTCCTAAGGTG
GAAAATATGGCGGGTACCATCAAACTTATCAAATGTTTTATGATCGGTATCAAGGAGGTG
AGAACATGGGGAGGAAGGAAATTACTGTTAGAATTTTTGTCTATGGCTGATCGAGATACA
ATTTTGTCATCTGAAAAGTGGAAGGTCGAGTTCGTGGATTTCAGGCCGTGGGATGGCAAA
GTAGTGAACCGGGAGAGGTGCATTTGGGTCTCGTGCTCTCATCTCCCCATTTCGTCTTGG
AACAGGAGCACTTTTTGTGAAATTGCTAAACTATGGGGTTCTTTGGTTGATGTGGATGAT
AGAACGTCTAAGGGTTCTGATTTGTCTTGTGCTAATCTGCTCATCGAAATGGAGGTGCAG
TTTATTAACGAGACCATTGAGGTCTGTGTGGATGGCCGTCTATTCCAAGTGGTTGTTACG
GAGTTTTCCGGCAACCCAGTGGGCGGTGTTTTGGCGAATGTGATGTGTGGTGCTCGGGTC
CCTAGGTGGAAAGGGGACGGGAAGAACGCAAATGTCAGCTCTGAGGAATCGTATGTCAAG
GGTGGATCTGCTACTGCCTTTGCAAATGTGTCCTTTTTGGAAGGGGGG
>c13119_g1_i1|m.40223 c13119_g1_i1|g.40223  ORF c13119_g1_i1|g.40223 c13119_g1_i1|m.40223 type:3prime_partial len:61 (+) c13119_g1_i1:100-279(+)
ATGGATCACAAGCAGTACGTCGAAGGGGAAGGAAGTGTTCATTTACAGATTGATTCCAGC
ATTTTCGAACCCCAAAGCAGCATTGAAACGGGAGAGAGTACTAGCAACGTGAATTCTGAT
TCTTCAGTGAGTCCCGCACCGGAAAAGAAGCTCTCTCTCTTTGCCCTCCGCCTAGCGGTG
>c1315_g1_i1|m.5987 c1315_g1_i1|g.5987  ORF c1315_g1_i1|g.5987 c1315_g1_i1|m.5987 type:complete len:37 (+) c1315_g1_i1:108-218(+)
ATGTCAACCTTCTCAACCATAGCAAAAGGCTGGGGTCATTTGGTAAAAGTGGATGCGGAT
ATGATTCAAGAAAATAGTTATGTCCAAGCTACATTATTGATTATTACATAG
>c13208_g1_i1|m.40561 c13208_g1_i1|g.40561  ORF c13208_g1_i1|g.40561 c13208_g1_i1|m.40561 type:internal len:154 (+) c13208_g1_i1:1-459(+)
GGGAAGGGGAGGGGGGGGGGGGCGTCGTCGATCGACTGTGTGGGAGGCGGCGGGATGTTG
TGCGAGCGAGGGAAGGAGAGGGGTAGGGCAAGGGTATATTCGAAACTTTCGTGTGTTTCA
ACAAAATATTTTACAATTTTTTTTTTAAAATGTCAGGGTGGTCACATGCCAAATCCGCCT
CTGACCCCTACCAAGAAGAAGATGCATCTTGTTAAATGGAACCAGGTTTGCCAGGATAAG
GACAAAGGTGGTCTGAGCCTTAGGAAAACCTCCTCTCAAAATCTAGCCCTCCTTGCTAAA
TTGGGCTGGAGTCTTATCAACAAGGATAATCAGGGCACCTCCTCCCCCCTGGTTAAAATC
GTAGAGATTAAATACCTTACTAATCAGACAAATCTTGACTGGCCTAAACCCAAAAGAGCA
TCCTATATTTGGAGAAGCATCGCCAAAACCCAACCTCTT
>c1321_g1_i1|m.6020 c1321_g1_i1|g.6020  ORF c1321_g1_i1|g.6020 c1321_g1_i1|m.6020 type:5prime_partial len:59 (-) c1321_g1_i1:351-527(-)
CTTTCATGGAACACCAGGGGCCTGGGAAGTTTGAAAAATAAAAGAGCTGTTCAAAAGATT
ATGCAAGCGCAATCTCCTGACGTGGTGTTTATTCAAGAGACAAAGCTGGCTGAGTTATCT
CTAAAAGCGATGGTGCAATCTCGAGTAGAAAGTAATTGGGAATATAATTTCTCATAG
>c13260_g2_i1|m.40731 c13260_g2_i1|g.40731  ORF c13260_g2_i1|g.40731 c13260_g2_i1|m.40731 type:internal len:63 (-) c13260_g2_i1:3-188(-)
TTTGGTGGCACAGCTATGTACTTTTGGGATTTGTGTGCTCCGTGGTTAGAACCTTTATGG
TGCTCGAATGGGCTGGACTTGAGTAGACTGGAAAATGACGTACAATCTTGGCAAGAGTGG
CGTTCCACAGAATATACGACCAATGCTCCTTTAAGTTCTTTAAATTACGTAGGTGGCGTA
GCTATG
>c13267_g2_i1|m.40749 c13267_g2_i1|g.40749  ORF c13267_g2_i1|g.40749 c13267_g2_i1|m.40749 type:internal len:82 (-) c13267_g2_i1:3-245(-)
GCAATTTGCGCAGTTTTCTGGATCACCGTTTTCTTGGGAGGCCTAGTGGTCCTCATAGTC
TACCTCATCTTCCGCCCACGGGGGCCAAAATTCGACATCTCTGCCGCCTCCCTCAATGCT
GCCTATCTGGACATGGGTTACCTCAATGCCGACATGACTCTCTTAGTAAACTTCACTAAC
CCTAGCAAAAAGGCGACAGTGGATTTCAACTACATGGTTGTGAATCTTTACTACGGAAAC
ACA
>c13275_g1_i1|m.40776 c13275_g1_i1|g.40776  ORF c13275_g1_i1|g.40776 c13275_g1_i1|m.40776 type:internal len:129 (-) c13275_g1_i1:3-386(-)
CTCCTTGTGAGAAGAATACATATCGGAAATTTCTCTTCAACAAAGATCTTCCGAATGGCT
TCTAATTTCATTGATGAGGCCATAGTAACAGAAGGTGGAATACAGTATGCAATTGAATTG
ATACAATCAGGTGAAAAGCACCTAGCTGACTTGAAGCATGCTAGAGACAGTGTTGAATGC
AGCCATGTTGAATTATGTACTGCTAGTTTCACTCAACATAATTTCAAGGAACCGCTCCAA
GTTAAAGCTAAGGGTTCGGGTAAAAGAATAAAAGGAGGAAAAGAGAAATGTGTGAAGAAG
CGTAGACGGTGTCATGGTTGTGGGTTGGTTGGACAATCACATGATAAAAGGAATTGCCCC
AAACTTGTCAAAAGCTCGATCCTG
>c1328_g1_i1|m.6039 c1328_g1_i1|g.6039  ORF c1328_g1_i1|g.6039 c1328_g1_i1|m.6039 type:internal len:84 (-) c1328_g1_i1:1-249(-)
GGAACATTCAGCACTCAAGAGGAAGCAGCAGAAGCTTACGACGTAGCGGCAATCAAGTTC
CGCGGTGCAAATGCAGTCACAAACTTTGACATATCGCGGTACGATGTGGAGAAGATCATG
TCAAGCAACACTCTACTGGCTGGAGACCTCGCTAAGCGAAACACAGACAGAGAACAACCC
AAAAGTCTGAACAGTTTGGAGCTTGACCGAATGGAGAGTATCGGTTCGGATTGGAAAATG
GTGGTGTGT
>c13309_g1_i1|m.40876 c13309_g1_i1|g.40876  ORF c13309_g1_i1|g.40876 c13309_g1_i1|m.40876 type:internal len:187 (-) c13309_g1_i1:3-560(-)
CCAAATCCCCTTGTAAATCCAAGCATATATAAACTGCCACAACCAGCAAACACACTTCAC
ACCTCTCTCAAAAACCTTTCAAATTCTCTTCAAAACACAGAGGAAAGAGAAAAACAAAGT
TTTGCAGCCATGGTTTTGGGTGTGGAGAGTATAAAAGCCTTGGCTCTGTTGTTGTTAGGG
ATTTGTTCTGCAGCCTTGCAGTTGCAGGGTTCCATAGCAGCTGTATACGAAGTAGGGGAC
TCAGCAGGTTGGACCAGCATTGGCAATATCGATTACAAGCAGTGGGCTGCTACAAAGTCG
TTTGAACCTGGGGATGTCATCGTTTTCAAATACAATCCTCAGTTTCACAATGTGATGCAA
GTTAACCATCAACATTTCCGATCCTGCAATACCACCGCCCCAATTGCCACATATACCACC
GGCAATGACAACATCACTGTCACCACCCACAGCCACTACTTCTTCCTATGTGGATTCTCT
GGTCACTGCCTATCAGGACAGAAGGTCGATATCAATGCCCGTCGTACTTCGTTGGCTACA
ACCCATTCTGTCGCTCCC
>c13315_g1_i1|m.40903 c13315_g1_i1|g.40903  ORF c13315_g1_i1|g.40903 c13315_g1_i1|m.40903 type:3prime_partial len:42 (+) c13315_g1_i1:239-361(+)
ATGTGCTTTAAGTGCAATGAGAGGTACTCAAAAGGGCATCAATGTAAGAAGAAGCAATTA
TTCACTATGGAAGGGGAGCAAGAAGGTTCTAATCAAGAAACACTGCAAGAAGAGGAGGAT
GGG
>c1332_g2_i1|m.6066 c1332_g2_i1|g.6066  ORF c1332_g2_i1|g.6066 c1332_g2_i1|m.6066 type:internal len:61 (+) c1332_g2_i1:2-181(+)
TTCCCATCAATCCATCCCCCACTAAAGAACCAAACACCTCTCAAGAATAAGAAGATGGCA
GACAAGGAGCAACAGGCATATCACCCAACAACAACCAATGGCTACACCCGAAGCAGCCAA
GAAGAAGAAGCCATGAGAATCGACGCAAAAGCGATCCGTCGCCAAAAGCACAAGAAATGG
>c13369_g1_i1|m.41065 c13369_g1_i1|g.41065  ORF c13369_g1_i1|g.41065 c13369_g1_i1|m.41065 type:internal len:216 (-) c13369_g1_i1:3-647(-)
ACAAAGCTCGATGTTCACTCAAACCAACTGATAAACCTTCCTGAATCATTCGGTGAACTA
GTCAACCTAACTGATCTTGACCTCCGCGCCAACATGTTGAAATCACTCCCTACTTCTTTT
GGGAACTTGAACCTCATTAATCTCGATTTGAGTTCAAATCGATTCACCGATTTGCCGGAT
GTGATTGGACAGCTCACGAAATTAAAAAAACTAAACATGGATACAAATGAGCTCGCAGAA
ATTCCTTACACAGTCGGATCATGCTCGTCGATTGTGGAGCTGCGATTAGACTTCAATCAG
ATTAGAGCACTTCCGGAAGCAATTGGAAAGCTCGAGTGCTTAGAGATTCTTACTTTGCAC
TATAACAAAGTCAAACGGTTGCCAACGACGATGGGAAATCTTTTGAAATTGAGGGAAGTC
GATGTCAGCTTTAATGAACTTCAGTCCATACCAGAAAGCCTTTGTCTTGCTGTGAGTCTA
GTAAAGTTGAACGTTGGGAAGAATTTTGCGGACCTTGGTGCATTGCCAGAATTGATTGGA
AACCTTGAAATGCTGGAAGAGTTGGATATATGCGGTGATCAGATAAGAGTACTTCCGGAT
TCTTTTAGTTCTCTTTCGAAATTAAGAGTTTTTCGGGCAGACGAG
>c1337_g1_i1|m.6079 c1337_g1_i1|g.6079  ORF c1337_g1_i1|g.6079 c1337_g1_i1|m.6079 type:3prime_partial len:134 (+) c1337_g1_i1:75-473(+)
ATGGCGACTCTCACAGCCGGAATCCTTCTAAAGCTCCTCCAGTCGATGAACTCATCCACC
AGAGTGACTGGAGACCACCGTTCCCCTCTCCTCCAAGTCATCGGCATCGTCCCGGCACTC
GCCCGCTCCTCCGACCTCTGGCCCAACCACGGATTCTATGTCCAGCTCTCGGACTCTCTC
AACTGCACCTACGTCTCCTTATCCGACCGCGATACTGATCTAATCCTCAACAACCGCCTC
CAGCTCGGCCAGTTCGTCTACGTGGACCGTCTCGATTTTGACTCCCCCGTCCCCCGCGCC
TCTGGGGTACGTCCCCTTGCCGGACGCCATAACTTTGTTGGAACTCCCGACCCGGTCATC
GTGCGGATCTCTGCTTCCAAGCGCGAGTTCGTGATCCAG
>c1337_g2_i1|m.6084 c1337_g2_i1|g.6084  ORF c1337_g2_i1|g.6084 c1337_g2_i1|m.6084 type:internal len:76 (-) c1337_g2_i1:2-226(-)
CGCGAGTTCGTGATCCAGCCAGTGTCTGATTCGGATCCCTCGACGGATCCAGTTGCGGCG
TTGTTCGCCAATAAGATGCATGAAAAAGCGATACCGAAAATAGACATTAGCGAATCGAAA
ATGGAAGCGAAGAATTTAAAGTATAACACGCGACGAGTTTTGGCACCGAGAGAGAACGAG
TCGGTGGAGAGAGAGGAGGCGGAGTTGAAGGTTTCTGATAGACTG
>c13384_g1_i1|m.41115 c13384_g1_i1|g.41115  ORF c13384_g1_i1|g.41115 c13384_g1_i1|m.41115 type:internal len:65 (-) c13384_g1_i1:1-192(-)
AAACAGGCCATGTGCACTACCCCAGTCTTAGCATTGCCTGATTTCAAAATTACTTTTACT
ATTGAATCAGATGCTTCCTATGCAGGTATAGGAGCAGTTCTAATGCAAAGGGGACAACCA
CTGGCCTATTTTAGCAAAAGTCTAGCTCCACGACACTTGGGGATGTCCACATATGAGAAG
GAGTTGCTCGCC
>c13391_g1_i1|m.41142 c13391_g1_i1|g.41142  ORF c13391_g1_i1|g.41142 c13391_g1_i1|m.41142 type:internal len:154 (-) c13391_g1_i1:3-461(-)
CCATTTTGTTCAGCTGAAAAAAAGGGTAATTCTCTTGCTACTGCTTTTTTGGGTATCATT
CCTAACTCTGTTCATTCTTGGATCATTGATTCCGGCGCAACCGATCACATGACTGGTTGC
TCCAAATTGTTCTCATCCTATAGTCCTTGTGCAGGCAATAAAAAGGTTAAAATTGCAGAT
GGTTCACTCTCGGTAATTGCCGGGATAGGAACTATCAAACTCACTTCGTTGTTAACCCTC
TGTGATGTTCTCCATGTTCCTAATTTGTCTTGCAATTTACTGTCCATTAGTAGAATTACC
TCTGATCTTCAGTGTAAGGCTAATTTTCACCCTTCTCATTGTGAGTTTCAGGATTTGACC
ACGGGGGAGATGATTGGCAGTGCTAAGGAAAAAAATGGACTCTATTATTTTGACGACGGA
CTTGACTCAAGTAGACAATATCAAAATACCTGCTTAAAT
>c1340_g1_i1|m.6089 c1340_g1_i1|g.6089  ORF c1340_g1_i1|g.6089 c1340_g1_i1|m.6089 type:internal len:60 (+) c1340_g1_i1:1-177(+)
GTTCTCGAAGATGTTGGTGCTCCGACAACAGACAAGGCAGTCGAAAAGCTCATCTCAGTG
CCGATCAATGAAGATGGCAATCAGTCGTTCCTCATAGGCTCTTCCCTTTCCCAACCGGAG
CAGGAGGAGATGGTAAATTTCTTGAAAGCAAATATAGAGGTCTTCGCCTGGACTCCA
>c13503_g1_i1|m.41479 c13503_g1_i1|g.41479  ORF c13503_g1_i1|g.41479 c13503_g1_i1|m.41479 type:internal len:73 (+) c13503_g1_i1:2-217(+)
AAAACAGCATCGGTGAAGGCAGCCATGAAAGAAAAAACACGTACCCTCAATCGCATAGAG
CACCCCAAAGTGCGAAGACTAACTTACACGAAGAGAAAAGAGTGCATCAAGAAGAAAACG
ATGGAGCTCGGGATTCTGTGCGATACCGATGCATGCGCTGTAATTTTAGGACCCAACGGA
GGGGTCGATACGTGGCCGGAAAACCCAGTAGAAGTG
>c13530_g1_i1|m.41561 c13530_g1_i1|g.41561  ORF c13530_g1_i1|g.41561 c13530_g1_i1|m.41561 type:5prime_partial len:153 (+) c13530_g1_i1:1-459(+)
ATTTTGAGCTTGCAGCGATCATGCGAAGATAAATCAGGGTTGGGATTTGTTGCCTCCTCG
TCAAAGCTGCCATCCGAGGAAAAGGTAACGAAATCTGTGAAAGCAGGGGATAAAGTTTCA
CCTTCAAAGACTCAAATCAAAATTCCAATACGGCAACCACTAGTTATCAGAATTAAAAAT
TCGGTGCCAAAGACAAATGAGGTAAAATTTGAAGCTGGTAAGTTTATTCCAATATGCCAT
TATTGCGGTCGAAAAGGCCATATTCGTCCTCATTGTTACAACTTGTATGGTTTTCAAAAG
AAAAGAGTTTCTTATGATACACGGTTCAATTTTGGTAAAACTATTTTTGGTAAGACTAAT
TCCATTTATGTGCCAAAATCCAGATTCCAAGAAAAACAAGTAAAAACTAAGAAAGTATGG
ATTAAGAAAGCTGAGTTGCATCCTCCCTCTACTATGTAG
>c1364_g1_i2|m.6174 c1364_g1_i2|g.6174  ORF c1364_g1_i2|g.6174 c1364_g1_i2|m.6174 type:complete len:91 (+) c1364_g1_i2:41-313(+)
ATGGTTGTCCAAACCTTGGTGAGTCTATCCCTCCTTTTGCGTACTCTCCCTCCACATTCT
AAAACAAAAGTTACAATGCTTGAAGGAAAAAGGAAATTAAACGAAAAATTTGTGGAAGAG
ATTGTCAGCATTGTTCAAACCTATGAAGCAAATATATTACAAACTGAACTTGTTAAATCA
AAGAATATTTTTGAAAATAAATCGATCGCTTTTAAAAGTCTAATGTTCAAAAGACTATTT
CTGACAGTGATGACGAATGCAACATTGAGATGA
>c13715_g1_i1|m.42021 c13715_g1_i1|g.42021  ORF c13715_g1_i1|g.42021 c13715_g1_i1|m.42021 type:internal len:38 (+) c13715_g1_i1:3-113(+)
TTTTTTCCTACACATTGTGTCTGTCAAGAACTGGATACGGGGAGAACAATTGGTAGTGGT
AATGCTCATGAGGGCTTTTATTTATTGGAGTCTGCACCTAATCCAGTTTGT
>c13720_g1_i1|m.42029 c13720_g1_i1|g.42029  ORF c13720_g1_i1|g.42029 c13720_g1_i1|m.42029 type:3prime_partial len:76 (+) c13720_g1_i1:241-465(+)
ATGAAAACAGTCGAGTTGGCAGGAATGAGCGAGGATGCAGCAACACCATATGTCCATCTT
ATCACAGAAATCAAAATTCTGATGGAACGCACAAAGGCAACAATTAATCATGTTGGGAGA
GAGGCAAACGGATGTGCGGACTTTCTTGCTCACTTAGGGGCCGAGCACGTCAAAGATCTT
GTGGTGCTTAATGACCCACCAATGGGGATTACTAATCTGTTAAGA
>c1374_g1_i1|m.6226 c1374_g1_i1|g.6226  ORF c1374_g1_i1|g.6226 c1374_g1_i1|m.6226 type:internal len:56 (+) c1374_g1_i1:2-166(+)
TTTGAGAAAGTTTCTATGTGGAATGGCCAAATTGTTTTCAATGATAGGTTGATTTGGTTG
AAATGTTCCGGATTGCCTATTACCACATGGAATTGGGATTCATTCTCGGCCATAGCTAGT
ATCTGGGGTTATATTATTTCAGTTAAGGAGGATACTCTGCTAGAG
>c13808_g1_i1|m.42258 c13808_g1_i1|g.42258  ORF c13808_g1_i1|g.42258 c13808_g1_i1|m.42258 type:internal len:212 (-) c13808_g1_i1:2-634(-)
CCCAACAGCATGGTGCATTTCTACAGCGCCCCGACTAGTCCCCGGGGAATGGAAGCAGCG
GAAGATATTGACAGCGATGACTTCGAATTCGAAACCAGTAAGAGGACCAGGCATGAAGTG
ATGGCCAAATTGTTCAAAGAAGGTCATTTGGAGAACCCGAATTTGAAAACATATGTACCA
ACGGCATCTGCGGATGAGTTCTTCAGTAATGGCGAAGTGATGATGATGCCCTTGAAATTG
AAACCCCCTCCCCGTTTCTGTAACTACTCTTACGCTACTTCATCAACTGCTTCACCGCCT
AGGCCGGCGGCTCTTTCAGTACTCAAAATCCCGTTTTCGAAGGGAAAAAATAGGTGGAAC
GATGAGTTTGATCCTTTCCAAGTTGCTTTGGAGAAAGTTAAGAAAGAGAGGAGGGGGAAA
GGCCTTCACGATAGTCAGGCTCGGTTCCTTTCTTCATTTAAGACCACCATTCCACCACAC
CAAAACAAATTACAAGGGGGTCATCCCCTCGAGCCAATCCAATATCTGAAGGGACCAAAT
TGTCCACAAGAATATGATCCCCAAAGGTCACCGCAAATGGTGGTAAGTCCAAAAGAACCA
CCCAACAAGCACAAGGGGCTGCCCTTTGGAAAG
>c13810_g1_i1|m.42269 c13810_g1_i1|g.42269  ORF c13810_g1_i1|g.42269 c13810_g1_i1|m.42269 type:5prime_partial len:38 (+) c13810_g1_i1:2-115(+)
CCTCAGAATTTATGGGAAAATGAGCTCCAAAGTTTTCTCCATGTGGGTTTTGATTCTAAT
CTTTCTGTCAGCAATTTGGGACCTAATGCAGGTCGATCAAAATTGGATCTATAG
>c13844_g1_i1|m.42367 c13844_g1_i1|g.42367  ORF c13844_g1_i1|g.42367 c13844_g1_i1|m.42367 type:3prime_partial len:37 (+) c13844_g1_i1:2-109(+)
ATGATTGCCCAGGAAATCTTGAGTTCTGGTATCGCCACATTTCAAAATGGGGCCTGGTCT
TTCTCAACTGCAGATCACGGATGGTCCATCTCTGATTGCACAGCTGAA
>c1384_g2_i1|m.6266 c1384_g2_i1|g.6266  ORF c1384_g2_i1|g.6266 c1384_g2_i1|m.6266 type:internal len:110 (-) c1384_g2_i1:1-327(-)
ATATCTATGGGGAGTGTTTCGTCGGAGGACGACTCCGAAGAGCGGACTGAAGAGCTCTGT
GGAAGCTACAGCTTGAATGCACATGTGAGCGAGTCGGCTTCCAGTTCGATTACATCTTCC
CCGGTCGCTAACCGTTCTATTACCGGAAATTCCTGTTTTACAGCGGCGGCGCAGCCACCA
ATTCTTGTGTCGGCGCTGGATAGCGGGAATGATGCGTTGGTTTGGGATTTTAAGCCGGAG
AAACGGGAGACCGATTTGTCAGAAGTTGAGATGATGAAGGAAAAATTTGCTAAGCTGCTT
CTTGGGGAAGACATGTCTGGAGGGGGT
>c13852_g1_i1|m.42385 c13852_g1_i1|g.42385  ORF c13852_g1_i1|g.42385 c13852_g1_i1|m.42385 type:3prime_partial len:80 (+) c13852_g1_i1:209-445(+)
ATGGTCTTCATCCAGGAGACTAAACCGGGCTCGTTTTTGCAGCAAGAAATCAACCAAACG
TGGGGAAATGATGATGCAAGCTTTGAAATGTCTGAAGCAAGTGGGAATTTAGGTGGACTA
CTGGCCATATGGGACAAAAACAATTTCTCTACGTACTCAAAGCTGGTATATAAGAATTAC
ATTATACTACACGAAAAGCTAGGAGACATGGAAGGTTACTTTGCGAACATTTATGCA
>c13859_g2_i1|m.42402 c13859_g2_i1|g.42402  ORF c13859_g2_i1|g.42402 c13859_g2_i1|m.42402 type:internal len:85 (-) c13859_g2_i1:1-252(-)
TGGGAGGAACACCTGGAACATGTTGGATTGACTTTGCTCAAACTCAGCGAGCATCAACTC
TATGCCAAACTCTCAAAATGCACTTTTGGCCAACAACAGGTTGAATATTTGGGGCATGTA
ATCACTGTACAAGGTGTGTCAGCTGATCCTTCCAAGATTGAGTGTATATTAAACTGGCCA
AGACCTTTTTCCATAAAATCTTTGAGAGGATTTTTGGGGCTAACTGGCTACTACAGGAGA
TTCATACAAGGC
>c13862_g1_i1|m.42411 c13862_g1_i1|g.42411  ORF c13862_g1_i1|g.42411 c13862_g1_i1|m.42411 type:internal len:48 (+) c13862_g1_i1:3-143(+)
AGCTCAATTCATGCATTCTTTGCTGGCGACCGACTCCACCCATCAGCAGATAAAATATAT
GAATTCTTAGAGGATCTGAACAAAAGAGCAGTTGCAATTGGTTACACACAAGATCGTTCT
AGCCTCTTGAATGATATAGAC
>c13878_g1_i1|m.42471 c13878_g1_i1|g.42471  ORF c13878_g1_i1|g.42471 c13878_g1_i1|m.42471 type:internal len:360 (-) c13878_g1_i1:2-1078(-)
AGATTAGTCGAAGGATTTCAATACAAGAACAACCCCGGATTATGTGGAGTTGGATTTTTG
GCTTTGAGAGATTGCAGCACTTTGAATGATGTGAATCCGAACCGGCCTGAACCTTATGTA
ACTGGCTCAACTGGTCTTCCAACAAGAGACATCCCTGAAACAGCAAACTTAAATTGCAGC
CAAACTCGATGCTTGAACTCTTCTAAACCCCCACAAGCTTCTTTTGTTGTTGGAGTAATT
GTGGTAACCATTACACTTTCCTTTATAGGAATTTTGACATTCTCACAATATCGTCGCCGG
AAACAGAAGCTTGGGAGTTCATTCGATATAACCAATAATCGCATCAGTACGGACCAGTCT
GTAGAGGTTTACAGGAAGAATGGATCTCCCCTTATCAGCCTTGAGTATTCAAATGGGTGG
GACCCCTTGGCCGATGGTCGCAATTTTGGGGTGTTCTCTCCCGAGGCTTTGCAAAACTTT
AGGTTTAATTTGGAAGAGGTAGAGTCGGCTACTCAATACTTTGCTGGAAAAAATCTGTTG
TGCAGGAGCAATTTTTCAGCAATCTATAAAGGGGTTTTAAGGGATGGATCCATTGTTGCT
ATCAAGAGCATCACGAAAAGTAGTTGCAAGTCGGAGGAAGCTGAGTTCTTGAAGGGATTG
AACATACTGACCTCGTTGAGACATGAGAATATAGTTAGGTTGAGAGGGTTTTGCAGTTCG
AGAGGCCGAGGTGAATGTTTTCTTATCCATGATTTCATTCCGAATGGAAATTTGCTGTGC
TATCTTGACCTGAACGAGGGAGATAATCGGATCCTCGAGTGGTCCACTAGAGTTTCAATC
ATCAAGGGCATTGCTGAAGCTATAGAGTATTTACATGGTTCCACAACCAACAAACCTGCT
GTAGTTCACCAAAACATCTCAGCAGAGAAGGTTCTCATTGACATGAGGTTCAAACCTTTG
CTCTCTGATTCAGGCATGCACAAACTTCTCACCAACGACACTGTCTTCTCAGCACTCAAG
GCCTGTGCTGCAATGGGATATCTAGCTCCCGAGTACACCAATACAGGCCGGTTCACC
>c138_g1_i1|m.648 c138_g1_i1|g.648  ORF c138_g1_i1|g.648 c138_g1_i1|m.648 type:internal len:54 (-) c138_g1_i1:2-160(-)
TTTAAGCAAAAACCTTTTGGTTGTTTGTGCTTTCCATGGCTTCAACCATATAGGCATAAC
AAATTTTCTCCTAAGTCTTTACCATGTGTGTTTCTTGGATATTGTCCTGCCACTAAGGGT
TATAGGTGCTATAATCCTACTACTAAGAAAGTGTTTGTT
>c1390_g2_i1|m.6288 c1390_g2_i1|g.6288  ORF c1390_g2_i1|g.6288 c1390_g2_i1|m.6288 type:internal len:66 (+) c1390_g2_i1:1-195(+)
GATGATCATATTAGGGGAAGAGGGACAGCGCAAGACACGGCGAAGCGAGCCGTACAGCAG
ATAACCTCCTCACCTCTTTCCAGAGAAATCACTCAGTATAGAATTCCAAGGGGGTTCACT
CTTCCAAATTTTCCTAAGTATGACGGAAAGGTGGACCCGGTTGCTCACTTAAAAGATTAT
CAGCAGGCCCTCATC
>c14027_g1_i1|m.42919 c14027_g1_i1|g.42919  ORF c14027_g1_i1|g.42919 c14027_g1_i1|m.42919 type:internal len:110 (+) c14027_g1_i1:1-327(+)
AGCAAGATGAAGAAAGTGCCTCGGAGAGGCATGGGCGTGGCCCAGCTCGAGAGGCTGAGA
TTGACCCCGAAAAACTCACTTCAATCTTCTCCCATTCTCCACTCTCACTACTTTCTTCCA
GCTTTATACCCGGATCGGATGCCATCCATTGTTGGAGGGTACGGACAGTTGGGCCTGAAT
CACGCCTTTGTGCTTCCGAGGCTTGGAAATGGTGGGTTGTGTACTGAAAGTGGATTTTCG
GTTTCTGATCAGTATCGGGTGGACCCGTACGTGTTCAAAGAGGCGAATCCGAGTGTACGG
TGTGGAAATTATTTGGGTGAGACCTCG
>c14032_g1_i1|m.42937 c14032_g1_i1|g.42937  ORF c14032_g1_i1|g.42937 c14032_g1_i1|m.42937 type:5prime_partial len:80 (+) c14032_g1_i1:2-241(+)
TGGCGTATTGCCTTCTTCGCAGTAATTTGGTCCGTGTGGTGTTCGAGGAATGATACAATT
TTCAAAGGAAAACAGAAATCTACTAATGAAATTATAGATCTAGCAAATTTTCGAGGAGCA
GAGTGGGCATGGGGTCGCTTGGATCTTCATCCGTACACGATTTCGGACATCATCAGCAAT
CTCGACGCAATCAGAGTTGCAGTTCATGGCAGGAGAATCAAGCTGGCAGATCAGGCATAA
>c14038_g1_i1|m.42948 c14038_g1_i1|g.42948  ORF c14038_g1_i1|g.42948 c14038_g1_i1|m.42948 type:internal len:35 (-) c14038_g1_i1:2-103(-)
ACCATTTCGACTAGAGGCTTACTTGGTTTTACGTTGCTGCAGAATCTGATGGAGGAAAAG
AAATTGAACTTTAATCAGCCAATTCTGTCAGTGAGGCGATTT
>c1403_g1_i1|m.6348 c1403_g1_i1|g.6348  ORF c1403_g1_i1|g.6348 c1403_g1_i1|m.6348 type:5prime_partial len:103 (+) c1403_g1_i1:3-311(+)
ATTTGGGGAAATGACTGGGAAGAGTTTAAGCCGGAGAGGTGGCTGGAGAGAGATGACACG
GCTGGAGAAGAAGGAAAGTGGAACTTTGTGTCGAAGGATCTGTATGAGTACCCGGTGTTC
CAGGCGGGGCCGAGAGTTTGTCTGGGAAAGGAGATGGCGTTTCTGCAGATGAAGAGAGTT
GTCGCTGGCGTTTTCCGGCAGTTCCGAGTGCTACCGGCTTTTGAGGAAGGTAAGAGGCCG
ATTTTTATATCCTATCTGACGTCAAAGATGGAAGGTGGTTTTCCCGTGAGGATTGAGGAG
AGGGCTTAG
>c1403_g2_i1|m.6351 c1403_g2_i1|g.6351  ORF c1403_g2_i1|g.6351 c1403_g2_i1|m.6351 type:internal len:45 (+) c1403_g2_i1:2-133(+)
AGCGAGAGCATGAGGCTGTACCCACCGGTGCCACTTGACAGTAAACAAGCTTACGCCGAC
GATGAGTTGCCGGACGGTACTTTCGTGAAGAAAGGTACGAGGGTTTCGTACCATCCTTAC
GCAATGGGGAGG
>c14041_g2_i1|m.42955 c14041_g2_i1|g.42955  ORF c14041_g2_i1|g.42955 c14041_g2_i1|m.42955 type:3prime_partial len:79 (+) c14041_g2_i1:64-297(+)
ATGTCAGGGGCGCAGGGAGCACAGCCGCTGGAGGCCCAAACGGCGACGACGTACGAGTCG
GTGGAAGGAGGGGAGAACAAGGCGAAGCTGGACATTCATTCCAAGGAGGATGAGGGTGGG
GTTGAGGTTAATAAACTCCAGGATAAGGTCCCAGACGCCGCAGGACACGGTGGACCGGTT
TTCGGGGCCGGAAAAGGCGAAGATGAGGACGAGAAAGATTTGGGTGTCACTGGA
>c14048_g2_i1|m.42970 c14048_g2_i1|g.42970  ORF c14048_g2_i1|g.42970 c14048_g2_i1|m.42970 type:internal len:45 (+) c14048_g2_i1:1-132(+)
GTGGTTCAAACAATTGTAAGCCTTTTGCCAGCTGAGAAGCTTGCTGTTGCAATCAGTTTT
CTATTCGGGCTTTTACGAAGCGCTGTGATGCTTGACTGCACAGTTTCTTCCAGGCTTGAT
CTTGAAAGGCGG
>c1404_g1_i1|m.6354 c1404_g1_i1|g.6354  ORF c1404_g1_i1|g.6354 c1404_g1_i1|m.6354 type:3prime_partial len:79 (-) c1404_g1_i1:3-236(-)
ATGGTTCAGGAACAACGGGACCTAAACCAAGCAGAATGGAACCAGTGGAAAGAAACTAAA
TGCCTATTGTGGCGTTGGAGGAAAGTGGAAGAAAGCTCATGGAAACAAAAATCAAGGCTG
AATTGGTTAAAATTGGGGGACATGAACACCAAGTTCTTTCAATCAGTAGTGAAATCAAAA
GAACAGAGAAACATGATAACTGCAGTCTGGTCCAATGATGAGCTGCACACAGAT
>c1406_g2_i1|m.6375 c1406_g2_i1|g.6375  ORF c1406_g2_i1|g.6375 c1406_g2_i1|m.6375 type:3prime_partial len:221 (+) c1406_g2_i1:56-715(+)
ATGGACTTGTCAAGAGAAACACCATTGAAGGAGATAAAAAAATGTCAAGAATACCAACAG
CAGCAAATTGATTCAATGCAAATTCAAATGAGTGAAGTATCGGGACAAATTGAAGGTTTG
AAATTCCAAATGGAGGCTATGTTGATATTGTTAACTAATTCATCCAAAGATAAAGGAAAG
GAGCAAGAAGGCTTACTACCAACCCCTATATCTAAGAATGGGCATGTGGGTGACTCCAGA
TTCAATCAAGGAAAATCGTTGGAGAAAAAGGAAGAACAGAATGTGTATAGTACAGAAAGG
GAATATCCCTATCCAAGAATGGGGCAAGGCTCCACAAACGCCAGGTATGGAAGACAGAAT
ATTCATGCTAACACCCAATTTAATATTCCTATAATTGAATTTCTTAGATTCAATGGTGAA
GATGCCAGAGAGTGGTTAAAGAAATGTAAGAGGTTCTTTCAACTCAATCCCATTCCGGAT
AAACACCAAGTTCTTGTGGCATCAACACAGTTAGAAGGAAAATCAGATCATTGGTTTCAA
GCTCATTACGACAGCATTGACGGGCTGTATTGGGATGAATTCTCAAGGGATATTTTAGAC
AAATTTTTGGAAAATGGATATGAAAATTTGGTGGGACAATTTAAGAAATTAGAGCAAACA
>c14082_g1_i1|m.43094 c14082_g1_i1|g.43094  ORF c14082_g1_i1|g.43094 c14082_g1_i1|m.43094 type:5prime_partial len:169 (+) c14082_g1_i1:3-509(+)
AAGACTCTCTATGGCCTCAAACAAGCTCCTAGGGCTTGGTTTGAAGAACTCATGAATCAA
CTCCTCAAATGGAACTTTGTCCAGTCCACTTGTGATACCTCACTGTTTATATTCAAGAAC
AAGGCTATTCTTATGTATATTCTTGTATATGTTGATGATTTTCTCATCACAGGGAATTCA
ATGTCCTTCATCAGAAAGTTTGTCAAAGTCTTGAACTCCAGATTTCCTTTAGTGGACCTA
GGACCCCTTACTCATTTCCTTGGTATGGAGGTTCAAAGAAACTCTAAAAACCTGTTCCTA
AGCCAGAAACAGTATGCCCTTCAAATGCTAGAAAGGTTGAAAATGTCAAACTCTAAACCT
TTCCCAACTCCCATGGTTGGAAACAAAATCCTCAAGCCTAATGAAGGAACTCCCTTTCTG
ATCCCACAATGTATAGAAGTGCTGTTGGAAACTTACAGTACCTTACATTTACTAGGCCAG
ACCTGTCCTTTTCTGTTAACACCTTGA
>c14094_g2_i1|m.43144 c14094_g2_i1|g.43144  ORF c14094_g2_i1|g.43144 c14094_g2_i1|m.43144 type:internal len:127 (+) c14094_g2_i1:2-379(+)
AACAAGATTGGAGAAGGTGGTTTCGGTCCTGTCTATCAGGGCGAGTTGCCTACTGGAAAA
CAGATTGCAGTAAAAAGGCTATCTAGGACTTCGAGACAAGGACATGAACAGTTTGAAAAT
GAATCCAGTTTGATCGCAAGACTTCAGCATCGGTCCCTTGTTAAGCTGTTCGGATGCTGT
GTTCACGAGGAAGAGAGAATGCTCGTCTACGAGTACTTGGTCAATAAAAGCCTGGACAAA
TTCATATTTGATGAATCAAGGAAAAGACTGTTGTCTTGGGCCAAGCGTTTTGACATTATT
CTCGGGGTAGCCAAAGGACTGGTTTATCTCCATGATGACTCGGGGTTGAGAATAGTCCAC
CGCGATCTCAAAGCAGGC
>c14115_g1_i1|m.43197 c14115_g1_i1|g.43197  ORF c14115_g1_i1|g.43197 c14115_g1_i1|m.43197 type:5prime_partial len:69 (-) c14115_g1_i1:131-337(-)
GTGGCCCCACAGAAAGTTAAGGTATTCCTTTGGTTTGCCTTAAGGGATGCAATTTCAACA
TCAGATAAGCTCATAGATAGGGGAATACGAGCATCCGGCACCATCGACCCAATTTGCAAG
CTTTGTGGCATCGAAGAAGAATCGGTTAACCATCGTTTTGTCTCGTGCTATGAGACTTGG
AAGATTTGGGGTGCTGTCAACAAATGA
>c14167_g2_i1|m.43366 c14167_g2_i1|g.43366  ORF c14167_g2_i1|g.43366 c14167_g2_i1|m.43366 type:internal len:42 (+) c14167_g2_i1:3-125(+)
GGAAGGTTCAGACACTTGTTCTATCCATGGTCAGAATATGTCAAAGTTGGTGCAGTATTA
CAATATTGTGCTTATGAGGTTATGGCTCTTCATGGTGTACTTCACTCTGAAATTCAGGCC
CCA
>c14191_g1_i1|m.43425 c14191_g1_i1|g.43425  ORF c14191_g1_i1|g.43425 c14191_g1_i1|m.43425 type:complete len:51 (+) c14191_g1_i1:277-429(+)
ATGGATGATGATAACGATGAAGTGCCTACGAATCTTGGGAGGAAAAACATGCAGAATCTC
GCCAAGTTATTTGAAGTTGCTCAGAGCAAAGTGTATAGTGGATGTGTAATAATTGTGTTA
GCATTTTTTTTTGTTAAAAATGCTTTATGTTAA
>c14193_g1_i1|m.43433 c14193_g1_i1|g.43433  ORF c14193_g1_i1|g.43433 c14193_g1_i1|m.43433 type:complete len:449 (+) c14193_g1_i1:122-1468(+)
ATGGAGATCGTTCGGTCCCAGAGAAGAACTCCCGCTTTCCCCGACGTCGTTCCGACTCTC
CCCCTCTACCGCTCTGCTCCAGAGCTCGAAGTCAGGCTCGAAGACTTCGAGCTTTTCGCT
ATCGATCGCCTCCGAGTTCTTAAAGGGATTTCTGATGGATTGTCCCGAGGAAAGAAGCCA
GACGAGATCGAGACACTGGTCAGAGATATCTGGAAGGCAAATATGAGCCATCCACAAGCA
TCTGAAGTTATCAACAAGGATTTAATTTCCCACTTTGTTGTCCGTCTTGTTTATTGTAGA
ACGGAGGAACTGAGAAAATGGTTTCTTTCCATGGAAACTGCCCTTTTTCGTTACCGTTTC
AGACTTGAAAGTCCCGAAGTACAGCGCGCAATAATGGCAGAATTTGAGCTTCCTTATAAA
GCAGTTAGCAATGCAGAGTTTGAGAATGTAAAGGAGAAACTGGGCCAAGTTGCACGCTCT
ATAGGTCAATCTATACCTAATGCTGATACGATATTCTACAAGGTCCCCTTTGAAGAAGTT
CCAGAATTAGTGTCTGGTCGCAGAGTATTTATCCTGAAAGGGTATGCATATGTTGCTATG
AATCAGGTTGCTTCCCTTGTCGTCACACGATTTCGCAGCCATCTTTCAAAAGCACTTGTG
CTAACAAACAGAAAATGGACATCCACCGTTAGAGAACGAGAGAAGGATCGGCTGACTCCT
ATTGTGGAATCCCTAGCGACAAGTTATCTTGGTCCTGACTATTCCCAGCCAAGAGAATTT
GCAGACATATCTTTGAAAGACATCAATCAAGTAGCTAAAAGTTCATTTCCTTTATGCATG
CGCCACCTGTTCGAAAAGCTAAGAGAGGATCATCATTTAAAGCATGGAGGAAGGATGCAA
TTCGGTCTATTTCTCAAGGGTGTTGGATTGAAATTGGATGATGCTCTTGCTTTTTGGAAA
GCTGAGTTTTCTCGTAAGGTTGGTGCTGAAAGATTTGATAAGGAATATGCATATGGTATA
CGGCATAACTACGGAAGAGAAGGGAAGAGAACGGATTATACACCCTATTCCTGTCAAAAA
ATCATTTCATCCACTCCTGGTGTTGGAGATCATCATGGCTGCCCTTTTCGACATTTCAGT
GAGGAAAACCTGAGAGCCGCCCTTGGCAAAATGGGAGTTGGCAATCGTCCGATGGAGGAT
GTGATGGATAAAGTTCGGAATAGGCACTATCAGTTGGCTTGCACCTTGACATTTGAAGCT
GTTCATGGCTCATCTTGTGACGCTGGCATTAATCATCCGAATCAATACTTCATTGACAGC
CGAAAGATCCTTGAAAAGGCGGTGTAG
>c14205_g1_i1|m.43470 c14205_g1_i1|g.43470  ORF c14205_g1_i1|g.43470 c14205_g1_i1|m.43470 type:internal len:53 (+) c14205_g1_i1:2-157(+)
GCCGTAGTCCCCATCGAAGTGGAGCTTCTCAACTACAGGACAGCATCGCTGGACAGCGTC
GAAAACAAGGAAGACCTGAGAACGGAACTTGATTTGCTGGAAGAGAAGAGAGATATGGCT
GCCGCCAAGAACGCCATCTACCAGCAACGAATGGCC
>c1420_g1_i1|m.6449 c1420_g1_i1|g.6449  ORF c1420_g1_i1|g.6449 c1420_g1_i1|m.6449 type:complete len:133 (-) c1420_g1_i1:170-568(-)
ATGGACTCAAACCATAACAAACCCTTCAACCAAAACTTAACCAATCTCCTCCACATCCAT
CCCACCACCCCAACCACCTACTACCGGTGGCCTTTCCGCCGCAAAATCCCACTCCGGAGG
CGGAAGCTATCATATATCCGCCTCGGAGGGAAGAAGCCCCGCCGCAGGAGGCTGTTTCTG
CTTCGGCTTTTCCAGCGAGTTCGGCTGCGGTGGCTGAGGGTGAAGCAGTCTTTGACCCTG
AAGAAACTGAAGGAATACTACAGGTGTTTGATAAAAGATATAGTTGAAGGTAGTGCTGGG
ATAGAGGCTCTACAGCAGAGGATTGTGATGGAGACATCATTTGCCATTCCTGTTTTGGGT
ATTTCTTTTAATACCTTCCCTAATGCCTATGCTCCCTGA
>c14211_g1_i1|m.43480 c14211_g1_i1|g.43480  ORF c14211_g1_i1|g.43480 c14211_g1_i1|m.43480 type:complete len:325 (+) c14211_g1_i1:163-1137(+)
ATGGGAATTGGATATGTTTCTTGGAGCATCTTCCTTTGTCTACTGCTTCTGATGTGTTCT
AATGGGAACAATAAGATGAATGCTATAAGACACCCCATGAATGATGATATCACTATGGGT
ACAAATGTTTTACAACTCCATAGTATGGATGCTGATGACAAATATCACAGTTATGCCAAA
AAAGGGCATGCCATGGATGACAATCTTCAGATTCATGGTGAGCAAGATAGTCATAATGCT
CATATGGGACATGTTCATGCCCATTCATCATCACACATGGATCACATGGACCCTTCACTG
ATGGTGTTCTTCTTTATAGAAAACCTAAAGGTGGGGAAAAGAACTCCAATTTACTTCCCA
AAGAGAAACACTTCTTCCTCTCCTCATTTCCTACCCAGAGAAGAATCCATTTCCATTCCT
TTCTCACTAGAATCACTCCCAGAACTTCTTCAAATCCTTGACTTTCCTCAAGGCTCTCCA
CAAGCCAAAGCCATGGAAGCTACACTTAGAGAATGTGAGATGACACCCATTGAAGGAGAG
TCCAAGTTATGCGCCACATCCTTAGAATCCATGCTTGATTTTGTAAATGAAATCTTTGGA
TTCAATTCCAAAATCAAAGCTCTATCCACTACCCACTTCACAGAATCAAGTACCCTATTT
CAGAATTATACCATCTTGAAAAGACCTCAAGAAATTTCAGCTACAAAAATGGTGGCCTGT
CATACCATGCCTTACCCCTATGCCATTTTCTATTGCCACTACCAAGAGAGTGAAAGCAAG
GTGTTCAAGGTAATGCTAACGGGTCAAAATGGAGATAGAATAGAAGCTGTTGCTGTTTGC
CACCTGGACACATCTCATTGGAGCCCGAATCACGTGTCCTTTCGGGTTCTGGGGATAGAA
CCAGGGTCCAAACCAGTCTGCCATTTCTTCCCAGACGATAATCTTGTGTGGGTCGCAAAT
CCTAGCTTGATCTAA
>c14219_g1_i1|m.43515 c14219_g1_i1|g.43515  ORF c14219_g1_i1|g.43515 c14219_g1_i1|m.43515 type:5prime_partial len:50 (-) c14219_g1_i1:16-165(-)
GGTGGTCGCACCAAAGTTCGCTGCTTAAAGTTTCGAGTTTCGCGCACAGGAGGTGGCTTC
AAAGCTTCCATTGTATGTCATCTAGCTTACATTGTTGACCAACCCTTGGACATCAGTGGT
GCTTTTGTCCTGCACTCCTCTTTGGCGTAA
>c14232_g1_i2|m.43564 c14232_g1_i2|g.43564  ORF c14232_g1_i2|g.43564 c14232_g1_i2|m.43564 type:complete len:533 (-) c14232_g1_i2:198-1796(-)
ATGCTGAGCCAAGCGTTTCCCTTAGCAATTAGGGTCTCTTCACAGCCCCTCAGATGCTTT
AAACCATTCCATTCATCAAAGGCCCAATCTTTAACAGCTCGGTTTCACGCAAAACACAAG
TTTACAATGAGCTTTAGAGGTTTTTCTGTTGGTTGCTTCCATAAAACCCTAGAAAACTCC
CACTTGCTGAAACCCAGAAGTTCGTCAATTGTCTTTCGCCAGGTAGCCCTATCAAAACCG
AGAAACTTTTCAAGTGGGTTTCGCTCCAAAAATGCTTTTAGGAATTACTCGTTGAGTAGG
GATAGAAGTTTGTCGAGCTCAGATGCTGATACTGCAGTCAAGAGTGAGAAAACATTGCCT
TGGTTAGCATCTCGTAGGACTAAGGATACTAAAAGGGTAGAGAAGGGAACAAATTTAAAA
CCTAGTCGGTCCTCTTGGGAAGAATCAGCAGAGAAAATTTTAAAAAGTGGTACATCCAAT
GTAGAAAATAGGGGCAATACTTTAGTGGATAAACGGGGAAATAATAGTGGCCACGAAGAA
GTTGTGGAAGAAGAAAAGAGAGAAATTGAGGTCCTTGATGATCCGAGATGGGACAAGATA
AAGAATAGGTATAACAGGATTGCTGATTCAAAACCCAGGTCTGAAAGATCGGAGTTTCGC
AAGAGTTGGGATAAGCAGGAAAGTTGGGGTATACGGACGTGGAAAGAGGCTACTGAACCG
ACACTGCCTAAAATGGTTGGTGAAGGGATTTACGGTGTGGGACCTGTTTTGGCTGCATTG
TCCGCGGGCAGGAGAGAGTTCTATGCTTTGTATGTGCAGGATGGGCTTGATTTGAGTGGC
AATAACAGGAAGAAGAAGGATAAGAAGGGGTTCGAGCGAATTTTGAGGATAGCTGAAAAG
ATTGGCTTAAGCAAAAAAGAAATTTCAAAACATGACCTCAATATGGTAGTTGATAATCGC
CCACATCAGGGCCTAGTGCTAGACGCTTCTCCACTGGAAATGGTAGGGATAAAGGAGTTG
GACCATCTTCAGACGAAGGAAGAGAAGGCTCCTCTTTGGGTTGCCTTGGATGAGATCACG
GATCCTCAAAACTTAGGAGCAATTATTAGATCATCATACTTTTTTGGAGTTTCAGGAGTG
GTGTTGTGTGCGAAGAATTCAGCACCATTGAGTGGTGTTGTAAGCAAAGCGAGTGCAGGC
TCATTGGAATTAATGGAGCTTAGGTCTTGTAAGAACATGATGCAGTTCTTAGTATCATCT
TCTGAAAATGGTTGGAGGATTCTTGGAGGCTCAGTTTCTTCAAGAGCCGTTCCTCTGAAT
GCGGTTGAGCCCAATTCACCCACGATTCTAGTATTAGGAAGCGAGGGCACTGGGTTGAGG
CCATTGGTAGAGCTGTCATGCACTCAGTTGGTTAGGATTCCTGGAAATTTTCCTACGGAT
ATGAGAGCAGGATACGAAGATGGGGAAAGTGCAGGGACAGATCTTGGGTTCTCAAGTGAA
GAGTTCCGGTCCTTTCTGGCGGTGGAGAGCTTGAATGTCAGTGTCGCAGCAGGTGTGCTT
ATTCATCATTTGATTGGAAGCAATTCTAAGGATGATTAA
>c14240_g1_i1|m.43582 c14240_g1_i1|g.43582  ORF c14240_g1_i1|g.43582 c14240_g1_i1|m.43582 type:internal len:36 (+) c14240_g1_i1:2-106(+)
TGGATACGAGCGGCTAAGGTTTCTGTTCGGATCGTATTTGCAAGTGAGAAAAGGCTATGC
AAGCAAATCTTTGGAGATTTAATAGGTAGTTCAATTGACGATTTT
>c14245_g1_i2|m.43590 c14245_g1_i2|g.43590  ORF c14245_g1_i2|g.43590 c14245_g1_i2|m.43590 type:complete len:694 (+) c14245_g1_i2:178-2259(+)
ATGGCCGCCGAGTTACCCAAATCTCTCTCTCCTAAACAACTCCTGAAACTCCTAAAATCG
GAGAAAAATTCAATCTCAGCGCTCTCCCTCTTCTATTCCGCCACTCGCAGCCACCCTAAT
TACGCCCACACGCCCGCCGTCTTCCACCACATCCTCCGCCGCCTATCCGTCCCCACACTC
GTCTCTCACGTGAACCGAATCGTCGAACTCATTCGCACCCATAACTGCATGTGCTCCGAA
GATATCCCATTGACTGTTATCAAGGCCTATTCGAAGAACTTATTGGTTGATAAGGCCTTG
TTTGTTTTTCAACGTATGGGGGAATTATTTGGGTGTGAACCCGGTATAAGGTCGTACAAC
TGTTTATTGAATGCATTTGCTGTGTCCAACCAATGGGACAGGGCAGAGTTGTTTTTTAAG
CACTTAGAAACAATGGGTATGTCTCCGAATTTGGAGACATACAATATTTTGATTAAAGTT
TCCTGTAAGAAGATGCAATTTGATAAGGCTAAGGACCTGTTGCAATGGATGTGGGTATGG
GGTTTGAAGCCTGACATTTTTAGTTACACTACTGTGATAAATGGGCTTGCAAAGAGCGGG
AATTTATCAGATGCGTTGAAGGTGTTCGATAAAATGTCTGAGAGAGAGGTGACTCCTGAT
GTGATGTGTTACAACATTTTGATTGATGGGTTTTTCAAGAAAGGTGATTCTGTAGGGGGT
ATTGAGATTTGGGAGAGGTTGATAAAGGATTCGCGTGTGTATCCGAATGTTGTTACCTAC
AATGTTGTGATTAGTGGGTTGTGCAAATGTGGGAAGTGCAATGAGAGTATTGTATTTTGG
CAGCGGCTTAAGAAGAATGATCGAAAACTGGATTTGTTTACTTATAGTAGTTTGATACAT
GGGTTATGCAAGTCTGGAAATGTCGATGGGGCGTCAAAATTGTATGCAGAAATGGTTGAT
AGTGGTGTATCTCCGGATATCGTGGTATACAATGCATTGCTCAATGGTTATTGCCAAGCT
GCAAAGATTAAAGAATCTTTTGAGTTGTGGGATCTGATGGGTAAAGAGGGAAAACGTAAT
GCTGTGAGTTTCAATATTTTGATCAGAGGGTTGCTTGAGATTGGCATGGTGGATGAAGGA
ATTTCTATTTGGGAACGTGTGGCTGAGAATGATTGTCTTGTAGATTCCACAACTTATGGT
GTCCTGATTCATGGATTGTGTAAGAACGGGTACTTGAACAGGGCTTTACAGGTCCTAAGA
GAGGCAAAAGATAGAGGAGATGCTCTGAATATATTTGCATATGCATCCATCATAAACGGG
TTATGTGGAGAACATAGGTTGAGTGAAGTGATTCACATGCTTGACGAAATGAAAGAGAAT
GACTGTCAGCCAAATTCTCATGTTTTCAATACCCTGCTACATGGATTGATTGGAGCTTCC
AAAATCGATGATGCTATTCATTTATTCAAAGAAATGATGGCAAATGACTGTTCCCCAAAT
ATTGTTACCTACAACACTCTCATTAATGGGCTATGCAAAGTGGAGAGATATGGTGAAGCC
TATAACTTTGTGAAGGAAATGCTGGAAAAAGGATGGAAGGCAGACATGATCACTTACAGC
TTATTGATGGTTGGTCTCTGTCAAAATAAGAAGGTTGACATGGCCATTAACTTGTGGTTT
CAAGTGCTCGATCAAGGGTTAAAGCCTGATGTGATAATGCACAATATTATGATTCATGGG
CTATGCTCTGTAGGCAAAGTTGAAGACGCTTTACGCTTATATTTGAAAATGGGTGAACAC
CACTGTGTTCCGAATCTTGTGACCCACAATACCCTAATGGAAGGGCTATACAAAACCCGT
GAATGCCAAAAGGCATCTATTATTTGGGCCCAAATCTTAGGAAAAGGGCTACAACCAGAT
ATCATCTCCTATAACATTATCCTGAAAGGGCTTTGTTCTTGTAATAGAATATGTGATTCC
ATTGTGTTCCTGAATGATGCTTTTGCTAGGGGAATTCTTCCTACTTTCGTTACATGGAAC
ATACTGATAAGAGCTGTGCTTAATGATGTGACTGTGACATGA
>c14253_g1_i1|m.43615 c14253_g1_i1|g.43615  ORF c14253_g1_i1|g.43615 c14253_g1_i1|m.43615 type:complete len:453 (+) c14253_g1_i1:121-1479(+)
ATGTCACTCGGACGATTTCTACCCAACGACAATCTGATACTACAATCAACAGTCGCCTTG
TGTCTCTATACATGCCTTTCTTTCCTCAAGATCCCCATCTTCTTCCTCAAAGGTCTCCAC
ACTTACATCCATCCAGACGACGTATCCCCTCCCAACAGTAACGGCGTCAGAGCTGCCATC
CGAAGACCCATATCCGTCCCGGATCCCAAACCCAGAAAACGGTCAAAAGACAAGTTCGAA
TTCGACGAAAGCAAAGCTCAGATCTTCAGACTCAAACTCACCGACGGCCACCTCCAGTCC
CGACTCTACTTCAAGCAATTTAACAGCGCTTTCAATTCAACCACCATTGCCCTTTCCTCA
TTGTTGCTTCACAAAGTCTTGCCTAAATCAGAAGACTCAGGTATTACGTCGGATGGTACT
ATAATTCCGATTCTATTCGGGTTAGCCGCTGTTTGTATGCTTTTTGTATTCCTTACTAGT
GTTACGCTCGAAAGATCAGCCTCGAAGAGGTCGGAGAAGCAACTGAGTGTTTTACTAGGG
TTTGGGGGGTTTGTGTTAGGGCTTGTGATTGTGCTCGAAATTCTTCCTAATTTCGTTGTT
GGTTTTAGGTTTGGATTTTTGAATGGGTTTGGTAAGGTTCTGGTTGCTGCTTTCATGGGA
TGTATGACTGGTTTGTTGTTCATGCCGGCAGCTAGGAATGCCAGGGTTTTTTGGCTGGGG
ACCGATCAGATTCGCTGCAATTTGTCAATAATCCACTGCGGGAGTTTTGCAAGAATGCTA
CTTTATGCTAACCATTTGTTGGTTATATTCACTTCAGTGCTTTGGATTGGCCCATTTGCT
GGCATACTTGTTAACAAGAATGCTGATACTGGGAAAGGATCAGTTTTGATTGGTGATATT
GATCAGTTGGTCGGTAATGTCGGTATGTCGATATCTGATTTCGAAAAATTTAGGATTGGG
TGCTTATTAACTTCAGGTTTTCTTCAGATTAAAACCTTGCGCCCGAATGTGCAAATGTAT
TTGAATGAAGCGGTTTTGTCTTGGTACCAGAGGTTGCATGCCAGTAAGGTCCCGGATTTG
GAGTTCAGTAGGGCAAAGGTTTTTCTGCATAACCACTATTTATGTCTGGTTATTCTGCAA
TTTTTTGGGCCACCAGCTCTGGTACTGCTCTTTCTTGGGTTATCTCAAATCGATGGTAAG
GTGTTTAAGAACTTGCAACCATTTTGTAGTTCACTCCCCTGCTCAGATTTAATTAAAGAG
ATAGCTTTGTTTATGGCTTGGTGGATTACTCTTGTATGGGCTATCTTTACTTCGGCAAGC
ATTGTTCTGTATCGGCGTGGCGTTTATTACATTTCTTGA
>c14255_g1_i1|m.43655 c14255_g1_i1|g.43655  ORF c14255_g1_i1|g.43655 c14255_g1_i1|m.43655 type:complete len:268 (-) c14255_g1_i1:16-819(-)
ATGTCTACAGTTGTCTTTCAAGCTCTTCAGTCTTGCCTTGAGCCACAGCTCCTTGAAACA
AGAACTTTGAGGCTCAAACTTGCTACACAAAAACCATCTTTCTTCGAAACCATCGAATTG
GCACTGGATAAAGAAACAACTTATGTCCATCCAATGTCCCACAAATTCTCTCCAAATATC
AGATATAAAAGCCTGGAATTGTGTACCGAAAATTTAGGCAGCGAAACGGGCACTGACATG
GCCGAAAACACAGCCTTTTCTCTCTCACTGGCTTCTGTGGAGAAAGTAACTCCGACAAGG
GAGGAAAAAATGCCACCGCGAACGGAATCTAGGAGAGTTCAAAATTCTGGGAATTCGAAT
TTTCCTCCTCCATTGACAACGATAAGCCGGTCGAGTGCGATGCAATTCAAGGCCCACCGG
GAAGGTGGCCGGTTGGTGATCAGAGCCATCGAGGCCACGTCGGCAAATAGTATTTTTCAA
GCTGAAAGAAGCGACGGCCGCCTCACACTAAGCGTGTGGAAAGACTGTTTTGACAGTAGT
AATGAAGTGAGTGAAGTCGAAGAAATTGAAAATGATGGGAATGGTGAAGAAAATGAAGAA
GTGAAGGAGTGTGGAGAAGAGGGAAATGAAGAAGTGGAGGAATGTGAAGAAGAGAGAAGT
GAAGAAGGATATGTGGAAGGAAATTATTTGGATGTTGGGGTTGAAATGGGAATGGAGAAG
TTTGAAAGGCCAAGTAGGTGCAAACAAGGTGGGCATGGCAATGAGGGTTTATGTAATTGG
AAGCCTTTTTGGGTTGCTACTTAA
>c14257_g1_i1|m.43662 c14257_g1_i1|g.43662  ORF c14257_g1_i1|g.43662 c14257_g1_i1|m.43662 type:internal len:37 (-) c14257_g1_i1:1-108(-)
AAAGAGCAGAAGTATCCAGAGGCCGTGAGACATTATACAGAAGCATTAAGGAGAAATCCC
AAAGATCCTCGGGTATACAGTAATAGGGCTGCATGCTACACAAAACTT
>c14258_g1_i1|m.43664 c14258_g1_i1|g.43664  ORF c14258_g1_i1|g.43664 c14258_g1_i1|m.43664 type:5prime_partial len:195 (-) c14258_g1_i1:128-712(-)
CTCGAAATGAAGGCAAAAAGTCTATTCCTAATCCTCCCAATAGCAATTTTCCTCTCCTCC
CCAATGTATCCACAAACGTTTCTTGTTGCTGCTGAAAAGTCCAAATTGAAATCTGATCTG
CCACGTGACACAAGCGGCAAATATCTCCGAACAAATTCAAGCTACTATATGATTCCGGTT
TCCAAACACAACGGGCTTGGATTGACCATATCGAAACATATTTACCCATCGTGCATTTAC
CTAGTGCAAAAGGGTCAGAAACGCCTCCCTGTGACCATCCATATGAACAATAAAGAACGC
TCTGTCCGCTTCAACACTGCAATGAGTATCATGTTCGTCGCGAAGACTTCCGGTAAGTCC
AACTCATGGAAGGTCCACGAGAATGGGTTTGTGATGACTGGCGGCAATAAAGGAGCAGAT
AAATGGTTCGAGATCTTCAAGGATGGGACTTCTTACAAGCTTATGTTCTGCAATGAGGTG
AATTGTACGAATATAGGAGTTTCTTTCACTAAACGTGGAGAAGGGATTCTGGTGTTAAAC
AACGTGCCGATAGAATTCAAATTTCAGAGGGTTAGTTTCTTTTAG
>c14259_g1_i1|m.43671 c14259_g1_i1|g.43671  ORF c14259_g1_i1|g.43671 c14259_g1_i1|m.43671 type:complete len:108 (+) c14259_g1_i1:257-580(+)
ATGGACGAGATCAGACCAAGTTTCGGGTACGGCGGTGGCGAACGGCGTCAGGAAGTTGTG
AGTGGGAAGAACTTCAACGCGAACCAGATGTATGCGACGAATCAGTCCGATATGCCTCCG
GTACCGATTCGGGTGACCCGGTTGAGTGAGAGCACGGCGGCTCCGGCGTCGAAGCCGTGG
GGATTCACGGATCGTGAGATGAAGAGACGGAAGCGAATAGCAAGGTATAAATCGTATACT
ATTGAAGGGAAGGTTAATGCTTCCATCAGGAATGGATTGCGTTGGATCAAGAACAAATGC
TCTCAGATGGTCCACGGCTTCTAA
>c14263_g2_i1|m.43687 c14263_g2_i1|g.43687  ORF c14263_g2_i1|g.43687 c14263_g2_i1|m.43687 type:5prime_partial len:447 (-) c14263_g2_i1:64-1404(-)
TCTTTTGTTAGTGTATCTTTTCTTTTACATCTCTCTCTGTGTGTGTCAATGAAGAGCGAT
AAACAACATCAACGCCCACCAACATCAAACCCCAATCCCTTCAATTTCCAAATGTATTTC
CACAGCCTTATCATTTACTTCTTTTTCTTCAGCTCAGGTTTAGTTATAGGAATTTCAGGC
AGCTTCTATATCAAAGATTTCCCCATTAACTTCTTCCGCAAGCAATTCTCCATCCAGACA
CCTTTTTTTCCATCATCACCTCCTCCTCCTCAAAACTTTCCGCCACCACCTCAAAATTTA
ACACCACCCCGATTGCCTACTCAAAATTTTCCACCACCCCAATTGCCTCTCCAAAATTCT
TTGCCTATTCAAAATTATTTGCCTCATGATCAACAAAAAAAGCCCCCCCGGATTGGATTA
AGGGATTATATAAAGCCACCTAATCCGATGCATGACATGGAAGATGATGAGTTGCTATGG
AGGGCTTCAATGGTATCTAAAATTCCATCATTTCCATTCAAAATAACCCCAAAAGTTGCA
TTCATGTTTTTGACAAGAGGGTATTTGCCTTTGGCTCCACTTTGGGAGAAATTCTTTCAA
GGGAATGAAGGGGTTTACTCAATTTACGTTCATGCCCTTCCCTCCTTCAATGGAACAGTA
TCCCCGGAATCGGTGTTCCGAGGTAGGAGAATCCCAAGCAAGGCAGTAGAATGGGGAAAG
GTTAACATGGTCGAAGCAGAGCGTCGGCTATTAGCCAACGCATTACTTGACATCTCAAAC
GAACGATTCATTCTTCTCTCAGAATCATGCATTCCCCTTTTCAACTTCTCAACCATTTAC
TCCTATGTCATGGAATCAAATTCAACCTTCATTGAGGCATACGACCTATTGGGTCCAGTG
GGCCGAGGCCGGTACAACAACAAGATGAAGCCACGGATCAAGCTTGAACAATGGCTAAAA
GGGTCACAGTGGTTCGAACTTGACCGCCAACTCGCCCTTGAGGTGATCTCCGACCGGAGA
TATTTTCCTGTGTTCAAAAAATATTGCAAGCCACCATGTTATTCCGATGAACATTATTTA
CCCACATTTGTGAGCATGAAATTCGGGAGAAAGAATGGAAACAGGACTTTGACTTGGGTT
GACTGGACAAAGGGTGGTCCTCATCCCACAAGATTTGTTAGGACAGATGTGAACCCTGAA
TTACTGACGCGGATGAGGACTGGAACCCAATGTTTGTACAATGGAAAGAGGACCAATGTG
TGCAACTTGTTTGCAAGAAAGTTCTTGCCTAGCACACTGAGTAGGTTGTTGTTGTTTTCT
ACAAAGGTCCTCAACTTCTAA
>c14264_g1_i1|m.43693 c14264_g1_i1|g.43693  ORF c14264_g1_i1|g.43693 c14264_g1_i1|m.43693 type:complete len:83 (-) c14264_g1_i1:220-468(-)
ATGAAGCTGCAAAAAAGTGCGAAGGACTGCTCTCACCCTCACCACTACATCATCAAGAAG
ACAGAACTACTCATTGCCAGAACCGGTGCTACTCTGCAACACACCCCACGCTATGCAAAC
CAATGTGCTGACCACCTTGCCAAGCTAGGAGCTGAAGGAAGTGAAGAACTATCTATCCTG
AACGATATGCCAATTTCAATTAGGGATCTCTGGATCCGTAACTGTTTAGGACTTAACTTG
TTGGCCTAA
>c14266_g1_i1|m.43698 c14266_g1_i1|g.43698  ORF c14266_g1_i1|g.43698 c14266_g1_i1|m.43698 type:internal len:50 (-) c14266_g1_i1:1-147(-)
TGCGCTCCGCAGTCGGACAAATCAGTGTCAAGTCATTCGGGGACGCTTAAAGAAACAGTC
TCTGTGAGTTCTGCTGAGATCAACGGTGCCACAGCATACGAAGTTTCAGGAACTCCTGTG
GATTGTGTCATTAGCATTTTCTGGGGC
>c14269_g1_i1|m.43701 c14269_g1_i1|g.43701  ORF c14269_g1_i1|g.43701 c14269_g1_i1|m.43701 type:internal len:39 (-) c14269_g1_i1:2-115(-)
GCATCTTCTTCTGGGGACTTGCTCGTTACACCAGCCATTGTACCAGCCTCTGCTGGTCCT
CAATCTGCAGTTAAGCCAAGTTCACTTGGATCCTCACAGAGTGCATTTTCTCAG
>c14273_g1_i2|m.43714 c14273_g1_i2|g.43714  ORF c14273_g1_i2|g.43714 c14273_g1_i2|m.43714 type:complete len:121 (-) c14273_g1_i2:287-649(-)
ATGATAATTCCGATACATAGGGAGAGAGAGATGACGACACCAGTGAGCGGAGGAGGGACT
GAACCGCCGAAGATAGTGTGGAACGAGACTCAGCAAACATTCGAAACAGAGGACAAAAAG
GCGTACGCACAGTATGTGGTAAGAGACGGTGGCAAACTGATGGACATAGTTCACACTTAC
GTTCCTTCCAGCAAGCGAGGCCTGGGCTTGGCCTCTCTCCTCTGCGTCTCCGCTTTCACT
CACGCCCAATCTCATTCAATGTCCGTCATCCCCACCTGCTCTTACGTCTCTGACACTTTC
CTTCCTCGGAACCCATCTTGGAATTCGGTTGTGCACTCTGACTACCTCAAATCCAATATA
TGA
>c1427_g1_i1|m.6480 c1427_g1_i1|g.6480  ORF c1427_g1_i1|g.6480 c1427_g1_i1|m.6480 type:internal len:127 (+) c1427_g1_i1:1-378(+)
GGCATGGATTGGTTGTCTTCTCATCATGCCACTATCGATTGCTATCGTCGTCGAGTTCTT
ATCCGAGATACCGAAGGAGAGTATTTTTATTTCATGGGAGATCGTCGAGAGTCTATTGTT
TCTTCTTTCCTTGATCCGAAGGAGTCTTCATCAATTCAATGTTTGCTTGCTAGTTTAGCG
CTAAACGATGACGTATTGGGCCATGTGGAGTTACCATTGGTGGTTAGTGACTTTCCGGAT
GTCTTTCCTGAAGAGTTGCCAGGTTTACCTCCTGTTAGAGATGTCGAGTTCTCTATTGAT
CATCATCCAGGATCTGCACCTATCTCCGTTCCTCCGTATAGATTTGCGCCAGCGGAGTTG
AGGGAGTTAAAGTCCCAG
>c14293_g1_i1|m.43786 c14293_g1_i1|g.43786  ORF c14293_g1_i1|g.43786 c14293_g1_i1|m.43786 type:complete len:158 (-) c14293_g1_i1:159-632(-)
ATGAGTTCTAGGGAGAGAAAGAAAGGAGCTCTTTACAAAAAGTTGAAACAACTTCGTTCC
ATCACCAACTCCACTGCCGTGAATAAAACATCCATCATAGTAGATGCATCAAAGTACATA
GAAGAGCTGAAGGACAAAGTAGAGAGGCTAAATCAAGATGCAGCAACTTCACAAAGTTCA
AGTGAACAAAATTCATTACCCATGCAGGTGAATGTGGATACCCTGGAAAAGGGATTCTTA
ATCAATGTGTTTTCAGAAAAAAATTGCCCTGGTTTGCTAGTCTCAATACTTGAAGCCTTT
GGGGACTTGGGACTTGATGTGTTTGATGCTAGTGTTTCATGTTCAGAGAGTTTCCGCTTA
GAAGCCATCGGAGGAGAGAATGAAGGAGAAGGTGATAGTATGGACGCTCAAGTGGTGAAG
CAAGCAGTGTTAGAAGCCATAAAGAAATGGAGTGAAAGTATTGAGCAAGAATAG
>c14296_g2_i1|m.43798 c14296_g2_i1|g.43798  ORF c14296_g2_i1|g.43798 c14296_g2_i1|m.43798 type:3prime_partial len:275 (+) c14296_g2_i1:230-1051(+)
ATGTGGAGACTCTCCCAAAGAAAGTCCCATGCGCTATCTTCACTTGTTGTCATTGCGAAG
ACAATACCATACTCCACCCTACAAAACCAAGAAGATTTAATCAGAAAAGAAATCACCCAC
ATACTCAAACACAACAATTGGAACTTGCTTTTGGACTCGTCAGACATACCCAAGAAGCTC
AACCCAGATGTGATTCGAACCCTTCTTCATCAAAACCATGTGGGTGATTCCAAACGCCTC
CTCAACTTCTTCTACTGGTACGAACACAAAATGGGTACCCTCCAAGATTTGGATATCTTG
TCTATTCTGGTTGTTAATCTCTGTAACTCTCACTGTTATGGGCCTGCAACCGATCTAACT
GAACGGATGATAAAAACTTGGTCTTCCCCACATGTCATTTTGAGCTCAATCATTAGCTTT
TATAGACACTGTGACGGGTCTAGCTCAAATAAAAAGGTGTTTGATATACTAATCGACAAG
TACAGGAAAATGGGTCTTTTGGATGAAGCTGTTGGTATTCTTCTAGGTGCTAATAAAGAT
ATTGATTTTGTTCCTAGTTTGCTACTGTATAATTGTTTACTCGGGGATTTAACGAAGGCT
AGTAAAATGGAATTGTTTTGGAAGGTTTGTCAAGCAATGTCTAATGCAAATATGGTTTGT
GATGTTTATGCTTATACCAATATGATTAATGCTCATTGTAAGGTTGGGAATGTCAAGGAG
GCTAAAAAGGTGCTTCTTGATATGAGGGACAAAGGTTGCAACCCTAACGGGGTTACATAC
AATGTTGTCATTGGAGGTTTGTGTAGAGCTGGGCTTCTTACT
>c14338_g1_i1|m.43921 c14338_g1_i1|g.43921  ORF c14338_g1_i1|g.43921 c14338_g1_i1|m.43921 type:5prime_partial len:266 (+) c14338_g1_i1:2-799(+)
AGAAAGGGTCAAAATTCCTCTTGCTACGTTTTCATCTCTTGCCTACATCATAAAGCACTC
ACCCAACAACATGGCTCTCCTCATCTCTCTCAACCCAATATTTTCTACCAATTACTCGCA
GGGGAAATGGGGTCCGACGACCGAATTTCCAACCAGACCACCACCAATGGCCGCCAGTTG
GAGCGGCACCACACGGCTCAGTACTACATTCACCGGGTTCAAGAAACCCTCACCACTAGG
ATCTCCAAGCTAATATGTGCCATATTTCTTACGCTACTACTAGTTGTGGCCATAATCACA
TTCATTCTATGGCTAAGTTTACGCCCCCACCGACCCAGGTTTCATATCCATGAATTTTCA
ATCCCGGGCCTGGCCCAACCCAATGGGTTCGAGAATGCCCGAGTAATCTTCAACGTAACC
GCTCGTAACTCGAACCAGAACATCGAATTCAACTACGATGTGATGCAGGTGACTCTGTAC
TACCAGGACCAAAACATTGGAGGGACCAGCTTGTTATTTCCATTTTTTCAGAGGCCAAAA
AACACTACGGTGCTTTACGGTGTGCTGAGTGGGGCGACGTTGACGGTGAACAACCAGCGT
TGGAGGCAGTTCCAGGCTGATTTTGGACGAGGGGTGGTGGTTTTCCGCCTTGACGTAACA
TCTACCATCCAATTTAAAATTTCGACGTGGGATAGTCGACACCACAAGATGCACGCTAAC
TGTGAAGTCGGGGTAGGCCCGGATGGTTCAATCTTGGCCAATTACAGAGAGAGGAAATGC
CCAGTTTATTTCACGTGA
>c1433_g1_i1|m.6506 c1433_g1_i1|g.6506  ORF c1433_g1_i1|g.6506 c1433_g1_i1|m.6506 type:internal len:47 (-) c1433_g1_i1:1-138(-)
CACCTATATGAGTTGTTGATCAGATTGTTCAAAAGAAAAAATGTTCCAATGGAGAAGTGT
TTGGCCTTGTTGTGGAAGTACAGAAGGCTTGGTCATGCCCTTTGTGCATCGCCCGTGAGT
GAGGGGTTCATTACAACT
>c14343_g1_i1|m.43939 c14343_g1_i1|g.43939  ORF c14343_g1_i1|g.43939 c14343_g1_i1|m.43939 type:internal len:37 (-) c14343_g1_i1:1-108(-)
TCGTGCACTGGAGTTCTTCGTCCATGCTATAGATGGGGGAACGGAGGGTGGCAGTCTTCG
TGTTGCACCACCACAATGTCAATATATCCGCTGCCAGCTGTGCCTAAT
>c14352_g1_i1|m.43960 c14352_g1_i1|g.43960  ORF c14352_g1_i1|g.43960 c14352_g1_i1|m.43960 type:internal len:36 (-) c14352_g1_i1:2-106(-)
GTTGCTTCAGTTCACAATGATTTCTTTCCTCTTGTTGGGGCTTTTGATGATATTACTGAG
CCTAGTTCCCAAGCTTCTTATGTTAGTAATGGACTTTGCAAGTCC
>c14357_g1_i1|m.43965 c14357_g1_i1|g.43965  ORF c14357_g1_i1|g.43965 c14357_g1_i1|m.43965 type:complete len:833 (+) c14357_g1_i1:137-2635(+)
ATGTCTTATGGGGAGGTGGAAGTGGAGAGTGTGTTCATAGGAGCAGGGTGCAACAGAATC
GTGAACAACGTCTCGTGGGGGGCCTGCGATTTGGTTGCCTTCGGTGCCCAAAACTCCGTA
GCCATATTCAGCCCCAAGACTGCGCAAATTTTAACTACGCTTCCTGGTCACAAGGCTTCA
GTGAATTGCACACACTGGCTTCCAAGTACTAAGTTTGCATTTAAAGTAAAACATTTGGAG
CGGCATTTTTTACTGTCTGGAGATGCCGACGGTGCCATTATATTGTGGGAGTTCTCTCTT
GCTGACAAAAAGTGGAGGTACCTGTTACAAGTACCACAGCTACACAAGAATGGTGTTACA
TGCATTACTGGAATCATGATTTCGGAAAAGGATGCAGTATTTGCATCTACCTCTTCTGAC
GGTTCAGTTTATGTTTGGGAGTTGATTCTCTCGTCTTGGTCTGGAGGTGATTGTCAATTG
TCATGCCTGGAATCTCTCTACGTCGGTTCAAAACCTATGGTTGCACTTTCTCTCGCAGAG
TTGCCTGGAAATAATGGGCACCTAGTTTTGGCAATGGGGGGATTAGACAACAAGATCCAT
CTATACTGTGGCGAGAGGACAGGAAAATTTGTTCGTGCTTGTGAGTTAAAAGGGCATACT
GATTGGATCCGATGTTTGGACTTTTCATTACCTATATGCACAAAAGACGAAGTAAACACT
CTTTTATTGGTAAGTTCATCCCAAGACAGGGGCATACGCATATGGAAGATGGTCTTACAC
GTCTCTCTAACTAATTCTAGAAGGAAAGAAGAAATAAGCCTGGCTTCTTATATTAAAGGT
CCAATATTTGTAGCAGGCTTGTTTTCCTATCAGATATCATTGGAATCACTCCTCATCGGA
CATGATGATTGGGTGTATTCAGTGGAATGGCAACCCCCTTTAATTTCATCTGTAGAAGGG
ATGGAGTACCATCAACCTCAAAGCATTTTATCTGCGTCCATGGACAAGACAATGATGATC
TGGCAACCAGAAAGAACCACTGGCATCTGGATGAATGTGGTTACAGTTGGAGAGTTAAGC
CATTGTGCTTTAGGGTTTTATGGTGGGTACTGGAGTCCAAACGGAGATGCTATTTTAGCT
CATGGATATGGTGGATCATTCCATCTCTGGAGAAATGTTGGCGTTGAAATAGAAAACTGG
AAACCGCAAAAAGTTCCCTCTGGACATTTTGCAGAAGTTACGGATGTTGCATGGGCCAGG
TCTGGTGAATATATGTTGTCGTCCAGTCATGATCAGACAACAAGAATATTTGCTCCATGG
ATTACTGAAGCTCATTCGGAAAATAGGGACACTTGGCATGAAATTGCTCGCCCCCAAGTT
CATGGGCATGATATTAACTGCGTGACAATCATCCAAGGGAAGGGTAACCACCGTTTTGTG
AGTGGAGCTGAAGAGAAAGTTGCGAGAGTATTTGAAGCTCCCATATCTTTTCTGAAGACA
TTGAATCATACAACATCACAGCAATCTACCTTTCTCGAAGACCTGCAAACTGATGTTCAG
ATTTTGGGTGCAAATATGTCCGCTCTTGGGCTATCACAGAAACCTATTTATATTCACGCT
GCATATGAGACCCCAAATAGAAATGGTAATGAAGGCATGGATACCCTTGAAACTATACCA
GATGCAGTTCCAACTGAATTAACTGAACCGCCCATTGAAGAACAACTGGCTTGGCATACA
TTATGGCCTGAGTCACACAAACTTTATGGTCACGGGAATGAGCTGTTTTCATTATGTTGT
GACCATGAAGGGAAGTTTGTTGCTTCATCATGTAAGGCCCAATCTGCGTCAGTGGCTGAA
ATATGGCTATGGCAAGTGGGAACGTGGAAAGCAGTTGGTCGCTTGCAGTCTCACAGCTTA
ACAGTGACACGGATGGAATTTTCTCACGATGACAATTTTCTTTTGGCTGTCTCGAGGGAT
CGCCAGTTCTCTGTTTTCGCAATCAAACGTACAGGTGTTGACGAAATGGATTGCCAGCTT
CTAACAAGACAGGAGGCTCACAAAAGAATAATATGGTCATGTTCTTGGAACCCATTTGGT
CACGAATTTGCCACCGGTTCAAGGGACAAGACCGTGAAGCTCTGGGCTATAGAGAAAGGA
TCTTCAGTCAAACTGCTCACGACTCTTCCAGCGTTCAAAAGCAGTGTCACTGCCCTATCT
TGGGCCGGTCTGGATCGTCTGAGCAATAACGGATTGCTTGCAGTTGGAATGGAGAATGGA
CTCATTGAATTGTGGAGTCTTTCTGTTAACAGAACGGGAGATGGTTGCAGTGTAACTGCT
GCTCTTGCCACGCAGTTTGATCCGTTTTTGTGCCATGTTTCGACAGTGCACCATTTGGCG
TGGAGGAATTCTGAGAAGAAACCAGATACTAGGAGGATGGAGCTTGCTTCTTGTGGAGCT
GATCATTCTGTGAGAGTGTATGAGATAAATCTTGGTTAA
>c14359_g1_i1|m.44008 c14359_g1_i1|g.44008  ORF c14359_g1_i1|g.44008 c14359_g1_i1|m.44008 type:3prime_partial len:35 (-) c14359_g1_i1:1-102(-)
ATGGGTGGGTTTGATGACAATGTTGCTATTATTGGAGATTGGGTGGCTCCCCATAGTCGA
AGCCCAAGATCTTTCTTCTCAGCACTATTGGGTGATGAATTC
>c14362_g1_i1|m.44011 c14362_g1_i1|g.44011  ORF c14362_g1_i1|g.44011 c14362_g1_i1|m.44011 type:internal len:48 (+) c14362_g1_i1:2-142(+)
GGTTGGGGCCTTGGAATTCCTACTACTGCCATGGCTTTATCAATTATAGTCTTCATGGTC
GGATCTCCATTTTATAAGAAAGGGAAGCCAGAAGGGAGTCCATTTGTCAGATTTGCTCAG
GTTATTGTTGCTGCTCTGTAT
>c14372_g1_i1|m.44036 c14372_g1_i1|g.44036  ORF c14372_g1_i1|g.44036 c14372_g1_i1|m.44036 type:3prime_partial len:105 (-) c14372_g1_i1:1-312(-)
ATGCACTACAACCTATTTCTATGGGGTTTGGAACATTGCCCCACCAAAAAGTCAATGGAG
TTGTTGTATGTGTTCATGAACGATGAATTCATTGTTGACTGGGCATTATGCATATTCTTT
CAAATTGTGGAGATTGTAATGGATGCCACGCACAAAGTGAAATTGCCTTTCCCGTGCATG
ATTACCGAGTTGTTCAAGCGTCAGGGGGTTAAGGTACTTGATAAAGACTATATTAAGGGC
GATCCCGGGCCTGTCACTTTGGTATCATTGTTTAAAGCAAATCATTGTCCAAGGGACCTC
GATCTTCTGATG
>c14384_g2_i1|m.44079 c14384_g2_i1|g.44079  ORF c14384_g2_i1|g.44079 c14384_g2_i1|m.44079 type:5prime_partial len:240 (-) c14384_g2_i1:178-897(-)
TCCTCTCTTGGAATCCATCCATCTCCACATCAGAAAACAACAAATCTCAATACTCATACT
ACTACTACTCATCTGTTCTATATTCTCTCGCAGGACTCTTCTTTTAGAGGAGAGGAGAGG
ATAGAAAAGAGAGGGAGAGAGATAATCATGCCGAGCAGCAGGGGGAGGGATCCTCTGGTT
GTAGGACGAGTTATAGGAGATGTGTTGGATTATTGCGAAAGGTCTATAAACATTAGGATA
ACGTACAACTGCAGCAGCAATGATACCTCCAGTAGTAGTGGTAATAGTCGGGAAGTGACA
CTTGGGTGTGAGTTTAGGCCTTCTCAAGTTGTCAACCAACCTAGGATTGACATTGGAGGC
CATGATCTTAGGACCTTTTACACACTTGTTATGGTGGACCCTGATGCTCCAAGCCCAACT
GATCCTATTCTGAGGGAATATTTGCATTGGTTGGTGACTGATATTCCAGAAACCACAGGA
GCAAGCTTTGGACAAGAGGCGTTGTGTTACGAGAGTCCGAGGCCATCTGTTGGGATCCAT
CGATTCGTATTCGTGTTGTTCCGGCAGTTGGGAAGACAGACGGTGTATGCTCCCGGGTGG
CGCCAAAATTTCAACACCAGAGAATTTGCTCAGCTTTATAATCTCGGAGCCCCCGCTGCT
GCTATGTACTTTAACTGCCAAAGGGAGACAGGCTGTGGAGGTCGAAGACGACCATCATGA
>c14386_g1_i1|m.44090 c14386_g1_i1|g.44090  ORF c14386_g1_i1|g.44090 c14386_g1_i1|m.44090 type:complete len:134 (+) c14386_g1_i1:1189-1590(+)
ATGGGCAGTGCCTGTTGGAGCAAATGGTTCACCTCTATAGCTCCGTGGAATGGTGTGTTG
CCGAGTAAAGTCAAACGATGTTGGATTGAATGCAGGGGCATTCCGCTGATCGCGTGGAAT
TTTGCAACGTTCAAGGCTATCGCAAGTCTGTGGGGTTCATTCATTGAGGTGGACAAAGAT
TCCATCAATAGAACTCAGCTGGTTAAAGTCAGGATGTTAGTTGAGTCATCTACGACTAAT
ATCAACGAAGCAATAGAGCTGGAGGTCAAGGGTAACATCTTCGAGGTGCGAGTGTCCAAC
TCTCCCCTTTGGGTCAGGGCTTGGGGCCTGGGTTGCCCTCCTCTGATTTGTTTCTCATCA
GTTAGTAGAGGTGGAGGTTGGTGGCTCTATCCTAGGTTCTGA
>c14405_g1_i1|m.44162 c14405_g1_i1|g.44162  ORF c14405_g1_i1|g.44162 c14405_g1_i1|m.44162 type:complete len:431 (-) c14405_g1_i1:390-1682(-)
ATGGCTCCTAGTTACTATTTCAAGATCTCCCCAATCATTTTCATTTTTGTTTTCTTTCTA
TTTGTTTCTTCCTCCATTTGTGGGGTTCTTTCGTCGGATTCCGGAAACTACAGTCATAAT
TTCCGGCCCAGTGAAGAGTTACAGAAGCTAAAGATGGTTAGAGCTCATCTTAATAAGATC
AATAAACCTGCTGTCAAGACCATTGTGAGTCCTGATGGTGATCTGATAGACTGTGTTCTA
TCTCATCAACAACTAGCATTTGACCATCCTAAATTAAAAGGGCAAAAGCTACGGGTGAAT
TTTACCACTTCTAAATTCATGGGATCACAGGAGGATCCACCGGAGAGGCCAAAAGGCCAT
ACCCTAACAAGTGGAATGGTTTGGGAAAATTTTCAGCTATGGAGCTTGAGTGGCGAATCA
TGTCCAGAGGGAACCATTCCAACGAGAAGAACAAATGAAAAAGATGTTTTACGAGCTAGC
TCAATTCAAAAATTCGGAAGGAAAATCCGAAGACCCGTTCGACGAGACTATTCTAGCTAT
GACCATGAGCATGCAGTGGGTTATGTAAGTGGAGATCAATATTATGGAGCAAGAGCAAGT
ATAAACGTTTGGGCACCCCGTGTGGGTAACCAGAATGAGTTCAGCTTATCACAAATATGG
ATCATCTCTGGTTCATTTGGTCAGGATCTTAACACCATTGAAGTCGGTTGGCAGGTAAGT
CCAGAGCTGTATGGGGACAACTATCCAAGGTTCTTCACTTACTGGACGAGTGATGCATAT
CAAGCAACGGGATGCTACAATTTGCTGTGCTCGGGTTTTGTTCAGACCAACAACAAGATT
GCGATTGGAGCTGCAATATCCCCAACGTCGTCGTACAATGGTGGTCAATTTGATATCAGC
TTATTAATATGGAAGGATCCAAAGCATGGGCATTGGTGGCTTGAATTCGGACCTGGGGTC
CTAGTCGGGTACTGGCCATCTTTCTTGTTCACACACTTGAGAAATCAAGCAACCATGGTC
CAATTCGGAGGAGAAACCGTTAATAGCAACCCACCTGGTCCTCACACAACGACCCAAATG
GGTAGTGGGCATTTTGCGGGTGAAGGGTTCGGAAAAGCATCTTATTTCCGAAATCTACAA
GTGGTTGATTCGGACAACAGTTTGATTCCGCTACCGGATCTACGAGTTTTGGCGGATCAC
CCGAATTGTTATGACATACAAGGAGGGATTAATCATGTTTGGGGGAATTATTTTTACTAT
GGAGGGCCGGGAAAAAATGAAAGATGTCCCTAA
>c14407_g1_i1|m.44173 c14407_g1_i1|g.44173  ORF c14407_g1_i1|g.44173 c14407_g1_i1|m.44173 type:complete len:272 (-) c14407_g1_i1:147-962(-)
ATGGACACTCTTTCGAGGCTACTGTTACTGTTGCTTCTAACGTGCGCCGGTCTCCCACCA
TCTGCTCCGGATCCGGACGACGAATCCTGCCTGACGCATTTAAGCGAGTCCCTATTCGAC
CCGAACCACAAGCTCCAGAACTGGACCAAATCCACCTTCCAAAACCCCTGCTCCGGCTTC
ACCTCCTACCTCCAGGGCGCCACCTGCAACAATGGCCGCATCTACAAACTCTCTCTCACT
AACCTCTCTCTAAAAGGCTCAATTTCCCCTTACCTCTCCAACTGCACAAATCTCCAAGCC
CTCGATTTATCTTCCAACGCCATCACCGGCGTAATCCCCCCCGACATCCAGTCCTTAGTC
AACCTTGCTGTACTCAACCTCTCCGTCAACCGCCTCTCCGGCGAGATCCCGCCGCAGCTC
GCCTTCTGCGCCTACCTCAACGTCATAGATCTTCACGATAATTTGCTAACCGGACAGATC
CCTCAGCAGCTGGGGCTCCTCGTCCGGTTGTCGGCGTTCGACGTGTCGAATAACAGACTC
TCTGGTCCGATCCCGGCTTCTTTGGGGAACCGGAGCGGGAACCTGCCAAGGTTCAATGCG
ACATCGTATGATGGGAATAAGGATCTGTATGGGTACCCGTTGCCGGATATGAAGAGTAGG
GGGCTTTCGGTGTTGGCCATTGTGGGGATCGGGTTGGGGAGTGGGTTATTGAGTTTGGTT
TTGAGTTTTACTGCTGTGTGTGTTTGGTTGAGAGTTTCTGAACGGAAGATGGCTCATGAA
GAAGGGAAAATTACTCAGCTCATGCCTGATTATTGA
>c14415_g1_i1|m.44218 c14415_g1_i1|g.44218  ORF c14415_g1_i1|g.44218 c14415_g1_i1|m.44218 type:complete len:467 (-) c14415_g1_i1:327-1727(-)
ATGAAACCAGCGTCAGAGATCCAAACCCAACTCCTCCAAATCTCATTCCTAGCTCTCTTG
TCCTTCACCTTCTTCCTCCACACCACCTTATCATACACCCACCACCTCGCCCACCCTCTC
TCTCTATCCTGCGCCCTCTGCGCGCTCCTCTACCTCATTTACATCAAACTCACACGTCTC
CGTCCCATTTTTCTCCTCAACTACTCCTGCTACAAGCCCCCTCCCCACCGCAAATGCACC
TACAAAGTCTGCGAATCCTTCGTGCGCCGGAATGCTCACCTCACCCCCGAAAGCATCGAG
TTCATGCGCAACATCTATTTGAAATCCGGCTTGGGAGACGAAACCTACGCACCCCGGTTT
GTTTTCCACTCCCAGCTCCCCACGATGAAGTGCGCCGTCCAAGAGGCCCAAGAGGGTATG
TTCTCTGCCATCGGTTCCCTCCTCTCCAAAACCCAAATCCAACCCAACCTCATCGACCAC
TTGATCGTCACCTGTGGAAGCTTCTCCCCTTCTCCTTCTCTCTCTTCTCATGTCGTGAAT
CATTTCAAACTCAGATCAGATGTGAAAAACTACAACTTAAGCGGAATGGGTTGCAGCTCC
GGCGTTATCGCCATAGATTTAGCTTCTAGGATTTTGAAAAGCACACGAAAAGTCCAATAC
GCCCTCGTGATCATAACCGAGAGTATTAGCTTGAACTGGTATTTTGGGGATAAACGTTCC
ATGTTGGTGACGAACTGTATCTTTCGTGTCGGTTGCGCCGCCACGTTACTCACTAACGAC
ACGAATCGCCGCCGAACCGCCAAGATGGAACTCGTCGACTCCCTCAGGACACACCACGGG
GCCGACGACGCGTCCTACCGCGCCGCGTTTCAGGAGGAAGACGAGAAGGGCAATACGGGA
GTTTCACTGACCAAAGACCTGATAAGAGTCGCTGCTTTCAACCTACGGGAGCACATAAAA
ATCCTTGCTCCCCGAGTTTTGAATCCGATTCAACTCGGTTACTATGTTTACTCCGTGATT
GCGGCTGCCGTTGCCGGAGGTGAAGCGAAGCCGGTGGTGCCCGACTTTACGGCGGCTTTC
GAACATATATGTGTGCACACGGGTGGGAAGGCTGTGATTGAGCAGGTGGGGAGAGTTATG
AAACTCGGTGATGATGTGACTGAGCCCGCTCGGATGAGTCTGCACCGATTCGGGAACACT
TCGTGTAGTTTGGTGTTTTATGAGTTGGCTTATTTTGAAGCGAAAGAGAGGGTAAAGAGA
GGGGATAGGATGTGGATGATGGCATTTGGGACTGGTTTTAAGGTTGGGAGTTTGGTTTGG
AGATGGCTTTGTGATTCTAGCCAAGAGAGTGATAACCCCTGGAATGACTGCATAGATGGA
TACCCACTGAAAGCATGGTGA
>c14418_g1_i1|m.44235 c14418_g1_i1|g.44235  ORF c14418_g1_i1|g.44235 c14418_g1_i1|m.44235 type:complete len:284 (-) c14418_g1_i1:73-924(-)
ATGTCAAGGCATGCTGATCTTCCTCCCCGCTGCCCCCTTCAAAAGAAAAGTACAGCTCAC
TCGATTCATGACCCTCTACGATCAAGCTCATGCAAAGAATTGTACCCTCATCACCAAAAA
TCCATATCACAAAGCTCCATTTTTGAGGAGCAGCCAGAATGGCTCGATGGTTTGTTGTGT
GATTCAGAAACATATACAAAGGGGATGCTTCACCGGCGATCAGCTAGTGATTCAATGACC
CTCTTGGATGGCCTTGTTTCACTTAACGATGACGACAGTTCAGTTTCCAGTGAAACTGGT
AGTGGCTTGGAGACAGTTTGTATGTACGGTCCAAATTCCCCTCGGAGGAAAGGAAAATTT
ACCTTTCCAGAGAACACCATGGTTTCAGCATTATCAGATTGTCTCTCTCAAAATCCTATG
GAGTATTTTGATGGTGGTTTTTGTGCTTCTGGATTGATGCATTGTGATCTAGTGCAAAAG
GGAAGCAGCTTAGCTTGGGAGGCCAATGCCCAGACAAAGGCAGCTACAAGGCATTCTGGG
CAGCGCTCAAGGGTTCGTAAACTTGAATACATAGCTGAACTGGAAAGAACTGTTGATGTT
TTACAGAGTTTAGAGTCAGAGTTAGCTGTCCGAGTTGCTTCTCTGCTTCAGCAACGTGCT
GCTTTGACAATGGAGAATGGTAAACTAAAGCAGCAGGTAGCCAGACTTAAGAAGGAAAAA
CTGATTGTGGATGGTCGGTACCAATCTCTAAAGAAAGAACTGGAGAGTTTGAAACATTCT
GTAGCTTATTCCTTCAATGGAAACCTATATAAAGATTTCAGGTCTAGCTCTGCAGCAGAG
GGAGGAGTTTAG
>c14419_g1_i1|m.44247 c14419_g1_i1|g.44247  ORF c14419_g1_i1|g.44247 c14419_g1_i1|m.44247 type:5prime_partial len:210 (+) c14419_g1_i1:2-631(+)
TGGAACCGGGGGCGCAGGAGAAGTTCAATATATATGGTGGACTTTCGTTCTTCACGTTCT
GAAAGTGATCGTCTCTCTCTCTCTTTTGACTCTCTGTGTAAGATCAAAATGGAGGACCTA
CCCTCAGGTTATCGTCCCAATGTCGGAGTTTGTCTCATCAACTCCGATTACCAGGTTTTT
GTGGCTTCTAGGTTGAATGTTCCAGGAGCGTGGCAGATGCCTCAGGGGGGGATTGAAGAA
GGCGAGGATCCAACTTCAGCAGCAATTAGGGAATTGCGAGAAGAAACTGGGATAGTGTCC
GCTGAAATAATTGCTGAGGTACCCAGATGGTTGACATATGATTTCCCACCTGCTGTGAAG
GCCAAAGTAAATCGTCTCTGGGGAGGTGAATGGCATGGGCAGGCACAGAAGTGGTTCCTG
ATGAGATTGACAAAAGATGAAAGTGAGGTCAACTTGGCAAGTGGTGAAGCCGATCCAGAG
TTCTCAGAGTGGAAGTGGGCAAATCCTGAAGAAGTCATTGAGCAGGCAGTGGACTACAAG
AGGCCAACATATGAGGAAGTCATGAGCACATTCAGGACGTACCTCTCTGAAAGTAAAATA
GCTGGTAAATGTCTATCGACAAAATGGTGA
>c14421_g1_i1|m.44255 c14421_g1_i1|g.44255  ORF c14421_g1_i1|g.44255 c14421_g1_i1|m.44255 type:5prime_partial len:86 (+) c14421_g1_i1:2-259(+)
GGGAGAGGTAGCAGCAGTGGTGGAAATGCTTGCTTCAAGTGTGGGGAGACAGGGCATATG
GCCAGGGACTGCAGCCAGGGTGGCGGTGGAGGAGGTGGGAGGTATGGCAGCTTAGGTGGT
GGGAATGCTTGTTTCAAGTGTGGCGAAACGGGTCATATGGCAAGAGACTGCAGTCAGGGT
GGTGGTGGGGGCAGTGGTGGTGGTGGTTGCTATAAATGTGGCGAGCAAGGGCATTTTGCC
CGAGAATGCCCCAACTAA
>c14424_g1_i1|m.44264 c14424_g1_i1|g.44264  ORF c14424_g1_i1|g.44264 c14424_g1_i1|m.44264 type:complete len:228 (+) c14424_g1_i1:310-993(+)
ATGGAATTTGATGAGAACGAAGAACCACAAGAGGAAATCGGAGATCAGATGCAGCAAAAT
TACGAGACTACTCCTCTGGATAACTCCGGGAGGGTAGCGTCGACGAAAGGCGGAGATGGA
GGAGGGAGCTACAGGTACAGGGAGTGCAAGAAGAACCACGCCGTGAGTATCGGCGGACAC
GCCATGGATGGATGCGGAGAGTTCATGCCTTCCGGGGAGGAAGGCTCCCTCGACGCACTA
ATATGCGCCGCTTGCAGTTGCCACCGTAACTTCCACCGTAAGGAGTCCGATGGACAAACC
TTCTTCCACCATCACCACCAACATCATCGACCCCCTTTCTACCTCTCTGGGACCCACACT
GCTGAGTACCTCCACGTGACTCCGTCGCCGCCGCTGCACCAGAGGCCACTGGCCCTCCCA
TCAACCTCCAGAGAGGAAGAGGATATGTCGAATCCGAGTAGCAGTGGCGGCGGCGGCTGT
GGAAGCTCTACAAAACGGTACAGAACCCGATTTACGCAAGAACAGAAGGATAAGATGCTG
GATTTCGCGGAGAGGGTGGGGTGGCGAATCCAGAAACAAGACGAAGCTGCGGTGGAGCAG
TTCTGCGGGGTAATCGGGGTGAGGAGACAAGTGCTTAAGGTTTGGATGCATAACAACAAA
CACACCCTAGGTAAAAAACCCTAA
>c14431_g1_i1|m.44274 c14431_g1_i1|g.44274  ORF c14431_g1_i1|g.44274 c14431_g1_i1|m.44274 type:5prime_partial len:114 (+) c14431_g1_i1:1-342(+)
GTCCTATTTAGATGGCATATCTCCTGGGCTTCCCCTCCCACTATACGATTTTGCTTTGAA
TGGTGGTGGGGGATGCCATTCAGGGGCCTTGAAAAGTCTATGTGGAAGATAGCCTTCTTC
GCGTCGATCTGGACGATTTGGTTAGCTAGAAACAAACTAATCTTCCACAATATTACAAAT
CAAATGGAGAGTTTGGTAGATAAAGCAAATTTCAGGGCTGCGGAGTGGGCTGCTAGAAGC
TTTGACATCTCGCCTTACTCGATTTCGGACGTCATCTGGAATCTCGATGCTGTCAAATGG
GTGCTGAAAGGGAGACCGGCCAGTCGAGGAGTGTTGCAGTGA
>c14434_g1_i2|m.44292 c14434_g1_i2|g.44292  ORF c14434_g1_i2|g.44292 c14434_g1_i2|m.44292 type:3prime_partial len:104 (-) c14434_g1_i2:3-311(-)
ATGGAAGGGATCAAACAAATAGGGACCATCAATTTTATATCCCTATCAGAACAAGAGTTG
ATGGATTGTGACACAACATATAATGAAGTGTGCAATAGTGATCTCATGGGCTACACCTTC
GAATTTATCATCAATGACGGCGACATTGACTTCGAGGATGATTATCCTTATAGCGCAAGA
GATGGTATAGTGCAAGATATTCAAGTCACTGCATTTGCAGGGGTCATCGGCACAGGTCAT
ATGCTGCATTTTGTGTTTTGTACTGCGTTTTGTGTTTTGTTGCCCCATGCCATCGGCACG
GGTCATACG
>c14440_g1_i2|m.44327 c14440_g1_i2|g.44327  ORF c14440_g1_i2|g.44327 c14440_g1_i2|m.44327 type:complete len:193 (-) c14440_g1_i2:231-809(-)
ATGGCTCCTAGAAATGTGGATGGATCTACTAAAAAAGTTTATAACAAAGGAGCTTGGACA
TCTGAGGAGGATAGAAAACTAACCGAGTATATTGATGTCCATGGAGCAAAAAAGTGGAAA
ACAATTGCAACCAAATCAGGTTTGAACCGATGTGGAAAGAGCTGCAGACTGAGATGGCTA
AACTACTTGAGACCAAACATCAAGAGAGGCAACATATCTGATGATGAAGAGGATTTGATT
CTTAGGCTTCATAAGCTACTAGGGAACAGGTGGTCATTGATTGCAGGGAGACTTCCAGGC
CGAACAGATAATGAAATAAAGAATTACTGGAATTCTTATTTGAGCAAGAAAATAAATCAT
AAGGGGAAAACAACAGCAGCTTCAAGTGCACAAGCGGGGGTGCCCCAGAAAGCCACTGAC
CCCGCGAGGAGAGAGGGAGGGAAAGAGAGCGGAGGTGCAGAGGGTGCCTTTGATGTGAAT
GAATTTTTCGATTTCTCAATGGAAGGTACCTACGGATTGGAGTGGGTGAATAAATTCCTT
GAGCTCGATGATGATCAGTGGGTTACCAAGAAAAGATAA
>c14441_g1_i1|m.44329 c14441_g1_i1|g.44329  ORF c14441_g1_i1|g.44329 c14441_g1_i1|m.44329 type:5prime_partial len:70 (-) c14441_g1_i1:84-293(-)
CAACAAGTTTCTCCTGGTGGTGCTTCTCCTTTGGGTAATGGGTTGGGTTCTTCTTCTGAT
GGCTTAGTTGGACGGATCCGGAATCTCTCTCTTAATCCATCAACTCCGACTAAGGAAGAG
AAGCAGGAAAATGCATTTTTCCAAGATCTGGTTGATTTTGCTAAAGCCAGGTCATCTTCT
TCGCCTTCGAAACCCAATCGGTCATTTTAA
>c14443_g1_i1|m.44332 c14443_g1_i1|g.44332  ORF c14443_g1_i1|g.44332 c14443_g1_i1|m.44332 type:complete len:423 (-) c14443_g1_i1:203-1471(-)
ATGAGTTCCACTGTGATAACTATTCCAAATGGAGAGGAGATTTGTCCTAAACAAAAGAAG
AAATCTCAATTTGCTCGTCTTACTTTTACTGTTTCTTCTCTTATGGAAAAACAAAGCAAG
CATGACAAAAGAAATATCCTTCACAGTATCAAAGTTGGAATTGCCTTAGTTTTGGTTTCA
CTTCTCTATCTTCTCGATCCACTATATGAACAAGTTGGAGATAATGCCATGTGGGCTATC
ATGACTGTTGTTGTGATTTCTGAGTTTACTGCAGGTGCTACACTTGGAAAGGGTTTGAAT
CGCGGTATTGGAACAGTATTAGGTGGTGGTTTGGGTTGTTTGGTTGCGATTTTAGCTGAT
AAAGTTGCTGGGATTGCTAATGGCATTATTGTGGGCACTTCTGTCTTTCTTTTTGGCGCA
GCAGCAACATACTGTCGATTGGTTCCAAGCATCAAAAGAAGATATGATTATGGAGCCATG
ATTTTCATACTAACTTTCAATCTGGTTGTGGTATCTGGTTTGCGCGCCGATAATAAGATC
ATTCAACTAACCCGCGAACGTCTCTCAACTATCGCCATGGGGTTCGCAGTTTGCATTTTC
ACAAGCTTATTCATCTTTCCCATTTGGGCAAGTGACGAACTTCATTATTCCATTTCTTCT
AACTTCGAACAACTTGCTATCTGCATTGAAGGATGCTTGGAGGAGTACTTCAGACTAGTC
AATGAGGAGGAAAACCCAAACAGAGCCGATTTTTCTGGTTGCAAATCGATATTAGACTCA
AAGTCCAAGGATGAGTCTCTGGCAAATTTTGCAAGATGGGAACCATGGCATGGAAAATTC
GGGCTCTCCTATCCCTGGTTTAAGTACCTACAAATCGGAGATGTTCTTCGCGAACTTTCT
GCTACTATCATCTCGCTAAAGAGTTGTGTTCAATCTCCTATACAGCCCTCATCAACTACA
AGGCACTCAATTGTTGAACCATGTGAAACAGTCGGCTTGTATCTTGCATGGACTTTGGTA
GAGCTTGGAGGAAGCATGGAGAAAATGGAGAGGTGCCCTCCTAAACCCTTGGTAGCATCA
AAATTGCAGTCGATGAAACTGGAGCTTAGCCTAATAGCTTCTCCTTCCAAACTAGGAGCA
TTGGACAATGGTGAAGGACTTGCTATGGCTAGCTTTGTGTTCTTGTTGATGGAAATAGTA
GAAAAAGTGGAAGTATTAGCAAAGGAGGTTGACGAACTCGGCGAACTTTCTGGTTTCCGA
AGCAAATAG
>c14444_g1_i1|m.44344 c14444_g1_i1|g.44344  ORF c14444_g1_i1|g.44344 c14444_g1_i1|m.44344 type:internal len:54 (+) c14444_g1_i1:2-160(+)
GAGAATATAGTTGCTGAAGTCAACCAGTTTTTCATGAACACATTGGACCGACATGGGAAG
CAACTTCTCCCCAATGCACCTGGGTTGCGACCTGCTAACATGAATTCCATTCGCAGGTCT
AATCTTGGGAATTCTTCAAACATCAAGAAAGTAAAAGAG
>c14446_g1_i1|m.44353 c14446_g1_i1|g.44353  ORF c14446_g1_i1|g.44353 c14446_g1_i1|m.44353 type:5prime_partial len:49 (-) c14446_g1_i1:587-733(-)
TGCTTTTTTGCCCATTCACCGGAACAGTTAAGGGTTTTGAGTTATGGTTTCGGTCTGGGT
TCTGTGGAGTTTTATGACGGGTTACCCCATAGACTTGCGTTGTATGATGGGTTGCCTCAG
TCCTCTCACTCTGTGTCTTTCTTATAG
>c14446_g2_i1|m.44358 c14446_g2_i1|g.44358  ORF c14446_g2_i1|g.44358 c14446_g2_i1|m.44358 type:5prime_partial len:121 (-) c14446_g2_i1:154-516(-)
GAAAACATGCCCTATGACTTCCCTCTTTCTCTCCCGACCAAAGCTTCACGGAGACTCCTC
TCCTCTCTACTCATCGTTTTCATGCGGGTTGTCGCCACCGCACATACATTTCAGGTCGAG
GAGGAGATTGACGAGGCAGAGGAGATCGAGTCGCCTCCGGCCACAGTTCCTTTCTCGAGG
ATCTTCGCATGCACTGATCGATTTGATTCCAAGCCTCTTCTGCCGCCGATCAAACTCTCC
AACCATCTCCGCTCTGGAATCCCCTCTGAAACAGCTGCGTTCGCGGACGCCGATGACGCA
CGTCTTCAAGTGGAGGAGGTGAAGGAGGAGGTGAAAGTGGAGGTGAAGATCACAGGATGC
TAA
>c14449_g1_i1|m.44362 c14449_g1_i1|g.44362  ORF c14449_g1_i1|g.44362 c14449_g1_i1|m.44362 type:5prime_partial len:227 (+) c14449_g1_i1:3-683(+)
ACATTCCGCACTGCCTCATTCGAGGATCTGAGAATCATTTGCGAGGATATTCTACAAAGC
GGCAGAAGGGCGGATAGGATCTCTTGGATTTGGGAGTCTTCTGGTATCTTCTCGGTTCGC
TCAGTTTATGAAAAATTATCCAACGCGGAAATACAATCAGACAGTTCGTTCGTGGAGTAT
TCATTCAAAGGGGTTCCTCCAAAAGTGTCCTGGTTTGTTTGGTTAGTTAGCTACAATGCC
ATTCCAACAAAATCTTTCTTAATGTCTAGGGGCATCTCCAGTACTTCGTCTCATTCTCTA
TGTCCAATGTGCAAACTGGAGGACGAAAGTGCAGATCACCTCTTGTTTTCATGCCTAGTC
AGTTGGAGTATCTGGTGTGAATCGATCAGTTGGTGGGCTATTTCTTGGGCAGCGCCTCAG
AATATTTGGAGCTGCAGATCTTGGTGGTGGAATTCTCATTTGTTCGGGTTGGAGAGAAAG
CTTTGGTGGTATCTGTTTTATTCAATTTGCTGGAACATATGGCTTATCAGGAATCAGATT
TGTTTTAATAATGGAACTTTTGTTTTGTCTGAAGTCATTGATAAAATCAGATTCAATGCT
ACTATGTGGTTGCTGATAGAAACGGGTGATTTGGGGAGTTCCATTTCTCAGATTTTATCA
AATTGGAGTGGCTTTCTGTAG
>c14455_g1_i1|m.44382 c14455_g1_i1|g.44382  ORF c14455_g1_i1|g.44382 c14455_g1_i1|m.44382 type:complete len:219 (+) c14455_g1_i1:66-722(+)
ATGGCTGTAAACCAGACCAGCACAAACTCTAATGCATGCGAAAAGATTTTCAGGGCAATT
CGGCGTGGTTCAAATAGACCGTTGAGTTTTAAAGTTACTAACTCTTCCCCAGTTGATCAG
AAAAAAGCGACAAATGAAGCTATTTCTACAGAGGTTCCGGTCATTTTCAACACTCCCCAT
TCTCCATCTCCATCAAAATTAAAAGCGGATACTTCAGTTATAAAGAACGGGCAAGTGGTG
AAACTTTCTTCACCAAATCAACCAGTGAAAACCGGAGTTGCAGCTAGTAATGAAAATGCA
TTGACTCGCCTTAAAGAACCGGAGAAAGCCAAGCCCATGGTGGGTACAACCCCACCGAGG
AAGGCGATTGTCGGGTCTGGCCAGGAGAAGGGGCAACAAGACTTGGTGAAAGGTAAGGGA
GTACAATTCAAAGATGAAAATGGAAATGGTAGTGATAAGTTTTCTAGTTATATTGATGGC
GCGAAAGCTGAGATCAGAACTATGTCCGGCATCGGTGGTGGTAGTGGTAATGGTGGTGGC
GGTGGTAGTGGAGGAAAGAGTTTGTCGAGGCGGGATAGTTTTAATGATAGGGTTAGTGAT
TATATTAGAAGGGCAAAACTTAAGATAAGAGCACCTTCAAATGTTGTTGATAGATGA
>c14458_g1_i2|m.44394 c14458_g1_i2|g.44394  ORF c14458_g1_i2|g.44394 c14458_g1_i2|m.44394 type:5prime_partial len:309 (-) c14458_g1_i2:35-961(-)
AAACTGGACTTTGCATCATATAGAATTGGCAAATTGTTTTGGTTTCAAGGACTAGCTTTT
AGCATATTTTTTTTTTTGGTTTACCATTCCCCCAGTCCCGAGTTTGCTGCAGTTAATTCG
GATCACAATTTGTTGCCCTCAAGAAAACAAAAACAGAACAACAATCGTCGTATTAAAATT
AATCGCCCTTCTGAATCGCTCCAAGAATTCACAATGGGCAACACAAATTCCTGGAAAATA
CCACCACCGCCGGTGGCAGCTGAAGACGAAGCAGAAGCAGGGGAATCGGAAATCTCTAAC
TTCACCTGCGAAATATGCATCGAACCCATGTTATCAGACAAGAAATTCAGGAACATCAAC
CTCTGTCTTCACCCATTTTGCGTCGATTGCACAATCAAGTTCATCCAAGTGAAGATCGAA
ACCGATCACGTCGCTGAAATCAAATGCCCCGGGCTGAACTGCGACCAATTGCTTGACCCA
CTCACGTGCAGACCCTTAATGTCTCCTCAGCTGTTCGAAAAGTGGTGCGACCTGCTCTGT
GAAAGGACTGTATTAGGGCTCGAACGGTGTTACTGCCCCAATCGGGACTGTTCGGCGGTG
GTGGTGAATGATTGCGGAGGGATTGTGAAGAGATCGAACTGCCCTAATTGCAAGAGGCTG
TTTTGCTTCCAGTGCGGGGTTCCGTGGCACGCCGGGTATCGGTGCGAAGAGAGTAGAGAG
TTGAGAGATCGGAATGATGTTGCTTTTGGGGTTCTTGCTGAGAGGAAGAAATGGATGAGA
TGCCCTACTTGCAATCACTTTGTCGAACTCGTTGAAGGTTGCTCCATTATCAAGTGCAGG
TTCTCTCTCTATAGCTTGCAGTTTTTCTTATTAAGAAATTTTAATTCCGATCATCCTCAA
AGGAATTTTCCCTTTCCATCTCTCTAA
>c14460_g1_i1|m.44397 c14460_g1_i1|g.44397  ORF c14460_g1_i1|g.44397 c14460_g1_i1|m.44397 type:complete len:421 (-) c14460_g1_i1:362-1624(-)
ATGAAGCTAAAGGAATTGGCTCTTCATCGGGAACACTCAGACCTGCATTTAGCGGGCATA
GAAAATAGTGCTGCTGTAAATGACTTTCACTCGGGGCAAGAAGGTTTTTCAGATGCACAT
ACAAATTCGGAAGGAATAAATGAAGAAAGTTTTATTAACTCATTGGATTTTCCTTCTGTT
GTAGCTCAGTTGGTTCAAGGAATGGAAGAGCTTAAAGTTTTTAAAAGAGAACAAATACGC
AAGACGGGTTGTCTGGAGCAGAAACTGTTTGAGGCAGAAACAGAAATTCAAAAGCTAAAA
CGAAGGTGTATGGTTTTGGAATCTCGGTCGCATCCTTCCGTGGCACATGTTGATGAAATG
ACTATCGAGCCATTCAATGATCTGGATCTGGATCTCGATGAGTTGATATTTCTCGTGGGA
GGATATGATGGTGCATCGTGGTTATCGTCATTGGATTCCTATTCACCTACCCATGATGTG
ATAAAACCTCTCAATCCAATGAGCTGTATTCGTTCTTATTCCTCTGTTGCAAGGTTGAAT
GGAGAGCTTTATGTATTTGGTGGTGGAAATGGTTCTTCGTGGTATGCCTCAGTTGAATCA
TATAATCCAGCCAATGACCAGTGGACTCTGCGTCCATCTTTGAATGCAAAAAAGGGAAGC
TTAGGTGGTGCTACTCTAAACAACAAAGTTTTCGCAATTGGTGGTGGAAATGGGGTTGAA
TCATTTGCAGATGTTGAAATGCTTGATTTAGATGTTGGACGCTGGATTTGTTCAAGATCT
ATGCTACAAAAGAGATTTGCTCTTGCTGTAGCAGAACTTAATGGTGCACTCTACGCTGTT
GGAGGATATGATGGAAAGGATTATTTGGAGTCTGCTGAAAGGTTTGACCCAAGAGAACAT
TCCTGGACCAGAATTGGGAGTATGAAGACAAAGAGGGGATGTCATTCAATGACGGTTCTG
AATGAAAAGTTATATGCTATCGGTGGTTATGACGGAAGTGATATGGTTTCGAGTGTTGAA
ATTTTCGATCCTCGTCTAGGGTCATGGATCATTGGTGAGCCAATGGACCAATCACGGGGA
TATTCCTGTGCTGCTGTTTTGAAGGATTCTTTGTATGTAATTGGGGGAGTGAAATCAGGC
AACAACGAGAAATGTGGGACTATTGTTGACACGGTTGAACGGTACAAGGAGGGTCAGGGG
TGGCAAGTAACCAACCTGAGGGCCATTGGAGAAAGGTGTTTTTTCTCAGCCATTGTTCTA
TGA
>c14470_g1_i1|m.44430 c14470_g1_i1|g.44430  ORF c14470_g1_i1|g.44430 c14470_g1_i1|m.44430 type:internal len:223 (+) c14470_g1_i1:2-667(+)
TCAAGAAACCAGAGAGAGATCAGTGGATCAACAATGGCTTCAATGTCTCTACCAAAAACA
CTTGTGTTGAACTTCTCAAGGGTTTTCCCTCAATCACCCCCTTCTTTTCTCCATGCTAAA
GTCTCTAGAGTTTGCTTCACTTCTGCCTCCAAGTACTCTCAGGGTCAAAATGCAGGAGGA
GGAAGAGAAGGGAATCATAACAAAGCGCCATGGACGAGCAGCAGTGATTCAGATAGAGAT
GCAGAAGAAAAAGTAAATGAAATCAAAGATAAAGCAAAAGAAAAGATGAAAGAAGCATCG
GACAGAACAACAGAAGGATCCGTAGAAATGAAGAAAAAAGCTAAAGAAACAGCAGAGAAC
ATGACGGAGAGAACAAAAGACACGACGGAGAAGGCGTCCTCGAAGGCCAAAGAACATGCT
TATAACACGAAGGAGAAGACCCAGGGGGCGACGGAGATGGTGGCAGAGAAAGCCAAGGAA
GGGGCCCACAAGACCAGGGATGCGGCGGGAACGGTGGGGGAGAAAACCAAACAGGGGGGC
TATAAAGTGAAAGAGGGGACTTATAAAGCGGGGGAGACGGTGGCGGAGAAGGCAAAGGAA
GGGACGAGTAAGGCGGCGGAGGTGGTGAAGCAGACGGTGGAGGACGTTTGGGAGTCGACG
AAGGGG
>c14473_g1_i1|m.44441 c14473_g1_i1|g.44441  ORF c14473_g1_i1|g.44441 c14473_g1_i1|m.44441 type:5prime_partial len:435 (-) c14473_g1_i1:239-1543(-)
AAACCACCATTTACTATCTCCAAAATGGAAGGAAGAGCCAGAATGATGGCTGCAATATTT
ATCTTGTCATCAATTCTCCTTCCTCTAACTTCGGCTAACCCTGGGCACAAAGGGCTCCAC
GTAGGGTTTTATACAAATTCTTGCCCACGAGCAGAGGAGATTGTGGCTGAGGTTGTCTCT
GAGGCCTACAAAAAAGATCCTGGAATTGCCGCTGGTCTTTTGCGTATTTTCTTCCATGAT
TGCTTTGTTAATGGCTGCGATGCCTCCCTTTTGCTGGATTCCACCCCCTCTGGTGGCAAA
ACAGAGAAACAGTCTCCTGCCAACGGCAAATTCTTGAGAGGCTTTGAAATCATTGACGCA
GCCAAAGAAAGGCTAGAGAGAGAATGTCCAGAAATGGTATCATGTGCAGACACCTTGTCC
TTCGCAGCCCGCGATGGTTCCGTTCTTTCTGGGGTCCCACACTACCACATGCCGGGAGGG
CGCCGCGACGGACTTATTTCTCGTGCTGAAGATATCCGCGGCAACCTGCCATTTTTCAAT
ACGCCAATTCAAAAAGTCACGGAACTCTTCGTCAGGAAAGGTTTGACACAGGAAGAATTG
GTGGTTCTAACTGGAGCCCACTCAATCGGCGTCGCCCACTGCCCTACTTTTGCTTACAGA
GTGATTAAGTACAATGATACTTTTCAAACAGATCCTAATCTGGACCCCGTAGATTCAGCG
AATATCAAGGGGGCGTGCCAGAGACAAAAGATGAGTAATGAGGAAATGGAGAACACTACT
TTGCCGTTTGAAACCAACACACCATTCAAAATGGATGCTGTTTTCTATAAGCAACTGTTG
CAAGGGAAATGGCTGATTGAGTCAGATGGGGCAATGGCGATGGACCCTAGGACGAGAAGT
ATTGTGGAGAGATTGGCCGAAAATGAAGAGAAATGGCTGGAGAAGTTCGGTAGAGCCATG
AGTCGTCTGGCAGCGGTGGATGTGAAGACTGGAACGGAAGGAGAGATCAGGAAACAGTGT
CGATTGGTGAATTCGGGAAACAAGGAAAACGCTGGGAATGCTAAAGATTCAGGAAAATCG
GACACCGATGAAGATTCAGAAAAATCAAGGGATGTTGAAGATTCAAAAAAATCCATCGAT
ACAGAAGATTCAAGCATCAAAACCCAGTCCGGCGGTGCTATTCCTTCCAACAACAGTTTT
GATGTAAGCCACCCTTTTCATTCAGGCAACAGTTCCAATTTCATTCACCTTCTTCCAAGC
AACTCTATTGACTCGTTACATGAATTTATGAAGAGTGTGCCTTAG
>c14476_g1_i2|m.44466 c14476_g1_i2|g.44466  ORF c14476_g1_i2|g.44466 c14476_g1_i2|m.44466 type:3prime_partial len:187 (-) c14476_g1_i2:3-560(-)
ATGAATATTTGTCCATGTAAAATGTATCCCGCCACAATCAAGCGAGCCGTGGTGGCTTGG
ATGGTGATTGTGGCCATTTCATGGCGACGGCTGTGCGATTGCAAGTGTGCTTTCGAGGCT
ATTTTCAACTTTGGTGACTCGAATTCAGACACAGGTGGGTTTTACGCAGCTTTTCCGGCA
GAGTCTTTGCCGTATGGCATGACATACTTCAAAAAACCAACTGGAAGGGCTACTGACGGA
AGGCTCGTGATTGATTTCTTAGCTCAAGCTTTAGGGTTGCCATTTTTGAGCCCATATTTG
CAATCAATTGGGTCTGATTACAGACATGGAGCCAACTTTGCAACATTGGCATCTACAGTG
CGGTTGCCGAAGACTTCCTTGTTTGTCACTGGGGTCAGCCCTTTTTCTCTTGCCATTCAG
CTCAATCAAATGAAGCAATTCAAATCCAAAGTTGATGAATCTCACACTAAAGATGGATCA
AGCCAGCTTCCCCAACCAGATATATTTGGAAAATCACTGTACACGTTTTACATCGGTCAG
AATGACTTCACTGGAAAC
>c14492_g1_i1|m.44499 c14492_g1_i1|g.44499  ORF c14492_g1_i1|g.44499 c14492_g1_i1|m.44499 type:internal len:334 (+) c14492_g1_i1:1-999(+)
AGAAAAGAGAAAGTTTCAAACATGGCGATACAGTTTTCCCACGGAAAAGGGACCTGGATA
CTTTCTAAAACCCTTACTCACTGTGTGGGTGCTGGTGCTGGTGCTGGGTGGAGAGATAGG
GCGGGGATGAACGACCTGTCAAGTGCAGCGATAGTGCAGGATAAGGATCGCCATTGTTGG
AGCTGCAAACCAATCCCGATAGTGGGAATCTACGTTCTATTCTGTGTCTTCCTCTTAGGC
CTCGGAGTCTCCGTTTTCATACTTGTGGTGGTCCACAACGCCGCCTTCTTCCTCACTATC
GTCTCTCTCTCAGCATTTGTCGCTGCATTTCTTCTCTGGAACGCTCTCAACTGGAAACGA
AACGGCGCCGTTATCCTCTATCTCCATTCCTTCCCCGACTCCGATCTCCGTCTCGCTCGT
GACGGCCAGCTTGTCAAGATCACAGGGGTTGTCACATGCGGCAGTGTCTCCCTTGAATCT
TCATATGAAAAGGCTTCCAGATGTATCTATACTTCTACTGTCTTGTATGAATATGGAGGA
TTGGGATTGAAGCCTATAGATGTTAACAGTGCATGCTTCCACTGGAGATTAGCATACTCG
GAGAGGTTCTCCACTGACTTTTACATAACCGATAGTAAAACTGGTATCAGAGCTCTGGTG
AAAGCTGGACCTGATTGCAAAGTGATTCCCCTCATCATTGAGAGCAGACTCGTCAACACT
ACACGAAAATGCAGCCCTCTCTCGTCTCACTTGAGGAAATGGTTGAGAGACAGAAACCTC
TCGGCTGAAGCGCGCTTATTGCGTCTGGAAGAAGGGTACGTAAAGGAAGGAAACTCTGTG
AGTGTAATTGGAATGTTGAATAGAAGTAATGAGAGAGTGACAATTGTTCAACCACCAGAG
CTCATCTCCACTGGATGTTTATGGAAAAAACTGCTGCTTCCAGTTGATGTTGATGGTCTT
ATCTTAGGGGGTCCCAGGGTGCCGGCTCTGGTCCCGGGA
>c14493_g1_i1|m.44507 c14493_g1_i1|g.44507  ORF c14493_g1_i1|g.44507 c14493_g1_i1|m.44507 type:internal len:38 (+) c14493_g1_i1:1-111(+)
GTCTGTGAATTGTCTAAACACACTTGTACCTCTTATATTACCCGTATGCATAGAGCTCAT
AATGCCTTTGACCTTATTCATTCTGATGTCTGGGGTCCTTCACCTGTTACT
>c144966_g1_i1|m.882979 c144966_g1_i1|g.882979  ORF c144966_g1_i1|g.882979 c144966_g1_i1|m.882979 type:internal len:37 (+) c144966_g1_i1:3-110(+)
TACTTACTTTGCGATCCAGGTGGTGGTTGTGATTTTGTATCTATGGAAAAGGAGAACTTG
TGTTTGTATGCACACGCAAATAAGACGTGGGAAATGACGCTGCCAGAG
>c14513_g2_i1|m.44537 c14513_g2_i1|g.44537  ORF c14513_g2_i1|g.44537 c14513_g2_i1|m.44537 type:5prime_partial len:150 (+) c14513_g2_i1:2-451(+)
ACAGAAACCTCCATTTCTTCACTCAATTTCACAACCCAAAGTTCAAGTTTCGAATCATTT
GAATACGCTGAAAGATCATCGACCGAGACCAATCAGTCCATGTCACAAACCAACATGTTC
ATGCCGAAGCTTTTATTTGCCGAGTGGCTATCGCTGGATCAATTTCAAGGCCCTGGATTC
GAGGATTCGATTTCTAAGGTTTCGTCTGATTATCGCAACACAATTAGCATCCCTGCTTTG
CCTTTCAACGGATTGTTAAACGATCAGAGTTCAGTTGGGGGTGAGTTTCAATTGGAGTCG
AGCAACTGTTCTCCCGAAGAAATGTTTCATCAACAATTCATCAAGTCCGCGAATTGGTTT
TGTGAAAGCGGATTCGTTAATTTGGCAAACGAAATTGCGGATGATATGTGCAGACATTTC
AATGTGAACAACAACGTCATGTATATATGA
>c14514_g1_i1|m.44542 c14514_g1_i1|g.44542  ORF c14514_g1_i1|g.44542 c14514_g1_i1|m.44542 type:5prime_partial len:71 (+) c14514_g1_i1:3-215(+)
TTTGACATGGTCATCACTCCTCATCATGATTATTACGCTTTGACTCCTCGTGCACAAGAG
CAGGTTCCCCGGTTTCTTCGGAAGTGGATCACTCCACGTGAACCTCCTGGTAGCAATGTG
GTGAACTTGTTTTCCATTACTCACCCACTATACTGGGTCTTTGTGTATACAAATATTTTC
CCTCGAGTTAGTTTTCAGTCTGTCTGCTGCTGA
>c14527_g1_i1|m.44583 c14527_g1_i1|g.44583  ORF c14527_g1_i1|g.44583 c14527_g1_i1|m.44583 type:5prime_partial len:173 (+) c14527_g1_i1:2-520(+)
AACTCCTCCATCTCTTCTTTAAAACCCCTCTCCCTTCTCATAAACTCCCACTCTCATGGT
TTAAACGCCATGGCACATTTCAACACCTTCGTTATCGCCACCATCTCCCTAATCCTAACC
GGATTAGCCCTCGGAACCCACTCCGCCTTCGCCCACGACGACAACGACGATGATAATAAC
AACATCGCGCCTTCACCCACCGACATCGCTCCAGCGATCTCCGAAGATCTCAAATACCTA
TTCAGTATTCCTTTGACGGAGAGAGAGTTCATCGAGGACTGTTCCAACAAGATGAGCCGA
CAATGCGCCGAAGAGGTGGTGTCCGGATTGCTATTGAAAGGTACCGTAACCGATGTGTGT
TGTAAAAATCTTGTGAAGATGGGACGGACTTGTCATCGTCATTTGGTGAAGTTGTTGGCT
ATGTATCCTGAGTTCGGGCCGAATGAGGCGGTGATTGAGCAGAGTTCTGGAAGGATTTGG
AGCGATTGTGAGGATGTTGCAGCGGAGTCTCCATCATGA
>c1452_g2_i1|m.6585 c1452_g2_i1|g.6585  ORF c1452_g2_i1|g.6585 c1452_g2_i1|m.6585 type:3prime_partial len:76 (-) c1452_g2_i1:3-227(-)
ATGAAGAGTAAATTTGGTGGTAGCGCAAAGGTAAAGAGGTCTCTTCTCAACTCTCTTCGC
ATGGAATTTGAGGTCTTGGTAATAAAGCGTGAAGAAACTATCTCAGAGTATTTTGCTAGG
GTCATGGCAGTGACAAATAAGATGAGAAGCAATGAAGAAAATCTGTCAGACTCCAAGATA
GTTGAAAAGATCTTGAGGACCTTGGCCGACAAGTACATGTATGTG
>c14544_g2_i1|m.44642 c14544_g2_i1|g.44642  ORF c14544_g2_i1|g.44642 c14544_g2_i1|m.44642 type:5prime_partial len:70 (-) c14544_g2_i1:53-262(-)
CGAAAATTAACACAAAGGGTCTATTTTTTTCCCTTCTTCTTCTCATCTTTGGAGATGGAG
TATCTCCATGAACCAATGAGATATGTGAAGGAAAACTCGAAGCTGAAAGAAAATTTCGAA
GAAGATCGCAAGGTCCTTGCTCTCTCTCCTCACGACAATCATGAGGATCTCATTGGCAAT
ATTCAGATGGAGATGGACATCCTCGATTGA
>c14553_g1_i1|m.44673 c14553_g1_i1|g.44673  ORF c14553_g1_i1|g.44673 c14553_g1_i1|m.44673 type:3prime_partial len:103 (+) c14553_g1_i1:81-386(+)
ATGGTGTCGATTTGGGCTAATGGGGAAATGCATTGCGATCTAGGATCCATAAAAGAACAA
TCTAGGTTTTTCCTGATCGAAGCATTCCAGGAGAAATGGGTTGTTAGACCAAAGTTAAGA
GGGATCTTTCCTAAGGTCCTATCGCAGGAGCAATCAGATTTACTCCAACCAAATTTCAAT
ATAGAGGAAATCACAAAGGCTATGGCAAGTTGTAATGCAAGCAAAAGTCCAGGTCCTGAC
GACTTGAATTTCAGTTTTATCAAAAAGGCATGGCCATTCCTGAGAGGACTTGTTTGCAGG
GCTTGG
>c14554_g1_i1|m.44682 c14554_g1_i1|g.44682  ORF c14554_g1_i1|g.44682 c14554_g1_i1|m.44682 type:complete len:38 (+) c14554_g1_i1:908-1021(+)
ATGTATTGCAGAGGTGTTTCTGGTTATGGACCCTTCTGGGACCATATGTTGGCGTACTGG
AAGGAGAGCTTGGAGAGGCCTGACAAGATGTTATTTTTGAAATATGAGACTTGA
>c14557_g1_i1|m.44693 c14557_g1_i1|g.44693  ORF c14557_g1_i1|g.44693 c14557_g1_i1|m.44693 type:complete len:42 (+) c14557_g1_i1:312-437(+)
ATGGACGCTAGGTTTCAGAATTTGGGTTTTGCCGATAACCCTTCATCAAAAACATTCAAG
TGTCTGGGCAAGACTATCCAGGTAGGAGGAGCTAGAGATGATTATTGCAAGTGTACTGAC
TTGTGA
>c14568_g1_i1|m.44715 c14568_g1_i1|g.44715  ORF c14568_g1_i1|g.44715 c14568_g1_i1|m.44715 type:complete len:260 (-) c14568_g1_i1:276-1055(-)
ATGATGGGTAGAGGAAAGATAGAGGTGAAGAGAATAGAGAACAACACTAGCAGGCAAGTC
ACCTTCTCCAAACGCAGGGCCGGGCTTTTCAAGAAGACCCATGAGCTTTCGGTGTTATGC
GATTCCCAGATCGGACTCATTGTCTTCTCAACCAAAGGCAAGCTCTTTGAGTATTGCAGT
CACCCTGTGAGCATGGTGCAAATCATAGAAAGGTATCTGAATGTTAAAGGGACTCGTATA
CCAGATCGTGATAACCGGGAAGAAGTATATAATGAGATGACAAAAATGCAGAAAGAAACT
CATGACCTTGAAATGAGTTTGCAACGCTACAAAGGCCATGACTTGAGTTCTGTGAAATAT
GAGGATTTGGATAAGCTCGAACAGAAGCTTGAATCCTCGGTCACCAAAGTCCGAGCTCGA
AAGTTTCAACTCTTGCAGCAACAATTAGATAACCTTAATAGAACGGAAAAACTGCTGGAG
AAGGAAAACCAAGACATGTACAATTGGTTGATGAGTGACCAGATGCAGCAGCAGGCAGAA
GTGGAACAGCAGCAGGCAATGACTGAGCTGAAGCTAGTAGGACATGATCAGCATGATGAA
CAGCCACAAGTGTTGGGATATCATCAGTATTTTCCGTTCTATGCAGCACAGGACCAGCCT
AGCAGTAGCACGAGTGTTCTTCCCCTCCTCCACCACCACCACCACTACCAGCTTCAGCTC
ACTCCACCCAACCTTCAGGATTCCACCACCACTCTCCTCCCGCGTAGCTACGATCAGTGA
>c14572_g1_i1|m.44733 c14572_g1_i1|g.44733  ORF c14572_g1_i1|g.44733 c14572_g1_i1|m.44733 type:internal len:36 (+) c14572_g1_i1:3-107(+)
CGATTTGATGTTCTATGGGACATAAGAGAGGTTGGAATGAATGAACAGGGCGGAAATAAT
GTCTATAACTTTCTTCATTTGGCGAGGAGCAGTTCAAAACGAGAG
>c14580_g1_i1|m.44770 c14580_g1_i1|g.44770  ORF c14580_g1_i1|g.44770 c14580_g1_i1|m.44770 type:internal len:39 (+) c14580_g1_i1:2-115(+)
TTGCATGATAGCTTTGATCAGATTGGACTGGCACAGAAGGTTGAGAAGCACGAACTTCTG
GAAATGAGACGTGTTGCTGCTTATATTTATAAAAAAGCTGGTCGATGGAAGCAG
>c14585_g1_i1|m.44785 c14585_g1_i1|g.44785  ORF c14585_g1_i1|g.44785 c14585_g1_i1|m.44785 type:internal len:301 (-) c14585_g1_i1:1-900(-)
CGACACCTTGAATTTCCTCTGCTTTTCCAAATAGTTCCTCAAATATATTCATTCAAATTC
CACCACAGAAACCAGAATATTCACTGGGTGAAATTTAGAAACCAGAATATCCTCAAATAT
ATTGTTATGGGTACGGCGGAAAGATCGAAGAAAAAAGTCCAACTATACAAGAAAGCTATA
GTCCATTTCTTGTTATGTTTCGTTATGGGATTCTTCACTGGTTTCGCTCCAACAGGTAAG
TCTTCAATGTTCGCTAGTCCTCCTGTTTTTGCACCAAATCAGTCAGCATTTCCCCCTCAG
CCAGTGGAACTGTTTCAAAGAGAAAATACAGAAGAAAGTGAAAAATTCAACAGAACCGGA
GAAAAATCATTGGAAGAGGAAAAGGAAATTTTGATTCCCCAAAGACTGATCATTTTTGTT
ACACCAACGAGAATGAATGATAAGCTCAGAGATGTGAATCTAAGGAGGCTATCAAACACA
TTGAGATTGGTTCCTCCACCATTTCTTTGGGTGGTTGTGGAGCAGAAATCAGATTCCTCT
GAATTATCAGATATTCTGAGGAAGACTGGAATCATGTACCGGCATTTGGTTTTCAATGAA
AATTTTACCGACCCAGAAGTGGAAATGGGTCATCAGAGAAACCTGGCGCTGAATCACATT
GAGCACCATAGGCTAAGTGGGACGGTTCATTTCGCCGGCCTTTCCAACGTTTACGATCTT
CAGTTCTTCGATGAGATTAGAGCAATTGAGGTGTTTGGTACATGGCCAATGGCACTACTA
TCTGCAAACAGGAAAAGAGTGATCATTGAAGGACCTGTTTGTAATTCTTCAGAAGTTGTG
GGATGGCATCTGAGGAAAATGAACAATTTCACCGACGCCAGATCTCCTCTTGTTCACATG
>c14586_g1_i1|m.44797 c14586_g1_i1|g.44797  ORF c14586_g1_i1|g.44797 c14586_g1_i1|m.44797 type:complete len:44 (+) c14586_g1_i1:1628-1759(+)
ATGCTCGGCCGAACCACTGATGGGTTAATTTTCAGGCTGTTAAGAATTCAAGGCATGGGT
TGCTTGGTTGGTCCGGTTGATAGTTCCAACCGCGGAGAAAATACAAGGGTTGAATGGAGA
AATTCAATATGA
>c14599_g1_i1|m.44828 c14599_g1_i1|g.44828  ORF c14599_g1_i1|g.44828 c14599_g1_i1|m.44828 type:internal len:47 (+) c14599_g1_i1:2-139(+)
GTTCTGGCGAGAAAAACAGAGAACGTAGAGCTTAAAATGCCTACATCACATTTGAAAACT
GAAAGCCAATCAAGAGTGCAGACCGGTAGTGTGTCTTCCAATATCCCTTCTGATGAAGAA
TCTCTGCCATCAGCAAAG
>c14599_g2_i1|m.44831 c14599_g2_i1|g.44831  ORF c14599_g2_i1|g.44831 c14599_g2_i1|m.44831 type:internal len:60 (-) c14599_g2_i1:2-178(-)
TCTCTGCCATCAGCAAAGCGTCGACGTAGGACATTTGAGGCAACGTCTAATTCTGCTATT
GTAACTTCTGCAAATAGAACAGATAAAGTTTCTGTTGCCATGAAAAATGATGTGTTGTAT
TCTGATAAGGTTAAATCTCCAGTTACTCAATTGAACACGAAACGGAGAGCTGTTCGC
>c1459_g1_i1|m.6617 c1459_g1_i1|g.6617  ORF c1459_g1_i1|g.6617 c1459_g1_i1|m.6617 type:5prime_partial len:169 (+) c1459_g1_i1:2-508(+)
AAAAACGTTACAACTCCAAAATCGGCAAATCTCTCTCTATCTGGAGGGGTGAGCAAGGGG
TTAGTGACCGTAGCTGATCAAAACCGCCGGCCAAATTCGCCTGCACTGCCAATGTCCGCC
ACCGCACTGCTGCAGAAGGCGGCACAAATGGGTTCCACAAGAAGCAACCCATCAATTATG
GGTAACAGTTTCGGAGTAATGAACTCAAATTCTGTTAATTCAAATATATCTAACTTCAAT
AAGGCCAATATACCCATGGGAGGTTCGAGTTTGAGCTCAGTAGTTACTACTACTACTACT
ACTACATCAAGTAATTTGGAGCGGAGTGGTGTGGCACAGGTTGAATCAGTGGTCCCTTTG
AGGTTGAATCAGGGTTTAATAAACCGGGTCGAAAATGGTCCTACCAGAGATTTTTTGGGT
GTGGGTGGTGAAGGTAGTCGTCCATTCTTACCACAAGAGCTAGCCAAGTTTGCTTCGGCC
ATGAGTCATTTTGCAAGCAACCATTGA
>c14602_g1_i1|m.44836 c14602_g1_i1|g.44836  ORF c14602_g1_i1|g.44836 c14602_g1_i1|m.44836 type:internal len:44 (+) c14602_g1_i1:2-130(+)
AAATATGCGGATTTGGTTGATCCCACTAATAGGAACAAGTTCAAGTGCTGTTTTTGTGAC
AAGATCAGCAATGCCAGTGTTTATCGGGTAGAACAACACCTAGCGGGGGGGTTTAGGAAT
GTCACAGCT
>c14605_g1_i1|m.44847 c14605_g1_i1|g.44847  ORF c14605_g1_i1|g.44847 c14605_g1_i1|m.44847 type:5prime_partial len:246 (+) c14605_g1_i1:2-739(+)
ACGAAACCAATAAGCAATATGCGACCGCCTTCTCCCCACTCCAATTTCTTCTCCTCCCTC
AAACAGGTAGAGAAGAGACTGAAACTAGAGAACCCATCACAACCCTCCCCTCGGTCTCCA
CCACCACCTCCACCTGGGGAAACTAACTATGCAACCATAGAATCTATGAGCTCCCCTATA
TATCTCAACTTCGACCAACACAACGACAGCAGCAATATTAACAGCGGCAGCTCCTCATCC
CTCCAATCCAGTGAGCCCCCAAGAGAATTCTTCTCGAATTCCTTAGATTTTCCACAAATC
AATGATAACCCATCTCCACCAGAGACTGTACAAGACATACAAACAAACAGAACCGAATTC
GATGCGATTGATGAGATTGATGAGATTGACTTGTTGATTCAGCTTTTGGGTTTGTCACAT
TGTGAAGAAGAAGAAGAGAAAAACAGGTTTCCGTTGGGTTTAAAGAATAGTGGTGGGAAC
TGTGGTCATGAGTGTGAATTCTATTCTAAGATTGTTGGAGTGAAGGGGCCCAAATGTGGG
AAAGAGGTAGAGAGGTTGGAGGGATGGATCGACCACTTCAGAAATGATGGTGGAGAGGGA
AGGAGAGAGCCTCTGAGATTGGCTCATTTGCTCTTGGCCAAAGCAGCTTTTCTTTCTGAA
GATAGTGATGGTTTTGATAAAATAGAGTTCCCCTCAACTGCAGAGGAGTTTTTGCATAAT
AATCCCCCTAAAGATTAG
>c14621_g1_i1|m.44876 c14621_g1_i1|g.44876  ORF c14621_g1_i1|g.44876 c14621_g1_i1|m.44876 type:complete len:45 (-) c14621_g1_i1:126-260(-)
ATGTTTGCACTCAGCCCAACACAAGCTACAGTTATGGTTGTAGAAAGGAGATTGCATGAT
GATGTTTGGTGTGGGTCCAAATCATCTAAGAGTGAAGGACCATCTCAAATGTTCAGAGTT
TTTACATTAGGGTAG
>c14627_g1_i1|m.44893 c14627_g1_i1|g.44893  ORF c14627_g1_i1|g.44893 c14627_g1_i1|m.44893 type:complete len:530 (-) c14627_g1_i1:191-1780(-)
ATGGCGCGGAGCTTCTTCCTCTCTCGCTCTACCATCACTTCTTTGCAATCCCTCTCCCTC
TCTAAAATCAGACCCTTCTCTTCCGACTTCGATCCCAGCACCGAACAACAATTCGACTTA
TTACAATCCCCTAAACCCTCACTCCCATCCCTCCAAACCTCAACCGACGCCGAACTAATC
TCCCAACTCCTCCTCCAACACCACAACCCTTATCATGCCATGGAATCCTCTCTCCAACTC
AACGGAATTCTTCTCTCCCCCACCCTCGTCCATCAAACCCTTATTCGACTCAAAAACGTC
TCCAAAATCGCTCTCGCTTTCTTCTCTTGGGCCAAACACCAACCCCACTACCGCCACGAC
ACCGCCGCCTACCACCTCATGATCGATATTCTCGGCAAAGTCCGCCAGTTCGACGTCGGG
TGGCAGATGGTCATCGAAATGGATCAGCTGAATGTAAAACCCAATTCCACCACGTTCGGA
ATTTTGGTGCGTAGGTTGATTTCTGCTGGATTAACTCGCCAAGCAATTCGTGCGTTCGAT
GACATGGAGTGTTTCATAGAGAAGGAAATAAACCGTGACGATTTCTGTTACCTTCTGGAT
ACTCTTTGTAAATATGGGTACGTGAAAGCAGCGACGGAGGTTTTTAACAAGAGGAAGTAT
AGGTTTGAGCCCGACGTTAAATTGTATACCGTTTTGGTATACGGGTGGTGTAAGATAAAT
AGGCCGAGAATGGGGGAGAAGTTCTTTGGAGAGATGTTGGATAGGGGCATTGAGCCCAAT
GTGGTTGCTTACAATGTGCTGTTGAATGGTATTTGCAGGAAGTCTAGTTTGCATCCAGAG
GAAAGGTTTGAACGGACTATAAGGGACGCCGAGAAGGTGTTTGATGAAATGCGCGAAAGA
GGGATAGAGCCCGATGTCACGAGTTATTCTATCGTGCTTCATGTTTACAGTAGGGCGCAT
AAACCCTACTTGTCCCTTGATAAGTTGAATATGATGAAGAGTAAAGGGATATGTCCTACG
GTGGCGACTTACACCTCGGTTGTAAAATGCCTTTGTTCATGCGGGAAAATTGAAGATGCT
GAGGAACTGGTTAATGAGATGGTGTGTAATGGCATTAGTCCTACAGCTGCGACTTATAAC
TGTTTCTTTAAGGAGTATAGGGGAAGGAAAGATGCGGATAGGGCTTTAATATTGTATCGG
AAGATGCGAGAAGATTCGCCACAGTTGCCCAGTGTGCAGACGTACAATATTTTGGTGGGG
ATGTTCGTGAAGTTGGATCGAATGGAAATTGTGAAAGAGATTTGGGGCGATATGAAGGTT
AACACAGCTGGACCTGATTTGGATTCGTATACGTTGTTGATTCACTCGTTATGTGAGAAA
AAGAAGTGGAAAGAAGCTTGCAAGTTTTTTGTGGAGATGATAGAGAGGGGGTTACTTCCT
CAAAAGGTCACTTTTGAGACTCTATACCGCGGTTTAATACAGTCTGATATGTTGAGAACT
TGGAGAAGATTGAAGAAGAAGCTTGAGGAAGAGTCCATAACATTTGGTTCAGAATTCCAA
CAATATCACTTCAAGCCATATAAGAGGTGA
>c1462_g1_i1|m.6628 c1462_g1_i1|g.6628  ORF c1462_g1_i1|g.6628 c1462_g1_i1|m.6628 type:5prime_partial len:42 (+) c1462_g1_i1:1-126(+)
CTAGGGATGAATCTCTGTGTCTATTTGCCAAGGATGTGGGGCGACGACTCTCCGCCATCG
TCACAGAGACTGTCTGATGCCACTCTCATGTCGCCGGTAGCTATGGCGAGGTCACCATGT
CTGTAG
>c1463_g2_i1|m.6637 c1463_g2_i1|g.6637  ORF c1463_g2_i1|g.6637 c1463_g2_i1|m.6637 type:complete len:56 (+) c1463_g2_i1:239-406(+)
ATGGATACTTTTTTGGAGTGGAATATTGATCGGAAGATTTTAACCTTGACCGTCGATAAT
TGTACAATGAATGATGCAATGATTAGTTTACTCTTGGAAAAATTTGAAGTGATTCTAGTT
TATGGTGTAAGAGTTTGTTTCATGTTAGGTTTGCTTGCCACATTATGA
>c14645_g1_i1|m.44936 c14645_g1_i1|g.44936  ORF c14645_g1_i1|g.44936 c14645_g1_i1|m.44936 type:5prime_partial len:57 (-) c14645_g1_i1:590-760(-)
CAGCTATTCATGTGGTTCGCTATGCAAAGAGGTATTCCAACTATAGACGTTCTATCAAAA
AGGAATATAGCGAATTCTGTTAATTTAAATTTGATTTGCAAACTTTGCGGAGAGGTTGAT
GAATCAATGGACCATCTATTCGCAGAGTGCATTGTGGCTTGGCAAGCCTAG
>c14646_g1_i1|m.44943 c14646_g1_i1|g.44943  ORF c14646_g1_i1|g.44943 c14646_g1_i1|m.44943 type:complete len:271 (+) c14646_g1_i1:253-1065(+)
ATGTTTGATCCAAAAACTGATCTTTCTAACAACCATGTTCATAGCTTCAATCCTCCCGCA
CCCATAAATGAAAGCTGGGGAACCATGAATCTCGACGACCGGGTTCGGACAACAGCCCGA
AACTATGAAAATTACAGGAATTATAAGGGTGGAGGTAGCCAATTGAGAGCAGAGGATATA
GAAGAACAGTCCAGTGTATCCTCGCCGCCTTTGTTGAAGAATAATTACCGCCACCTATCC
CCGAAATCGAGATCCCGAGCAATAGCCAGAGGGCAATTGGAGCTTATGGAAATGGTTAAA
ACCATGCCCGAGTCATGCTATGAGCTTTCACTTAAAGATATTGTTGAGAAGCACCAAATC
AAAGTCGAATCTGAAGAAGAATGTTTGATTGATGGGAGAATTTTGGGTAGAAAAACTGGG
ATGGGAAGTAAGAGGCAGGATAGTAGTAAGAAGAGGAATGATAGTAGTAAAGCAAATATA
GTGAGAAACAGAAGCGTTGAGAATAGGGGATTACTTCTGAAAATGGCGTTTCCGTTTTCT
TTGCGGTCAAAGAAGAAGAATTTGGCAACAAATAGTTTTTCAAGGGTTTCGCCAAGGCCC
GAGGGTTTGGATAGATCTGGGAAATGTGTTGAGAAGGAGTGGTGGAAGAAGAGATTTTCT
GGTTCGAGAGAGAGCGAAAGCGGGGGAGTAAGTGGAAGCTCTGGAAGAAAAAGCAGCAGC
AGTAGTAGCTTTATCTCAACTTTGATCAGGAGGAAGAGTGGTTGCTCACTTGGTTGCTGG
CCCTTTATCACCAGCAAGAAAACTCCAAAGTGA
>c14656_g1_i1|m.44967 c14656_g1_i1|g.44967  ORF c14656_g1_i1|g.44967 c14656_g1_i1|m.44967 type:complete len:411 (+) c14656_g1_i1:415-1647(+)
ATGAGCGCCGCACACAACAGCGTAGAGACGGTCACCGCGGCGGCGACTGCTATTGTTACT
GCAGAGAGTCGAGTCCAGCCGGAAACAATTCAAAGGAAAAGATGGAGAATCTGCTGGAAT
CTATACTGGTGCTTCGGAACTTACAAACAAAGTAAGAAAATCAGCCACGCTGTCCTCATT
CCTGAGCCAGTAGTACATGGAGCTTCAGCACCTGTGGCTGACAATCCGGCCAACCCAAAC
ACCATACTACTACCCTTCATCACTCCTCCATCTTCTCCTGCATCTTTCCTCCAATCAGAC
CCTCCCTCCGCCACGCAATCACCAGCAGGAACATTATCCATCACTTCTCTTTCCGTCAAT
GCATATTCCCCATCCAGTCCCACGAACATTTTCACCGTTGGACCCTATGCCCACGAGACC
CAACTAGTTTCCCCACCTGTGTTTTCCACCTTCACCACCGAACCATCTACTGCTTCTTTC
ACTCCCCCACCTGAAACAGTGCAGCTGACAACCCCTTCATCGCCAGAAGTGCCATTTGCT
CAACTTTTGGCATCATCGTTGGGACGAACCAGAAGAAACAGTGGGTTCCATCAGAAGTTC
ACGCCATCCCAGTATGAGTTCCAGCATTATTATTACCAAGGGAGTCCAGTTAGCAACCTC
ATATCACCCGGCTCAGTAGTTTCCAACTCCGGTACCTCTTCACCTTTCCCTGATAGACAA
TCAATTGTTTTCCGGATTGAGGAAGTGCCCAAGCTCCTTGGCTTCAAAAACTTTCATACT
CGAACATTGGATTCAAGATCGGATGGGGTGGAACCAGTCTCTCGAGATAGTTCCCTTATA
GAGAACCAAATATCGGAGGTCACGTCACTAGCAAACTCAGAGAGTGGATCTCAAAATGGC
GATATTATGGTTGACTACAGAGTTTCATTTGATTTGACTTGTGAAAACAATGTTTCAGAA
TCTATATCACATATAGCCGGCAAAGGAGGGGAAGCTTTGAGTGAAATGCCTAATGAAGTT
TCAGGAGAGGGTGAGGAGCAGTGTGCTCAAAAGTATCGGTCCTTTTCCCTCGGGTCGATC
AAAGAGTTCAATTTTGAGAACACAGAAAGAGAAGTCTCAGACAAACCCGCTGCTAGCTTT
GAGTTGTGGGCTAATGAAAAGTTTGTAGGAGAGGAGTTGGAGCCTGACAACAACTGGACT
TTCTTTCCAATGCTTCAGTCAGGAATCAGCTGA
>c14658_g1_i1|m.44976 c14658_g1_i1|g.44976  ORF c14658_g1_i1|g.44976 c14658_g1_i1|m.44976 type:3prime_partial len:206 (-) c14658_g1_i1:3-617(-)
ATGGCTTGTTCAGCTATCCTTCCCCTCCTCTTCCTCTCCTTTTTTCCCTTTCTGCCTTTA
TTTGCTGCTTCCAATGTAACTTTGAGCTCATCACTTTCCGCCACTGCCGATAACTCTTCA
TGGGTTTCACCTTCTGGTGTTTTCGCTTTCGGATTCCGCCAACTTAACAATACAAACACC
TTCTTGCTTGCGATATGGTACGCCCAATTACCAGATCAAACAATCGTTTGGTATGCAAAC
ACAACTAGTCCAGTGCAAACAGGATCAAACGTCAGTCTCACAGCAAATGGGCTAACCCTA
AACGATCCCAACGGCAAAACAATATGGACTGCACAACCAAATTCCATAATTTCCTACGCC
GCGATGCTCGACACGGGTAATTTCATTCTTTCAGGTACTAATACATCTAGTTATCTGTGG
GAGAGTTTTAATTATCCCACAGACACAATTTTACCAACCCAAATACTGCCACTGGGTGGT
ATGTTGTATTCTAAGCTGTCTGAAACCAACTACTCAAAAGGAAGGTTCGAGCTACATTTC
ACTAACGGGGATCTCCAGCTCAATCCTGTAGCCTGGCCGACCGAATACCAATATACTTAT
TATTACTCCAGCGGG
>c14658_g2_i1|m.44979 c14658_g2_i1|g.44979  ORF c14658_g2_i1|g.44979 c14658_g2_i1|m.44979 type:5prime_partial len:573 (+) c14658_g2_i1:2-1720(+)
CAATCTGGGTTTCAGTTTGTTTTCAGTCAATCCGGTGTTATTTACATTTTGAGAAGGAAT
GGGACGACTGCCCAACTCTGGCTGAATCTTGCTTCAAACTCAAACAACTATTATCGCGCA
ACGCTCGATTTTGACGGTGTTTTCAGGGAATATACTTACACGAAGAGTTCAGCCAGCAAC
CAGAGCTGGTCCACTGTTGGATACATTCCTGGTAACATATGTCTGGATCTCATAAACGAT
CAGGTGGGTAGCGGTGCATGTGGGTTCAATAGCTACTGCACAGAAAATGGTGGCACTCCT
AGTTGTAATTGTCCACCTGGGTTTTCATTCATGGATCCGAATAACGAATTTGGTGGATGC
AAACTTGATTTCCCTCAAAGTTGTGGAGTAGACAACGGAACAACAAACCCAGAAGACTTG
TATGACTTGAGGGAGGTTCAAGGCATCAATTTCCCATTTGGAGATTACGATAGTTTAGGA
CCTTTCAACCAAACACAGTGTGAACAATCTTGTTTGCAGGATTGTTCTTGTGCTGTTGCC
ATACTCGATGGCACAACATGTTGGAAGAAGAGACTGCCTTTGGCTAATGGGAAACTACAG
GATGTACTAGCTATTATCAAAGTGAGGAAAGGTAGTGTTGATCCTTCGGGTGGTTCTTAT
GATCAAATTTCCAACTCCAAGAAAGACAAACAAGTTCTCTGGTTGTCAATTCTTTTTGGC
AGCTCAGGACTCTTCAACATTCTATTGGCAGGTGTAATTTCTCTAAAGGTTTTCTCAAAG
CATCAGAGAAAATCAAAAAAGGTCAGACATGATTCAAATGTATTTGAAACAAATTTGCAT
GTTTTCACTTTTGAAGAGCTCAAAGTGGCAACAGAAGAGTTCAAGGAAGAACTGGGAAGG
GGTTCATTTGGCATTGTTTACAAAGGCATATTGAAAGTTGGTTCTAAGACTCAAGTTGCA
GTCAAGAAGTTGGACAAGTTGTTACAAGAAGGGGAGAGGGAATTCAAAGCTGAAGTGAGT
GCAATTGGGAGAACCCATCACAAGAATCTTGTCCAATTGCTCGGCTATTGTGATGAGGGG
CCACACAGGCTTCTAGTGTACGAGTTCATGACAAATGGTAGTTTAGCGAATTTCCTCTTT
GGCCTCCCAAGACCTGATTGGTATCAAAGGGTTCAGGTAGCTCTAGGGATTGCAAGAGGA
CTAGTTTACTTACATGAAGAATGCAGTGCCCCGATAATCCACTGCGACATAAAGCCTCAA
AACATACTCATCGACGAATTTTTCATACCAAGAATTTCGGACTTTGGATTGGCAAAATCC
CTGATGTTCAATCAAACTCGTACTCATACTGGGATAAGGGGGACTCGAGGATATGTGGCT
CCAGAGTGGTTCAGAAATGTACCTGTGTCAGTTAAAGTGGACGTTTACAGTTTCGGTGTC
ATGTTGCTAGAGATTATTTGTTGCAGAAAGAGTGTTGCATTGGAGTTTGCAGAAGAAGAA
AGAGCAATACTGACCGATTGGGCCTATGACTGCTTCAAAGAAGGGACACTAAATGCTTTG
GTGGATGAAGATGAGGCTGCTATGAAAGAAATTGAGACGTTGCGAAAGTGGGTCATGACA
GCAATCTGGTGCATACAAGAGGATCCTTTGAAAAGGCCTACAATGAAGATGGTCGTACAA
ATGCTGGAAGGATTTGTTGAAGTTCCTATTCCTACATGA
>c14660_g1_i1|m.44994 c14660_g1_i1|g.44994  ORF c14660_g1_i1|g.44994 c14660_g1_i1|m.44994 type:complete len:102 (+) c14660_g1_i1:50-355(+)
ATGGCCGGAAATGAAGAGTGGAGAAAGAATGCAGACACGCACAATATGAGTCCAGAGGCA
GTGAAGAGAGCAGGAGTGGAGGCCTCGAAGCGGCCTCCGGGCCACCACCCAGGAGAGGTG
CTGCACCAGCGGAGCAGGTTAGCCTTTAGAAACTACGCCACCATGGCCATCGGTGGGTTC
CTCATCGTTTCCACCATCGGTTACGCAGTTTTGTATGCAAATAAAAAGCCCGAAGCCAGT
GCACGTGATGTCGCCAAAGTCGCCACCAACACTGCTAGGCCGGAGGATACTCATCCCCGT
GGATAG
>c14663_g1_i1|m.45004 c14663_g1_i1|g.45004  ORF c14663_g1_i1|g.45004 c14663_g1_i1|m.45004 type:complete len:135 (-) c14663_g1_i1:389-793(-)
ATGCTTTTTGGTTTATGCGAGGAGTGGGAGGAATCGCAGGCTCACCTTCTCCTCCACTGT
AAGGTGAGCTGGGTGGTGTGGTCAGCCATGATCTCGCGCTGGAACCAGGTATGGGTATGC
CCTCAAAACTTTAGGGCTTGTTTGTCATGGTGGTGGTTCTGCCATTTTAAAGGCCTGGAG
AGGATTATGTGGAGGATTTCCTTCTCGGCCGTGGCTTGGGCAATTTGGGGTGCTCGAAAC
AATATTACATTTTGCAAAGGGAATCTAAATAAAAATGAAATTATCGATAAAGCTATCTTC
TTCGCAGCTTCTTGGGCTCAGGCTCGTCTGGATCTTTATCCTCTCTCTATCAACGATCAG
ATCCGCGACCGTTGTTCAGCTGATTCTGGTTTTCGCGAAAGGTAG
>c14664_g1_i1|m.45014 c14664_g1_i1|g.45014  ORF c14664_g1_i1|g.45014 c14664_g1_i1|m.45014 type:3prime_partial len:121 (+) c14664_g1_i1:168-527(+)
ATGGCCGATCAGATAGCAAGAGGTGAGGAATTCGAGAAGATAGCAGAGAAGAAACTCAGC
TGCTGGACCCTCTTCGGCTCCAATTCCAAGTACGAAGACGCCGCCGACTTGTTTGTCAAA
GCAGGCAATGCTTTCAAACTTGCCAAATCATGGGACCAAGCTGGATCAACATATGTCAAG
CTAGCAAATTGTCATTTAAAGGCGGATAGCAAACATGAAGCTGCTAGTGCTTATGCTGAT
ACTGCACACTGCTATAAGAAGACAAACATTAAAGAATCAGTATCTTGTCTAGAGCAAGCA
GTCAATCTATTTATGGAGATTGGAAGGCTTAGCATGGCTGCAAGATATTACAAGGAAATT
>c14666_g1_i1|m.45017 c14666_g1_i1|g.45017  ORF c14666_g1_i1|g.45017 c14666_g1_i1|m.45017 type:3prime_partial len:101 (-) c14666_g1_i1:3-302(-)
ATGAGCGCCAAAACGCCAAGAGTTGTCCGGATTTACGTCGAGGACGGTGATGCCACGGAG
TCATCGAGTGACGAAGACGAGCAGGTGCCATTCAGGCGTTACAGAGTGAAGAAGAAACAC
GTTACTGAAATAAGATTCGAAGCTTGTTGTAACAATGAGACTGGGAGTGAAAATGTGAAG
AAGAAGAGGAGGGCAAAGAAGGGGGAGAATTCGGTGGTGAAAAAGAAATCTACGAACGGG
ACGAAGTACCGCGGCGTTCGGCGACGGGCGTGGGGGAAATACGCGGCGGAGATCCGAGAT
>c14669_g1_i1|m.45027 c14669_g1_i1|g.45027  ORF c14669_g1_i1|g.45027 c14669_g1_i1|m.45027 type:3prime_partial len:180 (+) c14669_g1_i1:60-596(+)
ATGAAGCGTAGACAGAATCAATCTCCGCAAGGTGAGACGGCTCGTATTCTCGTCGAATTC
TTGGAAGCTGCCATCACTTCCATTGTCTTTCTCAAAGGAGTATATCCTTCTGGTGCATTT
GAAAGGCGACGTTATATGAATGTAGTGGTTCAGAAGGCATGCCACCCTCAACTTAGAGAA
TACATCCATTCTGCTGTCTCTGGGCTCCTTCCTTTCATTGAGAAGGGATTGGTGGAAAGA
GTTGCGGTTATTTTCTTTGACAGTGAGGACATCCCGTTGGAGAGATTTATTTTCAAGCTT
TCTGTTAACCAATCTTATGGTTCAAAGGTGGAAGAAGCTGATCTGGAGTTTGCTCTTCGG
TCATTTTTTATCAAGCTTCCAGTATCAGAACCACTGACAAAAGTTTTGCCCCGGGATTGC
AGGTGGGAAATAACAGCTTATTTCCGTTCACTTCCCCAGGCTAGTACAAGCAAGGATGCA
GAATTATGGATCCCAACAGACACAAGGCAGTGGCTGCAACCTCCATTAATTACCCCT
>c14670_g1_i1|m.45031 c14670_g1_i1|g.45031  ORF c14670_g1_i1|g.45031 c14670_g1_i1|m.45031 type:complete len:96 (+) c14670_g1_i1:103-390(+)
ATGGGAAGTTATCAACGAGACAGATCCAGCAGAGTTTTGGAACAAGTTGACAAGCAGGTA
CAAGTCAAAATCATAAACAAATTGATTGATTGTCATTGCAGAATCAGTTGTATGTACGTA
CTCCAGATGACAAAGGGAGTGAACTTGAAGGACCATCTTGACGGGTTCAATAGGTTGCTG
ACGGAATTGGAATCCATTGGTGTGAAGATGGAGAAAGAGGATAAAGCTATCCTTTTATTG
GTCGGCTTGCCTTCGTCGTATGAGTATCTCAGAAATACTCTGATTTAA
>c14686_g1_i1|m.45080 c14686_g1_i1|g.45080  ORF c14686_g1_i1|g.45080 c14686_g1_i1|m.45080 type:internal len:37 (-) c14686_g1_i1:1-108(-)
ATTGATATAGACACATTAGAATCCAGCGCTTTGAATCACCTGTCATTAGGGAGCTTTCAG
CTCGCGGGGCGTTCTGGTTTGAACGGTTATAGGATAACTGCCAATGAC
>c14701_g1_i1|m.45119 c14701_g1_i1|g.45119  ORF c14701_g1_i1|g.45119 c14701_g1_i1|m.45119 type:3prime_partial len:137 (-) c14701_g1_i1:2-409(-)
ATGGAGGAATCAAAAGAGCTCACTTCGACACTTCCTCCGGTGAGGCGAACCACCATCACA
AAAAAGTCATGGCTTGTGATTTCAGTATTTGGAAATTCACGGATTGAAGAGACCGGGAAA
CACTCCATCATGCGCAGGACTGGGATTCCAGCTCGTGATCTCAGGATTCTTGATCCAACG
CTTTCATACCCGTCTTCCATACTTGGTAGGGAGCGTGCCATTGTGGTGAACTTGGAAAAC
ATCAAAGCTATCATCACTGCCAATGAAATGTTGCTTCTTAATCCCAGGGATCCAGGTCTT
GTTCCTTTCGTTCGCGATCTTCAGCACAAGCTTTGCAATCTCGATAATTCTGCTTCACGC
ACTACTGTAAGAGTTTTCGATCGAACCTCAAATGGAGTTTCTGAAACA
>c14708_g1_i2|m.45159 c14708_g1_i2|g.45159  ORF c14708_g1_i2|g.45159 c14708_g1_i2|m.45159 type:complete len:360 (-) c14708_g1_i2:218-1297(-)
ATGGCCTTGGCAATCTCTGCCATCGGATTTGAGGGTTTTGAGAAGAGACTCGATATTTCA
TTTTTTGAGCCCAGCATATTTACTGATCCTGAAGGAAAGGGGCTTCGCTCACTTTCCAAA
GCTCAACTGGATGAGATTCTTGAACCTGCTGAGTGCACCAGAGTTTCGTCACTGTCAAAT
GACCATGTTGACTCTTATGTCCTCTCTGAGTCAAGCCTCTTTGTTTACCCTTACAAAATT
ATTATCAAAACCTGTGGCACCACAAAGTTGCTTCGGTCCATCGCTCCTATTCTGAGACTG
GCTGATACTGTTTCCCTCACTGTACGATCTGTGAGGTACACCCGTGGGAGCTTCATTTTT
CCTTCTGCTCAGTCGTACCCTCATCGCAACTTTTTAGAAGAAGTTTCCGTTCTTGATAGT
TATTTTGGCAAGTTTGGTTTTGCTGGCAATGCTTATGTAATGGGCAGCTTGGACAAACAG
CAGAAATGGCATGTCTACTCTGCTTCTGCTGAATCTGTGTGCACCCCACTCAACCCTGTT
TACACATTGGAGATGTGCATGTCCGGTTTGGACAGGGAGACGTCCTCAGTCTTCTACAAA
AACCAATCTGGCTCTGCTGCTGTTATGACCCATAGCTCTGGAATCAGAAAGATCCTTCCA
GATTCTCAGATTTGTGATTTCGACTTTGAACCATGTGGTTATTCCATGAACTCTATAGAA
GGAGCCTCAATTTCGACCATTCATGTTACACCGGAGGAGGGTTTCAGTTATGCAAGCTTT
GAGTCAGTTGGGTATGATCTGAAAGTTGTGAAGCTGGGCCCAGTGGTTGAAAGGGTGCTG
CCATGTTTCCAACCAAGTGAATTCTCGATAGCTGTGCATGCTGATGTTTGTGTTGAGTTA
CTGGACAAGGCATGCTTGTTGACTTTGAAGGATTACAGCCTTAGAGAGAGGAGTTGTGAG
GAGCTTGGAATGGGTGGTTCGATTGTGTACCAGAAGTTTGTGAAGACTGTTGGCTGTGTA
TCTCCAAAATCGACTCTGAAATGCTGCTGGAAAGAAGAAGAGGGAGAAGAATCAGATTAG
>c1470_g2_i1|m.6664 c1470_g2_i1|g.6664  ORF c1470_g2_i1|g.6664 c1470_g2_i1|m.6664 type:5prime_partial len:124 (+) c1470_g2_i1:3-374(+)
AATGCGCCGTTCACGGCTGTTCATTTCTCCACATACGAGGCGGTGAAGGAGGTCTTGAGA
GAGTTGTCTCCGGAGAACGCTAGTGAAGAGAGGTTTTTGGTTCATCTTACGGCTGGAGGG
GCCGCCGGAGCTCTTGCCAGTGCTGTTACCACTCCCTTGGACGTTGTGAAAACAAGATTA
CAATGTCAGGGTGTAGGTGGAGCCGATACTTTTAGCAGTGGTTCAATTCGCATTGCTCTT
CGGCAGATAGTGGCAAAAGAGGGTCCTCAAGCTTTATTACAAGGCCTCAAGCCCAGAATA
TTGTTCCATACACCTGCAGCAGCAATATGCTGGTCTACATACGAGGCTATGAAGAAGTTT
CTCCACAAATAA
>c14719_g1_i2|m.45190 c14719_g1_i2|g.45190  ORF c14719_g1_i2|g.45190 c14719_g1_i2|m.45190 type:complete len:219 (+) c14719_g1_i2:174-830(+)
ATGGCAGGGACCAACAACGGCTCTCTGCAGAAAACCCTCGTACCAAACCAAACCCTCGAG
GGACTCTTCACTGCTCTTGATCCTAAATCCCTGATCCTCTCCCAATTCGGCAACAATCAA
GTACTACCCAATCTTCTTCATCCCACAACAGAGAGCTTCGTCATGGAGAGGGGACCCAGG
TACAAAGCCTACGCTGAATTGAGAGAATCAAAGTTGAGAATGAAGAACATGAGAAATCAA
TCACTAGAACAAGAATCCAAGCTGTCGTCACCGAAGAAACATGTCAAATTTCAGGGAAGT
TGTCCTCGAAAAGGGTACTCTGCTTTGGCTCAATCGGTGCCGGATTTTGCGGCGGTGGTG
AGGAAAGAGAACAGGAAGCCTCCGACGAGCATGCTTCCGCCGATGATGGAGAAATCATTG
ACACCTCCAGCAAAGAGCTCGAAGATGCACGGAGTTGGGGTTAAATCAGGTGGGAGTAAG
TCTGTGAATTCAAGGGAGAAGAGGGGTGGTGGGTTGATGACGAGGAAGAGTTATGCTTGT
ATGGAGGAATTGAAGGGGTTTTCTGTGACTGCGGCGAATGCGATCAATGGGGAAAACAGG
GGTGTAAGAAGTGGTAGAGGGGTTGCGAAGACTGTTTTAGGTTATAGACAGTATTGA
>c14723_g1_i1|m.45206 c14723_g1_i1|g.45206  ORF c14723_g1_i1|g.45206 c14723_g1_i1|m.45206 type:internal len:46 (+) c14723_g1_i1:2-136(+)
GCAAAGTGCTTCTCAAGTGTAGAGGGAGACCATCTGACCTTGATTAACATATATCGAGCT
TCTGATGAGTTATTGAAGAAAAACAAGATGGAGAACAGTCGAGAAAAAACTAGAAAAAAT
CTGAGAAAATGGTGC
>c14729_g1_i1|m.45215 c14729_g1_i1|g.45215  ORF c14729_g1_i1|g.45215 c14729_g1_i1|m.45215 type:3prime_partial len:110 (-) c14729_g1_i1:1-327(-)
ATGCAAGCACTGACGCTCTCTCACAGTTTAGTTCCCTCTACCCACCGTCTGTTTTCGACG
CCGGTTAGCGGCATTTCCAGCAGAAGTTCTGGCTCACTCCGATGCAACCGTACTATACAA
TGCTGCTCTCTCCAATTCACACATGAGACCAAGTTTGTGGAGGCGTCAAAAAAGGGGAAC
CTAATCCCGCTTCACAAATGCATCTTCTCTGATCACTTAACTCCGGTGCTCGCATATAGA
TGCTTGATTAAAGAAGATGATCAAGAGGCTCCTAGCTTTCTGTTTGAGTCGGTGGAGCCT
GGTTTCGGTGCTTCAAGTGTTGTTGGC
>c14735_g1_i1|m.45219 c14735_g1_i1|g.45219  ORF c14735_g1_i1|g.45219 c14735_g1_i1|m.45219 type:5prime_partial len:47 (-) c14735_g1_i1:45-185(-)
CGCAAGCCTAATACAAAGAATTTGGGACTCGAGAAGGTAGGGGTAAAAATGGCCAAGAAT
GGAGCACTAGAGGTCGATGAATACTCTAGTACATCTGTTCCATCCATTTTGGCTGTTGGA
GATGTTACAAATATAGATTGA
>c14754_g1_i1|m.45255 c14754_g1_i1|g.45255  ORF c14754_g1_i1|g.45255 c14754_g1_i1|m.45255 type:3prime_partial len:235 (-) c14754_g1_i1:3-704(-)
ATGAAAATTATGGAAGCAAAGAAGCCATACTTGACTGTTATTCTAATACAGTCTATTTAT
ACTGGCATGTTTTTGCTTTCAAAAGCTGCATTTGATGTGGGTATGAACACTTTCGTTTTC
GTTTTCTATCGACAAGCTGCTGCTGCTGTTTTCTTGATTCCTCTCTCCGTCACTTTGGAA
TGGAAAAATGCACCACCACTCTCTTTTGGAACATTGTGCAAGATTTTTCTTCTCTCTCTT
TTCGGGATCACATTGAGTTTGAACATATATGGTGTTGCTCTGATATATACATCAGCAAGT
TTGGCTGCTGCAACTACAAACTGTATTCCGATCATTACTTTCTTCATCGCAATCTTATTA
GGGATGGAAATTGTTAAAATGAAGACTAGTGCTGGGATTGCAAAGGTTGCAGGAATAGCA
ATTTGTCTTGGTGGTGTCACAACAATTGCATTTTATAGAGGCCCCACCTTGAAACTTTTG
GTGCATCATCACCTCTTGGGACAGTACCATAATACTCAAGTTCATGCAGGGTCTCATGCA
ACATGGATAAAAGGGTGTTTCTTAATGCTCATGGCCAATACTTTCTGGGCGCTATGGCTT
GTATTACAGGTTCCAGTGATAAAAAGTTATCCATCAAAGCTACTTCTCACCGCTCTGCAG
TGTCTTTTTAGCTCCATTCAGTCCTTTGTCATTGCCATTGCT
>c14754_g2_i1|m.45261 c14754_g2_i1|g.45261  ORF c14754_g2_i1|g.45261 c14754_g2_i1|m.45261 type:5prime_partial len:115 (+) c14754_g2_i1:3-347(+)
TGGAATGTCAGACTTCTAGCCGTGATTTATTGTGGAATTGTGGTGGCTGGAATGACATTC
TACTTACAAGCATGGGTGATTGAGAAGAAGGGCCCGGTGTTCTTAGCCATGTCCCAACCA
TTGGCCTTGGTCTTTACTATGTTCACCTCTGGTGTTCTCTTTGGGGATAGAATTAGTTTG
GGAAGTGTATGCGGAGGAACTCTGCTGGTTGGAGGACTATACAGTGTTTTGTGGGGAAAG
AATAGAGAGCATAAGGTGGCCGATGGGATTTGTTTAACGAGCATAAGTACTGAGGTAGAA
TGCATGAACACAAAAGATGCAATGACCACCAAAACTGTAGTATAG
>c1475_g2_i1|m.6693 c1475_g2_i1|g.6693  ORF c1475_g2_i1|g.6693 c1475_g2_i1|m.6693 type:3prime_partial len:55 (+) c1475_g2_i1:335-496(+)
ATGCTCCCATGGGTGCAAGAATTTTACACTAATCTTGATATCAAGGAGAAGGAGGATAGG
GTGAGTGGGAAGGTAAATGGAAAGACCATTTTTATCACAGCTGAAAGGGTTGCACAATTT
CTAAAATGCCCTAGACTGAACCCAAATAAAATTGAATACCCA
>c14760_g1_i1|m.45274 c14760_g1_i1|g.45274  ORF c14760_g1_i1|g.45274 c14760_g1_i1|m.45274 type:complete len:480 (+) c14760_g1_i1:131-1570(+)
ATGGATACATTGTTTAGCTTAGTGAGCGCTCTTCAATCTGATCATCATCAATCCATCAAA
TCCAGCACAACTAATTCCAGCAGTTTTAGATCACAAAATCACCATCCCCGTCAAGAAGAA
TGCTTCAACGTTTTCATGGATGAAGACGACTTCTCTTCTTCCTCTTCCAAACACTATCAC
CACCCGTATCACCACCAACAGCAGTCGACCACAACCACCAGCACTCCACCACAACTACCC
TACCACGAGGTCTCCTTCTCGCCTTCTCGAGACGTGAACATCGAATTCTCCGGAAGGTGG
GCTTCTGAAATCCTACTAGATACGGCGCGTGCAATAGCAGACAAGAACAGCGCCCGTGTC
CAACAACTCATCTGGATGCTCAACGAACTCAGCTCACCCTACGGCGACACCGAACAGAAA
CTCGCCTCTTACTTCCTCCAAGCTCTCTTCAGCCGCATGACGGACTCTGGCGATCGGTGT
CGCCAGACTCTATTGACAGCGTCGGAAAAAAACTGCTCTTTCGAATCAACCAGAAAAACG
GTTCTGAAATTCCAAGAGGTTAGCCCGTGGACCACGTTCGGTCACGTCGCTTGTAATGGC
GCGATAATGGAGGCGTTTGAAGGAGAGAGGAACTTACACATAATTGATCTTAGCAACACT
TATTGTACCCAATGGCCTACTTTGCTAGAAGCCCTCGCAACACGCACTGACGAGACGCCG
CACCTCCGTATCACCACCGTGTGCGGCGGTGGAGGGTCGTCGACTGTCCAAAAAGTTATG
AAAGAAATCGGTTCTAGAATGGAAAGATTTGCCAGATTAATGGGCGTACCATGTAATTTC
AACGTGGTACACCACGTTGGTGATTTATCGAAATTGAATTTTTCACAATTGGGCATTAAA
GAGAATGAGATGCTTGCTGTCAACTGCGTCGGCGCCTTACATTCCGTCACGCCGGCTGGA
AATCGCCGGGATATGTTGGTGTCGATGTTTCGGAGTTTAAATCCGAGGGTCGTTACGGTT
GTCGAAGAAGAAGCCGATTTAGATATGGGTATTGATGGATTTGAGTTTTTTAAAGGTTTT
CAAGAGTGCCTGAGTTTTTTTAGGGTTTATTTCGAGTCGTTGGAAGAGAGCTTCCCAAAA
ACAAGTAATGAGAGGTTTATGCTGGAGAGAGCGGCCGGTCGAGCGGTGATGGATCTGGTG
TCTTGCCCTCCTGGAGAATCAGTGGAGCGGCGGGAAACGGCAACCCGGTGGTCTCGACGG
CTGCGTGGTGGGGGGTTTAGTCCTGTTATTTTTAGTGATGAGGTGTGTGACGATGTACGC
GCGCTGTTGAGGAGGTATAAAGAAGGCTGGTCAATGACACAGCGCTCCGATGATGCAGCC
GGAATATTCTTGTCGTGGAAGGATCAGCCGGTGGTATGGGCGAGTGCTTGGCGGCCTTGA
>c14776_g1_i1|m.45306 c14776_g1_i1|g.45306  ORF c14776_g1_i1|g.45306 c14776_g1_i1|m.45306 type:internal len:44 (-) c14776_g1_i1:3-131(-)
TGCCAAGTGGATGATTGTCGAGTTGATCTGAATAAAGCCAAAGATTACCACCGATGGCAC
AAGGTTTATGACCTTCATTCCAAGTCCAGTAAAGCACTGGTGGGAACTGTTATGCAGCGG
TTCTGTCAA
>c14777_g1_i1|m.45310 c14777_g1_i1|g.45310  ORF c14777_g1_i1|g.45310 c14777_g1_i1|m.45310 type:complete len:189 (-) c14777_g1_i1:35-601(-)
ATGGAGGGAAGGTATGATCTGTACAGCCAAGGTAGCAGTGGTTCGACATCATGGAGGAAA
GAAGAATTTCGAGAAGAAGATGTTTGGGGTGTTTTGAATGAAAGTAAATATTTTTATTCC
AAACCTCCTGTTTCATCTGAATCCTCTAGTACTATTCCATCCTCTACTATTACACCAAGA
CGACTCCCTTCTGCTACCAAAATGATCCCAAGGAATAGCAGTAGTAATAATACCCAAGAA
CCCAAATTAGTACAGCAATCAGCACCTGTTAAGATACCTGATTGGTCAAAGATACATGGG
AAGAACGCAAAGAAAGTTTCATGGCTTAATGATGATGGTGAAGGTGGAGGTGGTGGTAGT
GGGATCGTGAAAGGTAGTTGGTATAGTGATGAAGATGCTGAATCAGATGACAACATGCTG
CCTCCACATGAATGGGTTGCTAGGAAGCAAGCATGGAATCAGGTGTCTTCTTTTTCTGTA
TGTGAAGGGGCTGGGAGGACTCTCAAAGGGAGAGATCTCAGTAGGGTGAGGAATGCTGTG
TTAAGCAGAACCGGATTCCTTGAATAA
>c14782_g1_i1|m.45320 c14782_g1_i1|g.45320  ORF c14782_g1_i1|g.45320 c14782_g1_i1|m.45320 type:complete len:155 (+) c14782_g1_i1:125-589(+)
ATGGGTATTTCAAGCATCCTGGAGCTGTCAAGAAGATCAATAAGGGGGAGGCCATCGGAA
AACCCAAGGGAAAAGAAGAATTGCATATCAAAGCCATGGTTATTCTCACTTTGTTCAAAG
CTGAACACTGATGCTGTGAGCGTGAGTAATGGTACTCCATCCCTTGGTCACTTTCTTGAG
TCAGAAAGGAGAGCTGCCACCATTTACCGGAGGAACCCTCGTCCACACGCATATCGATCA
GATGACTTTTCTCAAGGGCCAGATGACTTTTCTCAAGATTCCTATGCGTTGCCTGTTTCA
GATCCGTACTCGCTGTTTTGTAGCAGCCATATCGCTCCCGCTCAATCGAGTTCATGGTTG
GATTCAAATGGTGAAGGAAGATCAAACAGAGACATATTTAAGAATGACAATGGGTATGGA
GCTCCTCTGTTACTCTCATATCTATGTGGGCAACTTACTGAATGA
>c14784_g1_i1|m.45327 c14784_g1_i1|g.45327  ORF c14784_g1_i1|g.45327 c14784_g1_i1|m.45327 type:internal len:72 (-) c14784_g1_i1:1-213(-)
TATAGGAACCGTAGTACTAGCTACACAGAGCGGTCCCCACATGATCAAGGAGGTCGATAT
CACGACCCTACGGATCGGATTCCCAACTCATTGGATCGTTCCCCACTTGATAGGGGTAGG
CCCAATAATTACCGGGAGACTAAACAGAAAGCTGGAGGTAATGAAACTCTGCCTGGAAAT
AAAGGGCAAGAAGAGAAGCTTGATCAGAAAGAT
>c1478_g1_i1|m.6703 c1478_g1_i1|g.6703  ORF c1478_g1_i1|g.6703 c1478_g1_i1|m.6703 type:internal len:66 (+) c1478_g1_i1:2-196(+)
GGATGCGAACGTATTCTATGGCGAATCACGTTCTTTGTGACAATATGGTCCATATGGCTG
GAGAGGAATGCATCTCTATTCAATCAAGATGAAGTGGTGGTAAGCATGATATGTGAATTA
GCAAAAGTAAGAATGGCTAGATGGGCGAAAGCGAGAGTGGAGCTAAGGATATACACAGCT
AGTGATATAATATCA
>c14790_g1_i1|m.45340 c14790_g1_i1|g.45340  ORF c14790_g1_i1|g.45340 c14790_g1_i1|m.45340 type:internal len:34 (-) c14790_g1_i1:3-101(-)
AAGGATCCGAGGAAGCTGAGACGAATACTTGACCCGAGACTCGAGGGCCAGTACTCGGAC
ATGGGAGCCCAAAAGGTAGCAGCATTGGCTTACCAATGC
>c14801_g1_i1|m.45354 c14801_g1_i1|g.45354  ORF c14801_g1_i1|g.45354 c14801_g1_i1|m.45354 type:5prime_partial len:106 (+) c14801_g1_i1:1-318(+)
GGATCCGTCGATGTGCAGGGTGTGGCGCAGTGCGTGGGGGATTTGAGTGGTGGGCAGTGT
CAAGATTGTTTGTCGGAGGCGATCGGACGGTTGAAGAGTGATTGTGGGACCGCGGTGTAC
GGAGATATGTTTTTGGGCAAGTGTTATGCTAGGTATTCAACTAGTGGGGCTCACGTCAAC
TCCCAATCCAACGATTCATCTTCTCACAGTGCAAGTGAAAAGACATTTGCGATTATCATT
GGACTGTTAGCTGGGGTAGCTCTGCTCATCATTTTCTTAACTTTCATGAGAAAGATTTTC
GGAGGAAAAGGAAAATGA
>c14805_g2_i1|m.45369 c14805_g2_i1|g.45369  ORF c14805_g2_i1|g.45369 c14805_g2_i1|m.45369 type:5prime_partial len:119 (-) c14805_g2_i1:129-485(-)
TGGAAAGTTCAAGGACTACATAAGTCATCCCAAGTGCAATGGATGTCAGTGCAGGAGTTT
ACAGCAAACTCGACCGTCTTGGATTTGATGGAAGGAGTCTGTCAAGGAAACTTTAGATGG
ACTCCGTATGGATTTCCAGTGAAGGAAGAATTGACACCGAGGTTGAACCATGAGCCAGTG
ATTGATCCCACTTGCAAACTAAAAATGGGAGACGTCGTCGAACTTGCTCCTGCAATACCC
GTTAAGGCGTTGACCGAGTACAGGGAAGAGATCCAGCGAATGTATGATAGAGGCCTTACT
GTATCCATGTCCGGCCACCATGGTCGTAATACCATGGTTGGCCGGAGGAGAAGTTGA
>c14812_g1_i1|m.45380 c14812_g1_i1|g.45380  ORF c14812_g1_i1|g.45380 c14812_g1_i1|m.45380 type:complete len:371 (+) c14812_g1_i1:208-1320(+)
ATGGAGGGAGGTGATAATCATCTACACCGGCCGAATTTCCCATTCCAATTTCTCGAAAAG
AAAGAGGAAGAAGCTTGCTCTAGCTCCGGCTACGCATCCCGCGTTATCACTGCCTCCGAA
ACAGACGTAAGTTGGCCCAACAACTCGAGCCACCTTCAAATTACCACCGCCGCCGCAGCC
GAGCCATCTAAGAAGCCACCGCCAAAGCGAACGTCCACCAAGGACCGACACACCAAGGTC
GACGGACGCGGCCGCCGCATCCGCATGCCCGCTCTCTGCGCTGCCCGGGTCTTCCAGCTG
ACGCGAGAACTAGGCCACAAATCCGACGGCGAGACCATCGAGTGGCTGCTTCAACAGGCT
GAACCCGCCGTAATCGCTGCCACCGGCACTGGCACAATCCCGGCAAATTTTACTTCCCTC
AATATCTCTCTCCGTAGTTCCGGCTCCAGCATGTCAATCCCCTCCCAGCTCCAATCCACG
TATTTCAACCCGAATTTCTCAATTCCGCAGCGGCGGAATCTCTTACGGACGGAAAACTCG
TCTTCGACGTTTTTGAATTTCCAATCCCCAAACAACCCCATGTTTCAAACTAAAGAGGAG
AATACGTCGATAGAGTTAACGGACGCAGATGAGGGTATGGGGCGGAAACGGCGGGCCGAG
CAATTAGAGTTATCGCAGCAGCAGCAATTGGGTAATTACTTGTCGACTTCTAGCGCCGCA
GGGGCTATGCAGGCCTCGGCGAGTTACTCGTCTATTCCGGCGAACTTTTGGATGTTGGCT
AATTCCAGTAACCCAGTTATTAGTGGAGATCCAATTTGGACATTTCCACAAATGAATAAT
AGCGCTTCGTATAGAGGCACAATGTCCAGTGGGTTGCATTTTATGAATTTCCCAACTCCT
GTCGCTCTATTGCCTGGACAACAACTGGGTACCGGAATTGGAAGCGGTGGCGGTGGTGGT
GTCACCAATAGTGGCATAAGTGAAGGTCAATTTGGTCTTTTTGCTGGATTAATCCCCCAT
CGTCCTGCAAATATTTCTGATTCTCAAGCGAGCGCATCCCATTCACATAACGGAGGGGAT
GATCGGCGCGATAACAGTAGTCACCACTCGTAG
>c14819_g1_i1|m.45396 c14819_g1_i1|g.45396  ORF c14819_g1_i1|g.45396 c14819_g1_i1|m.45396 type:5prime_partial len:788 (+) c14819_g1_i1:1-2364(+)
ATTGGCTACATCATTGCATATCAACTAACAACTATGAAGAAAACTTCTGCTTTCTCTCTC
CTCCTCCTACTCCTCCCTCTACTAGCCTCAAGTGATGAACGACAGGTGTATATAGTATAC
TTTGGTGAACACAGTGGAGATAAAACACTGAATGAAATCCAAGAAACTCATCACACTTAT
CTATACTCTGTTAAGAAAACAGAGGAAGAAGCCAGAGCTTCTCTGCTATATAGTTATAAG
AACAGTATCAATGGTTTCGCAGCATCGCTCACCCAAGATGAAGCCTCAAAACTCTCTGAA
TTGGAAGAAGTGGTATCGGTGTTTCAAAGCCACCCAACAAAGTACTCATTGCAAACTACA
AGATCATGGGAATTCGTAGGGTTAGAAGAGGGCGAGTCATTGAATGATATGAAGAGAAAT
GAATTGTTGTTGAAAGCCAGATACGGAAAAGATGTCATTGTTGGTCTCTTGGATAATGGC
GTGTGGCCAGAGTCGAGGAGCTTCCGTGACGAAGGAATGGGACCAATTCCAAAGTCATGG
AAAGGAATCTGCCAGAGTGGGGATGCTTTTAACTCGTCAAACTGTAATAAGAAGCTAATC
GGAGCTCGATACTACCTCAAAGGATATGAGGAATATTACGGCCTTCTGAATATTTCCCTA
GACTACCGATCCCCCCGCGACAAGGACGGCCATGGAACCCACACATCGTCCACAGTGGGT
GGTTCTAGAGTTGAAAATGTCTCTGCCCTGGGTGGATTCGCTCGTGGGATTGCTTCTGGC
GGCGCACCACTAGTCCACCTGGCAATATACAAGGTTTGTTGGCCTATCCCGGGGGAAGCA
AAAGAGGAAGGGAACACATGTTTTACGGAGGACATGTTGGCGGCAATTGATGATGCCATT
GGTGATGGAGTCAATGTGCTTAGCATATCAATTGGGACATCTAAGCCAACCAATTATACG
GAGGATGGGATTGCAATTGGTGCTCTTCATGCAACTAAGAAGAATATTGTGGTTGCTTGT
AGTGCTGGGAATAGTGGGCCGGCCCCATCGACGTTGTCAAATCCTGCCCCTTGGATCATC
ACTGTTGGGGCTAGTAGTGTGGATCGGGCTTTTGTGGCGCCTCTTTTGCTAGGAAACGGC
ATGAAAATTGAGGGACAAACTGTAACTCCATACAAGCTGGAGGAGAAAATGTACCCACTA
GTTTATGCAGCACAAGTAGTTTCCCATGACGTGCCGAAAAACTATATTGCAGGGCAATGT
CTTCCTGGATCTCTTTCACGGAGGAAGACTAAAGGGAAGATTGTGATGTGCTTGAGAGGA
AATGGGACTAGAGTTGGAAAAGGGGAGGAGATAAAAAGGGCTGGTGGCATTGGTTTTGTT
TTAGGAAATAGTCCCACCAATGGAGCTGAGTTGGCTGCTGACGCTCATGTTCTTCCCGCC
ACTGCCGTGAATTGGGACAATGCGATCAAAATTCTCAAGTATATCAATTCCACTAGAAAA
CCATTGGCATATATTTCTCCGGCTAGGACGGTGTTAAATCGAAAACCGGCACCATTCATG
GCCGCGTTTTCTAGTCAGGGTCCGAATGTAATTACCCCTGATCTTCTAAAGCCGGATATA
ACGGCGCCGGGACTAAATATACTGGCTGCATGGAGTGAAGCCTCATCGCCTACCAAGTTG
GATGATGATCATAGAGTGGTGAAGTATAACATTCTTTCAGGAACTTCTATGTCTTGTCCT
CATGTGGGTGCTGCAGCTGCACTTCTGAAAGCCATTCACCCCACTTGGAGCAGCGCTGCA
ATTAGATCTGCTCTTGTCACCTCAGCCGGGCTAAACAACAACATGGGGAAGCCAATAACC
AATGCCGCCGGCCACCCAGCAAATCCCTTTCAGTACGGCTCCGGCCACCTGCGGCCAGCA
AAGGCGGCAGATCCCGGCCTCGTCTACGATGCCTCGTACACCGACTACCTCCTTTTCCTC
TGCAGTAATGGAGCCACAAATCTTGACTCATCATTCAAATGCCCAAAATCTCTACCCACA
TCAAACAATCTCAACTATCCATCCCTAGCAATTTCCAAGCTCAATGGCACAATGATCGTT
AAGAGAACTGTCACCAATGTGGGTGGCTGCGGCAAAGGTGTTTACTTCTCCTCTGTGAAG
CCACCAGCGGGGTTCTACGTAAAGGTGTCCCCTCGGATTTTGTTCTTCAACCATGTGGGT
CAGAAGAAGAGCTTCACCATAACGGTCAGAGCAGACAAAGACTATGCAGAAACAGCTGAA
AAAAACAAGTATGCTTTTGGATGGTACACTTGGAATGATGGGATCCATATTGTCCGGAGT
CCCATGGCTGTATCACTGTCTTAA
>c14820_g1_i1|m.45412 c14820_g1_i1|g.45412  ORF c14820_g1_i1|g.45412 c14820_g1_i1|m.45412 type:complete len:169 (+) c14820_g1_i1:110-616(+)
ATGGCTAGACCACAACAGCGATACCGCGGTGTCCGCCAGAGGCACTGGGGCTCGTTGGTA
TCCGAAATTCGTCACCCCACACTGAAGACTAGAGTATGGCTAGGCACCTTTGAGACGGCG
GAGGATGCGGCCAGAGCTTACGACGAAGCTGCCCGGCTCATGTGTGGCCATAGAGCTCGT
ACCAATTTCCATTCCAATGCCAATGCCAAGATTCTCTCGGAGACTTTGACAGCTAAATTA
CATAGATGCTACATGACATCTCTACAAATGGCTAACAAAACATTTTGTAATATTCCCCAT
GAAGCTCAATCTCCTCGTGTTACTAAAATAGAAGGAGAAATGGGTGCCGGGTTGAAGGTG
TGTCTGCCCAGTTGCGAAGGAGATGAATGTCCAGTGGAGAGTGAGAAACAATTTGTCAAG
CCCCTTGAAGATGATCATATAGAGCAGATGATTGAGGAGTTGCTTGATTGTGGGTCTATT
GAGCTTTGCTCTGTTGTGTCTAAGTAG
>c14827_g1_i1|m.45443 c14827_g1_i1|g.45443  ORF c14827_g1_i1|g.45443 c14827_g1_i1|m.45443 type:3prime_partial len:223 (+) c14827_g1_i1:93-758(+)
ATGTACCAAAATCGGGTAAAGACGGTGATCGGAGAAGCCAAGACGCAGCAGCTGGTGAAC
GGAGGGCTAGTCCTGATCGTACTCGGCGGCAACGACTTCGTCAACAACTACTTTTTAGTA
CCTTACAGCGCCAGAAGCCTCCAGTACTCGATCCCAGAGTTCTGCAAATATCTTGTCTCC
GAGTATAAGAAGATCCTAATGAGGCTATACGAGCTTGGGGCCCGTACGGTGTTGGTGACA
GGAGCCGGCCCACTCGGCTGCGTTCCTGCCCAATTAGCCCTAAGAAGTACCAATGGGCAG
TGCGCGGAGGAGCCCCAACATGCCGCTGATCTCTTCAACACTGGACTCTTCTACATGATT
CAACAACTCAATCAACAGCTCGGTTCTGATGTCTTCATCTCTGTCAAAGCAATGGAAATG
AACAAGGACTTCATCTCCAACCCCCAGCACTATGGTTTTGTTTCAACAAAGATAGCATGT
TGTGGACAGGGACCATACAATGGGCTGGGACTATGCAATCCAACATCCAACCTCTGCCAG
AACAGAAGCTCCTATGTATTTTGGGATCCATATCATCCAACTGAAAAGACAAACAGATAC
ATCGTCCAACACATGCTGACTGGGTCTGAAAAATACATGCACCCCATGAACCTCAGCACC
ATCATG
>c1482_g1_i1|m.6715 c1482_g1_i1|g.6715  ORF c1482_g1_i1|g.6715 c1482_g1_i1|m.6715 type:5prime_partial len:87 (+) c1482_g1_i1:1-261(+)
ATTTATCGCAATCCACTCTGGCACGTGAATTCTGTACTCGAGATGAGAAATCAAGATCGC
TATAAGGTGTACAACTTGGGCATAGAAGAAGCTTATGACCCCTTACATTTTCAAGGCCGT
GTACAGACATTTCCAATGGATGTCAACCATGTCCCACCTCTAAAAATGATCAAGCACATC
TGTGAAATTGTATATTTGTGGTTTTCGAGCGATCAAAAAATATTGCAGTTGTGTACTGCA
TGGCGGGAAAAGGCCAGATGA
>c14843_g2_i1|m.45482 c14843_g2_i1|g.45482  ORF c14843_g2_i1|g.45482 c14843_g2_i1|m.45482 type:internal len:152 (+) c14843_g2_i1:2-454(+)
TCTCTCTCTCTCTCTCTCTCGTTCGTGCCTCCCCCGACATCCCCTTGGAATGACTCCCAC
CTCAGGCCCCCGATGACTGGATTGAATGTGCGTGTGCATGTGTTGCAGTTTTTTTTTCAA
TTTATGATCTTAGATCGCCTGGAAGTAGGTTCGTGTATTAGGGTTTCTGAGTTCTTGTTC
AGAGTTGTGAATGGGCGTTCGGTTTTGATCATCCTCAACATGGAAGAGGTTCACGTTGAG
CGTGTAGCAGCAATGGAGCTTGAGTCGAGCATCCCTGCCCCTATTACCCATTCCCAAGCC
TCAGTTGGAGTCGAACAGTTGAAGCACATCGTCGTAGGTATCTGGGGTATGTCACGATTA
CCAAACTCGCTATTTATTGGGCGGGGAGTGAGGTCGAGGAGGTATGCGATGTTGGTGGAC
GATGGAGTCATGAAGGTGTTGAATTTGGAGGAA
>c14849_g1_i1|m.45495 c14849_g1_i1|g.45495  ORF c14849_g1_i1|g.45495 c14849_g1_i1|m.45495 type:internal len:116 (+) c14849_g1_i1:2-346(+)
GGATCTTTATACACTAAGTTAAGCCCTAACCTTTGGCCTTCTCTTCCTTACAGTTCGAAA
ACTTCAAATGTGTGGGATGATATCAGATCTCTTCAGCAGGATGCTCAACTTTGGGGATCA
CCTATTTCTTATGGTTTTGCTTGGAAAGTTGTTTCTGGATGCCAGACCTTGTTCTGGCAT
CACCCGTGGCATAATGGGGTCAAACTCAAAGATGAGTTTCCCAGATTATTTTCTCTGGCT
GTGCACAAAGATGTGACTCTTGCCAAAGTTTTCTCAGATTTAAGTCAACATGGAGCTAGA
GTGCTGGTGTTCAGACGCAGTCTCTTTGTTTGGGAAGAGGAATTA
>c1484_g2_i1|m.6724 c1484_g2_i1|g.6724  ORF c1484_g2_i1|g.6724 c1484_g2_i1|m.6724 type:complete len:91 (-) c1484_g2_i1:79-351(-)
ATGTTAATAATCTCCTGGAATATTCGTGGGTTGGGCAGCTTAATTAAGAAAAGAATGTTA
AAGAAGTTAATACAATCAATGAAGCCAGATATTCTTTTTATCCAAGAGACTAAGTTGGAA
GAGATCTCTAATTTTCAGGCTACTCAATGGTGGGGAGGGCAAGAGATGGGGTTTCAGTTT
TCCAAGTCTGATGGGCAATCGGGGGGCCTCTTATCTATATGGGATAGCTCAAATTTTTCT
ATTCCATTATCCGGAAAAATTTCATTCTATTGA
>c14852_g1_i1|m.45511 c14852_g1_i1|g.45511  ORF c14852_g1_i1|g.45511 c14852_g1_i1|m.45511 type:complete len:394 (+) c14852_g1_i1:189-1370(+)
ATGGGACCCATTAGAGGGCTGAAGAGGAGGAAGAATGAGAAGAAAGAGGTTGACCAAAAT
GGCGCTCTCACTTCACCCGCGTACCAGACGGAGCAGGGCCTGGATTGGTGGGACGACTTC
TCCAAGAGGATTACTGGGACGCCATCCCAATCAGAGGATCCACCTAAATTTGAATCTTTT
CTCAAGATTTCAAGGAAGGCATTTAACTACATCTGTTCACTTGTGAAGGAAGAAATAATG
GGTAAGCCAGCAAACTTCATTGATCTGAACGGCAAGCTTTTGTCTTTGAATGATCGAGTG
GCTGTTGCTTTAAGAAGGCTGAGTTCTGGAGAATCTTTATCATCTGTGGGCAATTTACTC
GGGATAAACCAAACAACAGTCGCTCAAATGACCTGGCGTTTTGTTGAAGCCTTGGAACAA
AGAGGTCTCCACCACCTAAAGTGGCCTTCCACTGGAGAAGACATGGAAGAGATCAAGTTG
AAGTTTGAAAAAATCGGAGGGCTCCCTAATTGTTGTGGTGTGATCGATACCACCCACATC
ATGATGTGCTTGTCCATGACCGATCGGGCGAGCGACATCTGGCATGACAAGGAGAAGAAT
CACAGCATGATCCTCCAGGCTATTGTGGACCCCGATATGAGATTCCTTGACATTGTCACT
GGGTGGCCAGGTAGTTTGAGCGACTCAATTGTGCTGAAAAGTTCAAATTTTTTCAGAATA
TGTGAAGAAGGAAGAAGACTAAACGAAAAGAAAATTAAATTGTCAGAAGAAACAGAATTG
AGGGAGTATGTTATTGGTGATGTAGGTTTTCCCTTATTAGAATGGCTTTTAACTCCGTAC
CAAGGACGTAGGTTTTCTGATTCTCAGGTGGAGTTCAATACACGGATTTCCGCCACTCAG
ATGGCAGCACAAAGAGCATTGGCTAGGTTGAAGGAGACGTGGAGGATTATAAATGGTGTC
ATGTGGAGGCCTGATAAGAATAGGTTACCGAGGATTATTTTTGTTTGCTGCTTGTTGCAC
AATATAGTTATAGATTTGGACGGTGAGGTGCAATGCCAGATGCCTGTTTCTCATCATCAT
GATACATGTTATCGGCAACAGGTTTGTGAATCAAGTGACAAGACTGCCGCCAGGATAAGA
GACGAGCTTTCCCTCCACTTATCTGGTGGATTGCTTTCTTGA
>c14879_g1_i1|m.45613 c14879_g1_i1|g.45613  ORF c14879_g1_i1|g.45613 c14879_g1_i1|m.45613 type:5prime_partial len:462 (-) c14879_g1_i1:92-1477(-)
CGGGTTCAGAGACTGCAGGTTATTGATCGGGCTGCGGCGGCGATTGCTGCTGCCCGTGCT
ATTCTGGAGGAGAGTAGTTTGGCGCCGGTGGAGCAGAATGTGGTTTCTGGTAAGCCGGAA
AATGAGATTTCAAATTCGGAGAGTGGTGGAAATGGCGAGACTGACCAAAAAGGGGCAAAG
AGAGAGAGTTCTATTGTTTCTCCATCACGAGGTGTTAGAAATGGAACCCCTGGCCCAAAC
TTTTGGTCCTGGACACCTCCTCCAGAAAATGACACAGATTTTGATAATGGTACTAACCTG
AAGTCAGCTCTACGAGCTTATTCGTATCCAAGTAAAATGGACTCCGTACTGGAGAGAGAA
CAATCTATAGATTTTCTGTCAATCCCTCTTGAGAGCAAGCTTTTTGAAAGGAAACACTAC
CCTCCTCTTCCACCCCTTCAGTCGATAATAGATGTTGAGCAAGTGGAGATTTCTAGTCAA
GAGACAGTTCACGAAGAAGAGAAACATGAACTCGATGTTCAATTTTCATCACATGCAGCA
GAAGCAGTTCAGGCTCTGAATAAGATGGATCAGGCCTCATCTCAAGGAGTCAATGCTGAT
GGATCAAGGTGGTGGAAGGAGACGGGAGTCGACCAAAGACCCGATGGCATAATTTGTAAG
TGGACTCTGACCAAGGGTGTCAGTGCTGATAAGGCCCTTGAGTGGGAAGAAAAGTATTGG
GAGGCAGCTAACCAATTTGAGTATAAGGAGCTTGGTTCGGAGAAATCAGGACGTGATGCT
TCTGGAAACGTTTGGCATGAATTTTGGAAGGAATCGATGTGGCAGGAATGTGGAGTTACG
CATTTTGAGAAAACTGCAGACAAGTGGGGGAAGAACGGATCAGGCGACGAGTGGCAGGAG
AAATGGTGGGAACACTATGATGCCTCTGGCCAAGCAGAGAAATGGGCTCATAAGTGGTGC
AGCATTGACCCCAACACACTCCTCGAGCCTGGCCATGCTCATATGTGGCATGAAAGGTGG
GGTGAGAAGTACGATGGAAACGGTAGCAGCACGAAATACACAGACAAATGGATGGAACGC
TGCGAGGGTGATGACTGGTCAAAATGGGGCGACAAATGGGATGAGAACTTCGATTCAAAC
GGTCAAGGTGTCAAACAAGGGGAGACATGGTGGCACGGCAAATACGGAGAGCAATGGAAC
CGCACATGGGGTGAGGGTCACAACGGGTCTGGATGGGTGCACAAGTATGGGAAGAGCAGC
TGCGGCGAGCACTGGGATACTCATGTGGAACAAGATACTTGGTACGAGAGGTACCCGCAT
TTTGGGTTCGAACATTGCTTTGAGAATTCGGTCCAGCTTCGTGAAGTTCGGAAACCGTCT
GAGTAG
>c14879_g2_i1|m.45622 c14879_g2_i1|g.45622  ORF c14879_g2_i1|g.45622 c14879_g2_i1|m.45622 type:3prime_partial len:76 (+) c14879_g2_i1:165-389(+)
ATGGCGTCGAACATCGGACCATATCCTCCCGCCTCCGCCGCACGCGCCGCTTTCCTCAAC
CCTCACATTCTCAAAAAACACTCGCTCATTTCCACTGTAGAACTCCCACACCGCTCAAAA
CCGACTGAAAAGGCCGGAATCAGAAGCAATCAAAGATCCTCAACAATTAAGGTTTCCAAT
GGCGGAGATTCGTACCTCGACTTGTGGCAGAGTGATGTGGAGCGA
>c14885_g1_i1|m.45636 c14885_g1_i1|g.45636  ORF c14885_g1_i1|g.45636 c14885_g1_i1|m.45636 type:internal len:41 (-) c14885_g1_i1:2-121(-)
GAGTGTAAAGCATTAGAGGAGAAGGATCCTGCCATCTCACAAGCCAATAGGCGGCAAAAG
ATGATTGCTAATTTACCTAAACTCTTTGACATGGTCTGTTTCTTATTTCAGTCAATCAAT
>c14887_g1_i1|m.45645 c14887_g1_i1|g.45645  ORF c14887_g1_i1|g.45645 c14887_g1_i1|m.45645 type:complete len:100 (+) c14887_g1_i1:770-1069(+)
ATGCATGGTCTATCAGCCACTAAATCAAAGAAATTCAATCTCACTTCACTTTTCATAGAT
AATATACCACCTCATGCTGATAATATATGGCTATTCAACATATTCAGGAAATTCGGGAGA
ATTAGGGATGTGTACATTCCTAGGAAGGTAAGCAAATTCTCTAGGAATAAATTTGGTTTT
GTAAGTTATGACTGTGAGGTTGCTGCTGGGGTAGCTTTGGCCAAAACCAACGGGTTGTGG
TTTGGAAGCAGGCGCTTATTCGTCAAAAAGGTAAGTTTTGGTAAAAAAAATTGGAGTTAG
>c14889_g1_i1|m.45661 c14889_g1_i1|g.45661  ORF c14889_g1_i1|g.45661 c14889_g1_i1|m.45661 type:complete len:100 (+) c14889_g1_i1:163-462(+)
ATGATTTCTGTGTCTTGTGGAAATGCAAATCCAGTGAAGATAACTATTATCAACACCCAG
TACGTGGAAACCGATGCCACAAACTTCAAATCCGTGGTTCAGAGGCTCACAGGCAAGGAT
GCGACGGTGGGAGGGATTGATCAGCCGAAGAGAGCAGTTGTGGGGGTTGTTAAGTCAATG
GCTCATGAGAAGTCTTCTTCAGTTTTGTCAAGACGAATGTCGTTCAAGGATCTTGATAGA
TTGATCATGGAGCTCCCGCCTTTGGATGAGCTTTATCGGCTTTGGTCGGATGGAATTTAA
>c1488_g1_i2|m.6746 c1488_g1_i2|g.6746  ORF c1488_g1_i2|g.6746 c1488_g1_i2|m.6746 type:complete len:439 (+) c1488_g1_i2:173-1489(+)
ATGAAGGAAACAAAGGGCCAAGCATATGGGATACATTCACAAGACAACCTGAGTGATATA
GACCTGATGAAGGACTTGGGAATGGATTCTTACAGATTCTCCATATCCTGGCCAAGAATT
TTCCCAAATGGAATAGGAGAACCAAATCCAGATGGAATAGAATACTACAACAGCCTCATT
GATGCTTTGCTCCATAAAGGAATTGAGCCTTGTGTAACATTATATCATTGGGATCTTCCA
CAGATGCTAGAAGATAGATATGAAGGATGGCTTAGCAATCAAATAGTGAATGACTTTGAG
CAATATGCTTTTACATGCTTCCACGCTTTCGGAGATAGAGTGAAGTACTGGATCACATTC
AACGAGCCTCGCGGCTTCTCCATCGAAGGTTATGATTTGGGGATTCAAGCTCCCGGGAGG
TGCTCGATTTTGAATCATGTCATTTGTAAGAAGGGAAAATCATCCACCGAACCCTACATT
GTGGCTCACAACATCCTCCTGGCTCATGCAGCCGCTTACCGTAATTACCAACTCAATTTC
AAGGAACGACAGGGAGGAAGAATCGGGATATCGCTAGATGCGAAATGGTACGAGCCGATA
TCAGAGTGCGAGGAGGACAGAGATGCTGCAAGTAGAGCGATGGATTTTACACTCGGATGG
TTCCTTGATCCTCTTTTGTTTGGTGAATATCCTCATTCGATGCAGAAACTTGTGGGGAAG
AGGCTGCCTAAAATGACTCATAAGATGTCCAGATCACTGGTTGGATCCCTGGACTTCTTA
GGCATAAATCATTACACCACATTGTACACACGAAACGATAGGACTCGAATTCGGAAACTT
ATATTGCAGGATGCTGCTACAGATGCAGCTGTGATCACAACCTCTTCCAGGCATGGAGTA
GCTATTGGTGAAAGAGCTGCTTCTTCCTGGTTACACATAGTTCCCTGGGGACTCCGGAAG
TTAGCGAGATACGTGAAGGATAGATATGGAAATCCACCAGTCATAATCACTGAAAATGGC
ATGGATGATCCTAATAGACCCTATACAGCTTTAAACAAAGCTTTACAAGATGAAAAGAGG
ATAGGATTTCACAGAGACTACCTCTCAAACCTATCTGCAGCCATAAGGGAAGACAAATGC
AATGTGCAAGGATATTTTGTGTGGTCTTTGCTTGATAACTGGGAATGGAACTCTGGTTAC
ACCGTTCGATTTGGACTGTATTATGTGGACTACAAGAACAATCTTACCAGGATTCCGAAG
TCTTCTGTTAGGTGGTTCAGAAGTATGCTGAGAGAGGCAAATGACTGGAGCTACTAG
>c14890_g1_i1|m.45664 c14890_g1_i1|g.45664  ORF c14890_g1_i1|g.45664 c14890_g1_i1|m.45664 type:complete len:359 (-) c14890_g1_i1:14-1090(-)
ATGTCTTCATCCAACAAGCACTGGCCTAGTATGTTTAAGTCCAAGCCCTGCAACACCCAC
CACCACCACCAATGGCAGCATGACGTCAATCCTTCTTCTCTCCTGTCTCCCGGTTGCCAC
AGAAGCACTTACTCATCTGTGCCTGGGAGTGAAGAAAGAACTCCAGAGCCAAAGCCAAGG
TGGAACCCTAAACCAGAACAAATCCGGATACTGGAATCCATTTTCAACTCCGGAATGGTT
AATCCAGCACGCGACGAAATCAGAAGAATCAGGTGCCAACTCCAAGAATTCGGTCAAGTT
GGCGACGCCAACGTCTTCTATTGGTTCCAAAATAGGAAATCACGAAGCAAACATAAGCAC
CAACGCCACCTCCAAACAAGCACCATCACCTCCAACAGACACCAACAAAAATCCACCACC
ACGACCCCCTCGGCTGGCACTATCGCCACCGCCCCGTCCCCATCCACCTCGTCATCGGAG
AAATCTTCTCCTACCAAGTCGGTTAACAATATCTACTTCCATAATAGTACCCCGCACCAG
GGCCAAGCGGAACCCTTCTGTTTTCCGGCCACGACTGCTGCCGTTTTCAGTCAAGGCTTC
GGATTCCCTCCCGAGCTATCTGGTGGTGTACTTAATCTTGGTCAGGGTGGTGATCAGACG
GATTGGAGTTGGTCTGGGATGTTGCTTAGTGAGTTGATGATGATGAAGAAGGTGGAAGAG
GAGAGGATGAATTACACTCGTGTTCCTACTGCAACCCCTCCCGCTAGTGCTGCTTCTACT
GCTACATCTTGTGCTACTGACCAAGTTTTTCCTAACACTACTGCTGTCAGTGTTCCATCT
ACCATCAATCACATTCTGGGTACAGGTGTTGGCTACTCGGCAGCAGTGGGTCCAGATAAA
TCAACGGTGTTCATTAACGACGTTGCGTTTGAGGTGGATGTGGGACCATTAAACGTGCGT
GAGGCATTTGGACATGATGCAGTGCTCATCTACTCTTCTGGTCACCCTGTGCTCACCAAT
GAGTGGGGCGTCACACTCCAGCCACTCCACCACGGGGGGTTCTACTATATGATATAG
>c14894_g1_i1|m.45683 c14894_g1_i1|g.45683  ORF c14894_g1_i1|g.45683 c14894_g1_i1|m.45683 type:complete len:165 (-) c14894_g1_i1:210-704(-)
ATGGCAAAACTCTACAGATTCTCAATCATTGTACTGTCGGCGTTCCTATTAGTACAACTA
ACGTTGTCCGAAGATCCACCGCTGAGCGCTCCGAGTCCGGCCCCTGAACTCGGCTCTGAC
TTACACTCTCCGCCGCCGGCAATTCCTTCTCCTTCGCCACAATTGAGTTCTCCTCCAGCG
CCTCCGCCGTTGGATCTGCCTCCTCCTGGATCATCCCCATCACCATTGCCTACAGTTTCT
CCGCCGACGAAGTCTCTGGCGCCGGCACCGATCGTGCCGAGTGATGCCGGTTCTAAGAGC
AGTGATACGAATGCAGATGATAGGGTGTCGAATGAGTCACCCGGTGGATTGAAAGGTGGA
CAGAAGGTAGGGATTGCGATCGGAGTCATCGCAGGAGCATGTGTGGTGGCATTAGGATCA
ATACTGTACCGGAAACGGCAGCAGAATGTCCAGCGATCTCAGTACGGGTACGCAGCGAGA
AGAGAGATTCTGTAG
>c14897_g1_i1|m.45696 c14897_g1_i1|g.45696  ORF c14897_g1_i1|g.45696 c14897_g1_i1|m.45696 type:complete len:232 (-) c14897_g1_i1:342-1037(-)
ATGAGTTGCAACGGATGCCGAGTTCTTAGAAAGGGATGCAATCAGAATTGCATATTGAGA
CAATCGCTTCACGGTATTGACAGCCATCAAGCTCAGGCCAACGCCACCGTCTTCGTAGCC
AAGTTTTTCGGCCGCGCCGGCCTCATGTCCTTTCTCTCCTCCGTCCCCGAGTCTCAACGA
CCTGCTCTGTTTCACTCTCTCTTGTTTGAAGCGTGTGGGCGGACTGTGAATCCGGTGACC
GGAGCCGTTGGACTGTTACGGACGGGAAACTGGCGCTTATGTCAGGCGGCGGTGGAGACG
GTGCTCCGAGGCGGAGCATTACGTCCGATTCAAGAGTTTCCCGGTCTAGCTCCGGCGCTG
GATTTCGATAACAGCCAAACAGGCTCCCGTACTAACAAGATCGACTTCTCCAGATCCCAA
GATCTCAATTTTTCCCGTAAAACGATGAATAATAGCCAGGAATTAACGACGGCGAGACAA
GAACCGGCCGCCGATCTTAATCTCCACCTCACACAAGGTATTATCCCAGCGAGAATTAAT
GCCGGAGGGACCGCCAATCGATGTCCGGACAAGCGGAGGGCCGAGACGCCGTCGGAGGAA
TCCGGAATTTCGACGTTGGCCAGTGGATCATTAGCGCATCATCAGAAAACTTTACAAGGA
AAAACGGATACGACGGTTTTGAGATTGTTCTTCTGA
>c1489_g1_i1|m.6763 c1489_g1_i1|g.6763  ORF c1489_g1_i1|g.6763 c1489_g1_i1|m.6763 type:5prime_partial len:35 (+) c1489_g1_i1:2-106(+)
TTGGATCAAGGAAATGATTTGGGGTTCCATCCTTCTTTAAATCCCATTGAAGAATCAGAT
TCTCAGTTCATCAGATGTCCTACGAAAAGGGTGCCCTTTTGGTGA
>c148_g1_i1|m.676 c148_g1_i1|g.676  ORF c148_g1_i1|g.676 c148_g1_i1|m.676 type:5prime_partial len:108 (+) c148_g1_i1:2-325(+)
GACCTCACTTGCATGTACATCCAGGCTTTGGTGGAGCTGGAGTGTCAAAAATGGGTAGAG
AAGGGGGTGAATGTAAAGTACGAAACAAGGAATAACAGGAATGGATACAAAGCGGGCGCC
CTTCGTGATGGACTACAGAAGCAATATGTGCAGGAGTGTGAATTTGTAGCAATCTTCGAC
GCAGACTTCCAACCTGACAAAGATTTTCTTTGGAGGACAATTCCTTATCTTCTTGAAAAC
CCAGAATTGGGTTTGGTTCAGGCAAGATGGAAATTTGGTAAGGACAATAGCACTATTAAT
CCCAAAAGTATGAGCACCGGATAG
>c14903_g1_i1|m.45715 c14903_g1_i1|g.45715  ORF c14903_g1_i1|g.45715 c14903_g1_i1|m.45715 type:5prime_partial len:185 (+) c14903_g1_i1:3-557(+)
GAAAAGATTTTCAGGGCAATTCACCGTGGTTCAAATTGCCCACTCAGGAGTAAAGTTACT
AGCTCTGCTCCAATTCATCAGAAAAAGGATGCAGATGAAGCTATTTCTACAGAAGTTCCA
GTCATTCTCAACACTCCAAGTTCGCCAGCTCCATTGAAATTGAAAGCGGATGCTTCACTT
AAAAAGAGCGGGCAAGTGGAGAAAGTTGCACGAACTCGCCTTGCAGAACCGGAGAAATCC
ATGCCCATGGTGGATACATCCCCACCGAGGATGACAGTTGTCCGATCAGGTCAGGGCACC
GGGCAACAAGACGTGGTGAAAGATAAGGAAGTTCAATTGAAGGAGGAAGATGAAAATGGT
AGTGATAAGTTTTCTAGCTATATTGATCGTGCTAAGGCTGAGATTAGAACTACATCAGGT
ATTGGTGCTGGTAATGGTGGTAGCCGTGGTGGTGGTGGTGGAGGAAAGAGTATGTCGAGG
CCAGATAGTTTCAATAATAGGGTTAGTGATTATATTAAAAGGGCGAAGCTTAAAATAAGA
GCATCCATCAAATGA
>c14912_g1_i1|m.45739 c14912_g1_i1|g.45739  ORF c14912_g1_i1|g.45739 c14912_g1_i1|m.45739 type:internal len:35 (+) c14912_g1_i1:2-103(+)
CACGAAAATGAATCAGATGTAATCGCTTCTTCAGAGGAGAATGTCGTCACGGTAGAGTCT
GAAACCGAACTCGGAAACCAGGAAATTCAACATGAGGTGATA
>c14919_g1_i1|m.45780 c14919_g1_i1|g.45780  ORF c14919_g1_i1|g.45780 c14919_g1_i1|m.45780 type:complete len:183 (+) c14919_g1_i1:137-685(+)
ATGAAACGATCGATCGACGCCGACGAGTGTCCCGATAAGAAGACGAAGAAGATGAAGCCA
GAAAAAGAGACGGAGGAAATAAACGATACGCCGGTGTTTGTGCTGACAGACGAGAACTTG
CTTCACGAGGTGCTGAAACACGTGGACGCGCGATCGCTTGCTACGGCATCCTGCGTGAGC
AGACAGTGGCGTCGTACGGCTGAGAACGAGCGATTGTGGGAGATGATCTGTACGAGGCAC
TGGGCCAACATCGGCTGCGGAAATCAACAGCTCCGTTCCGTCGTCCTCGCCCTCGGCGGA
TTCCGCCGCCTGCATTCACTATACCTCTGGCCCCTCTCGAAACCATCTCCTCCTCCTTCT
ACTTCGGCTCCGACTTGGCCTTTGCTTCCACGGTCTCTTCCAGAGGTTGTTCCGGCGAAG
CCTGCTGCCGGTGTTTGTGTTGGTAAAACTCGATGGGGAAAGGACGAGGTTCATCTCTCG
TTGTCCCTTCTCTCCATTCGGTACTACGAAAAGATGAACTTCAACAGTAATCGAGGGAAA
GGACTTTAA
>c14925_g1_i1|m.45794 c14925_g1_i1|g.45794  ORF c14925_g1_i1|g.45794 c14925_g1_i1|m.45794 type:complete len:571 (-) c14925_g1_i1:182-1894(-)
ATGGCTTCCAAGAATTTTATTTCTTTAACAATTTCTCTCATAGGTGTCTTCTTTCTCTTT
ACCAACTTGCTGTCTGCGTCGACGACGGGTCTCAACATAGCACTCGAAATGGTGCCGTTC
AAGGCGGAGAGCAAAGGTGGCGGGGAGTGGGTGCTACTGCAGAAAAGCATAGGCGTCTCT
GCCATGCACATGCAGCTTCTTAAAGACAACAAAGTTGTCATTTTTGATCGGACGGACTTC
GGCACATCTAATCTCTCTCTCCCCGCTGGCAAATGCCGACGCAACGACGCCGTCTTGAAA
CTGGACTGCTCCGCCCACTCCCTAGTGTACGACGTCGGCACCAACACCTACCGCCCTCTC
AGTGTCCAAACCAACGTCTGGTGCTCCTCCGGCTCCCTCCACCCAGACGGAACCCTAGTA
CAGACCGGAGGATACAGCGCCGGTGATCGGAAAATTAGGCTCTTCGCCCCCTGTAACGAC
AACAACTCCATCGCTATTGATCAATGCGACTGGATTGAATTGCCCGCAGTCTTACAAGTC
CGGCGGTGGTACGCCTCCAATCATATTCTCCCCGACGGCCGCGTTATAGTCGTCGGCGGT
AGAAAACAGTTCAATTACGAATTCTTCCCCCAAAGTTCCCCACCAAAGGTCTTTTTCCTC
CCGTTCTTGAATACAACTAGAGACAGATTCGAAGAAAACAATCTTTACCCATTCTTGCAC
TTGTTACCAGACGGAAACCTCTATATTTTCGCTAATCGCCAATCGATTTCTTTCGATTAC
GTAAACAACAGGATTCTTAGAGTGTTTCCGGCGATTCCCGGGGAGAAAAGAAATTATCCG
TCAACCGGGTCGTCTGTTTTATTGCCGTTAAGTGGACAGTCACCGGCGGCGGAGGTGTTG
ATTTGCGGTGGTGCTCCTTATTTAGCGTTCTACAAGTCGGATAAATTAAGAAGATACGTG
GAGGCGTCTAGAACCTGTGGTAGGTTGAGAGTTTCCGATTTAGAACCACAGTGGATAATG
GAAGAAATGCCCATGAGTCGGGTGATGTCGGACATGATACTATTACCTAGCGGTGACGTA
CTCATCATCAATGGCGCATCAAACGGTACAGCCGGGTGGGAGGACGCTGTCGGGCCCGTT
TTAAACCCGGTTCTTTATTCCCCGACTCAGCCCGACTTGAAAAGGAGGTTTCAAGTGCTC
AATCCTTCTGCTATTCCCAGAATGTACCACTCGGCTGCTACATTGTTGCCAGATGGAAGG
ATTCTAGTGGGTGGAAGTAATCCCCACGTTAAGTATAATTTCACGGCGTTACCTTACCCG
ACGGATTTGAGTTTGGAGGCCTTTTGGCCACCGTACATGGCCCCACACTACTCTGACCTC
CGCCCTAAGATCCAAGCAGTGAAGTCGTTAAACAATGTCTTATCGTACGGTCAGAATTTC
GCTATCAGATTCTCAGTGGCTAGTCATCGGCCAGAAGAAGAGATCGCTGTAACAATGATT
GCACCGTCTTTTTCAACACACTCTTTTGCGATGAATCAACGGCTGATATACTTGGACGTC
GTGGGTGGGGTCTACCGATTGTCGGAGTATGAGTATAAGGTTCGTGTCGTTGGGCCTCCA
ACAAGGAATGTTGCACCGCCGGGGTATTATATGATGTTTGTGGTGCATTGTGGGATACCA
GGAGAGAGTGTTTGGATCAAGATCAACAATTGA
>c14935_g1_i1|m.45823 c14935_g1_i1|g.45823  ORF c14935_g1_i1|g.45823 c14935_g1_i1|m.45823 type:internal len:46 (+) c14935_g1_i1:2-136(+)
AAATTCGTATACCTCGGTGACCTTCAGGTGAAAAGCGAACTCCCCAGTACTTTCAAGGCA
TTCCGATTTCAACAGCACAGATGGTCCTGTGGTCCTGCAAATTTGTTCAGGAAAATGGTG
ATGGAAATCATTAGA
>c14964_g1_i1|m.45881 c14964_g1_i1|g.45881  ORF c14964_g1_i1|g.45881 c14964_g1_i1|m.45881 type:complete len:65 (+) c14964_g1_i1:1064-1258(+)
ATGCCGTGTCTAGACTTTCTCATATGGAATTGCAGAGGAGCTGGGAATGAAAGATTCTGT
ACTCATTTTAAGGACTTGGTTACTTTCTATGAACCTCAGGTGGTGGCGCTGATGGAAACG
AAGGTCCGTATGGAACAAATGGGCTTATTTTTCAAAAAATTAGGGTTCTTGGCCTCTTTT
TTGTCGATCCGGTAG
>c1496_g1_i1|m.6783 c1496_g1_i1|g.6783  ORF c1496_g1_i1|g.6783 c1496_g1_i1|m.6783 type:internal len:237 (-) c1496_g1_i1:2-709(-)
TCTTCAACCAAAAACCCAAAAATGAAATCACAGAGAAACATTCTCCAATCCATCACTATT
CTCTCTCTCATCTTATTCACAACTCTCTCTCACTCACTCACTCTCTCCACAAACTCAAGA
TGGATCATCGACGCAGAGTCCGGCCACCGGGTCAAGCTAACCTGCGTCAATTGGGCCGGT
CACCTCCATGCCATGGTAGCAGAAGGGCTTCAAAAAAAACCACTTAAACAAATCGCTGCT
TTCGTGGCTTCAAATGGGTACAACTGTGTGCGACTCACGTGGGCTACTTATATGTTCACA
AGGTCCAATTATTCCAACCTCAATGTTGCAGAATCTCTTGATCAGTGGGGCCTGGTAGAG
GCTAGGGAAGGTATGGCCAAGCATAATCCTGAGTTTTTGGCCATGACCCTTTTTCAGGCC
CAAAAAACCGTGGTCAATGAACTTGGTGCTCACAAGATTATGGTGGTGTTGGATAATCAT
GTTAGTTTACCGAAGTGGTGCTGTGGTGGTAGTGATGGAAATGGGTTTTTTGGAGATGAG
TATTTTGATCCCAATGAATGGTTGCAGGGGTTGAGTATGGTGGCTAAACTGTATAAAGGC
GTACATACGGTAGTCGCAATGAGCATGCGAAACGAGCTTCGTGGACCACATCAAAACGAA
AACGATTGGTACAAATACATCCAAATGGGGGCAAACGCAATCCACAAA
>c15002_g1_i1|m.46031 c15002_g1_i1|g.46031  ORF c15002_g1_i1|g.46031 c15002_g1_i1|m.46031 type:internal len:65 (-) c15002_g1_i1:1-192(-)
TTATTGTCTCAATCCAAATACACTGCAGATATTATTCAACATGCTCGTCTATCAGACACA
AGGACAGTTGATACTCCTCTTGAGCAAAATGCGTGTTATGCTCCAACTGACGGCACTCCC
TTGTCTGATCCGACCTTGTATCGGACCATAGTTGGGAATCTTGTCTATCTTACTATCACT
CGTCCTGATATT
>c15018_g1_i1|m.46071 c15018_g1_i1|g.46071  ORF c15018_g1_i1|g.46071 c15018_g1_i1|m.46071 type:5prime_partial len:227 (+) c15018_g1_i1:3-683(+)
AGTGCTTGTGTCGTTGGCGTGGATTCAGAACTCGTGAACGAAATGAGCAGGAAATCGAAA
GCCCATCAGAGGAAGAGCGGCGGTGGGGGTGGTGAAGACGACGAGGTAGAGTTGCTGCTG
CGAGCGGCGGAAGACGAGTTAATTCTGAACCTCAGCGTGGATTCTCACATGTCTCGTGGT
GTATCTCATGCTTCTAATTCCAATATCGACCCTGACCTCGACCGTCGCTTCCAATCCCTC
AAATCCTCCCGATCCAATGCTACCATAAAAGCAGAAGCTCAGCCACTGCCGAACCCCCAA
CGCCCACCACCACAGACACCAGTCCCTTCTGCTACTGTTGCCGCTGATGATGATCTGCTT
GCTAGATTTGCTGTTCTCAAGGGATCTCTTCCCTCCTCCTCCTATTCTTCTTTCTATCCC
AACTGCCTTGAAGAGCAATCTAATGGGACGAGGACTTCGACCGATGGAGTGGACGTAGAT
GAAGTCCAGAAATTGATCCAATGGGCTGTTGACGCCGCTCGACTCAATCCTTCTCCTCCC
ACTGATTCCGATGATGGAATCCACGACGATGATGGCATTAATGACGACTCTGGTGACGGT
TTTAGCGACCACAGTCACCACATCGCCCGTATCGGTCATCAAAAGAAGGGTGGAAGAAAG
CAGGGGAAAAAGAGCAAGTAG
>c15020_g1_i1|m.46081 c15020_g1_i1|g.46081  ORF c15020_g1_i1|g.46081 c15020_g1_i1|m.46081 type:3prime_partial len:104 (+) c15020_g1_i1:160-468(+)
ATGGATTACCTAGAGGAGAGGAAGAGGGTGATCATGTTATGTACGGAGGGGAAGAGGGTG
ATCGAGTTATTGGCGTCAGGGGAGACGCGGAGGTCCTCTGTGGGAAACTTCCTGCGTGTG
AAAAAGGAGGAAAACAAAAACATGAGAAATAGTGAAGAGACAGAAGAATGCATCATCCTT
GATTCCGATCCCAATGACTCCACAATTGACCTCTCCAAGCTCTCCATATCTAGTGATCTT
GATGCCACAGGCGTCTCAGTCCTCGCTGAGAAGGGCCAGGTGGCATGTAGAGATTATCCA
CATTCCAGG
>c15023_g1_i1|m.46104 c15023_g1_i1|g.46104  ORF c15023_g1_i1|g.46104 c15023_g1_i1|m.46104 type:internal len:37 (+) c15023_g1_i1:2-109(+)
GAGGGAATGCTTTCGTTCACTTCTGGTGTGATATTACCTTCAGGGGTTGTGAAATCAAGC
GGCGGTGGAGATTCAGATCACTCCGATTTAGAAGCCTCTGTTGTTCGG
>c15032_g1_i1|m.46127 c15032_g1_i1|g.46127  ORF c15032_g1_i1|g.46127 c15032_g1_i1|m.46127 type:internal len:49 (-) c15032_g1_i1:1-144(-)
AACCTTAAGTTAACTGCAGAACTGCAAGAGTTATTTCCAGATCCTTTGGTGTATCATCGT
CTTGTGGGTCATCTTATCTATTTAACGAACACAAGCCCGGATCTTACTTTTGCCGTCAGC
GTTGTGAGCCAATTTATGCATTCA
>c15034_g1_i1|m.46131 c15034_g1_i1|g.46131  ORF c15034_g1_i1|g.46131 c15034_g1_i1|m.46131 type:complete len:471 (+) c15034_g1_i1:182-1594(+)
ATGCTCACAATCCTCAACAAAAAACTCAAGCGTCTCTGTTGCAGGCTCCGGTGGCCGGTC
CACCGCCGTGCCAAGTCCAAAGTCGTTGTCAAAAAGTTTGGAAAATCGAGCTCCAAATCT
ACTCAAGACCCAATTCGTAATGGGTCGGCAATAGTTCATCCCAATGGCACATCATCTGTT
TCCAAGTCAGAAAAGCGGATTCGCATAGCCACATTCAATGCTGCCCTGTTTTCCATGGCT
GCCGTAGATGATGATTATACGAAGATTAAGCAGCGATCACCATTTGATCGGCCGAAGAGC
ATACTAAAGCAATCTCCCCTCCATCCCAATTCCATGAATGGTTCAGAAAATCTTTCTATC
CGAGAAAAATTCGCGAAATCGAAGTTAAGGGTTTCGATCAATTTGCCAGACAATGAAATA
TCTTTGAATCGAAGCGGGCGATTGAGGTTTAACGAAGATGACAAAGAAAAAGAAGATACT
GCTTCTACTTCTTCAAGTAACAGTACGAGTAGATTTCTGAAAGGGAAAACTCCATTGAGA
TCCAATTCGAGCTTGACTTCGAAAATGGAAAATGGGGTTGATCAAAACAAGTATAGGAGT
AGTAGAACAGTTGTTGAAGTGTTGAGAGAATTAGATGCTGATATATTGGGATTGCAAGAT
GTGAAAGCAGAGGAAGAGAAAGCTATGAAACCCTTGTCTGATTTGGCTTCTGCTTTAGGA
ATGAACTATGTTTTTGCTGAGAGTTGGGCTCCCGAATATGGAAACGCCATTTTGTCAAAG
TGGCCGATTAAGAAGTGGAAAATTCAGAAGATATTCAACGACTCCGATTTCAGGAATGTT
TTGAGGGCCACCATAGATATTCCGCAGGTAGGAGAAGTGAATTTCCAATGCACCCTCCTA
GATCATCTAGATGAAAACTGGAGAATGAAGCAGATTAATGCAATAATAGAATCGAACAAC
AGCCCACATATTTTAGCCGGAGGACTCAATTCTTTTGATGAGACAGATTACTCATCAGAA
AGATGGACAGACATTGTAAAGTATTATGAAGAAATGGGAAAGCCAACGCCAAAGGCTGAG
GTGATGAGATTTTTGAAGAGTAAACAGTACACAGATGCGAAAGACTTTGCAGGGGAATGT
GAATCTGTTGTCATGATTGCCAAAGGCCAAAGTGTGCAAGGGACCTGCAAGTATGGAACA
AGGGTAGATTACATATTGGCATCATCAGATTCGCCCTACAAATTTGTTCCTGGTTCTTAC
TCAGTTTTTTCTTCCAAAGGGACTTCTGATCATCACATAGTGAAAGTGGACGTATCAAAA
GTACAAAGCAATGCTCCACAATTCGTCAATAGGAAACAGAGGCAATCTAAACAGAGGGTT
GTAAAAATAGCAAACTCTTTGGAGAACAGATAG
>c15041_g1_i1|m.46149 c15041_g1_i1|g.46149  ORF c15041_g1_i1|g.46149 c15041_g1_i1|m.46149 type:internal len:56 (-) c15041_g1_i1:1-165(-)
CCTCCAAATGTCAGTTCTATCCGGTCGTTGAACCTCGAGAGGTCAAATCATGTGACTAAT
GGAATGAACACGACTTTGCAATCTTTGGAATCTATAGAACATGGATCCTTGTCATCCAGT
GCTTCTTTTGCTCATATGCCGTCTAATACCGGAAGGCATTCACTT
>c15047_g1_i1|m.46161 c15047_g1_i1|g.46161  ORF c15047_g1_i1|g.46161 c15047_g1_i1|m.46161 type:5prime_partial len:193 (+) c15047_g1_i1:2-580(+)
TTGAATATTGGTCCCGCAAAAACCATGTGGGCGTCGTCCGCAATGCTGTCCAGACCACCG
CCATGCGTTCCCAAAATTAGTGCCGTCGCCAATCCAGCTCTCAGATTCTCTTGTTTCGCC
GGCTCAAATAAATTTCAATGCCGACTACATCCTCATAACGACGGCAGCGACGACAAAACC
AATGCCGCCGCCCGAAACGTCGGGGGTTTAGGTCACAACGTCCTCACCACTCTCAAATCC
AATCCAGACGGCCAGAATAGCGCCCCATCAATCAAAATTTCGAACCCAAAACAACAGAAA
AAATCAATTGAAAAAGAAGAGAGAGTGTTAAGTGGTTCGGATGTGTTATTAGCATTGCAA
AGAGCCAGCGCTAAGAAAATAAAGAAGGAACGAAGAGATTTTCCGTCTTCTTCGGCCACC
ATTAAAAACCAACATCGCAGAGGTACAGAGCAAGTAGACGAAGAAGATGAAGATTCAAAT
TACGGCGATGCTCAACCCATTTGCATAAAAAAGGAGTGGAATACCCGTTTGGATGAGTTG
ACAAAACGCCTTCTCGAGCTTATGGATGAAATTCAGTAA
>c15052_g2_i1|m.46169 c15052_g2_i1|g.46169  ORF c15052_g2_i1|g.46169 c15052_g2_i1|m.46169 type:internal len:89 (-) c15052_g2_i1:1-264(-)
ACTTCAGCTCTAGGAGTGTGGGTTCTGGGAAAATTAGGTTTTCTAAACCACGATCCGTTC
ATATATGATACCGCACAGAAGTTCCTGCCTGCGGCAGTAGTGTTTTATCTTGCAATTTTC
ACCAACACCAATCTTCTTCGCCATGCCAATGTTGATACGTTCATAGTTTTCCGATCATTG
ACGCCCTTTTTGGTTGCCATTGCGGATACCACATTCAGAAAACAGCCGTGCCCTTCAAAG
CTTACCTTTCTTTCCTTGGTCATT
>c15064_g1_i1|m.46231 c15064_g1_i1|g.46231  ORF c15064_g1_i1|g.46231 c15064_g1_i1|m.46231 type:5prime_partial len:500 (-) c15064_g1_i1:380-1879(-)
TCATTTGAAATGGAGGACAAGAAAATGGAAGCAGAGCCCCTTGCACCACCACTCGCGTTG
TCACCGCCACCACCTCAAAACCCTAATGATGGTTCCCAACAAGAACTGTCAGTGTCAACA
GTACCACCATCACCGCTCCAACGCCGGCAGCCACCACCACCAAAGCGCTTCATCAGAAAC
CAAATCCCGGACTCCATCACCAACAACGCCGCTCTCAACGCCTCCATCTCCCTCCTACCG
TCCAATTACAACTTCGAGGTCCACAAGTGTGTCTGGCGCATACTCTCCACTGGCGCCAAG
TGCGTCGCCCTCCAGTTCCCCGAGGGCCTCCTTATGTATTCCTTAATCCTCTCAGACATC
TTCACCGCCTTCGCCGCTGTCAAAAACTGCTTTATCCTCGGCGACGTCACCTATGGCGCG
TGCTGCGTCGATGACATCTCCGCCGCCGCTCTCGGCGCAGAGCTCCTCATCCACTACGGC
CACAGTTGTCTCGTCCCCATCGATTCCACATCCATCCCCTGCCTCTACGTCTTCGTCGAT
ATCAAAATTGACGTTGACCGCCTCATAGACACGGTCAAGGTAAATTTCAGCACCCTAATC
ACCAAACAATTAGTTATTGCGGGAACGATTCAGTTTGGAATGGCGATTAGGGCTGCAAAA
CCTGAGCTAGAAAACCTGGGGTTTAGGGTTTTGGTGCCACAGTCTAAGCCCTTGTCTGCT
GGAGAAGTTCTCGGTTGCACGGCTCCGACTATCTCAAAGAACAGTTTTGCTAGTTATGAT
TATAGTGATGAGAACGTGGTAATCTTTGTGGCTGATGGAAGGTTCCATTTGGAAGCATTC
ATGATTGCAAACCCTAGAATTAGAGCTTTTCGGTATGACCCTTATATGGGGAAATTGTTC
TTGGAAGAGTATGATCACAATGGGATGAAGGAATCAAGGAGGAAAGCAATTGTGAAGGCG
AGAGAGGCAAAGAATTGGGGGATTGTGTTGGGGACCCTCGGGAGGCAAGGGAATCCAAGG
ATTCTAGATCGGTTGGAGAACAAGATGAGGGACAAGGGTTTGGATTGGACCGTTGTTTTG
ATGTCGGAACTCTCTCCGTTTAGGGTCACTTTGTTTGGGGAATCAGTGGATGCTTGGATT
CAGATTGCTTGTCCTAGGCTTTCGATTGATTGGGGTGATGCTTTTGTGAAGCCCCTTTTG
AATCCATTTGAGGCGGAGATAGCTCTTGGTAATTTACCGGGTTGGTGGGAGAGGAAAAAG
GCAGTTGAGGATTTCAATTGCCATTGCAAGGATGGTTTGGATTGTTGGCAGAATGAGTCG
TGTTGCGCGTGCAACAATGGGGATGGTAAAGGTAAGGGAGAGGGAGAGGGTGCTGTGGAT
TATCCAATGGACTATTATGCTAAAGATGGAGGGGAATGGAATTCTTGTTACTCAAAGAAG
CAGTCTCGTCCAGTGCGGAGAAATCTTACATCTGGGAATGATAGTGCTGCTAGTTCTTAA
>c15072_g1_i1|m.46252 c15072_g1_i1|g.46252  ORF c15072_g1_i1|g.46252 c15072_g1_i1|m.46252 type:5prime_partial len:802 (-) c15072_g1_i1:182-2587(-)
GCGACTATGGAAACGACGGACTCTCCACCCGAACTCTTCGACAACCACCTCAACAATGCC
ACCTCCGACGACGACTCCCCCGAAAGCCACCTCTTTCTGCCGCCCAAAGCCTCCGTCTTT
ACGCAGGAAATCGACGCCAATTCTGAACCGCCACCCAACGACCAACCCCAAACCCCGCCC
AAGAAAAGACGCCGAAGGAAGAAACAGTTCCCGGAGATGATCTCCTCCGCAGCCGCCTTC
AACAGCCTCCGAGTCCTCCGTGATAAATCCACGGACGATGCCGTCGAGGTCGACGACGAC
GCTCCGTCCAAGAATCGCCGACGTCAGTGCGCCACCGATCTCGATAAAGAAGTCGACACC
GAGGCCCTCATTGCGATCTCCGTTGGATTCCCCATCGACTCCCTCATAGAACAGGAAATC
GAAGCCAACGTTGTTTCTCAAATCGGCGGCGCAGAACAATCCAACTACATCGTCGTACGG
AATCACATCCTCGCTCGATGGCGATCGAACGTCTCGGTCTGGATGACTAAAGATCACGCT
TCAGAGTCGATTCGTGCCGAGCACCGAGGACTGGTTAATTCGGCGTACCATTTCCTCCTC
CACCACGGTTACATCAACTTCGGCCTTGCTCCGGCCATCAAAGAAGCCAAATTGCGGCCT
CCGGAGGGGTCCACGAGAGGTAATATCGTCATTATCGGTGCTGGAATTGCCGGATTGGTT
GCTGCAAGGCAATTGATATTTTTAGGGTTCAAGGTTGTAGTTTTGGAAGGCAGGACTCGT
CCGGGCGGCAGAGTCAAGACGAAGAAGATGACCGGAGGTAATGGAGCCGCGACAGCGGTA
GCAGTGGATGCGGCTGCTGACCTAGGTGGCAGCGTCCTCACTGGAATCAATGGCAACCCG
TTCGGAGTCCTTGCAAGGCAACTTGGGTTTCCACTTCACAAGGTGAGAGACATATGCCCA
TTGTATTTGCCTAATGGCTGTACTGTGGATTCTGAAACTGATTCCCGAGTAGAAATTTCG
TTTAATAAGTTGTTGGATAGGGTTTGTAATCTTAGGCAAGCAATGATGGAGGAAGTTAAA
TCTGCAGATGTCTCTTTAGGAACTGCATTAGAAGCCTTTCGTCATGTTTATAAGATTGCA
GAAGATCCCCAAGAGCGAATGCTCTTGAATTGGCACCTTGCAAATTTAGAATATGCAAAC
GCTACTTTGATGTCGAATTTGTCAATGTCGTTTTGGGATCAAGACGATCCCTATGAGATG
GGTGGGGACCATTGCTTCATCCCAGGAGGGAATGAGAGGTTTATTAGGGCATTGGCGGAG
GACTTACCGGTTTTTTACAACCGGACAGTGGCGAGCGTTAGGTATGGAGTTGATGGGGTT
TTGGTCTATGCTAATGGCCAGGGGTATAGGGGAGACATGGTTCTATGTACAGTTCCATTA
GGTGTGCTTAAGAAGGGATCTATTCAGTTTGTCCCGGAGCTACCACAACGAAAGAAAGAT
GCTATTGAGAGACTAGGATTTGGGTTGTTAAATAAGGTCTTAATGTTGTTCCCTTATGAT
TTTTGGGGTGGACAGATAGATACATTTGGGCATTTGACAGAGGATTCGAGTATGAGGGGT
GAATTCTTTCTGTTTTACAGTTATTCTTCGGTATCAGGGGGACCACTTCTCGTCGCTCTT
GTTGCCGGGGAGGCTGCTATTAGATTCGAAAAGATGTCCCCAGTGGAATCCGTGGAGAGG
GTCTTGGAAATATTGAAGGGTATTTTTAACCCGAAAGGGATTTCTGTTCCCAATCCACTT
CAAGCTGTTTGCACCCGTTGGGGACAAGACCAATATGCTTATGGCTCCTACTCATATGTT
GCAATTGGTGCTTCAGGCGATGACTATGATATACTTTCTGAGGGTATTGGAGATGGGAGA
GTGTTTTTTGCTGGAGAAGCCACTAACAAGCAGTATCCGGCAACAATGCACGGAGCATTT
CTCAGTGGGATGAGAGAGGCAGCTAATATATTGAGAGTTGCTAAGCGGCGGTCAGTAGTT
CCAGAAGAAAAACAAAGTAATGTTATTATGAAAAATGGTGATGTTATTAAATTATTTGAG
TCCCCTGACCTTAAATTTGGTAGCTTCTCCGTTTTGTTCGATCCTACGTCTAATGATCTC
GAATCTAGTTCTTTGTTACAAGTTGCATTCAAAGGGGAGAAACTTGATTTGGGTTGTCTG
TATCTTTATAGCTTGATCCCAAGGAAGAGGGCTATTGAACTAAGTGAGGTGGATGGAGAT
GTTAACCGGATGGAACTTTTGAATGGTGTGTTTCAGGCCAAATTGGTCGGGAGAGAGAGT
CTATGCAGTGCTGCAGAATCTCTTATCGTTTGCATTAATTCAATCAGATCCAGCAGCATA
AATTGA
>c15077_g1_i1|m.46266 c15077_g1_i1|g.46266  ORF c15077_g1_i1|g.46266 c15077_g1_i1|m.46266 type:complete len:469 (-) c15077_g1_i1:242-1648(-)
ATGGTGGAGGAGGAGCACGATGAGAAGAGAATAATAGAATCTTCTTGCGGAGGTGGAGGT
GCAGGAGGAGGAGGGGGAGGAGTTCCGACAACGGTAGTGGTGGTGGTGGTGCCTCACGAG
TTAGTGGTGGCGGAAGTTCTCACAAAGCTTCCGGCCAAGTCTCTGATGCGTTTCAAGTGC
GTGTCAAATCTGTGGAGCTCAACAATCTCCCAAGATACTTCCTTTTACAAGGCCCACCGC
CGTGCTCGGCGTGCCTCCTCCGGCCTGTTCGTTACATATCCCGACGCCGATGACTACTTA
CGCTGCTTCTACGCAACCCTCCCTTCTATTGGTGAATCCGTTTTGCTTCACCAATTTCGT
ATTTCTACTGGGCGCTCCTCCTCAGATTCGGATTCCTGCAAATTCAATGGAGCTACGGAA
GTAATCAACGGCCTCTTCTGTTTGTACGCAGGTAATCGTTCGTGGATATGCAACGTCTCT
ACCCGTGAAATTAGGGAGCTTCCTCCTTCGTCAGGCCTTGATAATGCCACATGCTTTCAT
TACTTTTTTGGGTTTGTTTCTTCTACTTGCGAGGAATACAAGTTGCTTAAATTATGCTTG
GTTCCAAGACGTATGAATGTTGCTGATTTTCATACTTTAGAGTGCGAGATTCTTACTCTG
GGAAAGGACTCGTCGTGGAGAAGGCCGTGGCCTTTACTGGATTCTCTGGAATTTGACTTT
GTATTGAACCGAAATAGCGTTTACATAGATGGATATCTCTGTTGCTGGCATCGCGGCGGA
TACAGATTTAACGTTTTGAATTTTGAAGATGAGAGCTTTCAAGTGATTGACCCGCCACCA
AAGGCTAGCGGTGGTTGTATCTACGATGAGCGTGGTTCGTTACTGCTGCAATTCAGAGGC
AATTTCGCTCTGTTAAGGGAGGAGCTGTTTGGTAGAGTTCTACATGGGTTAGGTAATCGA
AAATTAGAGCTCTGGATATTAGAGTTGGAGAAACATAAACGGGGGTCATATAAATGGATT
AACCATTCTATCGATGTTCCATGTGATTTCCCTACTGGTGCATATAGTTTTCTTGGCAAC
CTCCCCCTCCCCACTGGTGATCAGACGTTATTGACTGGCCAAGTGGAGATGATCAATAAG
TCAGATGTGCTTATTTATTCATATGACCACACTAAAGGCAAGTTTGATAGTTTCGTAATT
GGCAAGGTCCCGTCGTGGTCGCCATTGCGCCTACTTCCTAGAATCTGTCGGAAAGACACA
AACAAGTTCCGTATCTGCTACTATGAGGAAGATATCACACCATTGAGTCGTTTCATTGTT
AGCAACAAGGATTCAAGTCTCAATGCTGCCAGCTGCTCCAAAAAAAAGAAGAAAAAAAAA
AGAAGGGTAGCAGGACAACTACATTGA
>c15079_g2_i1|m.46277 c15079_g2_i1|g.46277  ORF c15079_g2_i1|g.46277 c15079_g2_i1|m.46277 type:complete len:165 (+) c15079_g2_i1:211-705(+)
ATGCAGAATGCCCTACCTACTAGGGTTATGCTATCTCATAGAAAGATCGTCAAGTTTAAT
CCTACACAGATGCTGTGCGATTGGTGTGGTGGTGAACCTGAATCCATGGACCATCTGTTT
GTGCAGTGCAAAAGTAGCTGGCTTGTGTGGTCCTCGGTACTCTCTAGATGGAGCATGAAT
TGGGCGTCCCCTCCATCCCTAAAGTCGTGTTGGGAATGGTGGTGGGGGATGCCTCTCAAG
GGCCTTGAAAAGGCCATGTGGAGGATAGCCTTCCTCGCTGTGCTTTGGTCGATTTGGTTA
GCTAGAAATAATACAATATTCAACAACATTAAAATAGATCGGGAGGAACTAATTCAAAAA
ATAAACTTTAGGGCTGCTGAGTGGGCTTCTCGCAGACTCGATCTATCGCCATACTCTATC
TCCGATATCATCAATAACCTCGACGCTGTTAGAAGGGCGGTGAAGGGCAGATCAGTAAGC
AGAGGAATGTCCTGA
>c15084_g1_i1|m.46311 c15084_g1_i1|g.46311  ORF c15084_g1_i1|g.46311 c15084_g1_i1|m.46311 type:internal len:40 (-) c15084_g1_i1:1-117(-)
GAGATTGAGTCACTTGAAATTGAGCTGAAGTCGTTGATATCTGAATCTAGAAGTTGTCCT
TGTCCAGTCTCATCCAGTTCTCTTCTCAGGGAATGTCAAGCAAAACCTTGTGAAGAA
>c15090_g2_i1|m.46315 c15090_g2_i1|g.46315  ORF c15090_g2_i1|g.46315 c15090_g2_i1|m.46315 type:5prime_partial len:119 (-) c15090_g2_i1:26-382(-)
CATTGGGGTCCGTATTTGCAACAAACTATAGCAGCTGCTATCTCCTCCTCCTCCTCTTAC
TATATATATCATCATACTCTGTGGATATATATACTTATTATGGCTATGGAGAAGAGGAGC
AGATCATTTCCAGCAGATTCCCTCCCATGTTCCTACTCAGAAATCGGGTTCGGATTCGAG
GACCGGGGTAAGTCTTACAACTTTAATGGACCGAGTGACAATCCGGAGGAGAAGAGGAGG
AAGAGGGTGGCTTCCTATAATATGTATGCACTGGAAGGTAAGTTCAAATCATCCCTCAAG
AACAGCTTCAAGTGGATAAAGAGAAAGTTCACGGACGACTACGGTGATTCTTCTTGA
>c15103_g1_i1|m.46354 c15103_g1_i1|g.46354  ORF c15103_g1_i1|g.46354 c15103_g1_i1|m.46354 type:complete len:279 (+) c15103_g1_i1:99-935(+)
ATGGAAGATGGTTGTTCCTCACAAGCTTCTATATACAAAAGGCTAGAAGGCAAAGTAGCC
ATCATCACCGGTGGTGCAAGCGGCATTGGCGAGACTACAGCAAGGCTCTTCGCTCAACAC
GGTGCCAAGATTATCATTGCCGATGTTCAAGACGACCTTGGTGAGGCTGTTTGCAAATAC
ATCGGAACCAATGGAAACGTCACCTTTGTTCATTGTGACGTGACTAATGACTCCGATGTA
AAAAATGTAGTGGACATCGCCGTGTTGAAATACGGAAGGCTTGATATAATGTACAATAAC
GCCGGTATAACCGGAAAATTGGATGTCACAATTCAAGACTCGGATTACGAAAACCTCAAA
AGGATTTTTGATGTGAATGTATATGGTGCTTTCTTGGGGGCCAAATACGCAGCTAGGGTT
ATGATCCCGGCCAAAAAAGGCATCATTCTCTTCACGTCGAGCCTTGCCAGTGTACTTGCC
GGCGAGGCGCCACACACTTACACGTCGTCGAAGTACGCGGTGGTGGGACTCGCCAAGAAC
TTGTGTGTGGAACTAGGGCAGCATGGGATAAGAGTGAATTGCATTTCCCCTGGAGTACTT
CCCACACCTTTGCTGTGTAATGCATTGGGAATGCAAAAGAACACTTTTGAGGGGCTGCTT
TGTGAGGCGGCGATTCTAAAAGGGGTGGTGCCGACGGTGGAGGACGTGGCGGAGGCAGCC
GTGTTCTTGTGCAGCGACGAGTCCAAGTATGTGAGCGGAGTTAACTTTGTGCTGGATGGA
GGTTATAGCACCACGAATCAGTACTTCTCTTTGCTACTCAAAAACAAAATGTCTTGA
>c15107_g1_i1|m.46362 c15107_g1_i1|g.46362  ORF c15107_g1_i1|g.46362 c15107_g1_i1|m.46362 type:5prime_partial len:577 (-) c15107_g1_i1:185-1915(-)
CCTAGAAGAGCACGAAAGCACATTTTCCAAACCATGCCGGAGCGCCAATGCTGGACGATC
GACACCGACATCGATGGAATCGTTCTCGACCCATCGGACTTCGGCTCGTCAATTCCGTTA
AAGAAGGTCCCTTTCGGAAATGTCTTTGAGGCGTCTCGCGCCGGCGACGTGGACCGGCTC
CGGTACCTACTCGACGCCGGAGTCAACATCAACGCGCGGGACGAGTGGGACTCGGTGGCC
CTGTATTATGCTTGCTTGGCTGGACACCTTGATGCTGCCAGGATGTTGCTGGAGAGCGGC
GCCATTTGCTCCGAGCATACTTTTGATGGGGACAGGTGTCATTATTCCGCGTTGAATTTG
AAGGTGAGGAAGCTGTTGAAGGCGTTTGAGGCTCGGCCTCCGCCATTGGGGCCGCTGCAG
GCAGCTTTGAGGGAAACTTTCTTGGGGTGCTGGGGTAATAGGAGGTATCTTGAGCAGTCA
GATGATCAATCTGAAAGAACAGGTAATTCATCCAAGGGCGGATTCAATTCTGAGCACTTC
CCTCCAGATGTCATATTTTATGTGCAAGGAAGGCCTATTGGAGCTCACAGGGTCATCTTG
AGCGCTCGATCACCCTTTTTTAAGGCAAAATTTGAGACCGACTGGAATGACCGCAAGGAA
GTAAGATTCTCAAGGGAAAAGTTGTCTTATCCTGCCTTATACAGCCTCATCCACTTCTTT
TATTCTGATAGGCTGGATATTGCAGTAGAGGACATGGAAGATCTTGTGAGAATTTGCAAA
GTTTGCAAGTGTGAATCATTACAAAGGGTCATCGAGAAAGAACTAATTCACCAAAAATAC
TCAGAGTACAAGACACTCAGAGAGGTAGATAATTCCCAGAAACGATTTATACTTCAGGGC
CTGTCCCTTGCAGAGGAAGACCGTCTTCCTGCTGCTTTGAATAGGGTTCTTGAAATTTCC
CTTGCCAATTCAATCAGGGAGCAAACTGCTGACTTTGGTGTTGATAATCTTTCATTTAGA
CTTGGTGCGATGCGGATGAGTAAGTTTGAGAATGATCTAGCAGATGTTTGTGTGAAGGTT
GATAAAATGATATTCCGCTCTCACCAAGTGTTGTTAGCATCCAGATCAGAGTACTTTAAA
GCAAGATTGTCCCGCATTAAGGATTTCCTTGAAGGAAAAGATGGCTTACCTGGTTGTACT
CTTCCGTGTCTTGAAGAATGTGATTTGAGTATGGAGTCATTTGAGAAAATGATTGAGTAC
ATGTACACAGATGGTTTGATGAACATAGATCCAGATCAGGCAGAAGAGATGTTTGATGCA
GCTTCAAGATATTTATTATTTCCTCTAAAGCGCGCTGTTGCAGATGTACTGCTTCCGCAA
CTTGAAATGGTTCCTCCCGCAGAATTGTGCCATTGGCTGATCGTATCGGACATGTATGGT
GTTGTGAAGATTCGGGAGTACTGTCTGGATGTAATAGCTTGTAACTTCGAGATATTTTCT
GAAACTCCAGAATTCAGGGCAATGCTTTTGACCCTTCCACCACCATCTGGAGACTCATTA
CTTCGCACTACAGCACCACGTGCTCCAGGAGCCGGGTTGAATACAGACCAAGGCAACCTT
CTTGATGATCTCAGGGAGAAATGGTTGGAGGCTGAAGCTGCAGAGCTTGATAAGAGAGAT
GAGAGTGTACTGTTGTTTGATAAGCGACTCGAGATGCTTATGCTCGTCTGA
>c15116_g2_i1|m.46409 c15116_g2_i1|g.46409  ORF c15116_g2_i1|g.46409 c15116_g2_i1|m.46409 type:internal len:49 (+) c15116_g2_i1:3-146(+)
TCGAAGGATTCCTCGTCGTTTTCGTCATCTTCTTCATTTTCCGCAAACGAGGACAACGTC
GTTCTCTCAGCTGCCACCGCGGGACTCACGAGGGACGCTAGCGTGGCATTTCACTCCGGA
AAGTTTTCGGAATGCGTCGATTTG
>c15139_g1_i1|m.46451 c15139_g1_i1|g.46451  ORF c15139_g1_i1|g.46451 c15139_g1_i1|m.46451 type:internal len:35 (-) c15139_g1_i1:1-102(-)
TCTAAAACAGACTTCTCAGATTCGAACCCTAATAATGCTCCTTGTTTACAAAATATGCTG
GGTCCGATGTGTGCTGATGGAAGTGGCAATATTTTCAACTTC
>c15150_g1_i1|m.46475 c15150_g1_i1|g.46475  ORF c15150_g1_i1|g.46475 c15150_g1_i1|m.46475 type:complete len:77 (-) c15150_g1_i1:351-581(-)
ATGGATAGGCTAAACTCAAAGCTGTACATGCAGAACTGCTATATAATGCAAGAGAATGAA
AGGTTGAGGAAGAAAGCCCGGCTTCTGAATCAAGAGAATCAAGCCCTTCTCTCTGAGCTC
AAGCAGAAACTTTCCAAGGCAAACAACGGCCAAAAGCCCAAAGGTGGCCCAAACTCCATT
CCTGATCTTAACATCTGCTCCAGCTCCAGCCCAAATGGGTCCAAGCAGTGA
>c15151_g1_i1|m.46488 c15151_g1_i1|g.46488  ORF c15151_g1_i1|g.46488 c15151_g1_i1|m.46488 type:5prime_partial len:138 (+) c15151_g1_i1:3-416(+)
AGAGTGTTTGGGGGGAATGAAATGCCGTTGTTGAAGTATTACTGCGATTACTGTGAGAAA
CAATTTCAGGACACACCAGCAGCTAGGAAGCGCCATCTCCAGGGCGTCCAGCACAAGCGT
GCCAAAGCTCTCTACTACCACAACTCCTCCTTACAACACGCCAATAGCCCGATTCATCCA
GAGTCCCGTGGAAAAGAAGTCTGCAATCGATTCGTCAGAACGGGGTCATGTCAGTACGGG
GATTCGTGTAAATATTATCACCCCAAGAAAAATTTACCAAGTTTAAATCCTCAAGGCATA
CCAGGCGGTACTGTTAGGGATACTATGGGAATTTCGTTGGGTAACCTACCTCCATCACTA
AAGCCCCCTCCAGAGGGTGGATATCCTCCTCTTCCATTTATTGATTGGGGATAG
>c15152_g1_i1|m.46493 c15152_g1_i1|g.46493  ORF c15152_g1_i1|g.46493 c15152_g1_i1|m.46493 type:5prime_partial len:997 (+) c15152_g1_i1:3-2993(+)
ACCCCCCACCCACAAAAACCATCAAAAACAATGGCGACCACCAAAACCTTCGCCGCCGCG
AAGCTCACAAGGTCAGTTATCGCCACCCTTAAGGCCTCCTCCTCCCCGTCTTCTCTTTCT
AAATCTCGACCCGAACTCTCTCGAGCCGCGGAAATTATCTTCTCAGGCCCCATTGGTTCG
TCGCACCCCCGAGTAGAACAGTATGGCGGTGGTGTTGCGAAACCATCATCATCATCAAAC
GACGCTGTCGTTGGCAGATGGTTCGCTCGTCAGTTCCACTATTCCTCTCGCTCTTACTCT
ACAACTGCGAGCTATAACCAGATCAATAACTCGGAGTTCACTGAAATGGCATGGGAGGGA
ATTGTTGGTGCTGTGGAAGCAGCACAAAATAGCAAGCAACAAGTAGTGGAATCTGAGCAT
TTAATGAAAGCCCTTTTAGAGCAGAAGGATGGCTTGGCTCGAAGGATTTTCACAAAGGCT
CGTCTCGACAACACCTCAGTTCTGCAAGCTACAGATGATTTCATATCCCAACAACCAAAG
GTGGTGGGTGACACTAGTGGCCCTGTATTGGGCTCAAATCTTACCTCTCTCTTGGAGAAT
GCTAGCAAGCATAAGAAAGAAATGGGAGATGCCTTTGTATCTGTGGAGCATTTAGTGTTA
GCATTCTTCTCAGATAACAGGTTTGGAGTGCGATTATTCAGAAACCTGCAGTTAAGTGAG
AAGGATTTGAGGGATGGTGTTCAAGCTGTTCGTGGCAGTCAGAGAGTAACGGATCAAAAT
CCTGAAGGAAAATACCAGGCACTTGAGAAATATGGAACTGATTTGACCGAGCTTGCTAGG
CGTGGAAAACTTGATCCCGTTATAGGTCGTGACGATGAAATACGTCGGTGCATCCAAATA
TTATCTCGAAGAACAAAGAATAATCCTGTCATTATTGGTGAGCCTGGTGTTGGGAAAACT
GCAATTGCAGAAGGATTAGCTCAACGAATTGTCCATGGGGATGTTCCTGAAACTTTAATT
AATCGAAGGTTGATCTCTCTCGACATGGGAGCGCTAATTGCTGGTGCTAAGTTCAGAGGA
GATTTTGAGGAAAGACTAAAAGCGATCTTGAAGGAGGTCATTTCTTCAAATGGGCAGATT
ATTTTGTTTATTGATGAGATCCATACAGTTGTTGGTGCCGGGGCTACAAGTGGAGCAATG
GATGCAGGAAATTTGTTAAAACCAATGCTTGGTCGAGGTGAGCTTCGATGTATAGGTGCA
ACCACTTTGACCGAATATAGAAAATACATTGAGAAGGATCCAGCTCTGGAACGTAGATTT
CAACAAGTTTTTGTTGATCAGCCATCTGTAGAAGAAACTATATCTATTCTCCGTGGATTG
CGCGAACGGTATGAGTTGCATCATGGGGTAAAAATATCAGATAGTGCCCTTGTGGCAGCA
GCAGTCCTTGCCGATCGATACATAACAGATCGTTTTTTGCCTGACAAAGCCATTGATCTT
GTTGATGAAGCTGCTGCAAAGCTAAAAATGGAAATGACTTCTAAGCCTACTGAATTGGAT
GAGATAGACAGGGCTGTGCTAAGGATAGAGATGGAGAAACTCTCTCTGAAAAATGACACT
GACAAAGCATCGCAAGAAAGGTTAGCCAAGCTGGAACATGAGCTTGAGGTGCTTAAGCAT
AAACAGAGAGAGTTAACTGAGCAGTGGGAACATGAGAAAGCTCTCATGATGCGAATACGG
TCAATAAAGGCCGAGGTTGACAGAGTCAAGCTAGAGATGCAAGCTGCTGAGCGCGAGTAT
GACCTAAATCGTGCTGCTGAGCTCAAATATGGTGTTCTAATGTCCCTTCAGCGTCAACTA
GAAGAAGGTGAAAAAGCCCTTGCTGAATATCAAAAGTCTGGAAAGTCCATGCTTCGAGAA
GAAGTTACCGATCTTGATATTGCTGAAATAGTAAGCAAATGGACTGGCATACCTTTACAA
CACCTTCAACAGTCAGAGAGGGAGAAGCTTGTCAATTTAGAAAACGTTCTCCATGAGAGG
GTAGTCGGTCAAGATATAGCGGTCAAATCAGCGGCGGATGCGATTCGTCGCAATAGAGCC
GGATTGTCTGATCCGAACCGTCCAATAGCAAGCTTCATGTTCATGGGACCCACTGGTGTT
GGTAAAACGGAGCTTGCAAAGGCCTTAGCTGGATACCTGTTCAACACGGAAAAGGCTCTT
GTGAGGATTGATATGAGTGAGTATATGGAAAGACATGCGGTTGCTCGCTTGGTGGGGGCT
CCACCTGGATACGTTGGTTATGAAGACGGTGGACAGCTAACCGAAGCGGTTCGCCGAAGG
CCATATTCTGTTGTGCTGTTTGACGAAATGGAGAAAGCACATCCTGATGCCTTCAATATT
CTGTTACAGTTGCTGGACGATGGGAGGATAACCGACTCACAAGGAAGGCATGTTAGTTTT
ACGAATTGTGTTGTGATAATGACGTCGAATATTGGGTCCCAAGTTATCATTGAAACTCTT
AGCAGTACACATGACAAGAAGGAGGTCATTTATGAGGTGATGAAGAAACAGGTCATTGAC
CTGGCTAGGCAAACTTTCAGGCCAGAGTTCATGAATCGGATCGATGAGTATATTGTTTTC
CAACCTCTGGACTCCGAACCAATCTGCAAGATCGTTGAGATCCAGATGAATCGGGTGAAA
GAGAGGCTCAAACAAAAGAAAATTGATCTTCACTCCACAAAGGAAGCGAATGAACTTCTT
GGGAAATTGGGTTTTGATCCTAATTTTGGAGCTAGGCCCGTGAAGAGAGTGATACAGCAG
TTGGTTGAAAATCAGATTGCTATGGGACTCTTAAGAGGAGATTTCAAGGAAGAGGACTCT
ATCATAGTTGATGCAGACTTATCGGCTAAAGACATTCCTCCCCAGAAAATGTTAATTATC
AAGAAACTGGAGACTCTTGCCGCCACAAATGCTGTGGTTGCTAATGACTAG
>c15155_g1_i1|m.46517 c15155_g1_i1|g.46517  ORF c15155_g1_i1|g.46517 c15155_g1_i1|m.46517 type:5prime_partial len:324 (-) c15155_g1_i1:187-1158(-)
AAACACAGCAGCTCGACAATGGCCGCAGCCCTAATCAAGTATCGATCTCTTCTCCTCCTC
TCTCACTGCTCTTTTCCCCACTCTCTCTTCATCCGCATCCTCCACACTTCTCGTTCCCGC
TTCCACCCCTCCACGCCCCTACTTCCGTCCCCATCGTATCCACCGTTTTCAACACCATCT
TCTTACACCACCAGACTAATCTGCAGTAGCTCTGATACGATCGATTCCTCCAAAAGAAAC
CCTAAACTGGTCAACTTCTCTCTTTCAGATTCCGAGTCAGAATCTGAAACCCATGACTCC
AACCAAACGACATCAACGGCGGCCTCCAAAAGGGAGTTCGATAAGAGCAAGTTGCCGCCG
CCGTACGACCCGTTCAGCAAGAAACCCGTGATCGAGGAACCCGAGGATCCGACTAACTTG
CAAGAAGTATTCCATAAGATTCGAACTGACGGACTATTCAACAATGCAGTCAAGATGTTC
GACGGATTGTCTAAGGATGGGCTCACCCACGAGGCTCTCGAGCTTTTTAAACAGATCAAA
GATAAGGGCCACATGCCGGACGTGGTGGCCCACACGGCGGTGATTGAGGCCTACGCTAAT
GCAGGCCAGGCCAAGGACGCGCTGAAGGTGTACAAACGGATGTTGGCAAATGGAGTGATG
CCGAATGCGTATACGTATTCGGTGTTAATTAAGGGGTTGGTGAAGTCTGGGGATGGGAAG
ATGGTGGAAGAGGCGAAGAAGTGCGTACTGGAGATGATGGGAAAGGGGATGAGGCCAAAT
GCGGGGACTTGTGTGGCGGTGGTGGAGAGGTTGGTGAGGGAAGGAGAGAAGGGTGAGGAG
GAAGGGAGGGAGGTTGTGGAGGAGATGAAGAGGCGGGGGTTTTCGCCTGAGGAGAGGGAA
GTGAGGGAGGTTTTGAGGGATAAGAGGGGTCCGGTGTTTCGGAGGGTCATGGACATTCTC
TTTGCCAAGTAG
>c15162_g1_i1|m.46540 c15162_g1_i1|g.46540  ORF c15162_g1_i1|g.46540 c15162_g1_i1|m.46540 type:internal len:42 (+) c15162_g1_i1:2-124(+)
GAAGCAGATCCAAATGAAGTGACATACGCTGAGAGGTTGACAAAAATCAAAGGGATTTTG
TCGGGAGAGACCTCAATACAATTGACTCTGCAATTTCTCTACAGTCATAACAAGTCGGAT
CTT
>c15164_g1_i1|m.46542 c15164_g1_i1|g.46542  ORF c15164_g1_i1|g.46542 c15164_g1_i1|m.46542 type:5prime_partial len:40 (+) c15164_g1_i1:2-121(+)
AATGTGATTCGTGATGCTGTGACTTATACAGAGCATGCTAGGAGGAAGACGGTTACGGCC
ATGGATGTTGTGTATGCCCTGAAGAGACAGGGAAGGACCCTGTACGGATTTGGAGGCTGA
>c15164_g2_i1|m.46544 c15164_g2_i1|g.46544  ORF c15164_g2_i1|g.46544 c15164_g2_i1|m.46544 type:internal len:50 (+) c15164_g2_i1:1-147(+)
GCAAAGCGTCACCGTAAGGTGCTCCGTGACAATATCCAGGGGATAACGAAGCCGGCTATA
CGGAGGTTAGCTAGGAGAGGGGGTGTCAAAAGGATCAGTGGGCTGATTTACGAGGAGACT
CGAGGAGTACTGAAGATATTCTTGGAG
>c15167_g1_i1|m.46546 c15167_g1_i1|g.46546  ORF c15167_g1_i1|g.46546 c15167_g1_i1|m.46546 type:complete len:168 (-) c15167_g1_i1:132-635(-)
ATGGAAACCAAAAAGAATGGAGTCATGTATGTCTACAAGCTGGCCATCGGAAACTCAAAG
CCGGAGAAAAATTCGGTGCTGTCGCGCATCTATTGGGGGTTGAGGAAATCAAAAACTTAC
CGGGAGAATGACCGAGGCAGTGGCCAATTGGCGGTGGAGGGTGGAGGAGAGGAGACTGAG
GAGAGAAAATCGGTGTCGATTGAGGAGAGATTTAAATCGGTGTCGATTGAGGAGAGATTT
AAATCGGCGTCGATTGACGAGAGGAAATCAGTGTCAATTAGGAGCAGGAAATCGGTGCCA
CACTTAGATACAAATGTGGCGGCAGTGGCGGCATTTCTTCAGGTGAAAGTTCTAGTGACT
GACATGCCCGGATTCATGCAGGTGCATGCCTTCAGATGTGCAAGGACTAGTTTGGATAGT
TTGGAGAAATTCAGCTCTAAGCATATTGCTTATAACTTGAAAAAGGTAATATTTGTGCTT
AATTTCACCTCTAACATTTCCTGA
>c15173_g1_i1|m.46566 c15173_g1_i1|g.46566  ORF c15173_g1_i1|g.46566 c15173_g1_i1|m.46566 type:5prime_partial len:72 (+) c15173_g1_i1:2-217(+)
GCCCCCAAAGTTAAACTAATATTATGGAGTGCAATCTCAAATGCTATGCCCACTAAAGAC
TTATTATATCACAGAAAAATAATAAATGGAGACAATGGCAACCTTATGTGCCCCCTATGC
AATACCGAAAATGAAAACATTGACCACCTGTTTGTTCATTGCCCGGTTAACTGGAATCTT
TGGAGTTTGAACTTTCAATGGTGGGGTATCACCTAG
>c15175_g1_i1|m.46582 c15175_g1_i1|g.46582  ORF c15175_g1_i1|g.46582 c15175_g1_i1|m.46582 type:5prime_partial len:103 (+) c15175_g1_i1:3-311(+)
TCTCTCTCTCTCTCTCTTCTCTTCGTACCATTAATGGAGGGTCTTATTCCATATGTGTAT
CGAGCTATAGTGCAATACAAGAAGGGCGGAGAAGGGCTTATAGGGACATGGCTCAGCGAA
TCTCCTTCTGCTTCCTACATGAGACTTCCGGGAGACTCTGGCCGCTTCCAAACATCTGAT
ATAATCCTTTTTCGGTCTTCAGAGTATGGCTTCTCCACCTCTACACCACCACTGCCCTCC
ACCGCCACCCAAAGAAATGTTTCTGCCGTGGTTCAGTCTCCGGTTCACCCTCGAGGAGTT
GTTGCTTGA
>c15178_g1_i1|m.46595 c15178_g1_i1|g.46595  ORF c15178_g1_i1|g.46595 c15178_g1_i1|m.46595 type:complete len:475 (+) c15178_g1_i1:489-1913(+)
ATGCAGCTTCTTCCCCAATTATTCCCCAAAACTCGCCTCATAAAATTCATCCTAACATCC
TCTTCCATATGCCTTATCTACCTCTTTCTATCTCTTGTCCACCTCCACACTTCCATTGTG
AGCTTGTCATCATCATCAATATCAATACAGGACGTGTTGCCACCGACCTCTATTGATCAC
GTCGTGTTTGGAATCGCTTCAGACCAAAACTCATGGCCAAAGAGGAAAGACTACGTCAAC
CTCTGGTGGAAGCCTAATCAAATGCGGGGATGCGTCTTCTTAGAAAACCTGCCCCCAAAG
ACTGCTTCCAGTAACGATTCCAATCCTAATTCTCTCCCTCCGATATGCATATCCGAGGAC
ACAAGCAGGTTCAGGTACACATACCGGGGCGGGCCCCGGTCTGCGATTCGGATTGCCCGA
GTGGTCTCCGAGACTGTGGCTTTGAACCATTCGAATGTGCGGTGGTTTGTGTTTGGGGAC
GACGACACGGTTTTCTTTGCTGAGAATTTAGTGAAGACTCTTTCCAAGTATGATCATGAG
CTGTGGTATTATATTGGGACGAATTCGGAGATTTTTATGCAGAACATGTTCTTCTCTTTT
GATATGGCGTTTGGTGGGGCTGGATTTGCAATAAGTTATCCCCTGGCGAAGGTTTTGGCG
AAGGTTTTTGATTCGTGCGTGGAGAGGTATCCGCATTTGTATGGAGGTGATGGAAGGGTT
CATGCCTGTATTGCTGAGCTTGGCATTGGGTTGACTCACGAACACGGTTTCCATCAGATG
GACATCCGGGGCAACATATTCGGCATATTAGCTGCGCATCCAAACACGCCATTAGTGTCT
CTCCACTTGGACCGTACCGACCCAATCTTCCCTACAATGACAACAACAAAAGCCCTAGAG
CACTTACTACGAGCTTCCAATACCGACCCTCACCGCCTCCTACAGCAAACCGTTTGCTAT
GATCGTTGGTTTTCGTGGACGATCTCAGTTTCGTGGGGCTATGCGGTTCAAGTATTTGGC
ACTCACATTTTCTTGCCCGATGTGATTCGCACACAACAGACGTTTGAGCCGCGGAAAAGG
GGCCATCCTCTTGACGAGTCGTTTGTTTTTGACACAATGGGTCAACGTCCCGATCCGTGT
CGGAATCCCGTTGTTTTCTACTTTGATGGGGCAAATTCGGGCGCAAATGGGATGGTGATG
AGTAGGTACAGGAGAATGACGGTTGAGAATTGCACATTTGATTCGTCTTCGCCGAGGAAA
CTCGAAGAGGTCAGAGTGGTGTCTCATAAGCTAGAGCTTGGTCTCAAACAGTTGCAGGCA
CCCAGACGGCATTGTTGTGATGTACTGCCTCCAACAGCTGCGAAAATAATGGAAATTGCC
ATTAGGGAATGCAAAGAAGAGGAGTTGGTTAACATGCATCCGTAG
>c15184_g1_i1|m.46624 c15184_g1_i1|g.46624  ORF c15184_g1_i1|g.46624 c15184_g1_i1|m.46624 type:complete len:204 (+) c15184_g1_i1:184-795(+)
ATGGCCGTTGCTAGTTTTCTCGTTGCTTCACTTCTATTTTTCTTGGCAGAGACTTGCTAT
GGTGTAACCTTCTCCTCTCTTCACAGAACCCTTGTGGTGTCTGCCTCCCCCACGCCAGGA
CAAGTGCTGAAAGCTGGGGAAGACCAAATGACAGTGACATGGTCATATAACCATACCTTC
CCAACAGGCACAGACTCAACCTACAAAAAGGTTATTGTCAAGCTCTGCTATGCACCCATA
AGCCAAGTAGACCGTACTTGGAGAAAGACTAATGACAATTTAGCCAAGGACAAGACATGC
CAATTCACAGTGGTGGCCGAACCATATACCCTCAACTCCAACAACTCCTCCACTTGGATC
ATACAAAAGGACGTGCCCACCGCGACTTACTTTGTGAGAGCATATGTTTATGACTCAGTC
GCTGTTGAGGTTTCCTACGGCGAAACCACAGATGCTCATAAGATCAAGAACTTGTTTGAG
ATCAAGGGAATCACCGGCCGCCATGCCTCACTAGATATTGCGTCGGCATGTTTCTCTGCT
TTCTCCATTTTTGCCTTGGTTGGTTTCTTTTACATTGAAAAGAGGAAGGGGAAAATTCTA
CAGCAGAATTGA
>c15186_g1_i1|m.46639 c15186_g1_i1|g.46639  ORF c15186_g1_i1|g.46639 c15186_g1_i1|m.46639 type:complete len:196 (-) c15186_g1_i1:254-841(-)
ATGTCTACCTCTGGTGCAGACAGGCCAAGACACTCAATGCTAGTTAGGACCATTGCAATA
GTGTTACTAGCCCTACTTGTCATTGTGGGTTTAGCCGTGCTCATAATCTGGCTAGCCATT
ATGCCCAAACGGCTAGTCTACACAATTGAAGATGGCTCAATCCACGGCTTTAACCTAACC
CACAACCACCTCAATGCCACCTTCAATTTGATCTTACGATCGTACAATCCCAACAGCAAA
ATCTCCATCTACTATGACAAGGTGGAGGTGTCGGTGTCTTACGACGACGTGACGGTGGCA
TCCAGCACAGTCGACTCCTTCTTTCAGCATCATCGTAACGTGACTCACTTGGGGTTAAAG
CTCGTGGCTCAGGACGTGGCGCTTTTTGGAGCCGTGGCTAGGGACTTGAAGCTTGAGAAA
ACCGCCGGCGAGGTGGAAGTAGATGTTCGTGTGAAGGCGAAGATAAGGTTCAAGGTTGGA
GTGTGGAAGTCTAGGCACCGCACGATGAGGATTTTGTGTTCCCCTACTTTGGTGCACTTT
TCGTCGTCCAAGAGATTCGAGAGGACTTGCTGTGACATTGATCTATAA
>c15188_g1_i1|m.46647 c15188_g1_i1|g.46647  ORF c15188_g1_i1|g.46647 c15188_g1_i1|m.46647 type:5prime_partial len:115 (-) c15188_g1_i1:188-532(-)
TCCATGGACGTCGTAAGTTGGTGCAACTCTGGCCACCGGCACGCCGGTTGGGCCGGGACG
CACTTCTCGGAAAGCACCGAGTCCGATGACTTTGTCCCCTTTAACGCGCCGGTGATCACA
GGATCAAAGACACCCATTTGGAGATTGATGTGGAGGAAGATCAAGAAGATTTTTTTATTA
TGTTCATCAAATTCAACTACTGTGCAACTCACTTATGATCCATACAATTATGCCAAGAAT
TTCGATGAGAACGATTCCGATGACCTTTCCTCTCGCTCCTTCTCCGCTCGATTTGCTGTT
CCGTCAATGATCTTTGAGAAGAGTGAAGAAACACTTATGGGTTAA
>c15189_g1_i2|m.46656 c15189_g1_i2|g.46656  ORF c15189_g1_i2|g.46656 c15189_g1_i2|m.46656 type:complete len:79 (+) c15189_g1_i2:106-342(+)
ATGGTGGTGGAATTCTGGAGAATTTCTTTCTTTGCAGTGGCATGGTCCATCTGGTTAACA
AGAAACCAAATTGTTTTTAAAAACTCAGATGTAAATCATGAACAAATTAGCGAAGTTGAA
AAAATAAGGATGACTAGGTGGGCTAAGGCGAGAGTTGAGGTATGTTTCTACCCCTCGAAT
GACATCCTAAGATGTCTGGATGGTGTGAAATGCCAGCTAAATCGGAAGAGCAAGTGA
>c15195_g1_i1|m.46679 c15195_g1_i1|g.46679  ORF c15195_g1_i1|g.46679 c15195_g1_i1|m.46679 type:complete len:142 (-) c15195_g1_i1:275-700(-)
ATGGGAAAATACCATGAAAAACTAGCAAAATTGCCTTCCCTAAAACTGAGAAGCAATTCT
ACGATCGATGCCAGAGAAGAAGATGTTGACATCTACGCTTATGGGTACACGAGCTTGAAG
GACATTGTTGCAAATTCACCATTGCCTCGCACAACAAGCAATGAGCTCAACAACTTTGAC
TCTTCTCAGATTTCTATACGAAATGAGTTATTGAAGCATGCAGCGTCAGCCTATATTCAA
TCAGCAACTCTTCTTGTTACTCGGGACCCGAATTTCTTTGCGAGTCTATGGGAAAATTTA
AAGGAACAGTTCTTGCATTGCTCATGTTGGGAAGTCTATGGAAGAAGGCCTTTGCGTTCC
TATTTCGAGCCAATATTTCAGTTTTTTAACAATATGGTTAATCAAATTGCAAGAGCATTG
CATTAG
>c1519_g2_i1|m.6877 c1519_g2_i1|g.6877  ORF c1519_g2_i1|g.6877 c1519_g2_i1|m.6877 type:internal len:73 (+) c1519_g2_i1:2-217(+)
TACAATTTTAGCCTAACAAAATTGTCAAATTGCAAACCAGATTTCAAATACAATCCTCGG
TTTCACAATGTGATGCAAGTCAGCCACCAACATTTCCGATCCTGCAATGCCACTACTCCA
ATCGCCACCTACACCACCGGCAATGACAGCATCACCATCACCACCCGCTCCCACTACTTC
TTCCTATGTGGTATCCCTGGTGACTGCCTATCTGGA
>c15200_g1_i2|m.46695 c15200_g1_i2|g.46695  ORF c15200_g1_i2|g.46695 c15200_g1_i2|m.46695 type:complete len:162 (+) c15200_g1_i2:254-739(+)
ATGAAGTTATGCGATGGGTCTATCACTCATCCTGGGTTCCTATCGAAGTGTTTGAATGAT
CTAGTTCTGTCCCAGCGTCTGTGTGAAGGTTCGTGCATCCTGGTGACCCAGTGCATTTGC
AGGTCGATTCAGGGTCGTAAGGTCACTATACTACTCAATTTGGAGGTGGAAAGCAACTCC
GGTGAAGATTTGGTTGAAGATGTGGCTAGCTCTCAAGTCCCGCTCAAGGCAACGTCTATC
GACGGAGGATTACAAGGTTTGCTGAGCTCTGATATGCTAGGTTCTCTAGATGGCTTCACT
AAGGAGAAGGCTTGTGGTGAATCTGCGTTGGTGGAGTGCGGAATGGCAGGGGAGGATGGA
TTGAATCCAGTGGTCCATCCAACAACCCCTAGGAAGTTTGCGCCATTAGGTGTAGGCTTT
GTGCAGTTAGTTTTTTTTTCTCAGATCGGATTTATCTTCAACAAGCTTCGCTCGCACCTC
CGTTAG
>c15201_g1_i1|m.46703 c15201_g1_i1|g.46703  ORF c15201_g1_i1|g.46703 c15201_g1_i1|m.46703 type:internal len:35 (+) c15201_g1_i1:1-102(+)
AACGAGGACGATGAAAAACTGAACAGCCTGAAGGAAGAATTTGGCATTGAAGTATACAAC
GCTGTCACGGCTGCTGCAAAAGAGATAAACGAGTACAATCCA
>c15202_g1_i1|m.46706 c15202_g1_i1|g.46706  ORF c15202_g1_i1|g.46706 c15202_g1_i1|m.46706 type:complete len:323 (-) c15202_g1_i1:111-1079(-)
ATGGTGAGGCCAAGAACAGATCAGAGAATCCCCAGATCCCAAACCCTCCCATCATCCCCC
ACACACTCCTCCTCCTCCTCCTCAGAATTCGAATTCACAATCTCCATATCTCCCCGAAAA
TCCTCCGCCGACTCCGCCCTCTGCCCCGCCGACGAACTCTTTTACAAGGGCCAACTCCTC
CCACTCCAACTCTCCCCTCGCCTTTCTATGGTCCACAACCTTCTCCTCTCCTCATCCTCC
ACTTCCTCCTCGGCCTCCAATGCCACCACAACCGCCTCCGGCCGCCATTCCATATCCTCA
TCTTCCCGACCCAGTTCCGCCACAGACTGCGACTCCTCCCGCCCTTCCTCCGTCACGGAA
GACGACGGACTAAAACGACTGAACACCACTACGTCCTCCACCTACCAACACAACCAGATC
AAGAAGCCCAACAAGTACTTCTCTCTCTCGAGATTCTCCTCTGTTTTCCGGGTCAAGGAA
CCCAAAACCCGTGTCTCGGATAACTTATCCGGATCCTCCGTCAAACGCGTGGGCGTGACG
GCCAAGGAGGTTTTCCGCAAGTACTTGAAGAAAGTGAAGCCGTTATACGAAAAGTTATCG
TCTCAAAAGCAGCAACGGAAAACCTCAACAACTCTGTCACTATCTTTAAAACCTGACGGA
TCTCTTGAGGAGAGAGAAGATGCTATTCCGGATAAAACGAAGGGTGATAGGAATGTAAGT
CTTCTGCATTCGTTTTCGGGGAATTTGCGGTACCCGAGAAAAAAAGGCTGTGTTTCCAGT
TGCCCGTCTTCGATGAGGTCATCCCCGAATCATTCGGGTATTCTGCACCGAAACGGGTTT
CCGGGTGTGAATCCGGTTAGGGATCCATCATCCATGGAGGAGTTGCAGAGTGCGATACAA
GGAGCAATAGCACATTGCAAGAATTCCTTGGTTGAGAATAAGAGTATGGTCTGTAGTAAT
GAGATTTGA
>c15203_g1_i1|m.46713 c15203_g1_i1|g.46713  ORF c15203_g1_i1|g.46713 c15203_g1_i1|m.46713 type:3prime_partial len:63 (-) c15203_g1_i1:3-188(-)
ATGGATAAATACAACAAGAAATCCACAAAAGTTAAATTAGCATCTAAGAAGGTAGGGATA
CCGACAAAGTCACTGGTTGAAGAATCTAGTGATGACGATTCATCTTCAGATGAAAAGGCT
CCTGTCAAAGCTGTGGTACCTCCAAAGAACCAGCCAGTGACTGTTTCTAAAAATGGCAGT
GTACCT
>c15205_g1_i1|m.46716 c15205_g1_i1|g.46716  ORF c15205_g1_i1|g.46716 c15205_g1_i1|m.46716 type:internal len:45 (+) c15205_g1_i1:2-133(+)
GAGGAGTTGGGGACTGAGCTGTTGACAGGAGAGAAGATTACGTCACCTGGTGAGGAATTC
GATAAGGTGTTTTCGGCAATTTGCAAAGGGAAGATGATCGAACCGCTGCTCGAATGCCTC
AAGGATTGGAAT
>c15206_g1_i1|m.46721 c15206_g1_i1|g.46721  ORF c15206_g1_i1|g.46721 c15206_g1_i1|m.46721 type:complete len:141 (+) c15206_g1_i1:311-733(+)
ATGGTGAGATTCGGAGAGTTATGTGGATCGTCGATGAGTTTGAAGTGTAAATTGCCGAGT
GACGATCTAGACGTGTTGGTTACCATCACCTGCGATGAAGACCTCGTTACTGTGATTGAC
GAATACAATCGGTTCTCCTTGTCTACGCAAACGGACCTGAAGATTACAGCCGTGCTCTTT
CCTCTCAAATCTCTCAAAAAAATCTCTCCGGCTCCATCTACTGTTTCCAGTCTCAATTTG
TCCTCCGCCAAATCACCGTCGTACTTCACCGGATTGCGGAGGAAGAATTCTTCGCCGGCC
ATGGGATTTCCAGTCGTTGTAAGGGAAGATGGTGGCAAAGTTCGTTACTATCGTTGCTGT
GAACAAGCAAACCCTAGTAGGCATCCCTACTTCGTCCCGCATCAGAATCAGTACTGCGAG
TAA
>c15207_g1_i1|m.46734 c15207_g1_i1|g.46734  ORF c15207_g1_i1|g.46734 c15207_g1_i1|m.46734 type:internal len:40 (+) c15207_g1_i1:2-118(+)
GATGCATATGGAGGCAGTAATAGACATGAACAGTCTCTTATTGGTCATGGAAAAGAGTCA
CAGGAGAAAGCAACAAATGCAGAAAATGTGTCTTGGAAAGATGAAAAGATCAAGGAT
>c15214_g1_i1|m.46737 c15214_g1_i1|g.46737  ORF c15214_g1_i1|g.46737 c15214_g1_i1|m.46737 type:internal len:40 (+) c15214_g1_i1:3-119(+)
GAGTTAAGTGATTGGTCTGATAATTCATATCGACAACCTGAAACTTCCATTGCACAGAAT
AATGGAGTTGAGCTTCGGAGACCGATAGCATTATTTGATGCTTATGGAAATGATCAA
>c15216_g1_i1|m.46738 c15216_g1_i1|g.46738  ORF c15216_g1_i1|g.46738 c15216_g1_i1|m.46738 type:complete len:127 (+) c15216_g1_i1:342-722(+)
ATGGACTGCTTAGTACTCCATGTTTCAATGTTAGCAGGGCGGTGTTCCGGCTCACGGCTA
GGCTACCGGCCGCTTTCCGATGATATACTTGGGGAGTCCGATAATCCGGTGACGGTGGTG
GTGGGGAAAGAGAAGAGAGAATTCGTGGTTGACCCTTTTGTCCTTGAAGAAAATCCATTT
CGGGTTTTGATCGATTTGCTAAGGGAGGATAACAAGGGAGGAGTTTTTGTTGATTACAGT
AACAAGAAGAAGCGAGTGATTTTTGTGGATGTGGATGCCATTTTGTTTGAGCACATGTTG
TGGTTGATGCAGAATGATTGTTCTTCTTTGTTTCAGCTCAATCTTAGAGAGATTGTTGAT
TTCTATGCTCAAGATAATTAG
>c15219_g2_i1|m.46748 c15219_g2_i1|g.46748  ORF c15219_g2_i1|g.46748 c15219_g2_i1|m.46748 type:internal len:197 (-) c15219_g2_i1:2-589(-)
CTCTCTCTCTCTCTCTCTGCAGTGCTAGAACAAACAAGGATGTCCGTTCACTCTCTTCGT
ATGTCTTCTCTCTTTCCTTTTTATATCATCACAATCTCATTTCTCACACGCCCATCAACT
TCCACCATAGACTCCTTCGTATACGGAGGCTGCTCTCAGCTAAAATTCAACCCAGGCACT
CCTTACGAGTCCAACGTCAACTCTATACTCACTTCCCTTGTCAACTCAGCCTCTTTCACC
AACTTCAACAACTTCACAATCTCCGTCCCGGGATCGGGTCCAAAAGACCTCGTTTACGGA
CTCTTCCAGTGCCGCGGTGACGCCAGCAACTCGGATTGTCGCGACTGTGTGGCCCACTCA
GTGACTCAACTCGGTATCCTCTGTCCAAACTCGGCGGGAGGGGCGCTTCAACTGGAAGGT
TGCTTCGTGAAGTATGATAACACGTCGTTTTTAGGGGTGGAGGACAAGTCTGTGGTGATG
AAGAAATGCGGGCCGGCGATCGGGTTTGGCTCTGATTCGTTGACCCGCCGTGATGCTGTT
TTGGGGTATTTAGCGGGTGGAGGGCCGTACTTTCAGGTGGGTGGGGCA
>c15221_g1_i1|m.46751 c15221_g1_i1|g.46751  ORF c15221_g1_i1|g.46751 c15221_g1_i1|m.46751 type:complete len:488 (-) c15221_g1_i1:78-1541(-)
ATGAACGAAAACGTCACCAACAGCAACAAGAGAAGGCGACGAAGAAAGGACGGAAATGAT
GGGGATGAATCGAGCGAGAAACAAGGGAACAAATCCAAGGGCTTGAAAGAGATTATAACC
TCACTGATGTTACTTGATGATCATGAAAAATGCTATTCAGAAGAGTGGTCAAAGATCCAC
AAGGAAGAGAAGCAGTTATTCGACTCCAATCACAACAAAAAGACTCGAGCTATGTTGGAT
TACTTCGAAGAAATAAAGGGTAGCTGCGATGATTCTGATCAGAACGATGGGCTGAGGAAG
AGGAAGTCGAGAGCCGCTGCCACGGCTGCTGCCACGATTGCCACGGGTGCAGCAGATCCA
GATCAGAAAGGAGACAGCGTGGGGGCGGCAGGAGGAGTGGGAGGGCAGCATAGGAGGTTG
TGGGTTAAGACGAGGTCCCAAGCGTGGTGGGATGAATGCAACAGTGCTGATTTTCCTGAG
GAAGAGTTTCGTAAGGCATTTCGGATGGGGAAGGAGACATTTGATTTAATTTGCAATGAG
CTTACCTCAGTTGTTGCCAAAGAGAATACAACCTTAAGAGATGCAGTGCCAGTTAGGCAA
CGTGTGGCTGTTTGTATATGGAGGTTAGCCACTGGGGAGCCTCTTAGGCTTGTGTCTAAA
AGATTTGGTTTGGGTATTTCTACTTGTCACAAGCTTGTTCTTGAGGTTTGTTCTGCTATA
AGACAAGTGTTAATGCCAAAGTATCTTAATTGGCCCAATGAGGAATCAGTGAGACGTATC
AAGGAAGATTTTGAAGCCATTTCGGGGATCCCCAATGTGGTGGGATCAATGTATACCTCC
CATATACCAATTATTGCTCCTAAGATCAGCGTGGCTGCTTATTTCAATAAGCGGCACACT
GAGAGGAATCAGAAGACATCATATTCAATTACAGTTCAAGGCGTGGTTAATCCGAAAGGG
GTATTCACTGATGTGTGCATTGGTTACCCTGGTTCAATGCCTGATGATCAGGTGTTGGAG
AAATCAGCCCTTTATCAAAGGGCAAATGGAGGGCTGTTGAAGGGTGTGTGGATTGTGGGG
AGTTCAGGGTACCCTTTGATGGACTGGGTTTTAGTGCCTTACACTCAACAGCACTTGACT
TGGACGCAACATGCATTTAATGAGAGGATCGGGAAAATTCAGAGAGTTTCTAAAGAGGCA
TTTGCTAGGTTGAAAGGGAGGTGGACTTGTTTGCAGAAGCGAACGGAGGTGAAACTTCAA
GAATTGCCGGTGGTTCTTGGGGCGTGCTGTGTGTTGCACAATATTTGCGAAATGAGGAAT
GAGCTGGAATTGACAAGCGATCTAATGGATGATGAGATGGTCCCTGGGAATGGTTTGAGA
TCGGCAATCGCAATGAAGGCTAGGGATGCAATTGCGCATAATCTTTTGCATCATAACCAT
GCCGGAACTTCTTTTCTAGCATGA
>c15229_g1_i1|m.46778 c15229_g1_i1|g.46778  ORF c15229_g1_i1|g.46778 c15229_g1_i1|m.46778 type:complete len:317 (-) c15229_g1_i1:487-1437(-)
ATGCCACTCTTCAAAACCCCATTCAACGGCTACGCCGTGAAATTCAGTCCCTTCTACGAA
CACCGCCTCGCCGTCGCAACCGCCCAGAACTTCGGCATCCTCGGTAACGGCCGCCTCCAC
GTCCTTGACCTTTACCCCGACGGGCCCATCTCCGAAATCGTCGCTTTCGACACCGCCGAC
GGTGTCTACGACGTCGCCTGGTGCGAATCCCGTGACTCTCTCCTTGTTGCCGCCGTCGCC
GACGGCTCTGTCAAGCTCTACGACCTCTCTCTCCCTCCTATCTCCAACCCAGTTCGCTCC
CTCCACGAACACACCCGCGAGGCCCACTCCGCTGATTACAACCCCGTCCGCCGTGATTCC
TTCCTTACTGCTTCCTGGGACGACACTGTTAAACTCTGGACCGTCGATCGGCCCACCAGT
GTTCGCACCTTCAAGGAACATGCCTACTGCGTCTACTCGGCCTCCTGGAACCCCCGCCAC
GGCGATGTCTTTGCCTCTGCCTCCGGTGACTGCACTGCACGCATATGGGATGTCCGGGAG
CCCGGTTCGACTATGATCCTGCCAGCCCACGAATTCGAAATCCTCTCTTGTGATTGGAAC
AAATACGATGATTGTGTGATTGCCACAGCCTCGGTTGACAAGTCGATCAAGGTGTGGGAT
GTGAGGAGTTTTCGGGTTCCTGTTGCAGTGCTAAATGGGCATGGTTACGCAGTGAGGAAG
GTAAAGTTTTCACCCCACAGGGGAAGCTTGATCATTTCGTGTTCTTATGACATGACGGTT
TGTTTGTGGGACTATATGGTGGAGGATGCTTTGATTGGGAGGTATGATCACCACACAGAG
TTTGCTGTTGGTGTGGATATGAGTGTGCTTGTTGAGGGGCTTTTGGCCAGCACTGGATGG
GATGAGCTCGTTTACGTTTGGCAGCATGGGACCGACCCCAGAGCACCTTGA
>c15238_g1_i1|m.46793 c15238_g1_i1|g.46793  ORF c15238_g1_i1|g.46793 c15238_g1_i1|m.46793 type:internal len:39 (-) c15238_g1_i1:1-114(-)
GAGGAGCTAAGGAAGCTGATAGGGGCACCTTCCTACATCGAATGTAGTTCAAAAACACAG
CTGAATGTGAAGGCTGTTTTTGACGCTGCTATCAAAGTCGTGCTCCAGCCACCC
>c15242_g1_i1|m.46798 c15242_g1_i1|g.46798  ORF c15242_g1_i1|g.46798 c15242_g1_i1|m.46798 type:complete len:142 (-) c15242_g1_i1:230-655(-)
ATGCAGGGAGTCCGCCGCCTCCACAGGCTAGCCGACGGTGGCATTCGCCTTGAACTCTCT
CCGACAACAAACTCCCCTTTGGCGATCGACGTTGAGGAATCAACAGAGACGAGGATCCAA
CGGCTTATAATGGAAAACCCCGTGGTCATCTTCAGCCGTTCCTCCTGCTGCATGTGCCAC
GTCATGAAACGCCTCCTCTCCACCATCGGGGTCCACCCCACCGTCGTCGAATTGAACGAC
GACGAGATCTCCGCACTCCCCTCCTCTTCGACGGACGACGGATTCGCCGGTTACGGCGGT
GCACCAGCCTTGTTCATCGGAGGGTCCCGCGTCGGTGGCCTGGAAAACCTCGTCGCGCTT
CACCTCACCGGTCACCTCCGTTCCAAGCTTGTAGAGGCGGGTGCCCTCGAGGGTATGGTG
TCCTAA
>c15244_g1_i2|m.46814 c15244_g1_i2|g.46814  ORF c15244_g1_i2|g.46814 c15244_g1_i2|m.46814 type:complete len:376 (-) c15244_g1_i2:484-1611(-)
ATGGAATGCGCTGGAAAGGGTAGCAGAACTCGGTGCGTGGGCGCACCCAACAGGCGTTGT
GGTCGTTGCAGAGCCGTTGCTTATTGCTCCGCCTCTCACCAGGTTTCACATTGGAGTGTT
CATAAGGAAGAGTGTGAAAGGTTGGAACAACAAATGGAACGTGCTGATGTGTTAAATGAA
TTTCCTTTTACATTTTCTCGGGAAGCCACTGTTGAGGTGTGTGAAAAACAGGAGACTCGG
TGTTCATTCCTGGAAAAACAGAGTATTCACAAAGTAGGGATGTGGATTTATGAATGTTCT
TGTGGTGCCTCTGTTGATTCGTTAGATCACTCCAGGTTGATTGGTAGTTGGAACCTTTCA
AGTATATATTGCCCATGCAAAGGTCCTTCATCTCCACCACCGAAGCATTTACGTAGTTGG
AAGGAATACTATGAATGGAGGTGCATACCATTTTATTCTCCTGTTGCTTTGCTTCTTCAC
TGGCCACTTACGTTGTATCATGCCATTCAACTTGTTGCAGCAAGAAACTTGACTCCTGAA
TTCAGCAATGAACTCTACATACACTACCTCGGGCCTGATAAAGAGCTTGCTCAACTTGCT
GTCTTTGCGGAGTTGAATGCGCTTTTCCCTGGACTACAAGTGCATCTAGAACTTGTTGGA
CCTGCAATTCCAAAGTGCAGGGATGGGGAGAAGATTGATCTTTACGGTTATGCTCACTGC
ACTGAGACAGATTGTATATGCAAATCTTCAAATGGGAACCTAAGCTTGCATGCAAATGGT
AAAAGTTCACTGGTCAGATTAAGACTTCATTCAGGTTATTACCATGACCGATATGGAGAT
TTTGCAAAGGAGTATTTGCCTCATTTAGTCATAGCTCCAAACGCCGGAGTTGCTGCTTGC
ATGAGCTGGCTACCAACTATAGAGTTGATAAAGGCGATAAACGTCCCTGCAGTTTTTTCT
GACTACTGTGAAGAAGCTGCTCATCTGGCCGCTTGTTGCATCAGCACCGTAACCAATCGT
CCTCCCAGAATTCCGATCCAGGTAAATCCATTCAGGCAGCCAATGGCGGTGGACGACAGT
GCTTTGTTTCTTCCTTGCTATTCGAACTGCTTTCTACTTGGTATGTGA
>c15250_g1_i1|m.46831 c15250_g1_i1|g.46831  ORF c15250_g1_i1|g.46831 c15250_g1_i1|m.46831 type:complete len:368 (-) c15250_g1_i1:397-1500(-)
ATGGATCAAACCCTTCAAGCCATCCTGGCCGCCGCCGCCAGCTTCTTCTTCGTCATGCTT
CTCTTCGCCGCCATATGCACTGTCTGCAGACGCAGCAAGAATCGCAAAATTCTGAGTACT
CGAACCCGACCCGCAGTATTATCCTCGATCGCCATCTCCGAGAGCGCAACATTCGACCCT
TCTCTGAACCAGGTCTCCATGCCGGAGCTCATCAAAGCGACCAGAAACTTCTCACCGGAT
CTCATCATCGGCGACGGCAGCTTCGGCTTAGTCTACAAGGCCCGCCTTCCGAACGCCGGC
GTTACCGTCGCCGTTAAAAAACTCAGCCCCGACGCCTTTCAAGGGTTCCGCGAATTCCAG
GCGGAGATGGAAACCCTAAGCAAGCTACGCCACCCGAACATCGTCACCATACTCGGTTAC
TGCTCAACGGGTTCGGATCGTGTACTAATTTACGAGTTTATTGAGAAGGGCAGTCTTGAC
CAATGGTTGCTCGACACGTCATCATCCGAAGATGAGCAAACCTCGGCCCCGAAACTGCCT
TTATCTTGGGAAACGAGAATTAAGATAATTAGAGGTGTTGCCAATGGTTTAACTTATATG
CATAATTTGGAAACACCCATTATTCATAGGGACATTAAGGCTAGCAATGTTTTGCTAGAC
AATGAATTTGAGCCCCACATTGCTGATTTTGGTTTAGCTAGGAGAATTCAAGGGTCACAT
TCCCACGTGTCCACCCAAGTGGCCGGCACAATGGGCTACATGCCTCCGGAGTACATCCAG
GGCGCCACTATTGCAACTGCTATGGGGGACGTGTACAGTTTTGGGATTCTTATGCTGGAA
ATCTCAACGGGGATTCGACCCAATTTGCCATTTAAGGAGTCGGAGGGGGATGTGAGGGAA
GTGAGGTTGGTTGAATGGGCTAAAAAAATGGTGGTACAAAATCGGCACATGGAAATTGTA
GATGCTAATATTTCGAGGGAAGGGTTGAAGGAATCCGGAGTTGTGGAGTATTTCCAGATT
GCTATGCTGTGTACTAATGAGTCGTCTAAGGATAGGCCTCGTATGAGTGAGGTGGTGGAG
TTATTGAATCGGATTTTCACTTGA
>c15252_g1_i1|m.46845 c15252_g1_i1|g.46845  ORF c15252_g1_i1|g.46845 c15252_g1_i1|m.46845 type:internal len:38 (+) c15252_g1_i1:2-112(+)
CTCCTTGTTGCCATGTCCGTTTCATTCGGGCTCCACTTTTTAATCCTTTATGTGCCTTTC
CTTGCCAAAGTTTTTGGAATTGTTCCTTTGAGCCTGAATGAATGGCTCCTT
>c15253_g1_i1|m.46847 c15253_g1_i1|g.46847  ORF c15253_g1_i1|g.46847 c15253_g1_i1|m.46847 type:complete len:75 (+) c15253_g1_i1:139-363(+)
ATGGGTATGGTAGTGGTGATCTCACTGCCATTTATTCTCTTCTCAATACTTCTTGGCTTT
GCGTGCTATTTCGTGGGTAGAGCCAAAGGAAGAAAAGAAATGTATACAAATGCTCAGATT
TTTGGGGTTCCCACACCACCGCGTGGTACTAATACTGTAGCTGCTGCTTCGTGTTCTTCA
CCGCCTCCAACCCATTTCAAGCAAGATATCTCGGCCAATGTTTGA
>c15255_g1_i2|m.46853 c15255_g1_i2|g.46853  ORF c15255_g1_i2|g.46853 c15255_g1_i2|m.46853 type:complete len:110 (-) c15255_g1_i2:108-437(-)
ATGAAATTCAGGATTTGGGTGAGCAAAACGAAAACCAGAGCTAGTGAGAAACTTAAAAAT
ATGATGAAGTGCATTTGGTCAGTGGAGCATTTCAGACGAGATGAAATGATTCCTTCCTCA
GAGTCCTTGGCAACTCAAGACTATTCTGCGAGTGGGTATTCTTCTCGAGTAGGTGAGGCT
GATTCAAATTTGGGTAAAAGCAACATTGAGGAAGCTGAATCGTCTCTTCGTGAGACCGGC
TTTTTGAACTACGAGGTTTGTTGTCTGGTCTACCGTATCAAAGTCTTGGTTCTGTGTCAT
CCATGTGCGAGAGATGTTGCTTATTGGTAA
>c15264_g1_i1|m.46882 c15264_g1_i1|g.46882  ORF c15264_g1_i1|g.46882 c15264_g1_i1|m.46882 type:complete len:420 (+) c15264_g1_i1:350-1609(+)
ATGCTCGAAGAGCTTGACCGCATCGAAAGCTCTCCTATGCCCTCCCGCATCCGATTGTTC
CTCTTCCACTCCAAACCCGAATCAGTTGAATCAATCGGGCCGGTCCTTATGGACTCCAAG
ACTGAATCCTGGTTCTGCGATGCGTTGAAGAGTGCGAAGATAATGCAGAGGGGTCAGTCT
GGTGATTCGGGGTTGGATAATGGGGCAATGGGTTTGGATTGTGGGGCTCCATTGGAGTGT
GAGGCTAAGAAGGGTCTGGTTTTGGGTTCTATGCCTCAATCGATTGTATTGGAGACCAGC
TCGTCTTTTGGGTCGACGGGTTCTTCGATCTCGATGTCGAATTTGCCTCCCGTTGGGGTT
CATGGAGACGATGGATTTGTCAATGCGCAGGACAAGAATGTTGTAGTTCTCTCACCAGAT
TCAATTGGAAGTGATAGCAGTACTGCAAGTGCTATTTCTAACCCACAGACTACAATCTAT
CAAGACTCAGGTTTTCATGTTGGTTCAACGGAATTCGGGTTTTCTTTTAATAGTGTTGAG
ACAGATACTGTTCCCAGTGATCCGGCATTTGGAATTCATACGATGAAAAGTGTTCAGTTA
CCGCCTCATCGAGTATCTTCACATTCATATCAGATACAACACCAACAACAGATGTCATAT
GTTCAGACAGGTGCCCATTACAACCCCCAGTATTCTCAGTTGCCAATTTCAGCTTACTAT
CCCATGTATTATTCACCTCTGCATCAAAACACACCTAACCCTTATCCGGCAAATCATCCA
TACCCAGTTTACTTTGTGCCTATTAGGCCGACCCAATCTTGCAATACACCTATGCAATGT
AATTTTCATGATAATGCCACTCTTGCTCAGAGTAGGCCCCAAATGCATCCCTCTATTACA
ATGATGGCTCCTCCATTAGCTTCAGTACTCCCTGAATTTGCGACATTAGTTTACAAGTCA
TCCATGGAGGAAGCAACCCCACTTTTTCCTGTACCTTCAAATCAAAATCAACCACCACTT
ATGGATCTTTCTGAGACCCATCATTCATCTCAATCCCCTTCAATATCTGCTGCTAATTAT
GAAAAAGAATATGAGGATGATCTGGCATACACTCAGATATACAAAAGTCAACCTTGTGCG
CCTGCTGTATTGTTGTCACAGTACCAAACTATGACTAATGCAGGAACAGTACTATCTGAG
GCTTCCAAGATGCTGCATGGAGACAATGTTAAGCAGCATATTGGAACCTCACAGCCGTAA
>c15270_g1_i1|m.46918 c15270_g1_i1|g.46918  ORF c15270_g1_i1|g.46918 c15270_g1_i1|m.46918 type:complete len:251 (-) c15270_g1_i1:161-913(-)
ATGAAAATAGAAGTTCCAATCCCACACAAAGTTCGTCGCTTAAAGAGACGGCGTAAGCTC
GCAAAACGACGAGTGAAAATTGAGGTGAAAAAGCGAGTTAATGAAGAAGGGGTAAGCCCA
CTGGTCGAGAAGTACTGGTTTCGGAGATACGACCTGTTCTCCAAGTATGACGAGGGCGTC
AAGCTGGACGAAGAAGGATGGTTTTCCGTTACGCCCGAAGAGATTGCAGTCAGGCAGGCC
GAGCGGAGTGGCGGCGGTGTCGTCATCGATTGCTTCGCCGGCGTTGGTGGTAATGCCATT
CAGTTTGCTAAAATGTGCTATCACGTTGTCGCTATCGACATTGATCCTGAAAAAGTTGAA
ATGGCATTTAATAATGCAAAAATCTACGGAGTGGAAGATTATGCGGATTTCATTGTTGGA
GACTGTATCAAACTTGCTCCTTCTCTGAAGGGTGATGTAGTATTTCTCGCTCCGCCCTGG
GGAGGTCCATCATATAAAGCAACAGAGAATTTTGCCCTTGATTTGTTGAAACCGAAAGAT
GGGTACTCATTGTTTCAACTTGCTCAAACAATAACACCTAATGTTATTATGTTCCTACCT
CGGAACGTGGATTTGCACCAAGTGGAACAACTTTCATGGCTGTCTTCTCCTCCATTGTGT
GTTGAGATTGAAAAGAATTATGTGAACAACTATTTAAAGGGGATAACAGCCTATTTTTCG
GATGCTGCATTTGGGCAACAGGAATTTTCTTGA
>c15274_g1_i2|m.46951 c15274_g1_i2|g.46951  ORF c15274_g1_i2|g.46951 c15274_g1_i2|m.46951 type:complete len:847 (+) c15274_g1_i2:68-2608(+)
ATGGCGGAGAAAATAGTCGACGGCGGAGCCGGTGAAGCATCGGCATGTGTGCAAGAAACT
CACCAGTCGATGCTTGAAAATTTTGCAGGGACCCGAATTGAAAGGAGGAAGACGGCGAAG
AAGGAGAAGAGGAAGCAAAAGAGGAAGGAGTTGGCCGCGAAGGAGCGGGAGGAGGAGGAG
TCTCGGCTGAACGACCCAGAGGAGCAGCGGATGATTCAGCTGGAGGAAGACAGAGAAAAT
GAGAGGACGGTGAGAGAGAGGAGGGAATTTGAGGAGCATGAGAGGGTGTTTCTTGAGACT
TTGGCTACGAAGAGAAAGGCTGAAGACGAGGAGGACAAGAGGAGGAAGACTTTAGAAGAC
GAATCCAAACAAAATCAGGTTGGACACAAGGGTGAACATTCTGAAGACGAATGGGAATAC
ATAGAAGTGGGGCCTCCCGAGATTATTTGGCAGGGAAATGAAATAATTGTTAACAAGAAA
AAGGTCAGGGTGAAGAGGAAAGATATGGACCAACAGATCAAAAAAGAGGATCCAAACAGT
CCTACGTCAAATCCTCTTCCTCCACAATCTAAAGCCTTTGCTGATTACAAGAATGGATTT
GCAGCTTCTGCACAACAGTTATTGGATAATGTTGCTCAACAAACTCCCAACTTTGGAACA
GAACAGGATAAAGCTCATTGCCCTTTCCACCTAAAAACTGGGGCTTGCCGATTTGGGTCA
CGGTGTAGTAGAGTTCATTTTTATCCTGATAAATCATGCACATTGCTTATCAAGAACATG
TACAGTGGACCCGGTCTTGCTTGGGAGCAGGATGAAGGGCTTGAGTATATGGATGAAGAG
GTTGAAGGTTCCTATGAAGAGTTTTATGACGATGTGCATACAGAGTTCTTAAAGTTTGGG
GAAATTTTAAATTTTAAGGTTTGCAAAAATGGTTCATTCCATTTGCGGGGTAATGTGTAC
ATTCATTACAAGTCATTGGATTCAGCTGTGGTGGCTTATCAATCAATAAATGGTCGCTAT
TTTGCAGGAAAACAGGTGACATGCGAGTTTATTGGAGTGACCAAATGGAAAGTTGCCATT
TGTGGGGAGTATATGAAGTCGAAGCTTAAGACATGTTCTCGTGGGACAGCGTGCAATTTT
ATCCACTCTTTCTGCAACCCTGGAGGAGACTATGAATGGGCTGATATGGATAGACCGCCT
CCAAAATATTGGGCGAAGAAGATGGCTGCTTTATTTGGTTATTCAGAAGAATATGAGTAC
GAGAACCATTTAGAACAAGAAGGGAAAAACTCCAGCAACAGGAAGACAGCAGGTCCAGAC
AGTTACTATAGAAAATTTCAGTGGAGGGAGAGGGGGAGGGATTCTTCTAGAAGCCGCTAC
GACGAGTATGATGCTCGAAGCAGTAGGCACTTGGATAGGCACCAAAGGGGAAGTAGAAAG
ACAATAGAACTTCTTGATGGAAAAAATCGTGAGGGAATGAGCTATGAAAACAGCCGTGAA
AACAAGAATAAGACCCACGATTCTGATTCTGACAGAGATGGGCCATATATGGACAGAGGT
GAAGAAAGACACCAAAGCAATACGAGTGAAAACATAAGAAACCGGATTGAAGTGTTCGAG
TCCCAAGATTTTCGTGCAGACAAAGATAAAAGAGACCTACACCATGTTTGCACTAGGGAA
AGCTCAAGACATCATAAAAAATTCCCGTTTCCGGATAATAGTAGGGATGTAAGGGACAAA
ACTTCGGATAGTGATTGCAAGGAAGAGGACAAAAATAGGCAGATGGGGAAACGATGGAGG
CATTCCAATGAAGGGTTAGGTCTAGGATCCATTGATGAACATAGCAACCCCGTCAGGAAG
TTGAAAGATGAAATTAACCGTAAGGAATCCGACTCGGAAGAAGTTGAGCCACGAAAAGCG
AAGAAATGGCGTAAGACAAGAAGAGGAGATTGTTCAAGCTTGGAGCCAAGTGAAACTAAT
GCATCTGCTGAAGGTTTGAAATCTGATAGAGATCATGAAATCGCCAGTTCTGGCCATGGT
GCCAGGACTAAATCGCATGAGAATATCGATGAAGTGGGCCATACGAAATCGAGAGAGAGA
TTTCCCACGAGGCATCTGACCTCTTTCAGATATCCTTCTAGCAATGAAAGTAGTTGTTAC
GAGACTAAGAGCATGGTCCTGGATAGTCAGAAAAGTAAATCACATGATTCTGGGTATTAT
TCCGACGAAGATTTGAACAAACAGAGTCGCTGGGAATCTGATAAACTTGATCTGGAAAAG
CATCGGGCGTCTGAAAGAAAAACTAATAGCGGGGATAATTTGTGCCGATACGGGGGGAAT
TCTAACCCTGAAGACCAGAATTCTGATCAGTGTTATAGAAAGAGTAGATCAAGAGGTAGT
GGTCGGTTCAGTCGGAAAAGCTTAGATGGGTTGGAGGTTGATTCAGCTGAAGAGTGCAAC
GAATCTGAAGAGAAACAGAAAAAGAGTCCGAGAGAGCATCAAACTCGTGGTCACAAACAT
CGTCGCAGGAAAGACAGTTAG
>c15275_g1_i1|m.46974 c15275_g1_i1|g.46974  ORF c15275_g1_i1|g.46974 c15275_g1_i1|m.46974 type:internal len:47 (+) c15275_g1_i1:3-140(+)
CCTTATTCTCAAGGAAGAAGCAGTCTAGCTAATTTGCCTGGGATAGATCACACACTAAGA
CCTAATACTCTGGTGCAGCAGGATTTTGATGGCCCACCACAAAGAGTGTTATCAAATTTT
CTGCATTCATTTGTTAAT
>c15276_g1_i1|m.46976 c15276_g1_i1|g.46976  ORF c15276_g1_i1|g.46976 c15276_g1_i1|m.46976 type:complete len:171 (+) c15276_g1_i1:45-557(+)
ATGGCATCTGGAGCAGGCAAATCTGCAGCATTCATCCTGTTAATTCTCAACCTGATACTG
TACCTCATTATTACCATAATCTCTGGGTGGGCTGTCAGTCATGGGATCGAAAGAGCTCGA
GAAACAGCATCTGCCTTGTCAATTCCAGCTCAGATTTTCCCAATATACTTTCCGTTTGGA
AATATGGCAACCGGATTCTTCGTTATCTTCTCTCTCATCGCCGGAGTTGTGGGATTCACC
ACCTCATTCACTGGCATCAACAATGTAGTTCAGTGGAATGCACCTAACTTACATGCAGCT
GCAGCCTCTTCCATTGCAACATGGTGCATCACACTCCTTGCCATGGGATTGGCATGCAAA
GAGATCAACGTGGGCTGGACACATTCAAACTTGCGTACTTTGGAAACCATAACGATACTT
GTGAGTGGTACACAATTGCTTTGCATGGGTGCTATCCATGCAGGGGTTGAAGACGTGGTT
GCAAGACAGATGATTGGCAGAGGAAGATTCTGA
>c15278_g1_i1|m.46987 c15278_g1_i1|g.46987  ORF c15278_g1_i1|g.46987 c15278_g1_i1|m.46987 type:complete len:371 (+) c15278_g1_i1:465-1577(+)
ATGGACGATACCGAGTTTCTCGAGGACTTCAGGTGTCCGATTTCCTTAGAGATAATGTCG
GACCCGGTTATACTATCGTCGGGTCACACCTTCAATCGGTCCTCAATCCAGCGATGGATA
GACTCCGGCCACCGGACTTGCCCGATTACCAAACTACCACTCTCCGACCCACCTTCTCTC
ATCCCCAACCACGCCCTCCGAAGCCTAATTTCTAATCACACTCTCGCCCCTTTCCCGAAA
CCACAATCCCACCCACACCCACAAACCCTATTCTCAACCCTAACCTCCCCCTCTTCTCCT
CTCGATTCCAAGTTTAATTCGCTCGACCAACTCACTAGACTTTCCAAGCGCGACTCGGCA
CTCCGCCGGAGGTTGACAGAGTCGGGCGCCGTCTCCTCCGTGCTCAACTGTGTTGCCTCC
AAAGACTCGAATTTGCAACAGAAAGCGCTGAACTTGCTCTTGAATTTGAGTTTAGATGAC
GATAATAAAGTGGGGTTGGTGGCCGAGGGCGCAATTGGCCGTCTCGTCACTGCCCTGCGC
GGCGGCGGAGTCTCCCCGGAATCCAGGGCCGTGGCGGCGACGACTTTAACAAGTCTGGCC
GTTGTAGAGGTGAATAAAGCAACTATTGGGGCCTATCCATATGCAATCAGGGCTCTTGTT
TCCCTTCTTAGGGAGGGAAATGTTAGAGAAATGAAGGAGGCTGCGACGGCTCTATATGCT
ATATGCTCATTTCCTGATAACCGGATACGTGCTGTGGAGTGTGGGGCTGTGTCCCTTTTG
ATTGGTATGGCTGGGTCGGGTATGGAACGAGCAGTTGAGTTACTGGGTTTGTTGGCCAAG
TGTAAGGAAGGAAGAGAGAAGATACTTGAAATCAGCGATTGCATACAGGTTTTGGTTCAT
GTCTTGAGAAATGGAAGCTCGAGAGGGGTACAATACGCACTGATGACACTTACTCTGTTG
TGTAGTAATTGTAAAGATGTGAGTTTGGAAGTTTTGAAAGAAGGGGTTTTTGAGATATGT
ATTAATTTGTTGGAAATTGATAATGAAAAGGTTAGGAGGAATGCTTCGAGTTTGACTCAG
GTTCTTCGGGGGGAAAGGTCAATGGGTTGTTGA
>c15281_g1_i1|m.46996 c15281_g1_i1|g.46996  ORF c15281_g1_i1|g.46996 c15281_g1_i1|m.46996 type:complete len:130 (+) c15281_g1_i1:215-604(+)
ATGCTGATCTTATCTTGGAACATTAGAGGGCCGAGTAGCTCCCTGAAGAAAAGTCTACTC
AAGAGGTTAATTGCAATCAAGAAGCCATATATTCTTTTCATACAAGAATCTAAACTTTCA
AAGTTCTCGCAACATCTTGCTGCTCAGTTGTGGGGTGGGCATCATGTGGGTTTCGAATTC
TCAAAGGCAGTGGGGCAATCTAGGGGGCTCCTTACTCTATGGGACAGTAGGAAATTCCAG
TATTCATCATCTCTAGTGCACAAACATTACATTATTGTTCGAGGTGAGGATGCATATCGG
GTTCACTTCCACCCAGGTGGTGTGTTGGGTATTTTGGCAGTAGGAGTTTACTCCCTTTCT
ATTGCTTTTCCTATTGTTAGTTGTGGGTAG
>c15284_g1_i1|m.47011 c15284_g1_i1|g.47011  ORF c15284_g1_i1|g.47011 c15284_g1_i1|m.47011 type:internal len:59 (-) c15284_g1_i1:1-174(-)
CAGCCGGCTTCTACTACTCACAAGGAACAACAGCCTCAGACTGCTTATAGAGATCGTGCG
GCCGAGAGGAGGAGCTTGTATGGTTCATCGTTAATTGGAGACGGCACATCTGACATTGGC
CTTGGGAATACAGGTAAGCTCACTTGGGAATTTGTTTTACAGTCCGCTTGTTAT
>c15285_g1_i1|m.47019 c15285_g1_i1|g.47019  ORF c15285_g1_i1|g.47019 c15285_g1_i1|m.47019 type:internal len:44 (-) c15285_g1_i1:1-129(-)
GGTGTTCAGTATATTGATGAGGTATGGAGCGAGAAATCTCCGTTGTTGATCTCTGTTCCT
TATCAGGAATCTCATGCTTTGTTCTGGATCGACTATGTTGACAAGAAGGAAGTGGGAGTG
AATCTGATT
>c15291_g1_i1|m.47038 c15291_g1_i1|g.47038  ORF c15291_g1_i1|g.47038 c15291_g1_i1|m.47038 type:5prime_partial len:349 (+) c15291_g1_i1:2-1048(+)
TCACAAATAGTGAAAATGCACATCACCTTGTTTGCTCCATGTTCATGGCAGGTCTGCTAT
TATCCCATCCCTAACGGCTACCAGATCCAACTTCTTCATCTCTCCCAAAAGAAAACCTTC
CCCATTTGTTCACCTTTAAACTGCCAAACCCACTTCACAAAGAGTTGTTCCCTCACTCTC
CCAACAACAAACAGTTGCAGTAGTGATAAACAAAGGAAAAACCCAGATGGCGAACGACAA
TTTTTAGAAGGTTTGTGCTCTTTGATCGACGACAACAGTGTTATAAACAAGTCCCAGAAA
AGGCACATCCGAGAGGGTAACGAGGAAACAGAAAGGGAAGTCAAGGACCGGTCTAGAATT
TCGACAAACATGTGGTGGGCAGATTTTAAAGGGGCATTTGGGCAGAGGATTAACTTGGAA
GGCATCGTTAGTTCGGTGGCGGTGGTGGCGAGGGATCGACATCTGGCGTTGCCGCATGTC
TCGGTGCCGGATATAAGATACATTGATTGGGATGAGTTGAAGAGAAAGGGTTTTCGAGCT
GTTATATTTGACAAGGACAACACTATTACTGTGCCTTACTCTTTGAAATTGTGGGGGCCT
CTTGGATCCTCTTTGGAACGGTGTAAATTGGTTTTTGGTAATGATATCGCGGTGTTAAGC
AACTCTGCTGGGCTATTTGAGTTTGACCCTGACGGGAGGAAAGCTAGAGCTGTTGAGTAT
GCTATTGGCGTTAAAGTAATTAGGCATAGGGTAAAGAAGCCTGGTGGAACAGCTGAAGAA
ATCGAGAAACACTTTGGTTGTGAATCATCACAACTTATCATGGTTGGTGATCGTCCCTTC
ACAGATGTTGTTTACGGGAACAGAAATGATTTTTTTACTATTTTGACTGAGCCATTGAGT
CTTGCGGAGGAGCCTTTCATCGTTAAACAGGTTAGGAAACTTGAAGTTGCTCTTGTGAAA
TGGTGGTCTAAGAGAGGCTTGAAGCCTACGCCTCATGGTCTAATCCCAGATGCTGGGCTC
TGTGTGAAAGATCCACCATCTTTGTAA
>c15292_g1_i1|m.47047 c15292_g1_i1|g.47047  ORF c15292_g1_i1|g.47047 c15292_g1_i1|m.47047 type:3prime_partial len:157 (-) c15292_g1_i1:1-468(-)
ATGGTGTTATCGAACAAAAAGTTAAAGCAGAAGCTCAGAGACTCTCTGGCCGAGTCCTTA
ACAGCAGCCGAGGAAGCACAGAACACAGACCCGAAATCGCAGACCCAACGGGGGTCTTTC
ACATCCCTCCTGGACTCCGCAACCCGGAAACCCAGGTTTTTCAGGAGAGAGAAACGCAGA
AAAGACCCATCTTTGAGAGAGAAACGTAGAGAAAATCTTTCTTTGCAGGATCCAGAGGGT
GTGAAGGGAGTTGAAAACGGTGACTTGGAGAAAGAAAGCGAGGAAGTTGGGTTAGAGAAT
GGGGATGGTAAGAAAAAGAAGCGAAAGAGGAAGAAAGATGAGGCAGGGTTGGAAAGAGGC
GGGTCTGTGTCAGTAGAGAATGTAGTGAAGGATGATGAGGAAAATAAGAAGAACAAGAAC
AAGAAGAAGAAGAAGAAGAAGAGGGATGATGATGATGGGAGTGGGGAT
>c15292_g2_i1|m.47053 c15292_g2_i1|g.47053  ORF c15292_g2_i1|g.47053 c15292_g2_i1|m.47053 type:5prime_partial len:290 (-) c15292_g2_i1:171-1040(-)
AAGAAGAAGAAGAGGAAGAAGAAGGGTAAGAAGACTGAGGAAGTGGAGGAAGGTGAGAGG
AGTGCCGATGTAGGAAGTGGACTTGGTGTGATGGAGGCTATTATGATAGGTGATAGTCAA
GCAATTGAAGAGGTTGCTACAAAAGTCTACGTGGGAGGAATTCCATATTACTCGACCGAG
GATGATATTCGAAGTTACTTTGAAGGTTGTGGTACTATAACTGAAGTTGATTGTATGAAG
TTTCCTGAGAGTGGGAAGTTTAGAGGAATTGCCATCATCAACTTCAAGACTGAAGCTGCT
GCCAAAAGAGCCTTGGCCTTTGATGGGTCTGACATGGGTGGACTATTCTTGAAAATCCAA
CCCTACAAGTCAACTAAACCTAAAAGAGCATCTAATTTTGCCCCTGCAATCGTGAAAGGT
TACAATAGGATATATGTTGGAAATTTATCATGGGATATAAGCGAAGTTGAACTTCGGGAA
CTTTTCTCGGGTTGCAAAATTTCTGCTATTCGATTTGGTGAAGACAAGGAAACAGGCGAG
TTTCGAGGCTATGCCCATGTGGATTTCGCGGATAGTCTCTCTCTAAACATGGCATTGCAA
CTGGATCAAAACATGGTTTCTGGGAGACCTGTGAGAGTAAGATGTGCAGTTCCAAAGAAA
GCAACAGAAAGCAATTCCAAATCTATGCCACCACATAAGGAACCGGATTTGGAGGAAGTG
GAACCCAAGGAAGCCGATAATACTGTTACTGGCGCTGTTAGTGGGAAGATAAGGAGAAGA
ACTTGTTATGAATGTGGTGAAAAGGGTCATCTTTCATCATCTTGTCCAAAGAAACAAGCT
ACTGATCTAACAAATGCCAGTGCAGCTTAG
>c15293_g1_i1|m.47060 c15293_g1_i1|g.47060  ORF c15293_g1_i1|g.47060 c15293_g1_i1|m.47060 type:5prime_partial len:81 (+) c15293_g1_i1:2-244(+)
AAAAAACCTTCTTCTTCTTCTTCACTCACTCGAAAGCCCAACAACATCATGAAGTCCTAC
ACTAGATTACTAGCTGTTTTTGTAATTCTTGCAATCTTCCTGATTCAACAGTCATCAAGT
ATTGCTTCATCTTCTTCACAAGATCAAAATTTGCAGGCAGAGAGAAAATATCCTTTCAAG
AAGGTGAAGTCTTGCTTTCGGATTATACCGCCGAGTGCATCAAACCCGACACAGAATAAG
TAA
>c15295_g1_i1|m.47064 c15295_g1_i1|g.47064  ORF c15295_g1_i1|g.47064 c15295_g1_i1|m.47064 type:internal len:38 (-) c15295_g1_i1:2-112(-)
ATACCCGGAATAGTCATACCCCATGAAGTTAACTTTCAAGTGGATGCTCAGTTCTATGAA
GAGCTCGTACATCTGACCCAGATCGGCAGCGTTACCGTGGGAGTAGAGGAG
>c15295_g2_i1|m.47065 c15295_g2_i1|g.47065  ORF c15295_g2_i1|g.47065 c15295_g2_i1|m.47065 type:internal len:40 (-) c15295_g2_i1:1-117(-)
GCGTTCTTTCCGCCGAATCCGCCATCGTACAAGGTGGTCACCGATGACCTCACGGGTCTC
TTGCTACTCAGCCCATTTCCTCACCGTGAAAACGTGGAAGTGTTGAAATTGCCCACT
>c15296_g1_i1|m.47067 c15296_g1_i1|g.47067  ORF c15296_g1_i1|g.47067 c15296_g1_i1|m.47067 type:complete len:167 (+) c15296_g1_i1:253-753(+)
ATGGATTCAGCAATTCTGTTTATAGTTTGTTCCTTGTTAGCTCTGTTACTGCCCTCAGAA
GTTGAACCAACAAAAATGAACCCTCAAATCACTGTAATGGGTATTGTTTATTGTGACACC
TGCTCCAATAACACCTTCTCCAGGCACAGCTACTTCTTACCAGGTGCTGAAGTAAGAATA
GACTGCAAATTCAAAGGAATTTCTCCAAGAACCGTGGAAGAGATTGAATTCTCAGTGAAT
AGAACGACGGACAAATATGGAGTTTATAAGTTGGAAATACCTTCTGTCGATGGAATCGAA
TGTGCAAGAGATCAAGCCATGGAGTCTTCCTGCAGGGCAAGCCTGATGTGGAGCACATCT
TCTTCTTGCAATGTTCCTGGTTACAGAACCACGTCAGGTGAGATAGCGGTGAAATCAAGA
CAAGCCAATCTCTGCATTTACAGTTTAACTGCACTGAATTATAGACCACTCAGGACAGAT
ATGGCCTTATGTCAAAACTAG
>c15300_g1_i1|m.47080 c15300_g1_i1|g.47080  ORF c15300_g1_i1|g.47080 c15300_g1_i1|m.47080 type:5prime_partial len:40 (+) c15300_g1_i1:2-121(+)
AAGCAAAGATTTGACAGTGATCCGGGATTCAAGGAGAGAGCACAACAAGCGGTGGTTAGT
CTTCAGGGCGGGGAACAGAGGTATCGGAAGGCATGGTCACAAATTTGTGAAGTCATTTGA
>c15303_g1_i1|m.47085 c15303_g1_i1|g.47085  ORF c15303_g1_i1|g.47085 c15303_g1_i1|m.47085 type:complete len:450 (+) c15303_g1_i1:149-1498(+)
ATGGGAGGGAATTCAAGTGGATCAGAACAAGAACTCCATCACGCCATCCAAATTCCGGAA
GTAAGAAAAGATCTACTTACCTCCATGCACCAAAAAATCTCAGCCACCCCAAAACTTCTC
AGCAAATCAGCAGGCCACACCAACTGCTCCATTTTCAGAGTACCCCAAAGCCTAATAGAC
GTCAACGGCAGAGCCTATCAACCCCATATAGTGTCAATCGGACCATTCCACCACGGCGAA
TCCGGCCTCCAAATGATACAAGAACACAAGTGGAGGTTCTTAGGCTCCTTACTACATCGA
ACAAAAACCAAAGGATTGGACTTGGAAGACTATTTGAAAGAAATTCAACCTTTGGAAATC
AAGGCCAGAGAGTGTTATTCTGAAACCATCCGTTTTAATAGTGATGATTTTTTAGAGATT
TTGGTGGTCGACGGTTGTTTTATCATCGAGTTGTTTCGAAAAGTCGGAAAAGTTGTTTCG
TTCGAGCAAGACGATCCTTTGTTTTCCATGAATTGGGTTTATCCGTTTTTCTTGAGAGAC
TTAATTCGATTGGAAAATCAAATCCCATTTTTTATCCTTCAACGGTTGTTTGATTTATCT
AGAATGCCGGGTGAAGAATCCGGTCCTTGTTTACCCAAATTAGCGTTAATTTTCTTCAAC
AATGCCACGCAACGACCGGAGGAAGTGATCTTCAAATATGTTGACACCCAAGGGAGACAT
TTGTTGGACTTTCTACGATCGAGTTTTATTCCGACGGATCAAGAGTCGACCAAGCCAGGG
AATTCTGCGCCGAACCACATGATCCGGTGCATTTCAAAGCTCCGGCGTGCGGGAATAAGT
CTCAGGCCCAGTAACGAGGAGAGTTTTCTTGTCGTTAAATTCAGGTCCGGCATAATCGAA
ATGCCCACCGTATCGATCGATGATTTCATGAGCTGTTTCCTGATCAATTGCGTCGCGTTC
GAGCAGTGTCATAGAAATTGCACCAAGCATTTCACGACTTACGCGACTTTACTTGATTGT
TTGATTAATACCCCCAAAGACGTGGAGTTTTTGTCTGATCGGAATATCGTCGAGAATTAT
TTTGGAACCGACGAGGAATTGGCTAAGTTTATTAACGGTTTGGGGAAAGAGGTGTCCTTT
GATATCGAGACGTGTTACTTGGCGAATTTGTTTCACGAGGTTAATAAATATTATAAGAGT
GGGTGGCACGTGCAGTGGGCGAGCTTTAGGTACACTTATTTTAAGAGTCCATGGTCCTTT
ATTTCCGCATTGGCAGCGTTTGTTTTGTTACTTCTGTCTGTGGCTCAAACATACTATACA
ATGCTTGCTTATATCCGTCCTCCTAAATAA
>c15305_g1_i1|m.47099 c15305_g1_i1|g.47099  ORF c15305_g1_i1|g.47099 c15305_g1_i1|m.47099 type:complete len:839 (-) c15305_g1_i1:227-2743(-)
ATGGCGGCTTTCGATTACATTCGCAACATGTACGACATTGCTCTGAAGCCTCGTTTGCTC
CGCTCGCTGATCAGAGAACACTTGCCGGATGAGAAGCATCCGTTCAAGGGTCATCGGGAG
CTATCACACGTTGTTTCTGCGGTGAAGTCTCACCGGCTTTTATCGGAATCTTTCACCGGA
TTAGAATCGATTGATCCTAAGGTGGTTGAAAGCTGGAAGGACGCCGTAGATGCTTGGGTA
GACCGTGCGTTGCTGCTCGTATCCAGCAATATGCCAGATAAATGCTGGGCTGGAGTATGT
TTGCTGGGGGTTACTTCTCAAGAATGCAGCTCTGAACGTTTTCTGGCATCGTACTCACTT
TGGCTTCAGAAGCTCCAATCGCATATTCAGCCTCTGTCAGATTCTCATTTTGTAAAGATG
GCTTCTTGTGCCTCGTTATCAGATCTATTTACAAGGATGAGTAGATTTCCAAGAATAAAG
AAAGATGCCACCTCCCAGGCTGTAAAACTTACTCAACCTCTACTGAAGTTGTTGAATGAA
GATAGCTCGGAAGCTGTTTGGGAAGTAGCTGTTTGTTTGCTATGCACCTTTATAACTTTC
TTCCCTTCTTCCATCCATCGATGTTACGACACTGCTGAAGCTGCTGTTGTTTCAAAAATT
ATGTCAGGGAAATCCAGTCTAAAAATGATGAAGGAGCTTGGTCATTGCTTGGTTCTGCTT
CCAAAATCAAGAGGAGATGAGGAAAGCTGGTCATTGATGATGCAGAAGATTTTATTACGA
ATTAATGTTCACCTAAATGATTTTTTCCAAGGGGTAGAAGAAGAGTCGAAAGGTAATGAA
ACTATGAAGGTGCTAGTTCCCCCAGGAAAGGATCCCCCACCTCCTTTAGGATGCCAGATT
ATAGTAGAAGCCCCAGACCAGAGAACAAAGAGATCTCAGCAGTTGCAGATATCCAGTGTC
TCTACCTTGTTGCGTTGCTGTTGTTCTATGCTTACGAGTTCTTATCCTGTTCGGGTTAGA
GTTCCCATTCGTCCGTTAGTAGCCCTTGCAGGGAGAGTGCTGATGGTGGATGGGTCCTTG
TCTGAAGCCTTATTTCCCTTCATGACTGCAATGCAACAAGAATCTATTTGTTCAGAACTT
CCAGCTTTGCATATGCGCAGCTTGGAACTCCTCAGTGCTACCATAAAGACTGTGCGCAGT
CAGCTATTACCGCATGCAGCTGAAATTGTGCGACTCTTGACAGAGTATTTCAAGAGATGC
GTATTGCCAGATTTAAGGATAAAGGTCTACTCAATAATAAGGATTTTGCTGATGTCCATG
GGAGTCTGCATAGCAGTCTATCTCACACAGGAAGTTATCAAGAATGCATTTGTTGATTTG
GAGACTATTGCTTATGAGGGTGGTCGAACATCTTCTAGTGCATACTCAAAGGCCTCCAGT
GAGATATTATTGCGACCTTGCCACAAGAAAAGGAAGCATTCAAGTACAACTGTTTCTCTT
GAGGAGCAGCCTGATAGAGTTGATTTGGATGTGGGAGAGGCCATAAATCCAATTCCAGTT
CCAGTAAAGATAGCTGCGCTCGAGACACTAGAAGCACTTCTGACCGTGGGTGGTGTTTTG
GGAGCTGAGAGCTGGCGACCAAGTATCGATAGTCTTCTTATAACTGTAGCTACAAATGCT
TGTAAAGCAGGATGGGCTAAGGAGGAAAATCATATTTTCCTTTTGAGTGAACCTGTTCCA
GCATTGGCAGATTTTCAGCTTGCAGCCCTACGTGCACTTTTGGCATCTCTTCTTTCTCCT
GCTCGCTTTCGCTCCCCGCATCTTTCTCGGGGTCTTGAGCTTTTCCGTAGAGGCAGGCAA
GAAACCGGAACAAAGATTGCGGACTTTTGTGCGCACGCTCTTCTGGCATTGGAAGTGGTC
ATACATCCTAGGGCCCTTTCACTGATAGATTTTTCCTCTCCCAGCAACGCCTCCTTCAAC
GGGGTTAAACCAAATACCCCATTTTCAAACGGTATAATGGGAAAGGGGCCTAATGATTCC
AGTTCAGTTGATGATGACCTGTATGAAAGTTGGTTTGGAAATGACGATGAGATGGAGATA
CCAGTGACCGAAACAGAAAAGGATAGAAATTATGCCGGAAAACAGTCTGAAACATTTGGA
GTTTCTGAAGAAAAACAACAGGAACTAGCATCAGTTGGTGATGATAGGATAAGTGAAGCA
AATGGAGACAAAAATATGATTGAGGCACAACAGCTGCAAGAGCCAAATAAGGTAGATGGG
AGAGTGCCTACTGTTGGTGATTCTGTATCGTCTCAAATTATTAGTAGGGTTGTTTCAGAT
GGCGGTGAGCCAGATTCTGTGGAGGTTGAAGGAGATACGAGCCATAGTGTCTTTGCTGCA
ACAGTGGGTAATGTTGCAACATCGAGTTTGGAGATTAGCAAGGATCCTGCTATTTACATG
GATAGTGAGTCGGAATCAATTCCTGATATTGTCGACGGAGATCCAGATTCTGATTAG
>c15313_g1_i1|m.47123 c15313_g1_i1|g.47123  ORF c15313_g1_i1|g.47123 c15313_g1_i1|m.47123 type:complete len:530 (+) c15313_g1_i1:351-1940(+)
ATGGATCCCAAGCTGTTTTTGTCTTGCCCACCAACATCACTATCTATTGCTTCGATCCCC
TTTTTCCTCTCATACAAATCAACTCTCCCTCGAAAACCGAACATTTCTATCAAAATATGT
GCTTATCCATTGAGGAATGGATCAGGGGAAACTCCATTTCTGGGGATAAGTTGGGGTTTA
CCTGAGAAAATGTTTTCTTGGGGCAATGTAAGGAAAACCTGTGGTCGATTTCATCCAACA
AGAGCTGCTGTCAAGAGAAGAAAAGAGCTTCCCTTTGATAATGTTATACAAAGGGACAAG
AAGCTTAAATTAGTTATGAAGATTAGGAAGATTCTGGTTAGTTGCCCCAATAGGGTAATG
GAGGTTCGCGACATGGGGAGGTACAGAAAAGCTTTAGGACTCCAGAAAAAGGAGCGATTT
ATCGCTTTGTTGAAGAAGTATCCTGCGATTTTTGAGATTGTGGAAGAAGGGGCTTATATG
CTGCAGTTCAAGTTGACGCCCGAGGCAGAAAGGCTTTATATGGAGGAGTTGAGGATTAGG
AATGAGATGGAGGATTTGTTGGTAATTAAGTTGCGAAAGTTGTTGATGATGTCGTCAGAG
AGGCGTATTCTTCTGGAAAAAATTTCCCATTTGAAGAATGATTTGGGACTTCCTTTAGAA
TTTTGCAGCACAATTTGTCGCAGGTACCCGCAGTATTTTGAAGTTGTTTTGACTGGGCGA
GGCGCTGCTCTAGAACTTACTCACTGGGATCCTGAACTTGCCGTTTCCGCGGCTGAGCTT
GGAGAGGAAGAGAATAGGAATAGAGAGTTTGATGCGAAAGATCTGATAATCGAGAGACCG
CCGAGGTTCAATAGAGTATTTTTACCCAAGGGCCTTAATCTTTCCAAAGGCGAGATGAAG
AGGATTAGTCATTTTAGAGACATGCCTTATATATCGCCTTACTCTGATTTTTCGGCGCTT
AGGGCTGGTACGCTAGAGAAAGAAAAGCATGCATGCGGGGTGGTTCATGAAATCTTAAGC
TTGACCATGGAGAAGAGAACTATGGTGGAGCACTTCACCCATTTGCGCGAAGAGTTTAGA
TTCTCTCAGCAACTGAGGGGGATGTTGATTAGGCATCCTGATATGTTCTACGTCTCCTTG
AAAGGAGTGAAAGATTCAGTATTCCTTAGAGAAGCATATCATGATTCGCAACTAATAGAG
AAGGATCACTTGTTACTTATTAAGGAGAAGCTCCGTTCACTTGTTGTTCCTCGATTTCCA
AGAAGGGGTGTTCCATGGACTGATGCCAATGAAGCAAATGGAACTGATGAGCCAGCCGAA
GGCAGCAAGGAAGAGGGTGGACAAGAATGGTTTGATATTGATGACATGGTGGGTGATGAA
TTTGATGAGGACGGTGATGAGGGCGAAGAAGATGGGGATGATAATGATGATTGGGGAGGT
GATGACGATGAGGTGCCCTCGGTCTTTGATGAAGATAGCGGAACTGTGAAAATTGGAGTC
AGTAAATTGGGTAAACCGGTAGAGATTTTGAAGAAAAATGAAGAAAAGGTGCCTGAGTTT
CCAGATGGCCGACCTAGAGAGCGCTGGTGA
>c15314_g1_i1|m.47133 c15314_g1_i1|g.47133  ORF c15314_g1_i1|g.47133 c15314_g1_i1|m.47133 type:complete len:233 (+) c15314_g1_i1:358-1056(+)
ATGGAGGGAACAAGAGCAACCCCACACCCAGAGGTACCAGGTGAGCCTACAAAGACGACG
ACGTCTCTGATTGACAAAGCCACGGCAACCATTCAAGGGTTCGCTCCCATTAACAAAATC
CACCAACATCTCTGCGCGTTCCACTTTTATGCGCACGACATGACTCGACAACTCGAGGCG
CACCACTTCTGCTCTCACCAAAACGAGGAGATGATGCAGTGCGTAATATATGATAGTCCC
GAATCCGATGCTCGTCTCATTGGAATTGAATACATCATATCAGAACTGCTCTTCCTGACT
TTGCCTGACGAGGAAAAACCCATGTGGCACTCCCACGAGTTCGAGGTCAAGGGAGGGTAT
GCATTCATGCCAGGCGTGCCCGGGCCGATACAACGGAAGGAACTTGAAAAGTTGTGCAAG
ACGTATGGAAAAGCTATCCACTTTTGGCAAGTTGATAGAGGTGACAATCTTCCTCTTGGA
ATTCCTCAGGTGATGATGGCCGTTACTGGGGATGGCCAGCTCTCTGAGAAACTTGCTCAA
GATGTGGAGAAGCGTTACGGGATAAATTTCATGGAAGAGAGGAAGAATAGGGCATACATG
GAGGGTCTAAAGTATGGGATACATCCCCTGGCTAATGCAGCTGGGAAATGTCTGAGGACT
GTGACTGATTGCAAGCCTGCTGCTGCTGAGTCTTCCTAG
>c15317_g2_i1|m.47158 c15317_g2_i1|g.47158  ORF c15317_g2_i1|g.47158 c15317_g2_i1|m.47158 type:complete len:206 (+) c15317_g2_i1:146-763(+)
ATGGATTTGGCATTGAGCGACATGAATTTGGATGCATCAATACTAGCAGCCATCCACGAG
ATGCTGGACTTCTCTGATGAAACTCCCGCCGACAGGCCGCACCGGCCATCGCGAACCTTC
GTACGTGACAACAAGGCGGTAAAGAACACGGCGGCCGACATCCTCGAGTACCCAAACTCT
TACGTGTTCATCGTGGACATGCCGGGAGTGAAGCCGGAGAATATCAAAGTTCAAGTGGAA
GACGGGAATGTGTTGGTGGTGAGCGGAGAACGGGGGAGGGAAAAAGATAAAGAGCAGAAG
GAAGGTGTTAAGTATATAAGGATGGAGAGGAGGCAGGGGAAATTTTTGAAGAAGTTTGAG
TTACATGAGAATGCGAATTTGGATTCGATACAGGCAAATTATGAGCACGGGGTGCTTACT
ATTACTGTGGAGAAGAAGCCACCGCCAGAGCAGAAGAGGCTGAGGAATATCGAGGTTAAG
GTTGGGTCTGGACGAGCTCAGGTTGGTGGTGGCAGTGGTCAGGGCAGCGACTTTGGTGAA
GTCAAAGTGCAGCAGGAGGTGGATGAGTCGTCGGGAGCTCAGGTTGGTGATGTAACTGCT
GAAAGCCAAAAACGTTGA
>c15318_g1_i1|m.47166 c15318_g1_i1|g.47166  ORF c15318_g1_i1|g.47166 c15318_g1_i1|m.47166 type:3prime_partial len:241 (-) c15318_g1_i1:2-721(-)
ATGAGTGAACAATGGAGATTCAAGCGGTTCAAGCTTCGAATGGCAACGATTTTGACTTTT
CTTCTCGTATTTCATCAAAGCCTGAGTCTCTCTTTATCTCTCAACGCCGAAGGGATGGCG
TTACTCAAGTTTCGGGATAGAGTGGTGAGAGATCCATTTGGTGCTCTGTCAAACTGGAAT
GATGACGAGGGAGACTTCGATCACTGTTTTTGGTTCGGTATTGAGTGCTCAGATGGAACA
GTAATAATCTTGAACTTGGAAGATCTTTGCCTTGAAGGAACGTTGTCACCTGAGCTTGGG
AAGTTGACATACATTAAATCAATAAATTTACGCAACAACTCTTTTTCGGGAAACATCCCT
GTGGAAGTTGCAGAATTGAAGGAGCTGGAGGTGTTAGATCTAGGATACAATAACTTCAGC
GGGCCATTTCCATCTGATCTTGGCAATAACCTGTCCTTGTTTATTCTACACCCTGCACGA
AGGGGAGATGTAGTTCAACGGAGGCTGCTGCAGTTGTGGAAGACCGCACATATCGACAAT
GATCAAAGACACAAAAAACACAAGAAGCTTTTGGAATCATCATCTCCTTTCCTTTCTTCA
TCACCATCACAATTGCCATCAATATTTTCGCCTCCAGATTCACGATTCTCCCCACCTCCA
ATTCTACCACCACCTATATCATCACCACCAGAATCCCCATCTGCTTCACCCCCACCCCCA
>c15320_g1_i1|m.47182 c15320_g1_i1|g.47182  ORF c15320_g1_i1|g.47182 c15320_g1_i1|m.47182 type:internal len:79 (+) c15320_g1_i1:2-235(+)
CGCAGATGCCTTGGCCTGCCTGGACTCCTCCGTACCTCTGAGCTTCATCGCACAGTGAGT
GTTGATTCTCTGTCTCAGCCGAGCATCCAAACGACAGACTCAGATGAGGCTTTCGATTTG
GATACAGACCCGAGCTGGATGGATGCAATCATCGCCTACTTGGCGCGGGATGAGCTCCCC
GCAGAGAAGAAGGAAGCTCACAAGATCCGGATCAAGTCAACCAAGTACTGGCTC
>c15322_g1_i1|m.47184 c15322_g1_i1|g.47184  ORF c15322_g1_i1|g.47184 c15322_g1_i1|m.47184 type:complete len:182 (-) c15322_g1_i1:123-668(-)
ATGTCTTTCTTGAAATTGGGGAAGAGGCTTCAACCAGCTAAAAAGGCATGGAAGATCTTC
ACCAAAAAACTTCATACCAAGCTACTCCACAAGCTCAACAGATCCAAAACCATAAAGAAA
CCGATGAAACGGCTCAAAGCAACAAGCAAAGGAGTTCCCTGGCCTGCTAGCTTAGCTTTC
AAACCCCGCCGTAAGCGCAGAAAGAAAAGGCCACTGCCTGTGTATAGTGATCAGCTCTTC
ATGGAACCGCCAGCAGAGCAACACCTCCAACTACCAGGAAAAATCACAAAGCACAAGGGG
GAGGTGAGAGAGATGGGTTTACAAAACACAGAGGAAGCAAAACTCCGCCAGTTTGCTGAT
GATGGTTCGGGGACAAGCGAGGGAGCTTTGAAAAGTCAGGACAAAATTTGTGCAGCGGAT
GACATGTGGGAATCATTAGGGTTGGCATCACCGTTAATGGATGGAATCAATGAGAGAGCA
GAACAGTTTATTACCAGAATCAGGGGAGAGATGCAGCTTCAGGAGATGATGGCTAGTGGG
TTGTAA
>c15325_g1_i1|m.47196 c15325_g1_i1|g.47196  ORF c15325_g1_i1|g.47196 c15325_g1_i1|m.47196 type:internal len:35 (-) c15325_g1_i1:2-103(-)
GACGTCAACAAAAAAGAGGTCACTGTGATAATTAACATAGCACTTCTGTGCCCCAACGTG
TTGTCAGCAGTTAGGCCTACTATGTCTTCAGTCGTGAGCATG
>c15332_g1_i1|m.47204 c15332_g1_i1|g.47204  ORF c15332_g1_i1|g.47204 c15332_g1_i1|m.47204 type:internal len:47 (-) c15332_g1_i1:1-138(-)
CATCTTCCTTACAGACGTGAGGAACAAGAAGCGCCAGTCCCTCCTTCAAAATGGGAAACT
GGCCTGAAAATTGATGTCCCGGAGTTTCACGGAGGAATGAAACCAGAAGAGTTCCTAGAC
TGGCTCTTCGCTGTGGAA
>c15341_g1_i1|m.47219 c15341_g1_i1|g.47219  ORF c15341_g1_i1|g.47219 c15341_g1_i1|m.47219 type:5prime_partial len:119 (-) c15341_g1_i1:90-446(-)
CAAAACCCACAAATGCCACATAACAGCGGTAGAAGAACTGAAGCCGTAGGTGGCGGTGGT
GGTTCATGGTCACCGGAAACAGCGGTTCTGCCGCTGCTACAAGGTCGGCAACTACATAAG
CTGCAGGTAGTGGGTTCCGGTTCAAAAAGTGGATCTTCTGGTACCGGCGTTTTCCTACCA
GGTGGAATTAGGAAACCAACAAAGAAATCAGAATGCTCGACGGTTCTTATCCCCGCACGA
GTGATTCAGGTCCTGCAACTCCACTTTGAAGATATGAAGAAGCATCCTCGGTCCCAATCA
ATGGGTTTCACAAGCCACCCTTCTCAACACAGTACGTACTTTGCTTCTTCCACTTAA
>c15350_g1_i1|m.47265 c15350_g1_i1|g.47265  ORF c15350_g1_i1|g.47265 c15350_g1_i1|m.47265 type:internal len:45 (+) c15350_g1_i1:3-134(+)
AATATCCGACAAGGTAGTATGAATGTAAGAGATTATATCACTCAGTTTGATGAGCTCATG
ATGAGATGCAATGTTCAGGAAGATGAAGCTGTCATTTTGAGTCGATTCCGACGTGGTCTT
AGTGATGACTTG
>c15356_g1_i1|m.47290 c15356_g1_i1|g.47290  ORF c15356_g1_i1|g.47290 c15356_g1_i1|m.47290 type:internal len:54 (-) c15356_g1_i1:1-159(-)
GAGTTCAAGCACTTGGTGGTGGCTAAGTTTAAGGAAGGAGCGTCCGTGGAAGAGCTTTTG
AAAGGGATGGAGAAGATGGTTTCTGAAATTGTAGTTGTTAAGGCCTTTGAGTGGGGACAG
GACATCGAAAGCCAGGAGATGCTAACACAAGGCTTCACC
>c15356_g2_i1|m.47291 c15356_g2_i1|g.47291  ORF c15356_g2_i1|g.47291 c15356_g2_i1|m.47291 type:5prime_partial len:42 (-) c15356_g2_i1:87-212(-)
TTTCTTAGCCACCCAAAACATGTTCAATTCTCTGCTACATTTTCATCTGTGATTGAGAAG
ATTGTTGTGCTTGATTTCCCATCTCTTCTCATCAAGCCAGCTGTTGATCTGAAGCCAGCT
GCATAA
>c15359_g1_i1|m.47301 c15359_g1_i1|g.47301  ORF c15359_g1_i1|g.47301 c15359_g1_i1|m.47301 type:complete len:215 (+) c15359_g1_i1:340-984(+)
ATGCAGCAGCCGGAATCATACACCGACGGAAGCCCGTCTCCGACGAGAAGACAACTACAA
GGCCCACGTCCGCCACAACTCAGAGTCCGGAAAGAATCCCACCTAATCAAGAAGCCGCCA
ATCGCCCCACACCATCAGCCGCCGCGATCTGAGGAACCGACCCAGAACCGGAAACCGGTA
ATTATCTACGCACTGTCTCCCAAAGTCATCCATACCACCGTCACCGACTTCATGTCCTTG
GTCCAACGCCTCACCGGATCCTCCTCCGGAGAATTTTCTTCCTCCTCCGTCAATCGCGGC
GACGTGTCTCCGGCAGCGCGGATGGCTTCGATAGAGTGGACGAGTCAGAAGGAGAGAGAA
AGAGATAGAGAAATTGGGAATAATGATCTTATGGGTTTGGTTGAAGGCATCGAAGTGGGT
CAGAATCCGGGGATCCTATCGCCTGCTCCAGCAACTCTACCGCCTATTTCTCCGGGATTG
TTCTCGCCGGGATCTGACCCACAAGCGTTCTCAAGTTTGCAAGATATAAGCCCTTTCAAT
CATGGCAACATGTTCATGACGAGTCCTTCAAACTTGTTTTCAGCTCCCATGGTTTCACCA
TCTCCCTCTTCGTTTGATCTATTCAACCAATTCCTTGACTTTTAG
>c1537_g1_i2|m.6943 c1537_g1_i2|g.6943  ORF c1537_g1_i2|g.6943 c1537_g1_i2|m.6943 type:3prime_partial len:372 (+) c1537_g1_i2:209-1321(+)
ATGGTTATATCTGACGAGAACAATCATCCCTCTTTCATTAAACACGGAAACTTACAACAA
GGAGAGTCAGAGACTGGTGGCAGAAAGTTTGGGATGGAGATCAGACCCAACCGAAGAGCC
TTAGGCGCTATTAATCAGAGTTTTGTTGGAGCTCATAGACCAATAACAAGGAAATTGGCT
TCACAAATAGCAAGCAAACAACAAGCTTTCCCTGAGAAACCTAAAAAATCACATCCATCA
TCAGCTCACAATTTTACTGTTTGGGAAGACTGTCCAATAGCAGATGTATACCAACACGAA
GGATCTGCTACGGACCACCCGGTACCAATGTCCTTAGAAGAACAAACAGAAGCAACATTG
GATGAGAAGGATCATATGGAGGTTGAAATGGAGGATATATTTGAGGATCCTGTTGAGGAT
GTTGATAGTTGTGATGCAGAGAATCCACTTGCAGTGGTGGATTATGTTGATGATCTCTAT
GGATACTACAGAAAAATGGAGAATTGTAGCTGTGTGTCACCAAACTACATGGCACAACAA
TTTGACATCAATGAGAAGATGAGGGCTATACTAATTGACTGGCTAATTGAGGTACACCAC
AAGTTTGATCTGAGGGATGAGACATTGTTTCTGACAGTTAATCTAATAGACAGATTTTTA
GCACAACAATCAGTGGTTAGGAAGAAGCTCCAGTTGATTGGTTTGGTTGCTATGCTCTTA
GCTTGCAAGTATGAAGAAGTTTCAGTCCCTGTGGTGGAAGATTTAGTTTTCATTTCGGAC
AAGGCTTACTCTAAGAAAGAAGTTCTTGAAATGGAGAGATTGATTCTGAATACATTACAG
TTCAACATGTCAGTCCCAACCCCTTATGTCTTCATGAAAAGATACCTTAAGGCTGCTCAA
TCAGATAAGAAACTTGAGCTGTTATCTTTCTTCTTGATCGAACTCTGCCTCGTGGAATAT
GAAATGCTGAAATTTTCACCTTCATTTTTGTCTGCTGCTGCAATCTATACGGCTCAATGT
ACCCTTTACGGGTTTAAGCAATGGAGTAAGACCTGTGAATGGCACACTAACTACTCAGAA
GATCAGCTACTAGAATGCTCGAAGCTTATTGTA
>c15381_g1_i1|m.47343 c15381_g1_i1|g.47343  ORF c15381_g1_i1|g.47343 c15381_g1_i1|m.47343 type:complete len:183 (+) c15381_g1_i1:102-650(+)
ATGGGTTTGAGATTATCTCGGTTTCTAAAGATGCTCTTTGCCAAGAAGGAAATGAGGATT
CTGATGGTTGGTCTTGATGCTGCCGGAAAGACAACTATTTTGTACAAGCTGAAACTTGGA
GAAATTGTAACTACCATACCCACTATTGGTTTTAATGTGGAAACTGTGGAATACAAGAAT
GCGAGCTTCACTGTTTGGGATGTAGGAGGACAAGATAAGATTCGACCCTTGTGGAGGCAT
TATTTTCAGAATACCCAAGGTCTTATCTACGTTGTGGATAGCAACGATAGGGAACGAGTT
TTAGAAGCCAGAGACGAGCTGCATCGGATGCTGAACGAGGATGAACTCAGGGGTGCAACA
CTTCTGGTATTCGCCAATAAGCAAGACCTTCCAAATGCTATGAGTGTTTCTGAAATAACT
GATAAACTTGGCCTCCACTCACTTCGCCAGCATCGTTGGTACATTCAGAGTACTTGTGCC
ACTTCTGGGCAAGGACTCTATGAGGGTCTTGATTGGCTATCCAGCAACATCACTAGCAAG
ACAAGATAA
>c15383_g1_i1|m.47348 c15383_g1_i1|g.47348  ORF c15383_g1_i1|g.47348 c15383_g1_i1|m.47348 type:internal len:63 (+) c15383_g1_i1:1-186(+)
AACAAAGATCATCCTTCTTATCCATGGAATGCAGCAAATTCATGTCCGTCTGATGTTAAA
AAGTTGTTCGGCGTTGATCTATTTGATTCAAGTCTGCATTCAAGTGTTCCATTGAACTGG
ATGTTAAAAGATGAAAATGAGTGTTCTGACATGAACAAGCTAAGTTGTTCAGTGGAAGAG
TTGAGC
>c15384_g1_i1|m.47354 c15384_g1_i1|g.47354  ORF c15384_g1_i1|g.47354 c15384_g1_i1|m.47354 type:internal len:45 (+) c15384_g1_i1:3-134(+)
GTCTCGTTCAAGGTCTCAAAGATCGGTACGAGGTTTCGCCCCAAACCGCTCCAACCCGAC
AACGTCTCTGAAGAAGGCGTCGCCGCTCCCGAAAGTTCCAAGGAAATTGATCGAATTCTC
GGCAACAATGAA
>c15391_g1_i1|m.47387 c15391_g1_i1|g.47387  ORF c15391_g1_i1|g.47387 c15391_g1_i1|m.47387 type:complete len:164 (+) c15391_g1_i1:236-727(+)
ATGTTCGTCAAAGGTATGGCAGGTTCTCTAACTATCTTCGTCGAGGAAAAGGCTAGCGGT
GCGTTAGCGATGATGGAGAGCGGCTTGGCGGAGAATGAAGGGTTGATGGCAGTGGTCCAG
ATGGTGAACCTGAGAAGGTTATCGTCACCGGGAGAAGGCATTGAACGGTTTAGGGTTTTT
CTCATCGACGGGATTCTGCTCCAACAAGCTCTACTCGCCGCTTCCTTCCTTGAGGGGGCT
CATTCTCAGACATCGAGGATAGTGAATCTCATATTCTCTTGCAAGGTAGTCAGTGATTAC
TCTTTTCTGGTTATCTCTATTTTGAAGGTGATTCTAGGTAAGGCTCTTCTTCCTGTGGGT
GCTGCTCCTTTGCCCTTTCCCTCTGCAAAAGTGCATTACGGATTGCAGACTGGGCCAGAA
GTATCCTTTGGGTTGTTGCCTCTGCCTGGGAAGGAGTTACGCCCTAAGGATTTTGGCTGT
CTACTTCACTAG
>c15393_g1_i1|m.47395 c15393_g1_i1|g.47395  ORF c15393_g1_i1|g.47395 c15393_g1_i1|m.47395 type:3prime_partial len:126 (+) c15393_g1_i1:391-765(+)
ATGAGAGCTGTTAAGTTGGAACTTCGATGTCCGCAAAGTGTTGGTGGAGTTGCGATTGAT
CCACAGCCAGATTGGAATTTTGAGTCTGTCTTGTTAGAGCTTAGTTCCATGGAAGAGAAG
CTTAATGCATATGCACCGTTTCCTTTTCCTTTCACCGTAACTAATGAAGTTTCCTCTGCA
AAGTCTGTTGAAAGGCGGGCTTTTGTAATGCGTATAGGTGAGATAGAGGATGTTGAAGAA
GACTCCGAGGAGGAAGCTCATGACCAACTTATGGTTGGTGGCGGAAGATTTACATGTGAT
GAATTTTACACGAGTGACAGCGATGATTCTGAAGCTGAATGCACAACGCCATATTCTTTG
ATGGACAAAGTAGGA
>c15393_g2_i1|m.47402 c15393_g2_i1|g.47402  ORF c15393_g2_i1|g.47402 c15393_g2_i1|m.47402 type:internal len:133 (+) c15393_g2_i1:2-397(+)
TTGATGGACAAAGTAGGATTGATAGAAGGCGCATTATTGGAACTCACGCATCGACATCAG
CTCAGTGTTACGGAGGAAGTCAGGAATCAAGTTTTAGCACTGGAGACAGATGTGATGAAT
GAGAACGAGAAGTTTATTTATGCACTCGATCGAGTTAAGAAACATACCGAAGCACGGCAG
GAAACAGAGAGAAAACATGATATGCGGTATCAACGTAAAATTGCAGAAGCTCTTGATAAT
CACTTGACATGGGTTCAGAGGGACCATGAACATAAATCCCAAATAGAAGAAAGGAAATTA
AGAGATGATGCAGCTATTGAGGAGGTCAAAAGAAGAGAAAAGGCTCTTCTGGAAGAAAAA
CTACGGCAAGGAAAGGCTAGACTAGAGGCTGAAAAA
>c1540_g1_i1|m.6949 c1540_g1_i1|g.6949  ORF c1540_g1_i1|g.6949 c1540_g1_i1|m.6949 type:3prime_partial len:97 (-) c1540_g1_i1:1-288(-)
ATGGGCTTTACAAGTTGGCCCCCACGTTCTGGGAAACCTCTTCCTCTTGAATGGCTTGTA
AAAGCCCATCTATGCTATAGTCTGATAGAGTTGCCCCAAACTTCTCCCCTACTTACAAGA
GGACTTCGGCAGGGGGACCCCCTATCCCCTCTTCTTTTCAACATCGTGGTAGAAGGTCTC
AATGTGCTGTTAGAACGGGCTAGGGAGGCTGACCTTATTTCTGGAGTTCAAATTGCTATG
GATGGTCCTACCATTACTCACTTACAATACGCGGATGATACTATAATA
>c15412_g1_i1|m.47472 c15412_g1_i1|g.47472  ORF c15412_g1_i1|g.47472 c15412_g1_i1|m.47472 type:3prime_partial len:68 (-) c15412_g1_i1:1-201(-)
ATGGACGATGACGACGGATACACGTCCACTCCTCCGGCGCCGGCACCGTCGTCCTCGCGC
ACGTTGTCGTCGATGCCGGTGCGGGAGGACTGCTGGTCCGAACACGCGACTCACACGCTC
GTAGAGACGTGGGGTAACCGTCACCTCGAGCTGAACCGTGGTAACCTCCGTCACAAGCAC
TGGCAGGAGGTCGCCGACGCC
>c15412_g2_i1|m.47474 c15412_g2_i1|g.47474  ORF c15412_g2_i1|g.47474 c15412_g2_i1|m.47474 type:5prime_partial len:224 (-) c15412_g2_i1:443-1114(-)
TGGCAGGAGGTCGCCGACGCCGTGAACGCCGTTCACGGCCACGACAAGAAGTCCCGACGC
TCCGACATCCAGTGCAAGAACCGAATCGACACCTTGAAGAAGAAATACAAGATTGAGAAG
GCTAGGGTTTTTGACTCCGACGGAAGTTACATCAGTCAGTGGCCCTTCTTTCTCCGACTC
GACGCCCTCATCGGTTCATCCTACAAGCCATCGCCTCCGCAACAGGAGGCGCACCGGAAA
ACACAGCGCGGCGTTCTTCCGCCACCGGAGCTCCTTCACTGGACGGTTCCTGTTGGTCCC
AGGTCTAAGCGTCGGGTAGCTGCGCTGTCTCCAGCAATCGTCCGGCGGAATTTCTCGGCA
ATGGCTGCCGCGGCTGCGGCCGCGGAGGAAGATTCGGAGACGTCGAAATCTAGGTCGACC
GGCGCCAGCTACGGTGACAAGAATGCAACGGAGTGGTATCACCTGCTGGCGGAGGCGATA
GAGAGGGTTGGAGACATATACGGGAGGGTGGAGGAAGCTAAGCAGAGGCAGATGATAGAG
CTGGAGAAACAGAGGATGCAGTTTCTTAAGGATTTGGAGATTCAGAAGATGAAGATTTTC
ATGGATGCGCAGATACAGCTCGAGAAGATTAAGCGGGCGCGAACTTCAGAATCTGCTGAC
AGTTATTTGTAG
>c15417_g1_i2|m.47483 c15417_g1_i2|g.47483  ORF c15417_g1_i2|g.47483 c15417_g1_i2|m.47483 type:complete len:279 (+) c15417_g1_i2:71-907(+)
ATGAGGATGATAGACTTGGGAAGCCAAAGAGGACCCCTGAACATGAACATGAACATGCAC
CTCAAATTGATTGACCCCCCAACTTCAATAGATTGTGTCAGGGAAGTAAGGTTTCGGCGT
TCATTCCGGTCATTCATGGAGTGCGTTGTCCCCTCCTGTTGTGGTCTCCAACCATCCTCA
GATTCTCTGTCCGGTGATGCCGAGTCTTTTACTGGTACTGTTGCTACTAGTTCTCATGCC
TCTTCCAGTAGTACAGTAGTGACGGGGACATTCTTTGGATACCGGAAAGGAAAAGTGAGC
TTTTGCATCCAAGAAGACTGCCGATCAGGTTCTAGCTTCACCAGGCCTCTCTTGCTGTTG
GAGTTTGGGGTTCCCACTGCCTTCCTAGCCAAAGAGATGCAACACGGCCTGCTTCGGATT
GCACTTGTGGAGTGCGGTGACCAATACCATCACAAAAGGTCCGATCCTCATGATGATCAA
AGAGGTTACTACCACCATTCAACGAATACTAACGCTTCCAAGAGTAATAGTAACCTCTTG
AAGGTGCCGGTGTGGAACATCCACTGCAACGGAAGAAAGGTCGGGTTTGCGATGAAGCGT
GAGTTGACTGTTGGAGACCTGGGCGTCCTCAAACTCATGTCATCGGTTTCAGTGGGTGCT
GGGGTACTACCGAAGGCCAATGGTGCTGGTGGTGGTGACCAACTCATGTATCTTCGGGCC
AACTTCCAACGAGTCATTGGATCTACTGACTCTCAGTCTTTCCACATGATTAACCCAGAC
AACCTTGGAAACTCTGGCCAGGAGCTTAGTGTATTTCTTCTCAGATCAACAAATTAG
>c15419_g1_i1|m.47489 c15419_g1_i1|g.47489  ORF c15419_g1_i1|g.47489 c15419_g1_i1|m.47489 type:internal len:49 (+) c15419_g1_i1:3-146(+)
TCTGCCAACACACCATCATCTGGAACTTCAATCAATCATGTGAATCTCAGTGAACCCACT
CTGAATAATTCCCGTGGTGTCATTTCATCTGAAGCATTGGTGTCATCTGGACAGAAAAAT
GCACCAACCATTGGAAAAGTATCT
>c15423_g1_i1|m.47491 c15423_g1_i1|g.47491  ORF c15423_g1_i1|g.47491 c15423_g1_i1|m.47491 type:3prime_partial len:190 (-) c15423_g1_i1:3-569(-)
ATGGAAGAGGTATGGAACGACGTCAATCTCACCTCCCTCCACGATCACCACCACCACCAC
CACCGTCCCTCCATAGAAAACCCAACTACAACCTCAACCTTTCCCTTCCGCGGTCACCAC
ACCTTCCTCGACTTCCTCTCCGAAAAAAACAACCCACCACCACAACAGCTCCCGCCACAA
ACACTCCCCACCCACTACGGATCTCCGCCTTCTCCTCCCGCTGTCGCTCTCAGACTCAAT
TCGGCCCCCGATCATTTCAACTCGATTTTACACGACCAAGTACTACCAATTTCGAATCCG
TCTTGTTTTGATGTTTCGTTTGAGAGTTTGGCATCTGCGACGAGCTTGTCGGCTTTGGGG
AAGAAAAGGTTACCGGAATCCGACTACAAATCCGGCGATCGCCGCCATAAGCGCATGATC
AAAAACCGCGAGTCAGCCGCTCGATCCAGGGCTAGAAAGCAGGCTTACACAAATGAACTG
GAGATAGAAGTAGCACATTTATTGGAAGAGAATGCCAAGCTAAAGAGGCAGCAACAGGTA
AAGAGTCTATGTCATAGCTTAGAGCGG
>c15441_g1_i1|m.47547 c15441_g1_i1|g.47547  ORF c15441_g1_i1|g.47547 c15441_g1_i1|m.47547 type:internal len:44 (+) c15441_g1_i1:2-130(+)
GCGGATCCGGATGCTGTTCATGCAGTTAGGTCTTTCCTCAAAAAACAGCTTGCTTTTGAA
CTGAAAGAAGAGTTTCTCGATACGGTGAAAAACAACAAGAGCTCAGAGCAGTATGAGTTT
GACCATCTG
>c15448_g1_i1|m.47557 c15448_g1_i1|g.47557  ORF c15448_g1_i1|g.47557 c15448_g1_i1|m.47557 type:internal len:46 (+) c15448_g1_i1:3-137(+)
CCTCCAATACTGGTCTCGCCAAGGCCGGAAAAGCCACTTTTCATGTACCTAACTGTACTA
GAAGACTCGATGGGGTGCATGCTGGGACAGCAATCTGAAGACGGTCATAAGGAGCAAGCC
ATTTATTATCTGAGC
>c15452_g1_i1|m.47571 c15452_g1_i1|g.47571  ORF c15452_g1_i1|g.47571 c15452_g1_i1|m.47571 type:internal len:55 (+) c15452_g1_i1:2-163(+)
AAGGCTTGCCTGATGAATTGTTCATGCTCTGCCTTTTCGATTATGGATATTAGGGGAGGT
GGTTCTGGTTGTGTGATTTGGATTGGTGATCTGATAGATATGAGGCAGTACTCCACCGGC
GGAGGCGGGCAAGATCTGTATGTTCGAGTGGCGGCTTCTGAT
>c15452_g2_i1|m.47575 c15452_g2_i1|g.47575  ORF c15452_g2_i1|g.47575 c15452_g2_i1|m.47575 type:internal len:38 (+) c15452_g2_i1:3-113(+)
TGTGGTGGAGATGGGTTTTTGGTGCTGAAGGGCATGAAGCTTCCAGACACGAAGGCTGCA
GTTGTTAATGGAGGAATGAGTCTTGTGGAGTGTGAAAAGGCTTGCCTGATG
>c15462_g1_i1|m.47584 c15462_g1_i1|g.47584  ORF c15462_g1_i1|g.47584 c15462_g1_i1|m.47584 type:internal len:36 (+) c15462_g1_i1:3-107(+)
GGAACATATGGCTCTGTGTATTGTGGCCTCTTTGAAAAGGAAGTTGCAATCAAAGGAATG
ACTGCTACAAAAACTAAGGGATGTATGACAAAAATGAAAGTCCTT
>c15465_g1_i1|m.47586 c15465_g1_i1|g.47586  ORF c15465_g1_i1|g.47586 c15465_g1_i1|m.47586 type:5prime_partial len:391 (+) c15465_g1_i1:2-1174(+)
GAGAGAGAGAGAGAGATGGGTGGCGGAGAGCAAGCGAGGAGTGTTAACAAAACGAAAATC
TCGTCTGATGCCGTCATCAATCTCGACCATGGGGATCCAAACATATTCGAATCCTACTGG
CAAAAATTCGGTGACAACTGCACAGTTGTAATCTCAGGCAGCCAATTCCTTAGCTATTTT
TGTGATACACAAAGCATATGTTGGTTTTTGGAGCCAAAATTGGAGGAAGAGATCAAAAGA
TTGCATCGTGTGGTTGGGAATGCATCTGTGGTGGATGATTATAATGTCGTGGTCGGGACT
GGTTCAACCCAGTTGCTTCAGGCTGCATTGTATGCTCTCTGTCTCCCTGATGCCTCAAAA
CCAGTGAACGTGGTTTCTACTGCTCCTTACTACTCGTGCTACCCAGAGATGACCGATTTT
CTGCTGTCAGGCCTCTACAAGTGGGCAGGTGATGCCCTAACCTACAATGAGGATGGACCC
TACATTGAGTTTGTCACCTCCCCAAATAACCCAGATGGCACAATTAGAGAAGCCACGGTC
AAAAAAGGCCAAGGGAAGATTGTTCATGACCTTGCATATTATTGGCCCCATTACACTCCT
ATTACATCTTGTGTTGGTTATGATCTCATGCTTTTCACTTTTTCCAAATGCACTGGACAT
GCTGGATCTCGGATTGGATGGGCTCTGGTGAAGGATAAAGATGTGGCCGAAAAGATGACA
GAATTCATAGGTCGTAACACAATTGGGGTATCGAGAGAGTCCCAAATCCGGGCTGCAAAA
ATCTTGGGCCTTGTTTCTGATAGCTGCCTAAATCCTCATGGCCCAGATAACTTCTTCCAA
TATGGACAGATACTAATGGCTGAAAGGTGGGAGAAGCTGAGAGAAGTAGTCGTGGGACGA
CAAGGTGGGATTTTCAGTTTGCCTCACTACCCAAAAGAGCATTGCCTCTTCTCCAGAGAA
TTCACTACTGAAGCACATCCTGCCTTCGCATGGATGAAATGTAATAAGAGGGAGACAGAG
GACTGCGAAAAGCTACTCCGGGAACACAAAATTCTAGCAAGAAGCGGGATGCGATTCGGA
GGCGATCCAAAGAACGTTAGGGTTAGTTTGGTGGGGAGGGAAGAGGAATTCAACCTCTTT
CTGGAGAGGTTGCTGGCTATCCAAACCGACTAG
>c15474_g1_i1|m.47614 c15474_g1_i1|g.47614  ORF c15474_g1_i1|g.47614 c15474_g1_i1|m.47614 type:complete len:194 (+) c15474_g1_i1:476-1057(+)
ATGCTATGGGATATCGAGAAGGTCAAAGTTTCATTATCTTTAGTACAGAGGTCCTTCATT
CTTCTAAAATGCAAATATTTGGAGAATGAAGGATTCATGTGTAACATCTATGCTCCTAAT
AAAGCTAAGGAGAGATCCCAACTGTGGGATGATCTAATAACCCAGAAAAACCTATTGAGG
GATCCTTGGATCATTGGAGGTGACTTGAATGAAATTATGAACATGGAGGAGAGGCTTGGT
TGCTCTAGATTATCGGCTGACAGTAAACAATTCAGAAAATTCAAAGAACTGATGGAACTG
GTTGATTTACCAATGAGAGGGAGGCTATTTACCTGGACTGACTTTAGGGAAAAGGGTTGT
CAAAGAAGATTGTACAGGTTCCTGTTATCTCAACAATGGTTACTGGCCAACAACATCACT
CAATGGGGCCTACCTAGGCTGATCTCGGGCCATTGTCCTATTTGGCTGGGGGCTAACTTT
GCTGACTGGGGTCCTAAACCTTTTAGGTGCTTTGATGTATGGCTAGAAGATCCAGCATGC
CTAAAGGTGGCCAAGGAGGCATGTGATATGTCCACCCCGTAG
>c15474_g2_i1|m.47625 c15474_g2_i1|g.47625  ORF c15474_g2_i1|g.47625 c15474_g2_i1|m.47625 type:internal len:135 (+) c15474_g2_i1:1-402(+)
TTTCTCGTCGCCGAAATTGATTTGGCGGTGAAAAACTGTGGGAAGTCCAAAGCCCCAGGC
CCAGATGACTTCAACTTTTACTTTATATCTAAGGCATGGGAATTTATGCTGGACGAGGTG
TATGTTTTATTTTCTGAATTCTACGATAAAGGAATCATTGTGAAGGGTCTCAATGCCACA
TTTGTGGCCTTGATCTCTAAAAAGGTTAGCCATCAAACCCTTTTGGACTTCAAGCCGATA
AGTATAGTGGGATATATATATATAATTCTCTCCAAAGTGCTCACAACCAGGCTTAAAGCG
ATTATTCCATCCATCACTGGGGAAGTCCAATCTGGATTTATATCGGGCATGAACATTCTT
GATAGGATTTTCATTGTGAATGAAATAATTCATTATTGGAAA
>c15477_g1_i1|m.47640 c15477_g1_i1|g.47640  ORF c15477_g1_i1|g.47640 c15477_g1_i1|m.47640 type:internal len:43 (+) c15477_g1_i1:2-127(+)
AAGATAGAAAGAGAATCTGGTGTCAAGTTTGAGCACATATCTGCTCTTCAGCCAGCTGAT
ATTGCCAAGGTTGCTGGCTCAGAAGCAGCAGAAACAATCACCCAATGTCATTCCCATCTT
CAAATC
>c15479_g1_i1|m.47641 c15479_g1_i1|g.47641  ORF c15479_g1_i1|g.47641 c15479_g1_i1|m.47641 type:internal len:42 (+) c15479_g1_i1:1-123(+)
AATAGAGATTCTTCTTTTGATCACAATTACAAGCGGCAATCGCGTACGAATGGCAACACA
CCTTGCAAGTTTTTTATGATGGGGAACTGCAATAGAGACAACTGCAGGTTTTCTCACGAT
GGT
>c15483_g1_i2|m.47655 c15483_g1_i2|g.47655  ORF c15483_g1_i2|g.47655 c15483_g1_i2|m.47655 type:complete len:71 (-) c15483_g1_i2:481-693(-)
ATGGTAGTCGACAGGGTAGATAATGATTGGGATCCATTTCTGATGAGGGATCATGGTCAT
CTGGTGAGTCCAAGTAAGTCCATATTGGATGAAAGCACGATACTAGGGATAGAACACACC
ATGTTGCTTCCAGTTGACGTGGCAGTAGAGGCCAAGATGAGTATGGACACCTTGATGACT
CAAATCTTTACTCACAGCTTAAAGGCGGTGTAG
>c15488_g2_i1|m.47675 c15488_g2_i1|g.47675  ORF c15488_g2_i1|g.47675 c15488_g2_i1|m.47675 type:internal len:36 (-) c15488_g2_i1:1-105(-)
TATTTAGATGGGTCATTTCGCACGTATCTTGAACAATCTGGCATTCTTTTTCAGACATCG
TGTGTTGGTACACCACAACAGAATGGAGTTGCTGAACGCAAGAAT
>c15492_g1_i1|m.47680 c15492_g1_i1|g.47680  ORF c15492_g1_i1|g.47680 c15492_g1_i1|m.47680 type:internal len:47 (+) c15492_g1_i1:3-140(+)
ACGATGTCCCAAACTGATGTCTATTACAGCTGTGGCTCTTGTGGGTACCCTCTTAACTTG
ACATTTTCCAGCCGTAGCACTTCCGGGGCAAGTCCCGCGTATCCCAAATCCATGGAGAAA
GGTTACATTTCATTCCAT
>c15497_g1_i1|m.47684 c15497_g1_i1|g.47684  ORF c15497_g1_i1|g.47684 c15497_g1_i1|m.47684 type:complete len:243 (-) c15497_g1_i1:147-875(-)
ATGCAACGATCGAGGCACACAAAACTGATGGCTCCATTGTCTCTCTTCTCATTCTTCCTA
TTCTTCTTCTTTGCTCTCAGTCATTCGGGTGGGGTCGTTCGGGCCCAGGTCGTGATTCCG
GCCAGGTTCGACGGGTTCGCGTACGAAAATCGCCCAATAAGCATCGATTCGATCAGGATC
GAGGCTTTCTTTGACCCGATTTGCCCGGATAGTCGGGACGCTTGGCCTCCTCTGAAGCAA
GCCCTCGATTTCTACGGTCAACGCGTCTCCCTTATCGTTCATCCCTTCGCTCTACCTTAC
CATGACAATGCTTTCGTCTCTTCTCGTGCTTTGCATGTCATAAACAAGCTGAACACTTCT
GCCACATATGACCTGTTGGAGTTGTTCTTTGAGCACCAGGAGTTGTTCTACAACCAACCA
ACCTTCGACATGTCTAGGGCTTCTGTTGTGAGACGTATTGTGAACTTGGCAACCACAGCA
GTTGGTCATTCCAACTACACTGCAGTTGCATCTGGGTTTACTGACCGGAACTCTGATCTC
ATGACACGGGTTTCATTCAAGTATGGTTGCTCAAGAGGTGTGTTTGGGACACCGTTTTTC
TTTGTAAATGGTTTTGCCTTGCCCGATGCTGGATCTGCTATAGACTACAGCAAATGGAGA
AGCATCATTGATCCATTACTTCAAGAACAAGACACGAAGACAGAGGAATCTCTACATTTC
TTTTTATGA
>c15498_g1_i1|m.47688 c15498_g1_i1|g.47688  ORF c15498_g1_i1|g.47688 c15498_g1_i1|m.47688 type:complete len:166 (+) c15498_g1_i1:206-703(+)
ATGCAGCCTGCAAGAGGAAAGCATCCATCACCTCTTCTGCAAATGCACGCATTCTATCGA
GGTATCAAACTTAACATTGATGGAAGAAGGAACGCCCAAACCAAAAAGGCAGGCTGCGGA
GGTGTCTTCAGAGATACAAATGGAGAATGGGTCCTAGGATTTTGTGGTAAGCTGAACTGG
GAATCAAGTCTGGTGGCTGAATTATGGGCCATGTACAGAGGAATCACAATTGCCTATGAT
AAAAACATGCAAGACCTCCACATAGAAACTGACTGTGCTCAAGTCATTCCGGCTCTAACT
TGCGAGGAAGACACTGCTGACCCCAATCATTACGTGATCAAGGAAACAACAAATCTACTT
AGGCTGACTGGTGCAAGCCTCAACCAGATTGCAAGGACTGCAAATGAATGTGCCGATCAC
CTCGCGAAATTGGGTGCTGAGGGGTATAACAACCTTTCCATTTTGGATGCAATGCCTATC
TTGATGCGTGAATATTAG
>c15503_g1_i1|m.47706 c15503_g1_i1|g.47706  ORF c15503_g1_i1|g.47706 c15503_g1_i1|m.47706 type:complete len:134 (-) c15503_g1_i1:185-586(-)
ATGCCGCTGAAGACTGTGGTGGATGCCACCGGGGCCACCTTCGACGCTGTTTTCGAGAAA
TTCAAATCGGAAGCGCCGAAGAACAAGACCAACATCATCCTCTTCTTGGCCGATATCAAC
CCTTCCACCTCTCTCAGCTGGTGCCCTGATTGCGTGAGAGCTGAACCTGTCATTTACAAA
AAACTAGAAGCGTCATCTGATGATGTGGCACTCTTGCGAGCTTATGTAGGAGACAGACCT
ACATGGAGGAATCCCCATCATCCATGGAAAGTTGATTCAAGGTTCAAACTCAAAGGAGTT
CCTACGCTTATCCGGTGGGATGATGAAACTGTGAAAGACCGTCTTGAAGACCATGACGCC
CACCTTGAACACAAAATAGATGCCCTTGTTGCTGGAAAGTAA
>c15509_g1_i1|m.47721 c15509_g1_i1|g.47721  ORF c15509_g1_i1|g.47721 c15509_g1_i1|m.47721 type:5prime_partial len:750 (+) c15509_g1_i1:2-2251(+)
GAACGGCAAGTTCGGGTAATTTTGTCGGGAGTCCTGAACCGTGAAACCGAGTCGAACGAA
TCTCTCAAACAGGGAAGCTCACCACGTAGCCCGCGCAGCCCACCTGCTCTGATCATTCTC
CAATGGCGACCCACTCGACTCTGGAATGTCCGGGCCTTTAGTAGTGCGCTCATGGCGGCA
TCTATGAGAAGAAATACTCTGTGTTCTCGCCTCAAAGCCTTGCTCACCCCACAGATATTT
GACCGCACACTGATCGAAAGTGGAGCTCAAACTCAATTCTATGCCAACATGGGGTCTTCA
GCGCTGGAGCAAGGGAAATTTGATATGTCAAATTGGAGAAAGCTGGATTCAAGGACCTTG
GGGATAACCCGCTCTATGATTTCTTTGCCCTCGCTGATTGTTCTAAAGATTCTACGGGGT
GCAGGGTTTGATACATACTTAGTAGGTGGATGTGTGAGAGATTTGCTACTAAATAAAGTG
CCAAAGGATTTCGATGTGGTCACCACAGCATCACTTAACCAGGTCAAAAAGGTGTTTTAT
CAGTGTGAAATTGTTGGACGGCGTTTTCCTATTTGTCATGTGCATGTCAAAGGGTCTGTT
ATTGAGGTATCCAGTTTTCAAACAGCAGCAAAAAAAAGTAAAGATATAGGGAAAAAGATT
TCCATTCATGGCTGTGACAGAATGGATTATGTTCGCTGGAGGGATTGCTTGCGTCGGGAC
TTCACAATTAACAGTTTATTCTTCGATCCCTTTGTGAACAAGATCTATGATTACACCAAT
GGAATGATGGATTTAAGGTCATTAAAGCTGCAAACACTAGTCCCTGCTCAGCTGTCCTTT
GAAGAAGATTGTGCTAGAATCCTGCGGGGATTGAGAATTGCAGCTCGTCTTGGTTTGTCT
TTCTCAAAAGAAACTGATATTGCAATACGTAAATTTTCTCCGTCCATTGCAAGATTAGCC
AAGTCCAGAATAATGATGGAGCTGAACTATATGCTGTCTTACGGAGCTGCCGAGAGTTCT
CTCTGTTTACTGCGGAGGTTCAACCTGCTTGACATTTTGCTACCATTTCAAGCAGCCTAC
CTTGCGCAACAAGCCTCCTGTCAAAGTTCAGTGATGTTGATGAAGTTATTCTTCAATTTG
GATAAGTTGGTTACTTGTGATCGACCATCAGATTGCAGTTTGTGGATTGGACTTTTGGCA
TTTCACCTGGCATTAGTGAATCATCCCCAAGATTCTCTTTCGGTTATGACTTTTGCTTCT
GTTTTGTATAATGGGACATGGAATGAAGGTGTTAAATTTGCACGAGAGCATGCTCAAGCA
CTTACTAGTTTTATACCTGAGATCTCAGAGCTTTGTCACGATAGGCCAGAAGATGAACTT
GCACAAAGAGTTACTCAATTAGCATCGTTGGTGCAAGACTCTATAGGTGCTTTAACTGAG
ACCGAGATCCTTCTTCAAAAGATGTCCAGATTCCCAGACTTCCCGTGCTCTGATCTGGTA
TTTGTACCCCAAAAAACAGGGAAAGACACCGCCCAACTTTTTAGCGTTCTGGCGCATGAC
GTTGAACATTACGACAGTGGAAGGAGGAGAAGATTGAATATTGATTATGAGCTACTTGGA
AAGGGGGATGAACAGGAGACGAGATTCGTTCTTGGAAAAATCTTTATGGACACCATGAGC
AGCGGTGTTGTCCGAGAGAGTAAGTTGGTGAACGCGGAAAAAACCCACAAGGACGGGACT
TTAATTGGGAATTGTGACATAGCATCGCCTGATGTCCAAACTAGGCACGACGTGGGTAAG
GAGGATAAAAAACGTAACTTACCAGTGTCAGTCAAAAGGCAGAAGTGGATCAAGGAAAAA
CGCGATCTTGTGGAGAATGTTATAATTAGCATGAAAAATTCAGTTAGCATGAAAATTTCA
GTTAGCATGAAAAATTCAGTTGCCAACGAAGAGTTGAAGAAGAAAGACGAACAGAAGTCA
GCGACGATCGAAGAACATGAACTCCCGCAGGTAGCTGAGAAGCGCGAGAAGGTGGTTAAG
AAGGAAAACAGACGTATATTACAGAAGGAAATAACCCACAAGCAGCAAAAATTACGATTC
GAGGAGCTTGACATGAATCAATTACCCCCAGACAGCATTAAGCAGCAGGGAGTTGTTTCG
TTAAAGGGTATCACAGAGAACGGAAAACAAAAACCGGTGGTAGCCAAGAAAACCCCCGAA
AGGCCAGTTCTCTCTAGTCTCTTTAGATGA
>c15511_g1_i1|m.47737 c15511_g1_i1|g.47737  ORF c15511_g1_i1|g.47737 c15511_g1_i1|m.47737 type:internal len:39 (+) c15511_g1_i1:2-115(+)
GTCAGGACGTTGCAGAGAGGGATTGCAGGCGCTGCTAACACACACGCTGGGGAAGAAAGT
ATAGGTGGTCTTTCAGCTTTCAGGAACATGGGAAAAGCTACAAAAGATGGTGTT
>c15512_g1_i1|m.47739 c15512_g1_i1|g.47739  ORF c15512_g1_i1|g.47739 c15512_g1_i1|m.47739 type:internal len:49 (-) c15512_g1_i1:2-145(-)
CTTACAATGGATCCTCCAATTAGTACACTTGCTGGGTTTGGCATAAATCTTTCATTTCAT
AGTGCACACCAAACAACCACTCGGATGCCAAGTAAGCTTGTATATGCCGATCCACTTGCA
ACCGAATTGGAAAGGCTGAGAAAA
>c15522_g1_i1|m.47761 c15522_g1_i1|g.47761  ORF c15522_g1_i1|g.47761 c15522_g1_i1|m.47761 type:complete len:397 (+) c15522_g1_i1:138-1328(+)
ATGGTTAGAACAAAAGGATCAGGAACTAAAGGTAAAGCATCTTCAATTCACCGATTTCAA
AATGATGAAGCTCGATCCAAGTTCTCCGAATTTGAGCATCGCACTGTTCTGATCGAAAGG
CAACTAGACCTAGCTTCCTTTGGTTCATCTGATATTGCTTTGTGGCTCACGAATCTTCAT
TGGGAATCTGTTTCCTCGTTGACCGGTCCGGTAAATATGACTCTCATTCGTGAATTCTAT
TCAAATATTTCTTCCGTTGATATTGCGTCTGAAACTATTTCATCATGGGTCCGTGGACGC
GACATCATAATCACCCCTGTTATTCTAGGTGCTATGGTCAATCTTCGTCCCTTGTCTTCA
TATTCATATCCTCTTTCATCCTCTGCTCGATATATTAGCAAGGCCCTCAAAAATACAATT
GCTATCTCTATTTCTGGTCGTGAGAGACCATGGACGAGTAACAAAATCAGTCAGGGTTTA
CTTCTTGACTCATACCGTCTACTGAATTTGTTTTTCTGTGCTTCCATTGAGCCCACTTCT
CATTTATCTGATGTTTCTGCACTTAGAGGTTTATCTTTGTTTGCTATTGGAGATAAACAA
CCAGTTGACTGGTGCCGCATTGTATTCTCTCAGATAGGCAAGTTCCATCCTCTCTCCTAC
CCCAAAAAGGGTAGTCTTCCTTATGGGATCCTCCTATCTAATTTTTTAATGAACATTGTT
AAGGTTCCGATTCTCAATTCTGATGAGTATGCTTCATCGAATGCATCTCGCCGTCCCATT
AGTGTTCGCTCCCAGGTGTTGAGTCTTACCCATGTATTGGACCAACCTCCTGTTCCTACT
CTTGGTGTTCCGGATATCGCGGCCACAGAGAACATTCCTGCTGTTACAGTTCATGTGCCT
CCTGTGGAGCCTTCTCCCTTAACGGATTCCCAGCATATTCTTCAGTTGCTTTCACAGATG
CAGGCTGAGCAAACTCGTCAAGGACGTTTGCTTGAATCGATGCATGATGATTTACTTCAC
TATCGCACTACATCGATTATGCATGCTAGTCAAGTTGGTACACTTGTTAACCAGATTGCC
GTCCACTTAGCCTCATCTTCCGGCGCACAGTTCAGTGGTTTCCCTATCCCATCTCCAGAT
CGTGCTTTCCCCTCTCGTGATCCTCCACCGGCTGAGGATCCTGATGTCTAG
>c15542_g2_i1|m.47814 c15542_g2_i1|g.47814  ORF c15542_g2_i1|g.47814 c15542_g2_i1|m.47814 type:complete len:197 (+) c15542_g2_i1:29-619(+)
ATGATATGTCATCAACATATACTGAAAACAATACAAGTGATGTCTAACTCATCACGTAAC
TTTCTACAAGAAGTGTACACATGTAGCCAGGGAGATACTAGGTGCGACCTAAGGTTCAAT
CTAAGGTGCGATTTAGGTTGGCATCGTTTAGGGTTTCAGTCTCCTCTCCCATCGGGCGGC
GATCGCGGTGGAATGGCATCCAAGTTGGAGGAGTTGTCTAGGGCAGATCTCCCTACAGCA
AGGATGCTTGAGAGGATGTTGGGCGGTGTGGTGTCGGGATCGAGAGAGCTCCCTTCGCCG
GTGCTTCGAGTGAAGAGAATTAGCAGGTGTGTTATGCAGAACGGGAGTGTCAGGTACCTT
CTTCAGCTTTCTGACAGGGTTCGTCTCCAGCTAGGTTATCTCTTTTGGAAGAAGAAAGAG
CTGGTCCAGTCACAAAGTATGAAGGAGGGCTCGCTAATTCGGGTTTATGACTTCATCAAC
AGTGTGATTAAGGAACGTTCGGTGCTGATTATTACCAGCTTGGAAGTGGTTCCGGTGGAG
CGAGTAGCAGCAGCGACATTGTACACACATGCTCATACCCCTTGTTCATAG
>c15544_g1_i1|m.47824 c15544_g1_i1|g.47824  ORF c15544_g1_i1|g.47824 c15544_g1_i1|m.47824 type:5prime_partial len:695 (+) c15544_g1_i1:2-2086(+)
AAACTGTCTCTACACTTTGCTCAATTTTACAAACATACCTCTTTCCCCCTGGCGCCCTCA
AAAATAAATTTGCGTGTATTGCTTCCACTTCCGCTAAGCGAAAAGACATCCCAAGTACCA
AAGATGGCGCCCAAAAGGATCTCGCCTTCACTTCCATCGCCCATTGCAATCGGGAACTGC
GAGGTCGTTGTCGAAGCAAAGGACTTCACCTCTGCAATGGATCTAAACACCCTTCAAATT
GCTCTCTCTAGAAACGCAAAAGTCAGAATATCAGTGGTTGAGGAAAAGAATAGAAAGAAC
TGCAATGATCTACATAAGTTCAGAACGGAGGCAAGTGGTATAGAATTATGGGGTGGCGAC
TTCATGCTGGTTAACCCCAAAGATGTAGGTAGCCAATCCAGCTCTCTACTTCAGGAAGCA
CTCAACATATACATGAAAGAGCTACCTGCCATGAATTATGCTGCAAATACTGGAAAGCTG
TCGTCGTTCCTTGAAAGATGTGTTTCGAATGGTAAATATTGCACATTGCTTTTAAAATCC
AAGTCTAAGGAAGATTCAGGAGAGGCTGTTGCTGCAATTACTTATCAAATAATCCACACT
GATACACAATATGCTGAGGTTCCCCTTGCTGCTGTTAGTTCAATCTACCAACAGAAGGGG
ATTGGGAGTCTCCTGTACAAGGAGCTGAGAAAGAGATTGCAAAGTGTTGGTATTCGAACT
ATATTTTGTTGGGGAGACAAAGAATCTGAAGGATTTTGGGTTAAACAGGGTTTTGTGTCG
ATAGGCGAGGTTGATACCAAAGGTAGAGCTCGTAGGCTGCCTATCAAGGCCGATATTCGT
AGGGCATTATGCTTTCCTGGTGGATCGACCCTCATGGTTTCTCATCTTTACATGGAAACA
TTGAGTAACCCTGAAGAGCCACAGAAGTTATTTTCTTCACCGAAGCCTACTGAGCATTCT
TTTCCATCTGCTACTGTTCAAAATCCTACCCTTGGAAGTAAGGAACTATGTTTTGCTCCT
TGTGAGGCGGAAAATCTGTTGACGTCCATAACTGGATACTCTCATCCTCAAGGCTTGGTG
AAGGAGGGATTTCAAGTGGATGGTAAGCATGACGTGGTTCATCTCAGGGGCATGGATTGC
AGCAACATGGCTTACGGTTTTGGAGTAACCAAAATTGGAGCTGATGCTGATGTGAATTAT
TGCTCCTGTTCTTCAGGAAGTGGAAAAAAGAGGGTCTGGGAATCCTCATGTACATCACTG
AAGTCAAAAAAAGTGAAGGGAGGTCATCAAGTTGACTGTGAATTAGATTCGTGGAATTTT
GTTTCAGAAAGTAATGGAATTTGTGGTGATAGATCTTTGGTAGTAGTGGCTCCTAGAGAT
CCCTTTACCAATAGTTTTATGGAAAAGACAACTGAAGAATGCCAGCTCCATATTGTCCTA
GATGACCATGGCAACCAGGAGCCACTATATGGAGGAAAAAGCTTTACGATCATGTTGATG
AATATTGCTGATGATGCTAAGAAATCAAATCTCTCCAAAATTATTGAAGACCTTAATGGG
GCTGTCACATCTGATGGAATTCTCTGCACACATGTAGTCACGGGGAAAGTGAGAAAAACT
TTGAATTTCTGCACGGCTCTCTGTTCGGGAGCTTGGATAATCTCCCCCAGATGGTTAAAA
GAAAGCTTCCGGAAGGGCAGATTTGTGGATGAAAGGCCTTTTATTTTGAAAGATGAAGAG
TACGAGTCAAAATACAGAATTCAGTTAAATGATGCAGTTCAGAGGGCAAAAGAAAGTCCC
CGAGCTTTGCTTCATGGCTACAGTATATGCCTCGCGTCACATCTTCAACCCCCAGTTGGT
ACCCTATCGGCCATTGTAAAGTCTGCCGGTGGAAATGTAATCTATGGACTAGAGAAAGTA
AACCAAACATCAAAGACTGTCTTTTTGGCATGCGAAGAGGATATGGAGGAAGCACTTTCA
GCGGTGAAGAAAGGAATATGGACTTTCAGTAGTGACTGGTTTATGAACTGCATCATGAAG
CAAGAGCTTGACTTGGATGCCCCACAGTTTGCTGAATCCCTCTAA
>c15553_g1_i1|m.47857 c15553_g1_i1|g.47857  ORF c15553_g1_i1|g.47857 c15553_g1_i1|m.47857 type:5prime_partial len:535 (+) c15553_g1_i1:1-1605(+)
GTACAGTGTCAAACTCTATGCTCAAGCACTATCAAAATTGATGTGGTATCAAAAATTATT
TCCACCCCATTCAAATTAGATCCCATAAAGAGAGAAAATTGGATCAGAAGCCCACTTCTA
GATTTTTTCCGGGAACAATCCATCGTATCAAGTGCAAGCAAAAATCGCAGGAAAAAAACA
GCCATGAACAACCGCCACCAGCCGCCGCCGTCTCCGTACGGCCTCAACTCACACACAACG
ATACAAATCTTCAAGCACACGACCTCGATCTTCTCCTCCTATCCGATCACATTTCTCTTC
CTATCTTTCCTCCTACTCACCTTCCGCTCCAACGTCGAAAACGGGACCCACCTCCTCACT
AATTTCATCGACAACGACCCTTCCCTTCGTCCCCTCCTCTCTCGCCTTGACACCTCCGCC
ACAAACACCCACTCCTCCGCCTCTGTCGTCCACCGCCGCCGCCCCTTCCTCCACCTCTCC
CGCGTCGGAACACTCGACGATGACTTCTTCTCCGGCGACGAGGACACCGACCGACGCTCC
CTCTTCGGATCCCAGACCAAGTCCCCGCCAAATGGAACCTTTGTTATTCTCAGCAACTTC
GAATCCAGGTTAGGGTTTTCCAGTTACGTTTCTCGTAATGACATAACCGTTTCTGATAGC
GGAATTGGGGTTTCTGATGACAAAATAAGAGTTTCTGATAATGGGATTAGGGCTTCCGAA
ATTGTCAAATTGGGCTTCTCTTTAAGACTCCTGAACAGTTCGTTGCAAGCTATGGGTGAC
AGCGACAATGAAAATGGCGTGCTGAATAAAGCGGAAAATTCTAGGGGTTTGGATTTGCAT
TTCTTGACCAAGGGTTTGGAGCTCCGGCCTTTAGTTTTTCTTATATGTTTGTTGTCTACT
GCATATGGATATGTACTCTTGGGGTTTCTAGTTACCTACTCTTGGGTTCTTGGAATTGTG
TTTGTTGTGGTGGTGAATCATTTCTTAGGGAAGCACCATTCGTGGATCGGGACCGTATGG
GGCGGTTCGATTTTGGGTCTCAAAAGGGCATCTGGGTTCGTTCTAATGAGATGGGCCGTT
AGGGATGCACTTTCACAGCTTCTTGGTTTATGGTTCTTTGGTGATATCCACAATCAGTAT
GCCTTTTTCAAGATTTTTCTGAGGTTGAAGTTGATGCCTTTCTCCCTTACGAATCAATGG
GTTCGTGGATTTGAGAAGGAGACCACAGGGTTTTTATTTGCGTGGATTTTGTCTGACATG
GTTGTGGAATTTGTTTTCTCTGTGGATTGCTGGGTTGCTATTGTGGATTCGAGGAGAAGC
GGGAGAGAGATTGTGAAAGAAGGGTGTTATTTGTTATCAACTATGTTTAGGCAGGCTGCT
GTTATGAAATGTTTGGAGTTCATGCTTTGTGGGTCGTTTACCAGATGGACATTGGCCAGA
TATTTCGGAATGGTGTTTCCAACAGCTTTCCAATCAATCATTGAGGTTTACTTCATGGTG
GCTTGGCTGATATTTTACTTTGCAGTGAGGTCTAAGGACGCTACTTCTCTTGGAAGGACA
CTCGGGCAAAGGGATTTGGAGGGTTTTATACGAGGCCAAAGATGA
>c15556_g1_i2|m.47876 c15556_g1_i2|g.47876  ORF c15556_g1_i2|g.47876 c15556_g1_i2|m.47876 type:5prime_partial len:462 (-) c15556_g1_i2:63-1448(-)
CTCGCTCGCTCGCTCGCTCTCGCCATGTATGATTCGAACGAAGGTCACGTCGCGGTCTTA
GCATTCCCATTCGGCACCCACGCTACCCCTCTCCTCACCCTCGTCCTCCGGTTATCGGCC
GAATCACCCAACCTCAAATTCTCATTCCTCAACACTTCAATATCCAACACAAAAATATTT
TCCAAAATCAAATCCGATGAGTATCCAAACATCAAACAGTATAATGTGGACGACGGAGTC
TCCGAGGGGAACGTGTTCTCCGGCAATCCTTTGGAGGCCGTGGATCACTTTCTAAGGGTA
ATGCCGGAGAATTTTAAAACTGGTATGAAAGAGGTTGTGGACAAGACAGGAGCGAAGATC
ACGTGCTTGTTGACGGATGCATTTTTTTGGTTTGCCGCCGATATGGCGGAGGAAATGGGT
GTTCCTTGGGTGGCGTTTTGGACGGCGGCGCCTTGCTCTATTTCCATTCATATGTACACA
GATGTCATCAGGAGCACTTTGAAAGGTAACACAGAAAATGGAAACCAGACTCTCAAATTC
ATCCCAGGAATGTCAGCAATTCGGGTCAAAGACACACCAGGGGGAATCATCCATGGAAAA
CTAGAATCACCATTCAACATCATGATACATAAAATGGGGCTAACGATGGGAAGAGCAACA
GCTCTCGCTATAAACTCGTTTGAAGAAATCGATCCGATCATCACAAACGATCTCAAGTCG
AAGGTGAAAATAGTGCTTAACATAGGTCCATTTGATCTAACCTCGCCACCGAAATCGTTT
TCGGATGAGAGTGGATGCTTACCGTGGTTGGACAGGCACGAAAAAGCATCCGTGGCGTAT
TTAAGCTTTGGTACCCTTTTGACGCCACCGGCTAATGAGCTGATTGCATTGGCAGAGGCA
CTGGAAACTCAAAAGGTGGCATTTTTGTGGTCTTTTAGGGACAGTTCAAAGCTTCTTCTG
CTAGAAGGATTTCTTCAAAGAACCAGTACAGTTGGGAAGGTAGTTCCATGGACTCCTCAA
TTACAAGTCTTGCAGCACCCATCGGTCGGAGCTTTCATGACTCATGCCGGTTGGAACTCC
GTTTTAGAGAGCATTTCCGGCGGTGTGCCAATGATATGCCGGCCATTTTTCGCCGATCAA
GGGCTGAACAGCCGGTTAGTTGAGGAAGTTTGGAAGATTGGCGTAAGCCTTGAAGACGGA
AACTTCACCAAATCCAAAACTATCGAAGCCCTGAAGCTGGTTCTCTCGTCGGAAGAAGGG
AGGAAAATGAGAGAGAATATTGGTAATCTGAAAGATAAAGCTAAATTGGCTGTGGGAATA
GATGGGAACTCTACCAAGAATTTTCACAGTTTGTTGAAGGTAGTTTCAGGCTCTGTGAAT
GCTTAA
>c15561_g2_i1|m.47895 c15561_g2_i1|g.47895  ORF c15561_g2_i1|g.47895 c15561_g2_i1|m.47895 type:internal len:55 (+) c15561_g2_i1:3-164(+)
GCATTATTAGCTCTTTGCTTATACACCGGAATTGGGATGGATTCCGGTTCTGGATTGTGT
TTGCCCCATTCCGGTATTAGGTCGAATAAAGATGGCTTGTTTGGCGCAGCAGAGCTTCCT
AACTCCGATGCTGACTACGTAGAGAAAGACCCACAGGGACGA
>c15567_g1_i1|m.47904 c15567_g1_i1|g.47904  ORF c15567_g1_i1|g.47904 c15567_g1_i1|m.47904 type:complete len:261 (+) c15567_g1_i1:137-919(+)
ATGAGGGCAATCACAGCGAAGTCCCCTCATGACTCTTCCTTCTCATTCTCTAGGAGACAC
TTCCACTGGAAGCGGAAGGTGGAGGAGGAAGACGACGATGAGGAGATCTTAACTTTCATC
TCCTCTTCCCATACTTGTGAGGAAGAGCTGAAAGCTCCCGAGCTTGACTTTCCGTTGCCA
ACGATAACTACTCTTGCGGAAGCGCCGAAGAAGAAGAAATTGTCAAAGTTGCGATCAGCA
CTTGCTGTTTTCGGCAAAAACCGACTGCACAACCACGCGAGTCTGGGCACCCGAGTGGTA
GGTACCCTGTTTGGTTACAGGCGTGGGTACGTTCATTTCGCGTTCCAGGAGGATTCCAAG
TTGAATCCGGCATTTCTCGTTGAAATCGCAATGCCCACAAGTGTTGTTGTCAGGGAAATG
GCCTCTGGGCTAGTCCGAATTGCGCTAGAGTGTGAAAAGAAAACAGAGAAGAAATTGGGG
AAATTGCTGGAGGAATCCATGTGGAGGTCATACTGCAATGGCAAGAAATGTGGGTATGCA
ATGCGGCATGATTGTGGTCCCGAGGAATGGAAGGTGTTGAACGCGGTCGGGCCTGTTTCT
ATGGGCGCCGGAGTGTTGCCCAGTTGTGGGGTTGGATCCGGGTTTGAGCCCGAGGGCGAG
CTCATGTACATGAGAGCAAAGTTTGAGAGAGTTGTGGGGTCAAAAGATTCGGAAGCTTTC
TACATGATGAACCCCGATGGCCATGGAGGTCCTGAACTCAGCATTTACTTGCTTAGGGTT
TAG
>c15568_g1_i2|m.47924 c15568_g1_i2|g.47924  ORF c15568_g1_i2|g.47924 c15568_g1_i2|m.47924 type:complete len:172 (-) c15568_g1_i2:407-922(-)
ATGTGCTCTGGCGTAGTGGCCTCGAACTGGAGCGGTGAATGGGATCTTATAGACTCCTTT
TGTTGTATTCTGTATTTGGAGGTCAACCGTTATGGAGGGGCGAACACAGTGGATAAGGGG
CTTCTGATCCTCAATGAGGGGTCACTTACCCTCACATCCTACCCTGAGGGAATTGAAGAG
CTAAATCATTCTCTCTTGTACACTACTTTGGAGCTAGAGACAACAATTCTCTCAGCCCAT
GAAGAAATTGCAAGGAAAGAAGAGGAATTGATCCATCTGAAAGATCTCTTGACAATGACA
GTCAAAGACAGAAATGAATTCAAAGGAAAGTGCCAAATGCTGGAATTAGAAAAAGCCATG
CTGCAACAAGAAGGGAAATTAAACGCTGCTAGAAATGAAGATGAACTAAAGGGGGAGGAT
CCAACAAGGGACTTTTGTTTTCAGATTCTACTGAAACCAACCCAATTCCTCCACCATCAC
CGCCGCCACCACCACCGCAACTGGACGGAAATTTAG
>c15574_g1_i1|m.47945 c15574_g1_i1|g.47945  ORF c15574_g1_i1|g.47945 c15574_g1_i1|m.47945 type:5prime_partial len:168 (-) c15574_g1_i1:189-692(-)
ATTTGCGAAAATAACAACAGTTTCGTGCTCCTCTCGATCCAAAACCCCAATCCTTGGACA
CAAAAACCTCTTCCCCGCAAAATACTGCGAAGAACCCAAACTCTCTCTCCCTCTCTCTGG
AAATCTCTCTGCTCAAGTCTAAAATCCCAGCACTTCAAAATGAGTACCATGAAGTTTTGC
CGAGAATGCAACAACATTCTCTACCCTAAGGAAGACAAGGAACAGAAAATCCTCCTTTAC
GCTTGCCGAAATTGCGACCACCAGGAGGTGGCCGATAACAATTGTGTCTACAGAAACGAG
ATACACCACTCAGTGGCTGAGCGGACCCAAGTTTTGCAGGATGTGGCTGCGGATCCTACT
CTTCCGCGTACAAAATCAGTCCGCTGTGCTCAATGTGGCCACGGAGAAGCAGTTTTCTTC
CAGGCAACTGCAAGGGGAGAAGAAGGTATGACGTTGTTCTTTGTTTGCTGTAACCCTAAC
TGCGGCCATCGTTGGAGAGATTGA
>c15575_g1_i1|m.47952 c15575_g1_i1|g.47952  ORF c15575_g1_i1|g.47952 c15575_g1_i1|m.47952 type:complete len:228 (+) c15575_g1_i1:64-747(+)
ATGAACGAGACCAAGTACTCAAACAGTGGTAGCCCAGGTGAGTCATGGGCGGCACACGAA
TTCTACAACCAAAGCGCAACCATGTTCGGCGGTCCAGTCTCCTCAGAGGCCACAGTAATC
TCGACCACAGCCTCTGGATCTAATACTACCATTAATATTCCCTCTATTACTGCTACTACT
ACTCATCAGTACTTGAACGTGCCATCTGATCAAGGAACTGGAGGTCGCATTTCGAAACCG
GTTAGAAGGCGTTCAAGGGCCTCCAGGCGAACCCCGACCACCCTGCTTAACACAGACACT
ACTAATTTCCGAGCCATGGTGCAGCAGTTCACCGGCGGTGGGCCGTTTTTTTCATCCACC
GACGGTGGGACTCACTCTCAATACGGATACGGTTCGCTCCCAGGTGAAGAAGCCAACTTC
AGCTTTGGGGTTGAGACCCGGAATCAAATTTTGAATCCTACTGTTGCTTCTTCTGGGGCT
CCCTTTTATCAATTACAGTATCAACAACAGGAGCAGTACTACCAGGAGCAGCAACACCAA
CCCTACATGTATTCTTTCATGAACAACTCAAGGCCTGACATGGAAGAAATGAGCAACCAA
ACCACCTCCGCCGGTGGGTTTTCTATGGGCCATGTTCCCCTTCCTCTTCCTCCTCGACCG
CCTTCACAGACGCCGCTTCAATAA
>c15577_g1_i1|m.47958 c15577_g1_i1|g.47958  ORF c15577_g1_i1|g.47958 c15577_g1_i1|m.47958 type:internal len:41 (-) c15577_g1_i1:3-122(-)
CTACTTGAAGATGCTAATTTTGAGTTGGAGGATGTTACTGCTGCTGAGTCACGACAATCA
GAGTCGAGTAGAAATGAAACTGAAGAGCAAAGATTCAATTCCTTTAGACAGTTTCTGGAT
>c15581_g1_i2|m.47975 c15581_g1_i2|g.47975  ORF c15581_g1_i2|g.47975 c15581_g1_i2|m.47975 type:complete len:250 (+) c15581_g1_i2:180-929(+)
ATGTGTCCAGGGCTGGAGAAGAACGAGCGAGAGCGGCTGAAGATCAAGGCGTTTGATCTC
CGGCTATCCGTTTTGAAAACCCATGATAAACCTTTACCTGATTCCCTCACACTCCACTAC
CTCTCTCGCATCAACGGGAGTCCATTACACATAAACGGATCCGAAATCCGACCCCATTCG
CACGGGTTCGTCACGCTTCACCGGGTCGTATCGGCAACCAACGGAAAACCGGTTTTCGGG
AGCAGAGAGCGGGTGAGAGCATGCGAAGGGGTGAGATTCGAGGTGTATTTGAGAGACGAG
AAATTGTTGAAGGGGGGATTTAGGAGAGATCGTGAAGGTGATCAGAGGTGGAAGATGGAG
TGTAAGTGTGTGTTGAAGAGAGAGATGGGTGGGGTGGAGGTGAAGGAGGCGGAAATTTTC
ATGGAGGCGGAGGGACAGGCGGTGATGAGTGAGAAGGTTGCGGTTGCAGTGAAGAGGAAG
AGGAAGAGTAAGTATTGTTTTCAGAGGTTGGAGGAGATACCGGAGGAGAGAGAGGTGGAT
GATGAATCGGAAGGCCGTGGATGCTGCAGCTGTTCTTCGAATGAAAGAGAGATGGGATTA
TCCGGTGAAGATCGCCAGAAGGAGGAGGAGGCGGAGATGATGGAGATGGAGATTGAAGGA
GTAAGATTGGCAGTCGACGTGGGGATTTGGGTGATGTGTTTGGGAGTTGGGTATTTGATT
TCTAGCCTCAGTCGGATCAAACTGCTGTGA
>c15593_g1_i1|m.48000 c15593_g1_i1|g.48000  ORF c15593_g1_i1|g.48000 c15593_g1_i1|m.48000 type:complete len:560 (-) c15593_g1_i1:171-1850(-)
ATGGCTCTAATTGCCGGAAAGTGTCGCCCGAATGACAATTCAAGCGGTGGAGACCATCGG
AAGGGTGTTAAGTATCTTGTTGATACGGCGCCTTGTATGCGCGTGCTGCCTGCAGAATAT
GTTTTGCCGCTACAACCCAACAATCGAGTATCATATGGGCATGCTGCTATCCCGGTGATA
GATTTGAGCGGTCTTGATGGGCCTATTTCGTGTCGAATGATGACTGTTGAAGCCATTGAC
TCTGCTTGTACTGAGTGGGGATTTTTCACGATTAAAAACCATGGCATCAAGATATCTTTA
ATGGAGGAAATGCTAAAGGCTGTGGAGGGATTCTTTAACCTCAGTTGGGAAGAGAAGATG
AACTATGCTTCAGAGGATGTGATGAATCCAGTACGGTACGGAACAAGCCTAAACACATCA
AAACAGCATTCGCTCCATTGGAGAGACTATTTGAGGCATTTCGGCCATCCTGTTCATACT
AGCTTCCACCTCTGGCCACACAATCCCCCTAATTACAGGGATGTTGCCAGGGAATATTTA
GAGGAAATTTGGCAGTTGGCACTAAAGATTTCAGGTGCAATCTCAAAAGGCTTAGGGCTT
GAGTGGGATTACATAGAAAAATCACTTGGTGAAGGGTGTCAAATTGTGGCCTCCAATTAC
TACCCACCATGTCCAGAGCCACACCGAACCCTAGGCCTTGCAGCACATTCAGATCATGGG
GGGATAACAATCTTAATGCAAAATGAGGTTGATGGCTTACAGGTCAAGCTCCAAGAGGAA
TGGGTGGCTGTTCAACATGTTCCTGGTACTTTGGTTGTCAATATTGGTGATTACATAGAG
ATTAAAAACCATGGCATCAAGATATCTTTAATGGAGGAAATGCTAAAGGCTGTGGAGGGA
TTCTTTAACCTCAGTTGGGAAGAGAAGATGAACTATGCTTCAGAGGATGTGATGAATCCA
GTACGGTACGGAACAAGCCTAAACACATCAAAACAGCATTCGCTCCATTGGAGAGACTAT
TTGAGGCATTTCGGCCATCCTGTTCATACTAGCTTCCACCTCTGGCCACACAATCCCCCT
AATTACAGGGATGTTGCCAGGGAATATTTAGAGGAAATTTGGCAGTTGGCACTAAAGATT
TCAGGTGCAATCTCAAAAGGCTTAGGGCTTGAGTGGGATTACATAGAAAAATCACTTGGT
GAAGGGTGTCAAATTGTGGCCTCCAATTACTACCCACCATGTCCAGAGCCACACCGAACC
CTAGGCCTTGCAGCACATTCAGATCATGGGGGGATAACAATCTTAATGCAAAATGAGGTT
GATGGCTTACAGGTCAAGCTCCAAGAGGAATGGGTGGCTGTTCAACATGTTCCTGGTACT
TTGGTTGTCAATATTGGTGATTACATAGAGATATTGAGCAATGGGAGGTACAAGAGTGTG
GAACACAGAGCAGTGGTAGATGCAGAAAGAACCAGGATATCGGTAGCTGTGGGCCACGGC
CCGGAAATGATAGCCACAGTTGCACCTGCAAGCCAATTAGTTGATGATGAAAAGAGTAAG
AGCAAGTACAGGCCCATCACATACAAAGACTATGTTAGGTCCCAACAGAGTAGTACTATA
AGGGGGAAAACCCCATTGCAAGTCCTCATGACCATCAACACAACAGAAAATCACAAATGA
>c15595_g1_i1|m.48012 c15595_g1_i1|g.48012  ORF c15595_g1_i1|g.48012 c15595_g1_i1|m.48012 type:internal len:44 (-) c15595_g1_i1:1-129(-)
AAGCTTGGTAGCAGAGAAGACTTGGCACCTGCTGTTGATGATTATAAAAGTGAAAATGTT
GGCAATTCCAAAGTAGGTCACTCATATCACACCGAAGATTTGTCATATGAGAAGCAGATG
CACTCTTAC
>c15598_g1_i1|m.48029 c15598_g1_i1|g.48029  ORF c15598_g1_i1|g.48029 c15598_g1_i1|m.48029 type:complete len:531 (-) c15598_g1_i1:105-1697(-)
ATGGCTGACCGGAAAACCCAGATCGATGGGAATTCCGGCAACGATAACAACACTACACCG
ATTCCAGCTCTATGCCCCACACAAAAACCAAAACGGAACAAGTTTGCGTTCGGTTGTGCC
ATTTTGGCCTCCATGACTTCCGTCTTACTTGGTTACGATATTGGGGTGCTGAGTGGGGCT
GGGATTTTCATCAAGGAAGATCTCAAAATCTCCGACGTCCAGCTGGAAATCCTCATGGGA
ATCATCAACCTCTACTCCATTCTCGGCTCCGCCGCTGCCGGACGAACCTCTGATTGGTTG
GGCCGCCGGTACACGATTGTGATCGCCGCCGTTATCTTCTTCCTCGGAGCCCTTTTCTCG
GCCATCGCCACTAACTACGCCTTCCTAATGGTGGGTCGATTCGTCTGCGGAATCGGCGTG
GGATACGCTCTCCTTATCGCTCCCGTCTACACTGCCGAGCTCTCTCCAGCCTCCTCACGT
GGATTTCTCACCTCTTTTCCCGAAGTCTTCATCAATGCCGGTGTATTGCTGGGATATGTA
TCAAACTATGCATTCTCAAGGCTTTCAGTGAATATAGGATGGCGAGTAATGGTCGGGATC
GGGGCGATTCCGCCAGTCTTCTTGGCGGTAGGGGTGCTCGCCATGCCCGAGTCACCCCGG
TGGCTCGTTCTACAGGGTCGACTGGGTGACGCAAAGAGAGTTCTGGACAAGACTTCCGAT
TCGAAAGAGGAGGCTCTTCTTCGCCTTGCCGATATAAAGGAAGCCGCCGGAATACCCGAG
GATTGCAACGACGACGTCGTTAAAGTGTCTAAGCTCAGTCACGGCGAAGGGGTTTGGAAA
GAGCTGCTTCTCCACCCGACGCCCACCGTCATGCATATTTTGATCGCCGGAGTCGGGATT
CACTTTTTCCAACAAAGTTCCGGCATAGACGCCGTCGTTTTGTACAGCCCCAAAATATTC
GAGAAAGCAGGTATAACAAGTAAATCAGATAAACTACTTGCCACAGTGGCCGTCGGATTT
TCCAAGACCGCATTCATTCTGGTAGCCACGTTCTTACTCGACCGGGTCGGGCGAAGACCG
TTACTTTTGGGCAGCGTTGGGGGCATGATCGTGTCTCTCGCGAGTCTCGGCACTTGCTTA
ACCATCATTGATCACTCAGAGAAGAAACTCACCTGGGCCGTTGCTTTGGCAATCACATCG
GTGCTAACTTTTGTCGCGTCATTCTCGATAGGACTAGGGCCCATCGCGTGGGTCTACAGC
TCGGAGATCTTCCCATTGAGATTGCGAGCCCAGGGGACTAGCATGGGAACAGCTATGAAT
CGTTTGATGAGTGGAACCATAACGATGACTTTTCTCTCACTTTACAAGGCGATCACAATA
GGTGGAACATTCTGGCTCTTTATGGGAGTGGCTATTGTGACTTGGGTTTTCATTTATACA
CTGCTCCCAGAAACACAAGGGAAAACACTGGAGGAAATGCAGGTCTTGTTTGGTACATTC
TTTAAGTGGAGGTCAACGTTTAGTAACAACAAAGATAATATCGGTAATCATAACGGTGAG
ATTCAGTTTGTCACAACTAATAGTAGAGGTTAA
>c15602_g1_i1|m.48068 c15602_g1_i1|g.48068  ORF c15602_g1_i1|g.48068 c15602_g1_i1|m.48068 type:complete len:347 (+) c15602_g1_i1:145-1185(+)
ATGACTTCCGCCACTCTCCTCCGTTGTCTCCTAGTTGCAACCATGCTACTTTGTTTCCTC
TCCGTTCCATCTACCGCACAAGTAAAGGGATGTCCAATTACTTCCATATACACCTTTGGC
GATGGAGATTCATCAACTTCTGACGGTTCAACAATGTCTGACCACCTCGCTTCCGCTTTC
CACTTGCCATCTCCAAAACGCTACGACACAGAGGACCCTTCCGGTGCCAAATCCATCCAC
GGCGCAACATTTGCAACTGCTGAAGCCACCGTCATGAACACGGCATTCTTTGTAGAGAGG
GATATTCAATTCCCGATCCATCCTCTGAAGCCATCTCTAGACGCACAGATCGAGTCCTTC
GCAGATCTTCTCATATCCACGGAGGATCTCGATAGGGCTATCTTCTTCCTGGATCAATTT
GGGGGTAATGACTACAAACTTGCATTCTTACAAAGGAAATCCATTAAGGAGGTATCCAGT
TATGTACCAATGGTTGTTGCGGGTATAAAGAAAAGTATTAGGAAACTGATCAATGCCGGA
GCGACTCATCTGTTCGTCACCGGAATTCCACCAATGGGGTGTCTCCCTGGATACTTGGCA
TTGTTCCAAAATAAAGATCAAATGCGTTACGATTCGAACAATTGCCACAGAGGACTCGAC
ACATTCACGAGGCTCCATGATCATCATCTCCAACAAGCACTGGCGGAGCTAAGGCTTGAG
TTTCCCCACCTTCAGATTGTTTACGGCGATTACTATAAGGCTTTCATGGCTCTGCTGCGG
AATCGTGTGATTTTGGGGTTCAGAAAGGAAACTCTGATGAAAGCATGCTGTGGATTGGGA
GATCCCTACAATTTTCATCCAGAGAAGATGTGCGGAAATCAAGGCGTTAAAGTGTGCTCG
AATCCTACTGAGTACGTACATTGGGATGGGTTTCATCTTACTCAAGAGGCATTGAAGCAC
GTAGTGGAAGCCTTCATGTCTGGAAGAGTTTTTGTGTATCCCGAATTTAAGTTTCCAGTG
GTAATGCATTGTAGGATGTAG
>c15603_g1_i1|m.48080 c15603_g1_i1|g.48080  ORF c15603_g1_i1|g.48080 c15603_g1_i1|m.48080 type:internal len:44 (+) c15603_g1_i1:3-131(+)
AAAGATTCCGAGGGTGAAGATCGCTACTCTGTGGGTCCGTCCACGAGAAATCAAGAGGGT
CAAAGTGATCACATGAATGAGACGGCGATGTTGAAAGGCAGGAGCGAGAAGGGAAAACAT
AATGAATAT
>c15608_g1_i1|m.48099 c15608_g1_i1|g.48099  ORF c15608_g1_i1|g.48099 c15608_g1_i1|m.48099 type:5prime_partial len:89 (-) c15608_g1_i1:498-764(-)
CTTTCATCCTGCTTTGTAAGCTGGTGTGGTGCTTGCTTCGTAGGTAAGAAGAAAGAGATC
TGGATCATTTGCTTCTTTGCGGTGACATGGTGTATATGGCTTGCGAGGAATGCTGCAATT
TTCAGAAAAATTACGCTCAATCATCGCCGCACCTGCGCAGAAGTTGAGCTCAACATTGCA
AAGTGGGTAAAAGCTTATGTGAATTTGGGGATTTACATGGGGATGGATGTGATCAGAGAT
CTGAATGCTGTTCTGTTATCTATCTGA
>c15616_g1_i1|m.48123 c15616_g1_i1|g.48123  ORF c15616_g1_i1|g.48123 c15616_g1_i1|m.48123 type:5prime_partial len:240 (-) c15616_g1_i1:249-968(-)
CCCACACATCTATCCCCACTCCCACACATCTCCGGATCAAAACCACCCACCCAACCCAAC
CATTTCCCCAACCCAATGGCACCATCAAAATCCGACGAACCTCCCTCCCACTACTACCAT
CCCATACCCCCAGATCACCCCCACCAACAAAACTACATCGTCTTGCCTATCTACTTCCCC
GTCACCGTTCTCCGCCACCAACGCCGCCGCATCCTCTGTGCCGTCACATTCCTCCTCGTC
TCCGTCGCCGTATACTTTCTATGGCCCTCCGAACCCGACCTGAAAATCGTCCGCCTCCGA
CTCGACCGCATTCACTTGCAGACCGTCCCCAACATCGCCGTCGACGTCACGTTGGGCCTC
ACGGTCAAGATCCGAAACGTGGACGTTTATTCGATAGATTACCGATCGCTGGATGTGTCG
ATAAGCTACAGAGGGAACAAGCTAGGGTTCGTGACATCGGATGGTGGCCACGTGAGAGCC
AGGGGGTCGTCGTACGTGGACGCTACGCTTGAGATTGACGGAGTTGGGATATTATCTGAC
GTCATTCTGTTGATTGAGGACTTGGCAAGGGGCTCGGTTCCGTTCGATACTGTTACAGAA
GTTCGTGGTCAGCTCGGGTTGTTGTTCTTCAAGCTTCCTCTCAAGGCAAAAGTGTCATGT
GAGGTTAATGTAAACACTCGGAACCAAACAATTATCCGTCAGAATTGTTACCCCGAGTGA
>c15619_g1_i1|m.48145 c15619_g1_i1|g.48145  ORF c15619_g1_i1|g.48145 c15619_g1_i1|m.48145 type:internal len:60 (-) c15619_g1_i1:1-177(-)
TACCAATCTGTCAGTGGATACGATGATGAGTTGCTGTGGGCTGCTGCGTGGTTGTACAAG
GCCACAGACAACCCGTACTACTTGACCTACCTCGGAGACAACGGCGATGGGCTGGGCGGG
ACCGAGTGGGCCATGACTGAGTTCAGTTGGGATGTCAAGTATGCCGGTGTTCAGACT
>c15620_g1_i2|m.48153 c15620_g1_i2|g.48153  ORF c15620_g1_i2|g.48153 c15620_g1_i2|m.48153 type:complete len:660 (+) c15620_g1_i2:100-2079(+)
ATGGAGAAAGGCGGCAAAGTGAATCCATCACTCAACAACGAGCACGCCCACCGTGTCGCG
GTCCCGCCACCGCAACCTTTTTTGCAGTCATTAAGGTATTCCATGAGGGAGACCTTCTTC
CCCGACGACCCGCTCAGGCAATTCAAGGACCAGCGACCCTCTAAGTCTCGGAAACTCATA
ATGGGGTTCCAGTACTTCTTCCCCATCCTCGAGTGGGCCCCAAATTACCGTCTCGAGTTT
CTGAAAGGCGACCTCATTGCCGGAATCACCCTCTGTAGTCTCTCTATTCCCCAGGGGATC
GGTTACGCCAAGCTCGCCAACCTGCCACCTATTATTGGCCTATATTCGAGTTGTGTTCCT
CCGTTGATATATGCAATTATGGGAAGTTCGAGAGAGTTGATTGTGGGAACTGTGGCTGTC
GTTTCACTTCTCACAACTTCTCTGTTGGGGGCTCAAGTGGATCCTAATCAAAATCCCACA
CTTTTTCTTCATCTGACTTTCACCGCAACATTTTTCGCCGGAGTCTTTCAAGCTGCTTTG
GGTGCCTTAAGGTTAGGGTTTATTTTGGATTTCCTATCACAGGCAGCGATAGTGGGTTTC
ATGGGAGGAGTAGCGACGGTGGTGAGCCTGCAACAACTGAAAGGGATACTTGGGCTTAAG
AACTTTACCCACAAGACCGATATTGTCTCTGTCATGCGTTCTGTCTTCACCCAAACCCAT
GAGTGGAGGTGGGAAAGTATTGTCATGGGATGCTCTTTCATCATCTACCTCCTCCTGGCT
AGATATATTAGCAAGAAACGAGCAAATCTGTTTTGGGTATCCGCAATGGCCCCTTTGACT
TGTGTTATCTCCGGAAGCCTTATTGCTTATTTCACCAACGCCCAAGATCACGGTGTTGAA
GTGATAGGACAGTTGAAGAAGGGGTTGAATCCTCCCTCAGTGGTGGATCTCACATTTGCG
TCAAAATATCTATCAACAACCATAAAAGCCGGGGCAGTCATTGGTATCGTTTGTCTCGCT
CAAGGAGTTGCAATTGGGAGAAGCTTTGCAATGTCCAAGAATTACCATATTGATGCCAAT
AAAGAGATGATTGCTTTTGGGATGATGAATATTGTTGGTTCTTTCACTTCTTGCTACTCC
ACTTTAGGGGTATTTGCACAATCAGCAGTGAACGTCAACGCAGGGGGAAAAACGACAGCT
TCTAACATAGTGATGGGAATAGCAGTGATGATCACTTTGTTATTTTTGACTCCATACTTC
AAATACACTCCAGTCGTGGTGCTTTCTGCCACAATAATGACTGCAGTAGTGGGGTTAGTA
CACTATGAAGCAGCAATTCATATGTGGCATGTGGACAAATGGGATTTTATGGTTTGCATT
TGTGCATACATTGGTATGGTATTTGGCAACATCGAGACTGGCTTAGTTGGTGCGCTTGGA
TTATCTGTGCTAAGACTGCTATTTTTTGTGGCGAGACCAAGAACTGTGATTCTAGGAAAC
ATTCCTGATTCTGAAATCTACAGAAGTATCGATCAATACCCAGATGCCAAAATCATTCCC
GGAATTCTCATACTTGAGATTAGTGCTCCCATTTACTTCGCCAATTCGGGCTACTTGAGA
GAAAGGATTTTGAGATGGATAGACGACGAGGAAGACAAGCAGAAATCCATTGAGAAAACC
ACCTTACATTATGTGATACTTGATATGGGTGCGGTTGGTAACATCGATACAAGTGGAATC
AGCATGTTTAAAGACCTCAAAAAGGGTACTGAGAGTAGGGGGCTCAAGCTTATGCTGGCG
AACCCGGGAAGCGAGGTGATGAAGAAGCTGAACAAGTCGAAGGTCATTGATTCAATAGGA
GGGAATAGGATTTATGTAACAGTGGGTGAGGCTGTTAGAGCTTGCAAATTAATGCTCTAC
ACTTCAAAAGCAAGACAAATTGCTGCTGAATTAGAGCCATGGAGTGACAATATTGCTTGA
>c15630_g1_i1|m.48206 c15630_g1_i1|g.48206  ORF c15630_g1_i1|g.48206 c15630_g1_i1|m.48206 type:5prime_partial len:40 (-) c15630_g1_i1:16-135(-)
TCAAAGCAGAGCAGAAGCGAAAAGAAAAGTCGCAGGGCAATGCTAAAGCTTGGAATAAAG
CCTGTTACGAATGTTAACAGGGAGAACAAAAAATATGATATTTTGTATTTCGAAACCTGA
>c15633_g1_i1|m.48218 c15633_g1_i1|g.48218  ORF c15633_g1_i1|g.48218 c15633_g1_i1|m.48218 type:internal len:36 (-) c15633_g1_i1:3-107(-)
TTGCCTTTAACAGTGCCACGTCAGTTGACAATTCCTCTAGTCGAAGAGGGAACTTGGTCA
AAACCCTATGCTGTAGCCAGTGTTTCATTGGCACCCATTCTTCTG
>c15640_g1_i1|m.48239 c15640_g1_i1|g.48239  ORF c15640_g1_i1|g.48239 c15640_g1_i1|m.48239 type:3prime_partial len:47 (-) c15640_g1_i1:3-140(-)
ATGAGATTCACTCAAGCCGACCTCAAGTCAACACGGATACCACTTATCGGCTTTAGTGCA
GAATCAGTCTGGCCTTTGGGAGTCATTACTCTTCCAGTACGAATAGGGAGGGTGACGATG
GATATAGAGTTCTTGGTG
>c15640_g2_i1|m.48244 c15640_g2_i1|g.48244  ORF c15640_g2_i1|g.48244 c15640_g2_i1|m.48244 type:3prime_partial len:57 (-) c15640_g2_i1:3-170(-)
ATGGCCCGTCAAGCAGGGGAAAATCAGGCTAAAATGGAGGTTATAGGACTCAAGTGCAGC
TACCACAGGGAGTTCGGCCACATGACGGAGCAGTGCCACCTGTACAAGCAGTTTCTGGAG
GACCTCGTGGGGACAGGTCACCTGAAGGAGTACATCGCCCAAGCACCC
>c15641_g1_i1|m.48249 c15641_g1_i1|g.48249  ORF c15641_g1_i1|g.48249 c15641_g1_i1|m.48249 type:internal len:327 (+) c15641_g1_i1:2-979(+)
AAAAAGGTGTTTGGTCCTGTTTTCATCTACCTAAACTCAGCTTCACCCGACGAGGATGTC
CAAACACTCTGGGAAGATGCGAAAGAACAGATGTTGATAGAAACCCAAAACTGGCCATAT
GATTTTCCTCTTTCAGAAGACTTCCCTTATGCCGATGAACGAGGCACAGTTACGGGTCGT
TTACTAGTCAGGGACAAGTACATTAATGAAGCATTTATGACTGCGAACTCGGCTATGGTG
GGGTTGGCTCCCCCAGGAGATATTGGATCGTGGCAAAGAGAAAACAAGGGTTATCAATTT
TGGACTCAAGCTGATGCTGAAGGGTACTTCTTGATGAAAGGCGTACGAGATGGAAATTAC
AGCTTGTATGCATGGGTACCAGGCATTATTGGAGATTACAAATACGATGCTTATCTCAAC
ATTACACCAGAAAGACACATCAGATTAGGAGTTCTTGTTTATGACCCTCCAAGAGAAGGT
CCTACACTATGGGAGATAGGGATTCCTGATCGAACCGCTACTGAGTTTTATGTGCCAGAT
CCGAATCCGACTTTAATGAACCTGTTATATGTCAATCTCCCAGACAGGTTTAGGCAATAC
GGATTGTGGGATCGGTACTCTGATGTTTATCCTGGCGACGATCTCGCCTACACTGTTGGC
GTTAGCAACTATCAAACGGATTGGTTCTTTGCTCAAGTTAACAGGAATGTAGGAAATAAA
ACTTACATACCAACCACATGGAGAATAATATTTGATCTCGATCATGTAAGTGAGAATGGA
AATTATACACTCCGATTAGCAATAGCATCAGCCCATGAAGCCGAGCTCCAAGTACGTGTC
AACGAGGCTGATGTCACAACACCCGCTCACTTCACAACAGGGTTCATAGGCAAGGACAAT
GCTATTGCAAGGCATGGGATTCATGGCTTATATTGGTTGTTCACGGTGGAGATATCTAGA
TCTCAACTTATTACCAGA
>c15647_g1_i1|m.48276 c15647_g1_i1|g.48276  ORF c15647_g1_i1|g.48276 c15647_g1_i1|m.48276 type:5prime_partial len:239 (+) c15647_g1_i1:3-719(+)
GAAGAGGAATTGAGATCAGAACTCGAATCTTTCTGCTCCATATCCCCAATCAGCAGGGGA
AGGGAGGATATTATTTTTTGGAATCTGAATGCTAAGAACGTTTTCAGGGTTCGCGATATC
TATTTAGATCTGACGCAACAACCTAATGATCGACAATCAGAGGTATTTGATGATATTTGG
GGCCCGTGGATACCACCTAAAGTTTCTTTCTTCATTTACTCATCTCTTCATAAAGCAATC
ACTGTTTCCAGCCTACTTCTAATTAGAGGAATTAATCTACAACAACACCAAATTCTGTGC
TACCTCTGTGGATCTCACAGGGAAGACGTGGATCACCTCTTAATCTCATGCCCTTTCGTC
TACAGCATCTGGACTCAAACGTTGAAGACTTGGTCAATCCAGTGGGCATCTCCCCCTGAC
ATACAATCCTGCAAGACATGGTGGTGGAAAGGCCCTTTTCACGGCGAACAACAAAAAATT
TGGCAGCTATCCTTTGCGGCTATCATATGGAACGTATGGTTGACTAGGAACAGTGTTTGC
TTCAAACAGACACCTCCAGATCTACGAAGAACCCGCGAAAATATCCGTTTCAGTATAGCT
ATCTGGTATAAAACATTGAACCGAAAGGGGGTGGGGAACTTATCTCAGATCTTGTCAAAT
TGGAACGCATTCATCCAATCTCTGGAATCATATTCCCACAATCCGAGCGATCAATGA
>c15656_g1_i1|m.48302 c15656_g1_i1|g.48302  ORF c15656_g1_i1|g.48302 c15656_g1_i1|m.48302 type:complete len:345 (-) c15656_g1_i1:306-1340(-)
ATGGCGACGAACACGCCCAATCTCGAGTGCCGGATGTACGAAGCCAAGTACCCGGAGGTG
GACACGTCGGTGATGATACAGGTGAAAAACATCGCCGACATGGGTGCATACGTTTCCCTC
CTCGAGTACAACAACATCGAAGGCATGATTCTCTTCTCCGAGCTCTCTCGCCGACGTATT
CGCAGCGTCAGCAGCCTCATTAAGGTTGGACGCATCGAGCCGGTCATGGTCCTTCGAGTC
GACAAAGAGAAGGGGTACATCGATCTGAGCAAGAGGAGAGTTTCCGAAGAGGATATTCAG
GGATGTGAGGAGAGGTACAACAAGAGCAAGCTTGTACATTCAATTATGCGGCACGTTGGG
GAGACTATGTCGCTTGATCTCGAGGATCTGTACGTTCATGTTGGCTGGCCTTTGTACCGG
AAATATGGTCATGCTTTTGAGGCATTCAAGGTAGTTGTTAATGATCCTGATTCAGTACTT
AATTCCCTTACCCGTGAAGTTAAAGAAATTGGTCCTGATGGACAGGAGGTGACTAAGGTG
GTTCCTGCTATTTCAGAAGAAGTTAAAGATGCTTTAGTAAAGAACATCCGAAGGAGAATG
ACACCACAACCACTGAAGATTCGGGCTGATATTGAAATGAAATGTTTCCAGTTTGATGGT
GTTCTTCACATTAAGGAAGCCATGCGGAAAGCTGAAGCAGCTGGAAATAAAGATTGCCCA
GTGAAGATTAAACTGGTTGCTCCTCCGTCCTATGTTCTTAATACTCAGACGCTTGACAAG
GAACAAGGCATAGCAGTTCTCAATAAAGCAATAGTAGCTTGTTCTGAAGAAATAGAGCGT
CACAAGGGAAAACTTACTGTAAAGGAGGCAGCTAGAGCAGTGAGTGAACGTGAAGATAAA
CTACTTGCGGAACAGATGGCTAAGCTCACCCGTGAAAATGAGGAGGTCAGTGGCGATGAA
GACAGTGAAGAGGAAGAAGATACTGGGATGGGAGATGTTGATTTGGAAAACTCGGGCACC
GGGATAACAGATTGA
>c15668_g2_i1|m.48353 c15668_g2_i1|g.48353  ORF c15668_g2_i1|g.48353 c15668_g2_i1|m.48353 type:internal len:65 (-) c15668_g2_i1:3-194(-)
AAGCCAAATCATGAAGTAAGCAACAGATTTGGGCAATTCAAGAGAGGGGGCGAACCCCCA
CCACTCCACTTGTTTCCACCGCAACTCCGCCCATCAAACTATCAAATTCAGTATCCCAGC
AGCATCAATGGAGGAGACCTTTCTCTCTCAACAAATTTGCAGCTCAATCCTCCTCCACAA
TTGTTTGCAACT
>c15677_g1_i1|m.48370 c15677_g1_i1|g.48370  ORF c15677_g1_i1|g.48370 c15677_g1_i1|m.48370 type:5prime_partial len:1037 (-) c15677_g1_i1:323-3433(-)
CCCACCCACCTTCTCTCTCTCTCACACAGACGCGAGCCTGTATCCAATCCAAACCTTATA
TTTCTCTCGCTCCATTGGACATCGGTCTATATGGCGCCGAGACTCAGGGACTTACAGCTT
ACAACGGTGGCGGGCGGGCGGAAACAGCCCGCGATCGTCGCTGCCAGAGAGGAACCCCGT
GACCTAGAGGACGTGAGACTACTCGATGCTTACGAAGACGGGAATTCTGATAATTTTGAG
GATGAACATTTGAGGAGAATTCAAGTGAGAGTCGTAGGGATGACGTGTGTGGCTTGTTCA
AATTCCGTCGAAGGAGCTCTCAGAGGTGTCCATGGGGTTTTTAAAGTTTCGGTGGCTCTG
CTTCAGAACAGGGCTGACGTCGTTTTCGATTCCAATTTAGTAAAGGAAGAAGACATCAAG
AATGCAATAGAAGATGCAGGGTTTGAGGCAGAAGTTCTACCTGATCCCAGTACAACTCGA
ACGACCAAGGGAACACTTGTGGGGCAGTTCACTATCGGAGGTATGACATGTGCAGCTTGT
GTAAAGTCCGTTGAAGGCATCTTAAGTGATCTACCTGGAGTGAAAACAGCCGTAGTTGCC
TTGGCGACTTCAATGGGGGAAGTTGAGTATGATCCCATGGTCATAACTAAGGATGACATA
GTCAATGCAATTGAGGATGCTGGTTTTGATGGTTCACTTGTTCAAAGCAGTGAGCAAGAT
AAAATCATACTCTGGGTTGCTGGAAAATCCAACGAGTTGGATGCACAACTTTTGGAAGGC
ATACTTCGCAACATGAAAGGAGTTAGGCAGTTTTGTTTCAACAGGGCATCAAGGGAACTA
GAAGTTTTCTTTGATCCTGAAGTAATTGGTGCTAGAGCCTTAGTGGATGCAATTGAGAGT
TTAAGCATTGGAAATTTTAAACTGCATGTGAAGAATCCTTATACAAGAATGACTACTAAA
GATATAGAAGAATCCTCAAAAATGTTTCGGATCTTCACTGCCAGTCTGTTTCTAAGTCTT
CCTATCTTTCTCATGGGGGTTGTCTGCCCTCACATACCTTTGTTGTATGCTTTATTGCTC
CGGCAATGTGGGCCGTTCCAAATGGGTGATTGGTTGAAGTGGGCATTCGTTACTGTTGTT
CAGTTCGTTGTTGGAAAGCGTTTCTACGTTGCTGCTGGCAGAGCTCTTCGAAATCGTTCG
ACAAACATGGATGTCTTGGTTGCACTGGGTACCTCGGCCTCTTACTTCTACTCTGTTTGT
GCTCTTTTCTACGGCGCAGTCACTGGGTTTTGGTCTCCTACATACTTTGAAACAAGTGCG
ATGCTAATTACTTTTGTTTTGTTGGGAAAATACTTGGAAACTCTTGCCAAAGGGAAAACA
TCAGAAGCTATAAAAAAGCTGGTGGAGCTCGCCCCTGCAACTGCTTTATTGGTTGTCAAG
GACAAGGGTGGAAAAAATGTTGGAGAAAGGGAGATAGATGCTTTGCTGATTCAGCCGGGT
GACATTTTAAAAGTTATTCCTGGTTCAAAGGTTCCCGTAGATGGTGTGATTGTGTGGGGT
TCAAGTTATGTTAGTGAGAGTATGGTTACTGGTGAATCCACCCCTGTCCTGAAGGAGGTG
AATTCATCAGTTATTGGAGGTACAATTAATTTGCATGGTTCCCTTCATGTAAAAGCAACT
AAAGTTGGTTCGGATACTGTTTTGAGCCAGATAATTTGTCTGGTGGAAACAGCACAGATG
TCCAAAGCTCCCATTCAGAAGTTTGCTGATTTTGTTGCTAGCATTTTTGTCCCTACAGTT
GTTGCTATGTCAGTGGTGACGTTATTGGGGTGGTATCTTGGTGGAGTCATGGGCGTTTAC
CCTGAAGCATGGCTACCAGAAAATGGAAATTATTTTGTTTTTGCTCTCATGTTTTCCATA
TCGGTTGTGGTGATCGCATGCCCATGTGCACTTGGCTTGGCCACCCCAACTGCTGTGATG
GTTGCAACAGGAGTTGGAGCTAATAATGGCGTGCTAATTAAAGGAGGCGATGCTTTGGAG
AGGGCTCAGATGGTTAAGTATGTTGTATTTGATAAAACAGGCACCCTAACCCAGGGAAAG
GCCTCAGTTACTACTGCAAGAGTTTTTACAGAAATGGAACGTGGAAAATTCCTTGCATTG
GTTGCTTCAGCAGAGGCTAGTAGTGAACACCCATTGGCTAAAGCAATAGTTGAATATGCC
CGCCATTTCCATTTTTTCGACAAGCCCTGCACTACCAAGGATACCCATAGCCACAGCAAA
GAGTCAGAATTCTCTTCATGGATTCTTGATGTCTCAGACTTCTCTGCTCTTCCCGGAAGG
GGTGTCCAGTGCTTTATTGGTGGAAAACAGGTTTTGGTCGGTAACCGGAAGCTACTCACT
GAACATGGGATCAGCATTCCAACATTTGCTGAGGATTTTGTAGTAGAATTGGAAGAAAAT
GCAACGACGGGTATACTTGTTGCATATGATAGTGCTCTAATTGGTGTTCTTGGGGTAGCA
GATCCATTAAAAAGAGAAGCTGCTGTTGTTGTAGAAGGCCTTCGGAAAATGGGTGTCAAA
CCAGTCATGGTTACGGGGGATAACTGGAGAACAGCTCGAGCTGTTGCCAGGGAGGTTGGC
ATTCAAGACGTAAGGGCGGAGGTGATGCCATCTGGAAAAGCTGATGTTATCCGTTCGTTT
CAGAAAGACGGTAGCGTAGTGGCAATGGTGGGGGACGGTATCAATGACTCCCCTGCCTTG
GCTGCGGCAGATGTTGGTGTGGCAATCGGGGCAGGAACAGATATAGCAATCGAGGCAGCT
GACTATGTGCTTATGAGAAATAACTTGGAGGATGTAATCACAGCCATTGATCTCTCAAGA
AAGACTCTTTCTCGTATCCGATTGAATTACGTGTTTGCCATGGGCTACAATGTGATTGCA
ATCCCTATTGCTGCAGGAGTTTTGTATCCTTGGCTTAAGATCAAGTTGCCTCCTTGGGCA
GCTGGTGCATGCATGGCTCTATCATCTGTAAGTGTTGTGTGCTCTTCTTTGCTCCTTAGG
AGATATACAAAACCCAGACTTACCACTTTACTAGAAATAACTGTAGAGTAG
>c15679_g1_i1|m.48395 c15679_g1_i1|g.48395  ORF c15679_g1_i1|g.48395 c15679_g1_i1|m.48395 type:3prime_partial len:190 (+) c15679_g1_i1:568-1134(+)
ATGGATGAGGCTCCCGTGGAGTTCCCCCAAGACAATGCTTTGCTGGAGACCTTCTCAAAG
ATTAAAATAGACCTTTCTAAGGAAGAACTTTGTCGGATAAGGCAGAACTTCAAGGGTTGC
CTGATTATCAAGCTGTTGGGTAAGAGTATTTCATTCAATTTGTTGATGGACCGCTTCACA
CGCCTTTGGAACCTGGACGGTACTTTCATTCTTACTGACCTGGGGTTGGGATTCTACTTG
ATTCGCTTCGAATCCCAGAATGACTACACAAAGGTTTACACTGGAGGTCCATGGATTATT
CATGACCACTACCTTACGGTCAGGAAATGGCAACCAGATTTCAAGGCTGATAAAGCCACG
GCGATGAACACGGCGGTCTGGATAAGGTTCTTACATCTGCCTATCGAATACTATGACGAA
GTAATCATCAGGAAAATTGCAAGCAGCCTAGGCAAGCCCCTAATCGTCGACAACAAAACA
GAGAGATCGATAAGAGCCAACTTCGCGAGAGTTTGCGTTGAACTTGATTTAAGCAAGCCA
CTGGAACCCTATGTTGCAATAGGTAAG
>c15683_g1_i1|m.48413 c15683_g1_i1|g.48413  ORF c15683_g1_i1|g.48413 c15683_g1_i1|m.48413 type:3prime_partial len:72 (+) c15683_g1_i1:221-433(+)
ATGGGTGTGTCTCAAAAATGGGTCTATGCTTTTATCCTATGCTTGAGCATTGTTTTCCAT
TTGAGTGGACTCACTCTTGGTAATGGTGGTTGTGGTATCGGTCGAAGGGGGTGTGGAGGT
GGCTGGGGAAGAAGAAATGGTGGTGTAGGAAGTGGAGGAGGAGGTGGTTTCGGGGGTGGT
GGTGGTGGTGGTGGTTCGGGCCATGGTGGGGGG
>c15688_g1_i1|m.48435 c15688_g1_i1|g.48435  ORF c15688_g1_i1|g.48435 c15688_g1_i1|m.48435 type:complete len:196 (+) c15688_g1_i1:192-779(+)
ATGTCTATTTCCTCCTCTCACTCTCTGCTCCTCGTCTTCATCTTCCTCATGAACTCCCTC
TCCCACGCATCTCCTCGCTTACATAACCAACTACACTTACGGACGGATGTCATACAATCC
TCTATGGCCGCTTCGAACGGCGGTGCAGCGACGACGGAGCTGTGGTGCGTCGCGAAGAAC
AACGCCGAGGATGCCGCCCTCCAGAGTGCGCTGGACTGGGCCTGTGGCCCGGGAAGATCC
GATTGTCGGCCTATCCAGCAAGGCGCGCCCTGCTACGACTCAACGGACTTAATGAAAACG
GCGTCGTATGCCTTCAATGATTATTTTCTCAAGAACGGCATGACGGAAGAGAGCTGTAAC
TTCAACGGCGCAGCTGCTCTCACATCTCTCAACCCCAGTCACGGTAGCTGCAAATTCCCA
TCCAGCCTTGCTGTGAATAACGGAAGCTTTTCGGGGTCATCTACATTAGGAGTAATAAGC
CCAGCTAGTGCAGAAGATACAAGTGGTGGTGACAATTTTAATGCCGGTAAATTGTGCCTG
GCTTTTATCACCCTTCATTTGTTGTATGCAACTGCACTGGTTTTTTGA
>c15701_g1_i1|m.48469 c15701_g1_i1|g.48469  ORF c15701_g1_i1|g.48469 c15701_g1_i1|m.48469 type:complete len:153 (-) c15701_g1_i1:399-857(-)
ATGAGTCGCCATCCGGAAGTTCTCTGGGCTCAGCGCTCTGACAAATGTCACCTGACCATT
GCTCTACCTGATGCAAAAGACATTTCTGTGAAATGTGAGCCTCAGGGTTTATTTAGTTTC
TCCGCTAAAGGTGTCCAAGGGGAATCATTTGACTTCAGTCTGGACCTTTATGGAAATATA
GCTCCAGAGGGCTTCAAATCTAAGGTTGGGTTACGGAACATATTTTGCTCAATCCAGAAG
GAACAGAAGGGTTGGTGGAAAAGACTATTGAAGACAGAAGAAAAGCCTGCGCCCTATATC
AAGGTTGATTGGAACAAATGGTGTGATGAGGACGAGGAAGGGTCAACTGGTTCTGATCTT
GCCTCTGATAGCGATGTTCAGTACATTGGTGAAGATGATGTTAGTAGTGACGAGGAAGGA
ATGCTCTATCTTCCTGACTTGGAGAAGGCCAGAGGATAG
>c1570_g1_i1|m.7072 c1570_g1_i1|g.7072  ORF c1570_g1_i1|g.7072 c1570_g1_i1|m.7072 type:5prime_partial len:358 (+) c1570_g1_i1:3-1076(+)
GAGAAACTATGGTGGGTGATCTGCTCAGGTATACCCATTAACGTTTGGAATTTGGTAACT
TTTCAGAACATTGCAGGTCTTTGGGGTTCTCTGGTATTAGTCGATTCTGAAACGTTAAAG
GAGAGTTGCTACGAGACTGCAAAATTGCTGGTCTCCTCTCGTGAGGAGATTGCGGGCGAT
AGCTTTGATTTGGTGGCGGGTGAAAGAGTTTTCTCTGTGACTTTTGAGGCAGCTCGTTTC
TTGGCGGCAGAAGTTCTGCCGGAATCTTTCCGTTCGGGGCCGGCGGTGAAGAGTGTTGAT
TTGGGTACCATGTCCGTTGCAAGTGAGATGTACGGGGAGGGTGGGTTTGCTCCAAATGTG
GATGGTCGTCTGGGTTCTGGTGTGCCCTGTGGCACCAATTTTGGCAGCCTTATTAATTCT
AAATGTAGTGTAATTACAGAGTCTGCAGAAGGTGGTACGGGTAAGACAGGGCTTATTTGT
TTGAATCCTAATAGCCTAGTTTCGCAGGCCTCCTGTAGTGTTGGGGATCCTTTGGTAAAT
GAAAGTTTGCCTTATGGGGCTATGGAGTCTGGGCACTTTTTAGTCCCTGGGTTGCAGGTA
AAAGTGCCCTCTGGAGAGTCCATTGCTAATTCTAGTCCATCCTTGAAGTGTTCTGTTGAG
GTCCAGGACAATGGGCATGGTTCTAAGCCTAAGGTTGGTTCTGTCCGGGATCCTAATCTG
TTAGAAAATCATGGGAGTTTGGTAGTGGCCAATTCTCTGTTGGTCTCCAAGCTTCCCCGT
AAGGGGTCGGGTGTTTTAAGGGCTGGTTTTTTGAATTCTAACAAGAGTTGCCACAAGTTT
TCAGTTAACTCTCGTTCGCAGGTCCGTGGATCTATCCGAGGGACTGATGTCATTAACCAG
CCATCTTTGTCCTTGAATGGGTCTGATATTGCCTCTCCTCTCAAAAATGAGGTTGATGCA
ACAAAAAAGGTGGGTGAGCTGTTAGGTATCTCTTTTGAGGGCTTTGATGACAACCGGATC
CTGGAATCAATCCTCGAGGAGAATGTTAGGTCTCAAAGCGTAGATTTGGTTTAA
>c1570_g2_i1|m.7078 c1570_g2_i1|g.7078  ORF c1570_g2_i1|g.7078 c1570_g2_i1|m.7078 type:internal len:161 (+) c1570_g2_i1:2-481(+)
GCCAGGTTTGCGAAAGGGCATCAATCGAAGGCTCAGAGTTCGTCGGTGGAGGAGGCGAAT
CTTCCGCGGGCTGCCGTTTCTGCTGAAAAGTCGCCGATGGGGTCTCTTGGGCGTTCGTAT
GCTCAGGCCCTCAAGGGTGAGTCTGGAGGGCTTGCGAAGGTTCCTTCTCCCAGGAGAAGT
ATCGTATCCCACGTCCAAGATGCTGATTGGCTCCATAGGTCTGCCATTGCCTCATTGTTG
AGCTCTCCTCATATGGAGTTTGTGAGCGATTTTCTGAAGCGCAATATAGTCGGTCTGGTG
GACGTTAAGAAGATGGGTGGTAAAATCATTCTACTGGTTTTTTCTTCAGCGGAGGTAAGG
GACAGGGCTTTGAAAGACAAAGGTAAGTGGGTGGACCGTCTGGAGTATGCAAAACCATGG
AGTGGAGAGCTGGTATGCCGGGAGAAACTATGGTGGGTGCTCTGCTCAGGTATACCCATT
>c15722_g1_i1|m.48522 c15722_g1_i1|g.48522  ORF c15722_g1_i1|g.48522 c15722_g1_i1|m.48522 type:complete len:203 (-) c15722_g1_i1:100-708(-)
ATGTCTGATCAGAGCAAAAACACATCGATAATGGAATCGAAGCCTGCACATCCACTTCAC
CAGATCGCTGAAACCCCAACCCACAAGCTCCTCCTAAAGCAATGGCTCAAAGAAGAAGAA
CTAATCCTCAACCGAATCGCCCTCAAAGAGATCCAAATTGACTCCGTCCGAAAAGAGATA
ACCCAACTCTATTGCTTCTTCTTTCTATTCCATTCCACATCTCTGGTCCTCCTCTTCAGC
GCCTCTTCAAGGGGCCCACTATCCGGATCCTGCCACAGATCTTGGATGCCCTCTCTCTGT
TCCCTCCTCTTCTCTCTCGGGATGATCTGGGCCGTCCGATACAAGACTGATGTGGAGGGT
CACTTGGAGAAGCTGTTGGAGAGAGAGAAAGAGGATGGGAACCTGTTGGCCAAGTGTGTT
GAGGAATTGAAGAAAAAAGGGACGGAGTTTGATTTATTGAAAGAAGTGGATGCGCTACGA
AGGGCTAAGAGCTTGAGGGTGGAAACGAAAGAGGTTCGGAAGTGGTCGTCGAGGGACTTT
GTTACTCTGTTTTTCTTCACCGTTTCATGCCTTGTTCTGGGACTTACTAGGGTCATTCTC
TGTAGTTAG
>c15728_g2_i1|m.48541 c15728_g2_i1|g.48541  ORF c15728_g2_i1|g.48541 c15728_g2_i1|m.48541 type:internal len:135 (+) c15728_g2_i1:2-403(+)
GGAATTAAAAGCCAGTTGTTTAATATTAATCTACAACACTCAGAGGCAGATTCTATCATC
TGGAAAAGGGGCCAAGACCAAAATTTTGAAGTAAAAGTACTGTATGCCATACAGGAAGAA
GCATCAATAATGGGGTCGAGTACGTACGAATTTCTAGCAAAAGTGTGGAAATCTAATTCA
CCACCAAAAGCAAAGTTCTTTGTTTGGAGTGCGATGCATGGGGCAATCCCAACAATGGAT
TTGCTACGTGCAAGGAAAATTATCCCAGACTCAAACACAAACATGGAATGCACTTTATGT
AAGCGCGAATTGGAAACGGTGGACCATCTGCTCGTTAATTGCCTTCAAAGCTGGAAGTTG
TGGGGGTTTGTACTATCTTGGTGGGGAACTTCTTGGGTAATG
>c15730_g1_i1|m.48550 c15730_g1_i1|g.48550  ORF c15730_g1_i1|g.48550 c15730_g1_i1|m.48550 type:5prime_partial len:217 (-) c15730_g1_i1:345-995(-)
CGCCAAATGGGAACCCCAGAGACATCTCGAGAACCCTGCCCGGACCGCATCCTAGACGAC
GTCGGCGGCGCGTTCGGCATGGGCGCAGTCGGAGGCTCTGTCTTCCACTACATCAGAGGA
ATCTACAACTCTCCAAAAGGCGAGCGGCTCGTCGGCGGCTCCCAAGCCGTTCGCATGAAC
GCACCCCGCGTTGGAGGCAGCTTCGCCGTGTGGGGAGGCCTTTTCTCAGCCTTCGACTGC
ACCTTGGTGTACGCCCGACAGAAGGAAGACCCATGGAACTCCATCGCTGCCGGTGCCGCC
ACTGGCGGCCTCCTCCAGTTGCGCCAGGGCCTACGTGCTGCTTCCCGCTCCGCCCTCGTC
GGCGGAGTTCTACTCGCCCTAATTGAGGGCGCCGGGATCATGCTCAATAAGGTGATGAGC
GCCCAGCAAAACATGCCCGTTATGATCGAAGATTCGATTCCTAACACGGCCGGTGGTGAA
CCCGGGATTCAGTTTCCGATTAATTCAGCTCAATCAGATCCATCGTCCTCGTCCTGGTTC
GGAGGCTGGCTTGGTGGGAAGAAGGAAAAATCGAAGCAGGTTGGAGGCTTCAAGACGGAG
GTATTGGAGAGTTTCGATTCGCCCGTGCCGCCAACTTTCGAGTTCAAGTGA
>c15735_g1_i1|m.48557 c15735_g1_i1|g.48557  ORF c15735_g1_i1|g.48557 c15735_g1_i1|m.48557 type:5prime_partial len:132 (+) c15735_g1_i1:3-398(+)
ATATACTTTGTGCAAAGTAGAGACCTTTTTTCAATGGAAAAAATGGTTGAAACTACCGTA
GTAAAAAACCAGGAAGACTGTAAGATGATGGCAAGAGAGAATGAAGAAAAGAGAGATAAT
AATTGCAACTCTGAGACATATTGGAGAACAAATATAACTTTTCGCGGCAAGCTCAATCTC
ATAGTCATCCTCTCATTTTTCTCATTATCCGCAGAAGAATGCCTTGATTTTGAGGAGCTA
GAGAACACTGAGAATGTCAAGTTTCTTGAAGCGAAAGAAACCGTATTAAGATTGCATGAC
AGAAAGCGAGAAATAAATGGATTCAAGGTTTTTGAACAACGAACACCAAAGTTTCAGACA
AAGATAAGAGATTGCAGGCACTGCAGAAGAATGTGA
>c15736_g1_i1|m.48562 c15736_g1_i1|g.48562  ORF c15736_g1_i1|g.48562 c15736_g1_i1|m.48562 type:5prime_partial len:512 (-) c15736_g1_i1:177-1712(-)
CTTGAATACAATAACCTCTCTGGTTCTGTTCCAGATTCATGGGGTGTAAAAGGGGATAAA
GTCTATCAACTTCAAATCCTCACCCTTAACCATAACCAGTTCAAAGGCCCTATTCCAGCT
ACTCTTGCGAACATCTCCGGAATAACCCAACTTGATTTTTCCAACAACTATTTCACTGGT
GAAATCGTAAAATCACTTTCCAATTTACCCAACCTCGCCTATTTCAATGTTTCCTATAAC
AACCTTTCAGGTGTTGTTCCATCTCTTCTTGCCCAAAAATTCAATTCAAGCTCTTTTGTG
GGGAATTTTCAGTTATGTGGGTATAGTTCTTCGTTCCCATGTCCTTCTCCGCCACCTCAA
TTTCATCCATCTCTTTCACCCGAGGTTTTCAATCATACCCATCGAAAACTAAGTACCAAG
GACAAAATTCTTATAGCAGCTGGAGCCCTCTTATTGCTTTTACTTCTACTGTGCTGTTTC
TTCCTATGTTGTTTGATCAGGAAAAGGGCTAAAAAAGCAAAGAACGGCAAAAAAGCTGGT
CAGGTTGATAAGGCCGCCCCTGCCATTGGGACTGAAGTTGAATCCGGCGGAGAGGTTGGA
GGTAAATTAGTCCATTTCGACGGGCCATTTGTGTTTGCAGCGGATGAATTGCTTTGTGCA
ACTGCCGAGATAATGGGGAAGAGTACTTACGGTACAATATACAAGGCAACTTTTGAAGAT
GGGAATCAAGTCGCAGTGAAGAGACTGAGGGAGAAAGTCGCCAAGGGACAGAAGGAGTTT
GAAACTGAGGTGGTTGGGCTTGGAAAGATTAGGCACCTGAATGTGTTAGCCCTCAGAGCA
TATTACTTGGGACCTAAAGGAGAGAAGCTTCTTGTGTTTGATTATATGCCTAATGGAAGT
CTTGCATCCTTCCTCCATGCCAGAGGCCCTGAAACCACTGTGAATTGGCCGACAAGGATG
AAAATAGCAATGGGCATCACACGAGGGCTGTGCTACCTTCATAACCAAGAGAATATAATT
CACGGGAATCTAACATCAAGCAATGTATTACTTGACGAAAAAACAAACCCAAAGATTTCA
GACGTTGGTCTCTCCAGGTTCATGACCAGTGCTGCCAATGCTAACGTGATTGCAACCGCA
GGCACACAGGGGTATCGTGCACCCGAGCTCTCAAAGCTCAAGAATGCCAACACAAAGAGC
GATATTTACAGCCTGGGAGTGATCATACTGGAGCTCTTGACTGGGAAATCCCCAGGTGAG
GCAACGACAGACGGCGTTGACTTGCCTCAGTGGGTGGCGTCCATCGTGAAAGAGGAGTGG
ACTAATGAAGTGTTTGATGTAGAGCTTATGAGAGACGATGCATTCAATTCAGGTGATGAG
TTGCTTAATATGTTGAAGTTAGCTCTGCACTGTGTCGACCCTACTCCATCAGCTCGTCCT
GAAGCTCAACAAGTTCTTCAGCAGCTGGAGGAGATTAAGCCTGAGCTGGCTCCGATTTCT
GGTGATGATGGTGCCAAAGTTGCTGGAGGAGATTAA
>c15736_g2_i1|m.48570 c15736_g2_i1|g.48570  ORF c15736_g2_i1|g.48570 c15736_g2_i1|m.48570 type:internal len:133 (-) c15736_g2_i1:2-397(-)
TCTGGTGAATGGGTCGGAATCAAATGTTTAAAAGGGGAAATCATTTCCATTCAACTTCCG
TGGAAAATATTGGGTGGGAAAATCTCCGAGAAAATCGGACAACTACAATCTCTTCGAAGA
CTCAGCCTCCACGACAATTTTCTCACAGGTCCAATCCCTAATTCCCTTGGATTCCTCCCG
AGTCTCAGAGGGGTTTATCTCTTCAACAACCGGCTTTCTGGTTCTATCTCTCCTTCAATC
GGTCAATGCCCTCTTCTTCTGACACTTGATCTCAGCAACAATAAGCTCACTGGTACAATC
CCACCTAATCTTTCAAATTCTTCGAGAATTTATAGACTCAATCTGAGCTTCAATTCATTA
TCAGGTTCAATTCCGGATAGTCTAACCCAATCCCCC
>c15737_g1_i1|m.48572 c15737_g1_i1|g.48572  ORF c15737_g1_i1|g.48572 c15737_g1_i1|m.48572 type:complete len:212 (+) c15737_g1_i1:300-935(+)
ATGGAGACCAGAACTTTTTCAAGCCAACCACAACAAGGATCCTACCCTACTACTTTTGTT
CCTACTTATCCGAGAAGAGAACTTCCAAAGGAATTAGAAGAGAAAAAAGCCAAAGGAATC
TGTCTTAAGTGCAATGAGAAATACAATAAGGGCCACCTATATAAGAAAAAGCAATTATTT
GCCATAGAGGGTGAGCAGGAGAATGAGGAACGCGAATTAAAACCAGAGGAAGAAGATGAT
GAAATTCAGCAAGAAGAAGAAACTGATTTGCAGATTTCAATAAATGCAATCACTGGTTCC
ATCTCTTACAGGACGATGAGGGTACAAGGTTTTGTTAAAGGGCAGAAGATCATAATCTTG
GTGGATTCTGTAAGCACACACAACTTTCTTAATCAAGAGGTGGTAAAAAGGGCTAGAATA
GAAACAGTGGAAACAAAGCCTTTAACAGTTTCTGTGGCGGATGGAACAAAGCTGGTAAGT
ACAGCTATTTGTAAAGGGTTCAGTTGGAAAATGCAAGGGGTTGAGTTCCAAACTGACTTG
AGGATTTTACAGCTTAAAGGTTGTGACATGGTATTGGGAATCCAATGGTTGTCCACTTTA
GGACCAGTCACATGGGATGGGACTTCAAACAAATGA
>c15752_g2_i1|m.48623 c15752_g2_i1|g.48623  ORF c15752_g2_i1|g.48623 c15752_g2_i1|m.48623 type:internal len:96 (-) c15752_g2_i1:3-287(-)
CTTCGTTCTCTCCTTGATGAGTTAGGTTTTCCGGTAGTGGACTCATCTACATTATTTTGT
GATGACAAATCTGCTATCATTTTATCGTCCAATTCAGTTCTTCATGAGAGGTCTAACCAT
ATAGAGGTTGACGTTCATTTTATTAGAGAAAAAATCCGGTCAGGAGTCATCACACCGAGC
TTTGTTCCTTATTTGATCAGACTGCTGACATGTTTACTAAGCCTGCTGGTCCAGCACTTC
TACAGTCATCTCTTGGCAAGATTGGTCTCGTCAATATCTTCGCCC
>c15758_g1_i1|m.48632 c15758_g1_i1|g.48632  ORF c15758_g1_i1|g.48632 c15758_g1_i1|m.48632 type:complete len:35 (+) c15758_g1_i1:484-588(+)
ATGGCCATGGCGCTCAAACAAAGACATACAAAAGTCGAAGGCAGAGGGAGTAGGATAAGG
ATGTCAGTGCTCTGTGCCGTTAGAATTTTTCAATTTACCAGATAA
>c15759_g2_i1|m.48636 c15759_g2_i1|g.48636  ORF c15759_g2_i1|g.48636 c15759_g2_i1|m.48636 type:3prime_partial len:238 (+) c15759_g2_i1:113-823(+)
ATGCTCCTCCTCCCCACCACCGCCGCGACTTCATCGTTCTCCTCTCTCCCTCTCCTCCTC
ATCGCCGCCTCCACCTCCCAATCCTTCTCTTTCTCCAAAATTTTCACCAAGCCCCTTTTA
TTGCCCCAAACCACCATCCCTTTCACTTCTTTCCACCCACTCACTAAAAAAATGAACTGG
TTGGGAAAGCTCGGGTTCGGTACTCGTTCCCCCACTGAACCATCCGTCGACCCCTCTTCT
TCCTCCATCCCGCAGGGTCCCGACGAAGAAATTCCAGCGCCGGGACAGCAGTTCTCCCAA
TTCGGAGCCGGGTGTTTCTGGGGAGTAGAATTGGCATTTCAAAGAGTATCGGGAGTGAGT
AAAACCGAAGTAGGGTACACTCAGGGATTCGTTCATAATCCGACTTACAATGATGTATGT
TCGGGGACGACGAAGCACTCGGAGGTCGTTAGGGTTCAGTATGATCCCAAGGAGTGTAGT
TACGAGGCCTTGCTTGATGCGTTTTGGCAAAGGCATGACCCGACCACGCTTAATCGGCAG
GGGAATGATGTTGGAACACAATACAGATCTGGGATATACTTCTACACACCCGAGCAAGAG
AAGGCCGCACTGGAATCAAAAGAGCGACATCAGAAGCTGTTGAACAGAACCATTGTCACT
GAGATTCTTCCGGCGAAGAAGTTCTACCGAGCAGAGGAGTACCACCAGCAA
>c15761_g2_i1|m.48647 c15761_g2_i1|g.48647  ORF c15761_g2_i1|g.48647 c15761_g2_i1|m.48647 type:5prime_partial len:570 (-) c15761_g2_i1:153-1862(-)
TGTGTCTCTCTCCCCAATCTCACCCAAATCCATGCTCGCTTCCTTAAATTGGGTCTCCAA
AACAACCCACTAGTCCTCACCAAATTCACTTCCACCTCCTCCCATATCGACGCCGTCGAT
TACGCCTCCTGCCTTCTGTTCTCCTCAAACGCTAACATCTCTCTATACTACGATGCCTTC
CTTTTCAACACTGTCATTAGAGCCTACGCTCAAACTAGTCACTCCAAGTACCGTGCTGTT
TACTATTACAAACTTATGCTCGATTATGGAGTTTTACCCAATAAATTTACTTATCCATTT
GTGCTTAAGGCCTGTGCTGGTGTTGGGAGCTTGATTTTAGGCATACAGATTCATGGGTCG
GTGATCAAAATTGGTTTTGATACTAATCTTCATGTCCAGAACACTATGGTTCATATGTAT
TGCTGTTCTGGAGGAGGTATTGGGTTTGCTCGTCAAATGTTTGATGAAATGCCCGAGTCG
GATTTTGTGTCGTGGAGTACTATGATTGGTGGGTATGCTCGATTAGGCATGTCTACAGAT
GCGGTGGGTTTGTTTAGAGAAATGCAGATTGCTCGGGTTCGCCCAGATGAGATCACTATG
GTTTCGGTTTTGTGTGCTTGTAATGATTTAGGTGCTCTGGAACTTGGGAAATGGGTGGAG
TCTTATATTGACAGGGAAAAGGTTCCTAAAAGTGTGGAGCTTTGTAATGCAATCATAGAC
ATGTATGCAAAGTGTGGGGATGTTGATAAAGCACTGCACTTGTTCAGGAACATGAGTGAA
AAGACTATTGTTTCATGGACTTCTGTAATTGTTGGTATGGCAATGCACGGTCGTGGTTCG
GAGGCTGTTTCTTTGTTTGAAGAGATGGAAGAAGCTGGGCTGGTCCCAGATGACGTAGTT
TTTATTGGGTTACTCTCAGCTTGTAGTCATTCTGGATTGGTAGAGGAAGGCAAGCGATAC
TTCAATACAATGTTCGAGGATTTTGCAATTGTACCAAAGATAGAGCACTATGGTTGCATG
GTGGATCTATTCAGCAGGGCTGGACTCGTTAAAGAGGCGCTGGACTTTGTTCAGAAAATG
CCCATCGACCCAGATCCAATTATTTGGCGAGCCCTGATTGCTGCTTGCCATTCTCACGGA
GAACTCAATCTTGGTGAAAGTATCACAAAACAGCTAATCAGGAATGAGCCTATGCATGAC
TCGAATTATGTATTACTTTCCAATATCTATGCAAAGAAGTCCCATTGGGAAGAGAAAACC
AAAATTAGAGAGGCGATGGAGAAGAAAGGAATGCGAAAGATCCCCGGGAGCACTATGATT
GAGCTTGATAACAAAATCTACGAATTTGTGGCGGGAGATAAGACACATAATTGGTATAAA
GAGATTTACGAAATGATGGACGAAATGGGGAGGGAGATGAAAAGGGCTGGATATCTGCCC
ACTACATCAGAGGTGTTACTGGATATTGATGAAGAAGATAAGGAAGATGCTCTAAATAGG
CATAGTGAAAAGCTGGCAATTGCATTTGCCCTACTGAAGACACCACCTGGAACTCCCATT
CGGATCGTGAAGAATTTGCGGGTATGTGCAGATTGTCATTCTGCTACCAAGTTCATATCA
AAGGTTTATAACCGAGAAATAGTGATGCGGGACAGAAATCGATTTCACCATTTCAGTGAT
GGGATATGCTCGTGCAACGATTTCTGGTGA
>c15769_g1_i1|m.48672 c15769_g1_i1|g.48672  ORF c15769_g1_i1|g.48672 c15769_g1_i1|m.48672 type:internal len:163 (+) c15769_g1_i1:2-487(+)
TCTGACCCTTGGGTTAGGAAAACAGGACCTTCCATACATAAACTTCAGAAGTATCGTCCT
ATGTTCCTTGTTCATACACCCATTTTGCCTGCCTCTCTCTCTCCTGAATTCAAAAAAATA
TCTCCAAAACAAGAAACGAACTCCTTGGCCATGGACGACGACGACCAAACGATGGTCCGC
AGTGATGAAAGGTGGGACGAAGGTGATCTAAACAGAAAAATCATGCTCACGTCGATCGTT
TGCTTATGCGTGGTGGTGGTGATTGTATCCTTACTTCACATATACTCGAGATTTGTTGTC
CGACGTCAAGAACGCCGGAGAGCCACCATGCAACATATGCGGCTGGCGGTCTCTCAGGCG
CGCACCACCGCCATCACTACTGATCCACCCAGGACCGGGCTTAACCCGGCCATCATCGCC
TCTCTACCACTTTTCGTCTTCAAACAAATAGGATTCAATGATGACACGTCAGCCGAGTGG
ACAGAG
>c15769_g2_i1|m.48677 c15769_g2_i1|g.48677  ORF c15769_g2_i1|g.48677 c15769_g2_i1|m.48677 type:5prime_partial len:126 (-) c15769_g2_i1:278-655(-)
TTCGTCTTCAAACAAACAGGATTCAATGATGACAAGTCAGCCGAGTGGACAGAGTGCGCA
GTTTGTTTGAGCTTTATAGAAGATAAAGATGTGGCGAGACTTTTACCAAATTGTAAGCAT
ATTTTTCATGCAAAATGCATTGATAAGTGGCTAACTTTACACTCAACATGTCCCATATGT
CGGACTGAGGCGGAGCCCTACAACCTGTCTCAGCCCTGCGAGATTGACATCGAGGCAGGC
GGTACTTCGCCCACAACTCTGCCAGTGGAACTTGTGAACTCTGACTTAACAATCACGGAA
GGGACATCAGATGGTGAGGTAGAATTACAAATTACACAATCCCCTGTCAAGATTGTGGAG
GATCGAACTCAAAGTTGA
>c1576_g1_i1|m.7111 c1576_g1_i1|g.7111  ORF c1576_g1_i1|g.7111 c1576_g1_i1|m.7111 type:3prime_partial len:263 (-) c1576_g1_i1:1-786(-)
ATGACTGCAGGAGAAGTTCTAAATGGGAGAGTCGGACGCACAAAGAATAAAACTATTTCA
TGTTGTAATAAAAAGAAGAAATGCAGCACACCTTCTCTTCCAGATGATATTATCTTCTAC
ATCCTTGTTTGGTTTCCCGCTGATATTCTTTACAATTCTATAAGGTATGTTTGCCGGCAA
TGGTATAACATAAGCCACAACCCTTTTTTCATTAAGGAACACGTCCTTCGTTCTACTACT
GGCTTGTTCATCCAAAAACGTCATGCTCCACATACTGCTCAATTTGTAGAGTTTGGGAAA
ATGAAATCTAAAGTGACAGAGGTAAGCTTTACCTTTCCGAATGAGGTTTTGGCTTGCTGC
AATGGCCTAGTACTGTTTAGGGATAACCATAATAGAACAGTGCACATAGCTAATCCTCTC
ACGAAGCAAATGGTAACTGTTCCTCCATTTACTTGCCTTTCACATGTATCTTCTTTGTCA
TTAGCTTGTGCTTATTCAACGATGGAATATAAAGTGGTGTGCACCTATAGTTCCAATGGG
GAAAAAGTATTTGATTGCGGGATAGTAACTCTGGGCAAAGATGATACATGGAAACCGATT
AATGGACGAAAACTGTCAGACAAGGGTCGAAGCATGCTTAATGTATTGACTCCATTCTCC
ATAGGAAAATTTATTTATTGGGCTATTTTAGATTGTACTCATGTTGTTGTTTTGGATGTG
GAATCTGAAATGTTTTATGAGTTTCCTAGTCCCCCACCAGTTTTAAATTACAATACCTTT
ATCCAT
>c1576_g2_i1|m.7120 c1576_g2_i1|g.7120  ORF c1576_g2_i1|g.7120 c1576_g2_i1|m.7120 type:5prime_partial len:94 (+) c1576_g2_i1:1-282(+)
GTTTGGGTCTTGTCTGATCCCATGACTGGTGATTGGAGGAAGTTGGACAATATTGACTTT
CGTGATCCAAAGTTTAGATTAAGGCGGTGTTTGCCTCTTTTTCCACTTGCTTGGGTGAAC
AAGGGTGATGAGCTGGTCTTCTATACCTCATCCAGAGGAGGTCGCTATATTGCTTTCAAT
CTCAAGACTGGAAAGACCTTATGGTCGAAAAGTTACTTGTTTCAAGATTGCCGTAGCTGG
TGGGATTATGCCTACAGCCTTGTCTCATTCACATCGAGTTAA
>c15771_g1_i1|m.48684 c15771_g1_i1|g.48684  ORF c15771_g1_i1|g.48684 c15771_g1_i1|m.48684 type:complete len:41 (+) c15771_g1_i1:169-291(+)
ATGTTTATAGTCTGCGAACTTGATGCTGTCACAAAGAACTTTAGGCCAGAGTGTCTTTTG
GGTGAAAGTGGGTTCAAACGCATTTACAAGGGGAGCTTAGAAAGTACCGGACAGGATTTC
TAG
>c15779_g2_i1|m.48706 c15779_g2_i1|g.48706  ORF c15779_g2_i1|g.48706 c15779_g2_i1|m.48706 type:internal len:60 (+) c15779_g2_i1:2-178(+)
GAGTTTGACGGATCCGAAAGGGAGTACTTTCGTGAAGAAAATGCTAAGATGATAAATGGG
GACTTGGATAGGGAACATGTCGTTGTGGAGTCTACAATGTTGGGAGAGAATTGGCGAGAA
GATGGGCCTCAAAATGTTGAAGGCAGTTTTGATAGCAAACAGGTAAATCGAAAAGTA
>c15780_g1_i1|m.48710 c15780_g1_i1|g.48710  ORF c15780_g1_i1|g.48710 c15780_g1_i1|m.48710 type:internal len:37 (+) c15780_g1_i1:3-110(+)
GATGTTGACGAAAATGGAGTAATCCACATGGTGTTTTGCCTGGTCATACTGGGGAGTGTG
GAATCTGTTCATCCTGGATCTACGCAATTTCATCCCACTAGTGAGAAC
>c15796_g2_i1|m.48745 c15796_g2_i1|g.48745  ORF c15796_g2_i1|g.48745 c15796_g2_i1|m.48745 type:complete len:107 (+) c15796_g2_i1:102-422(+)
ATGACATTTGGAATGAAAAATGTAGGAGCAACTGATCAAAGAACAATGAATACCATTTTT
CATGATCTAATAGAAAAGTTCATGGAAATATATATTGATGATGTGGTTGTTAAGTCACAA
ATATTTGATGACCATATAACATGTCTCAGGCTAACATTGGAAAGAATGAGAAAATATCAA
TTGAAAATGAATGCTTTGAAATGTGGTTTTGGGGTAAGCACTGGCAATTTCCTAGGTTTT
TTAATACACCATAAAGGAATAGAGGTTGATAAAGAAAAAATTAAGTCATCTACACATCAC
TTTACAAATTCATATGTATAA
>c15797_g1_i1|m.48751 c15797_g1_i1|g.48751  ORF c15797_g1_i1|g.48751 c15797_g1_i1|m.48751 type:internal len:83 (+) c15797_g1_i1:1-246(+)
GATTGGTTGTCTACCTTCCATGCCAACATCGATTGCCACCGACGTCGTGTGCGGGTCTTC
TCTCCCGAGGGAGTTTACTTCTATGTTTATGGCGATAGGAAAGAATCGGTCGATTCTTGC
TTCTATGATTCCCGAGACCGCGATTCTGTTAGTTGTTTGCTTGCCAGTCTCAGCTTGGAT
GACAATCCTTCACGCCGTGGTGAGTTGCCGTTGGTTGTTTGCGAGTTTCCGGATGTTTTC
CCGGAA
>c15798_g1_i1|m.48756 c15798_g1_i1|g.48756  ORF c15798_g1_i1|g.48756 c15798_g1_i1|m.48756 type:internal len:44 (+) c15798_g1_i1:2-130(+)
GAAAATCGATTGAAAGATGATCGCGGAAGACGTAGAGATCGCGAAAATCGAGACAATGGC
AATGAAAGATATGACAGATCTGAGAAGCCATCAATGGATTTCCAGTTGAATAATGACGGT
CCAGTTGGA
>c15800_g1_i1|m.48761 c15800_g1_i1|g.48761  ORF c15800_g1_i1|g.48761 c15800_g1_i1|m.48761 type:internal len:36 (-) c15800_g1_i1:3-107(-)
CCGTACTTGAACACTGTTTGTGTATATGGAGGAGTTTCATACACTACACAACAAAATGCA
CTTTCCCGTGGAGTTGACGTGGCGGTGGGAACTCCAGGTAGAATC
>c15803_g1_i1|m.48773 c15803_g1_i1|g.48773  ORF c15803_g1_i1|g.48773 c15803_g1_i1|m.48773 type:3prime_partial len:49 (-) c15803_g1_i1:1-144(-)
ATGCTTTTTCCATATAGTTTTCAGTCCCCGTGTTTCTTTTTCCTCCTCAATACCTTTTGT
AGTGCACAAAAGGTATTGAGCATTCAATATTTTGACACAATGAAAGAGATTGGCGCTTCC
TCTAAGTCATCTGCAGTTTTCATC
>c1581_g1_i1|m.7131 c1581_g1_i1|g.7131  ORF c1581_g1_i1|g.7131 c1581_g1_i1|m.7131 type:complete len:102 (+) c1581_g1_i1:145-450(+)
ATGGAAAAAAATAAAAATGAAGCTGAGGGACTATCTTGCTCGTGCCCATGCCACAAGTCA
GACATACAGAAGAGAAGACGCTCAGCCGTACAACATTCAGAGGAAGTTGATCGACTAATT
CAGGCCAATGCAATCAGGGAGGTCAACTATCTAGAGTGGCTCTCCAACACAGTAGTGGTA
AAAAAGAAGAACAATACCCGGAGGGTTTGCGTAGACTTTTCCATCCTCAATAAGATATGC
CCCAAGTACATTTTCCCATGCCTAAGATTGACCAAATTGGTGGATTCCATGGCGGGATAC
AAGTGA
>c15820_g1_i1|m.48823 c15820_g1_i1|g.48823  ORF c15820_g1_i1|g.48823 c15820_g1_i1|m.48823 type:5prime_partial len:54 (-) c15820_g1_i1:1-162(-)
TTGGCCGTGCGTCCTCCGGAGAAGTACCCATTCCTTTTTGAAGTCATGATTATGCTTCTA
TGCTTCTCTCAGTTCTTGTTTATTGCTGGTTACACCAACATAAAGCAGTGGATGTTATCT
AAGGAATCTGCTCCAGAAAATGAAGAGAAGAAATACATTTGA
>c15833_g1_i1|m.48863 c15833_g1_i1|g.48863  ORF c15833_g1_i1|g.48863 c15833_g1_i1|m.48863 type:complete len:69 (+) c15833_g1_i1:23-229(+)
ATGGCGAGACCGAATAGGAAAGATTGGTCATTAAGACTAGATGATGCATTGTGGACCTAC
TATACAGCTTATAAGACACCCTTTGACATGTCCCCATACAATTCGGTTTTTGGGAAAGCT
TGCCATTTACTCGTCGAGTTGGAGCATCAGGCCATATGGACCATTAAGCAGCTCAATTTT
GATATGGAAGTTGTCGGATTAAATTAA
>c15834_g1_i2|m.48871 c15834_g1_i2|g.48871  ORF c15834_g1_i2|g.48871 c15834_g1_i2|m.48871 type:complete len:173 (-) c15834_g1_i2:51-569(-)
ATGAAGTCGCCTTGTGAACACCATTTTTCTGCCGTCAAAAAGATTTCCGGTACATCAAGG
GTACCTTATATTATTGTCTTCATATCACAGGTGGTGGTGGTCAGATTTACTTACAAGATA
CCGGCCTACTCGGACGCCGACTGGGCTGGCTGTCCGGCTAACAGACGTGGAGCGTCCGGT
TATTGTTATCTTGGTTCGAGTTTTTTCTTTGAGTTCAAAGATGAAACCACCAAGCTGAAA
ATCTTGGAAGGAGGTCCATATTTCTTCTCCAAGCGTTATTTGGTACTGACAGAATGGAAG
AGAATGTTGGTCCCCGCTACAGCACACCCATCTTCAATCCCAGCGTGGGTTAAACTTCAC
AAACTCCCGTTGGAATGTTGGACTGCCTCAGGTTTCAGCAGGATTGCTAGTACCATTGGC
AGACCTATACATGTTGATCAAGCCACAGCAACCAAGAAAAGGTTAGACTATGCAAGGGTG
TGTATTGAAATTTCCGCAGGGGATGAACTCCCGGAGTAG
>c15838_g1_i1|m.48890 c15838_g1_i1|g.48890  ORF c15838_g1_i1|g.48890 c15838_g1_i1|m.48890 type:5prime_partial len:202 (-) c15838_g1_i1:8-613(-)
CACACACATACACAGAAAGAGAGAGAAATGGGAAAGGGGATTGCAGCTCTGTTGCTCTGC
TTAATGGTCATAACTATGGCGCCTATGGTTCATGGAAGCCATGAAAGCCCACAAGAGGTG
GAGATGTGGATGCAAAGCCTTAGCAAAATGAAGGAAAAGTTAACAAAACTTCACTTCTAT
TTCCACGACATAGTAAGCGGCAAAACTCCAACTGCAGTTCCAGTTGCCCAAGCTAAGATT
ACTACTCACTCACCCACCTTCTTCGGGTTAATTTCAGTGATGGATGATTCATTGACAGTT
GATCTGGAGCCCAACCCCGTTGTAGTGGGTCGAGCTCGAGGGATTTACGTATCAGATGGT
CTGGAAGAAGGGAGTTTACTCATGGTTTTGAACTTTGTTTTCACCGGTGGGGAGCACAAC
GGTAGCACTCTTAGCGTTTTGGGCCAAAACCCAATCTTTAATGAGTACCGTGAAATGTCC
ATTGTGGGAGGGTCCGGTGTTTTCCGGCTAGCACGCGGAATTGCCACCGCGAAGACGCAT
TGGATCAATATGACCTCTGGTGATGCCGTGGTTGAGTATAATGTAGTTGTCCTTCATTAT
CAGTGA
>c15840_g1_i1|m.48903 c15840_g1_i1|g.48903  ORF c15840_g1_i1|g.48903 c15840_g1_i1|m.48903 type:5prime_partial len:258 (-) c15840_g1_i1:69-842(-)
TCTCTCTCTCTCTCTCTCAAGATGACTATGGCGACTAAGCATATCTCTCTCTTCCTCCTT
GTTTCCTTCGCAATCTTCTTTCTAGGGTCCACAGTTTCAGCCACCGTGTTCACGCTTGAA
AACCGTTGCACTTACACAGTTTGGCCCGGGACACTCTCCGGTAATGGCGGCGCCGTCCTT
GGCGATGGAGGCTTTTCATTGGCCCCCGGCGCATCTTTAAAGCTTCCAGTCCCACCCGGC
TGGTCGGGTCGGTTCTGGGCACGAACCGGGTGCAACTTCGATGATTCCGGCAAAGGCAAT
TGCTCCACCGGCGACTGCGGCGCCCTCAAGTGTATTGGAGGCGGCGCTCCGCCTGTGACA
CTGGTAGAATTCACTATCGCCAGCGGCGGCAGGAACAGCATGGACTTCTACGATGTGAGC
CTCGTCGACGGGTATAATGTGGGTATGGGTGTACGACCGTCCGACGGGGGCTCCGGCGAC
TGCCAGTATGCCGGTTGTGTCTCTAATCTGAATGAGAAATGTCCGCAAGAGCTGCAGGTC
ATGAGTTCCGGGGCAGTGGTTGCTTGCAGGAGCGCGTGTGAAGCATTCAATACGCCGGAA
TTCTGTTGCACCGGTGACCACTCTACGCCGGACACATGTTCGCCGACACAGTACTCAGAG
ATGTTCAAAAATGCTTGCCCAACGGCGTATAGTTATGCTTATGATGATGCGTCGAGTACA
TGTACTTGTGCGGGGTCGGATTATCTGATCACATTTTGTCCCACCGGGAAATAA
>c15843_g1_i1|m.48916 c15843_g1_i1|g.48916  ORF c15843_g1_i1|g.48916 c15843_g1_i1|m.48916 type:internal len:70 (+) c15843_g1_i1:1-207(+)
AAGGAGATGGAGCAGTATGGGTCGTCAATAAAGTATCCGATGGTGTCAAAAGGAGTGATG
GAAAATGAGCCAGGATGGAAGGACCAGGGATTTGGGTTGGTAGACCCCAGAAAAGTGTAC
AAATTTTACAGTAAGTTGCATAGGTATCTTTCGGGTGCGGGTGTAGATGGAGTGAAGGTG
GGTGCGCAGTGTATATTGGAGACACTC
>c15845_g2_i1|m.48927 c15845_g2_i1|g.48927  ORF c15845_g2_i1|g.48927 c15845_g2_i1|m.48927 type:internal len:48 (+) c15845_g2_i1:2-142(+)
ATATTCGGCTATGCTGGGAGTGGGAATATGCCAGTAGCGGAATCCATATTTGACTCAATG
CCAGGGAAGGATGCGGTCTCATGGAATTCACTAATTTCGGGGTACGTGCAGATTGGTAAC
CATCAAAAGTCGATTTGTGTT
>c15850_g1_i1|m.48936 c15850_g1_i1|g.48936  ORF c15850_g1_i1|g.48936 c15850_g1_i1|m.48936 type:5prime_partial len:499 (-) c15850_g1_i1:395-1891(-)
CGGAGTGTTATGCACAAGACCCTGCAGGCTGCAACAATGGTCGTCAAGAAATTCCCAAAA
CCCAGATCAAGACAACCTTCGTTACCCCTTCCCTCTCCGACTACCGCGAAATCCACCCTC
CCTCCGCCTCCTTCCCCCTCCTCCACCCCTCCTCTACCCACACTCTCTCTTTCCCCCACC
ACCACCACCCAAAACCAACTCACCCACTTCCTCCAAACCCACCTCCCCCCCTCCTCCCTC
ACACCCCCCAACCTCCTCTCCTTCCTCAGAACCCACCTCCACCATCACCCCAAGTTCACC
CACCTCGATCTCCACGTCTTCCGCTACGCTGCATCGCTCGACGGCTTTCGCCACGACCAC
TACACCTTCGAGTGGATGGTCCGAACCCTCGCGATCACTGATCGCTTCGACGACCTACAC
TCTCTTCTCCAATTCATGGTCTCAAACCCCTGTCCTTGTTCCGACGGTATTTTCTCCTGC
CCTAGAACTGAACCCGTTCTCCGTTTGGCCATTACTTCGTATTGTAAGGTTGGTAGATTT
GACGAGGCTTTGATTGCATTTGATTATATGCGGAAATTGATTGATGGGTTACCCAATGTT
GCCGTGTATAATATTCTCATTCATAGTTATGTTAAGTGTAAAGATCATGAAAAGGCTTTG
GGGTTCTACAATAGGATGATCCAGGATCGGATTAAGCCGGACATTTTTACATTTAACATC
TTGATTAATAGTTATTGTCGTAATTCTCAATTCGGGTTAGCTTTGGAAATGTTCAAAGAG
ATGAGGATGAAGGGTTGTACCCCGAATGTGATCAGCTTTAATACTTTGATTCAGGGTTTT
TTAAGGGAACAGAAATTTGAAGAAGGGATCAAGATGGCATATGAGATGATTGAGTTGGGC
TGTGGATTTTCTGCTGTTACTTGTGAGATTTTGATGGGTGGGCTTTGTAGAGTAGGCAAG
GTTTCGGAGGCTTGCAATCTCTTGTTTGATTTTTCAAAAAGAGGGGTATTGCCTGATGAG
TTTGATTGTTTTTTTATAATTGAGAGGCTAAGCAGGGAAGGCAATACAGGAAGAGCGGTG
GAGGTAATGGATGAGCTATGGATGAAAGGACATGCTCCTAGTTTGGTTGCTTGTACCACT
TTGGTTGAAGGGTTGAGAAGATTCGGTAAAACTGAAGAAGCAGTTATGTTAATGGAGAAG
ATGTTAAAAGAATGTGTTCTTCCGGATAGCGTGACTTACAATTGTCTACTCCGAGATTTG
TGTGACGCTGGAAAAGCAATGGAAGCAAATAAACTGATGCTTCTGGGTTCAAGCAAGGGT
TTGGATCCGGATGGCATGACCTACAACATTTTGGTTTATGGATATTCTAGGGAAGGTAAA
AGGAAGGAGGGACAACTTCTCGTTGATGAGATGTTGGATAAAGGATTTATACCTGATATT
GTTACCTATAATAGGTTGGTCGATGGACTTTCAAAGGGAAAAAGTTCTCTTCGATGA
>c15857_g2_i1|m.48971 c15857_g2_i1|g.48971  ORF c15857_g2_i1|g.48971 c15857_g2_i1|m.48971 type:internal len:224 (+) c15857_g2_i1:3-671(+)
AGGGAGGGGGGATGCTTCGGGGCTCACCTGGGAATGCATCTGGAGTGCTGTAATCCCAAA
TCTAGGGCTTCTCGCCCCCAGATTGTTGCTGGAATTAGGCCATCATACAAGGGCGATGGT
GTCCATCCAGCGGGGCCTAGTGGTTCCATTGCAGTCCTAGGCAATCGGCCATCTCGTCCA
CCTTGGCGATGGGATAATTTCCTCAGCAGAAATCAGGTAAGTCCAATTTCGTTGTTCGTT
GGCAACCTCCCGGCAAATATGACCCCTAATGGGTTATTCCATGTTTTCATAAAATTCGGT
GAGGTGTTGGATGTCTTCATTCCGGGTAAACTCAGCAGAGGCAACGGCAGGTTTGGTTTT
GTTAGATATAGTGCCAAGGGGGAAGCTGAAGCTGCCATTTTTAACTTGAATGGTACTTGG
ATGGAGTCTAGCCAGCTTTTAGTTCAACGAGCAAAACACAGCAAGGCTCAATCTGCGAGG
AATAGTAACATAAGCAGAATCAAGTCTTCCTTCAGGGCTTCAGAAGGCAAGATGGAAGTT
GTGGCGCCTAGCAGCTGTTCAGGCTTATCCACCAGTCCTCCCAAGTCTCTGCAACCTGGC
ATTACTTGCAGGGCCTCTTATGCTCAGGTGGTCCTAGGTAATCCAGTGCATTCAGCAAGT
GTAGCCGGG
>c15860_g1_i1|m.48984 c15860_g1_i1|g.48984  ORF c15860_g1_i1|g.48984 c15860_g1_i1|m.48984 type:complete len:163 (-) c15860_g1_i1:273-761(-)
ATGCTGAACCTCTACGTTGCTTCGCCGTGGACCGCCGTATTCCCTCGGAAGTCGACCATC
TTTACAAGCCCCAAATCGACCTTCCTTGGCGTTCGAATTGCGCAGGTTTTCCCAACGCCC
ACCCCTCGAAATCCTAGGTCATTTTCAGTGGTGATGATGGCGAAGAGAGAAGAAGAATTG
GAAGAGATAAGAGCGAAAACAACGGAAGAAATCAACGAAGAGATTGTTGACCTTAAAGGA
GAGCTGCTCATGCTCCATCTCCACAAGTCGATTCATAATGAGGTCAAGTCCAGCGAGTTT
CGCCGTATGCGCAAAAGGGTTGCCCGCATGCTCACGGTTAGGAGGGAGAGAGAGATTGAT
GAAGGAATTAACAAGAGGTTGTCAAGAAAGCTAGATCGCCAATGGAAGAAAAGCATTGTT
GTTAGACCACCTCCATCACTAAAGAAGATGCAAGAGGAAGAGGCGGCTGCAAAAGCCAAA
GAAGCCTAG
>c15866_g2_i1|m.49004 c15866_g2_i1|g.49004  ORF c15866_g2_i1|g.49004 c15866_g2_i1|m.49004 type:3prime_partial len:196 (-) c15866_g2_i1:2-586(-)
ATGGCTACACATCTTCTTCCATCATCCAGGAATGCATATGGAGACTACATAAATATAGAA
GTAAGCTCTTCTTCTTCTTCTACTACTAATTTTCTCTGTTATACCATAAACTCTCCCCCC
AAAAGCATAGAATTTGAGTTCCAAAAGTCTTCCCCTCCCAATGAGGCAAAACCCACACCT
TCTCCAGCTGATGAACTCTTCTACAAAGGAAAACTCCTTCCTCTCCACCTCCCTCCTCGC
CTTCAAATGGTCCAAACCCTCCACCAAAACCACACCACCGCCAACACTCCATTAGAATCA
TGCAACATTTCACCATCAGAATCTTGCCGACCAAGTTGTGAACTAAACCCAGATGAGTGT
TTCTTCGAGTGGTCTGCTGAATTGAGTGGATTTATTTCTGATAATAATCCCAAAAAATCC
TCTTGGTCTAAGAAGTTGAAGTTGATCAAGCAATCCATACTTGCTGAAAAGCTCAAAGCT
TCTAGGGCATATCTCAGGACTCTTTTTACCAAATCTGTCTGTTCAAATGACAAACCACAA
GCTGGAAATGATTCAAAATGTAAGGAAAGTTTGAACAAGTCCGCA
>c15873_g1_i1|m.49027 c15873_g1_i1|g.49027  ORF c15873_g1_i1|g.49027 c15873_g1_i1|m.49027 type:5prime_partial len:292 (+) c15873_g1_i1:2-877(+)
GATGCTTTGAGTAGGAAGGCGGAGCTTGCCGTGTGTCATCAAGTTTGTTCACTGACTTCT
ATCAACAACTCCCTCCGGGATAAAATCAAGGCCAATCTAGACAAGGATACTATGGCGGTG
AATCTGATAGACCTTGTCAAGAAAGGCAAAACACGCCTGTTTTGGTTGCAAGACGGGTTG
CTCATGTCCAAAGGCAATCGCGTTTTTGTGCCCAAGGCTGGTGACTTGAGGGTTCCAAAC
CTTCGTGAGTGTCATGATACACTTTGGGCAGGACATCCAGGGGAGGAACGTACTCTTGCC
TTGTTGAAACAAGGTTCTTATTGGCCCCAAATGCGCGATGATGTTGTCGAGTATGTACGC
ACTTGTCTCATTTGCCAGCAGGATAAGCCAGAGCATAAGAAGAAGGCAGGGTTGCTTGAG
CCGTTGCCCGTGCCTAAACGGCCATGGGAGAGTGTGTCGCTTGACTATATTACGAGCTTG
CCTAAAGTGGGAGATATCGGTACCATCGTTACTATGGTGGACCGGTTCTCAAAGTATGCA
ACATTCGTGGCAGCCCCTAAGTACATTTCAGCGGAGGAGACGGCCCAACTCTTCTTCAAG
CATATTGTCAAGTACTGGGGAGTACCAAAGAGCTTGGTGAGTGACCGAGATAGCCGTTTC
ATGGGGAATTTCTGGACGGAGCTTTTCAAGCTACTCGGCACAAGTCTTGATATGTCATCA
AGCTACCATCCTGAGTCAGATGGGCAAACTGAGCGTTTCAACTACATGCGTCAGAAGTAT
CTACGTCATTTTGTCAATGCCAACCATAAGAATTGGGTGCAACTCCTTGATGTTGCTCAG
CTATGTTACAACTCTACTAAGAAAACTCTTTCCTGA
>c15883_g1_i1|m.49065 c15883_g1_i1|g.49065  ORF c15883_g1_i1|g.49065 c15883_g1_i1|m.49065 type:complete len:490 (+) c15883_g1_i1:61-1530(+)
ATGGCTATGTCTGCCCAAACTCAACAGCTTCACTTTATTCTGTTCCCTCTAATGGCCCAA
GGCCACATGATTCCAATGATAGACATAGCCAGATTGTTGGCACAACGCGGTGTTATAATC
ACCATAATAACCACACCCCTCAACGCAAATCGGTTTAGGGCAATCGTTGTTCGAGCCATA
AAATCCGGACTCCCGATCCGATTTCTGGAACTCAGATTTCCATGTGAAGAAGCTGGATTG
CCAGAGGGGTGTGAGAATCTTGATTTGCTTCCTTCAATGGATTGGGCGCAAAAGTTTTTT
GTGGCAACAGCCATGCTACAACAACCACTGGAGCAAGAGATTGGAGAGATGGAACCCAAG
CCTAGTTGCATAATCTCTGACATGTGTTTTCCTTGGACCAGTGAATTGGCTAGTAAATTC
AACATTCCAAGAATTATTTTCCACGGGACTTGTTGCTTCTCCCTCTTGTGTTCCCACAAC
GTGAACGTTCATAATGTTCTTGACAATTTGAAGTCGGAGTCAGATCGCTTTGTGGTGCCT
GGTTTACCTGACCAAATTGAGCTAACCAAAGCCCACTTTTCACGTTTCAATCCAAGCCCA
TCAAGTGGGTTGAAAAATCTCATAGACCAAATTAAAGAGGCTGACAAAGTAACATATGGG
GTGGTCGTTAATACTTTTGAGGAGTTGGAGATAGAGTATGTCAAGGGATTCAAAAAGGCA
AAAGGCGATAAAGTTTGGTGCATTGGTCCTGTTTCATCGTGTAACAAAGACGAATCAGAT
AAGGCTGAGAGAGGTAAAAAGCCTTCAATTAGTGGAACCCATTGCTTGGATTGGCTCAAC
TCGCAAGATCCGGGTTCCGTGGTTTACATTTGCCTCGGAAGCCTATCGAAATTAACAGCT
TCACAATTGATAGAAATTGGTCTGGGACTAGAAGAATCGAATCGACCATTCATATGGGTT
TTGAAGGATACGTCCGATGAGTTGGAGAAATGGATTTCGGAAGAAGGGTTTGGGGAGAGG
ACTAAAGAGAGATGCCTTTTGATCCGCGGTTGGGCTCCACAAGTTCTGATATTGTCACAC
TCGGCAATTGGGGTATTTTTTACCCATTGCGGGTGGAATTCGACACTGGAAGGGGTATGT
GCTGGGGTGCCGATGATGACGTGGCCGATGTTTGCCGAGCAGTTTTGCAATGAGAAGTTG
GTTGTGCAAGTTTTGAGGATTGGAGTGAGTGTTGGTGTTGGGATTCCAATGAGGTGGGGG
GAGGAGAACAAAGAAGGGTTTTTAGTGACAAAAGATATTGTTAAGGAGGGTGTAGATTGC
TTGTTTGATGGAGGAGAGGAAGGGGAGGAGAGGAGAGAAAGAGCTAGGCATCTTGGGAAA
ATAGCAAAGAGAGCAACAGAGGAAGGAGGTTCTTCTCACCTCAACATGCAACTACTGATA
CAGGATATCATGGAGAAGGTAGATTGTTAG
>c15899_g1_i1|m.49118 c15899_g1_i1|g.49118  ORF c15899_g1_i1|g.49118 c15899_g1_i1|m.49118 type:complete len:108 (-) c15899_g1_i1:456-779(-)
ATGGCATCGTCTTCTGGTTCAACTCCCATCCTTAGTATCACAGTCGAAAGCAATCCCTCT
AACTCGCGGTTATCCGAATTGGGTATCATGTCATGGCCAAAGTGGGGTTGTCCTCCAGGG
AAGTATACATTGAAGTTTGATGCTGAAGAGACATGTTATTTGGTTAAGGGCAAAGTAAAA
GCATACCCAAAAGGTTCAAATGAGTATGTGGAGTTTGGTGCAGGAGATGTTGTGATTATC
CCTGAGGGATTTAGATGCACCTGGGATGTCTCTGTTGCTGTCGACAAGTACTACAAGTTT
GAATCTTCATCCTCAACTTCTTAA
>c1589_g1_i1|m.7179 c1589_g1_i1|g.7179  ORF c1589_g1_i1|g.7179 c1589_g1_i1|m.7179 type:internal len:205 (+) c1589_g1_i1:3-614(+)
AAGAAGTTTAAAATCAGGGCTCTACTCCTCCTAATTGGTTTTCCAATTTTTGTATTTTTA
CTTGTGATTTTATTCTGGTGGATTTGTTTTTCCCGCCCAGATTTTCTACCTGAATTTCTT
ACAGAAGAGCACAAGTTCAGTCCATCAATGCTAAAGGCCGCGACAAATGGGTTTTCGAAG
CACAATTTGGTGGCAAAAAGCGAGGGATTTCATTTCTACAAAGGGGTATTGAGAGATGGA
ACAGAAATTGGAATTATAACTTATTTAGATAACGAAAATATATCAAGAGAAAAAAGAAGA
GAATTTGTTGAAGAATGTAAGGTTCTTGTTAATTTGTGTCACAGGAATTTGGTACAAGTA
CTGGGTTGGTGTGATAATAGAAAATTACTTGCTAGAGTAACTGAATGGATAGAGGGAGAG
AGTGTTGAAATGTGGCTATCAAGATCGGATCCCTCATTGAAACGTAGAGTGAAGGTATTG
ATGAGAATAGCAGAAGCAATGAGGTATTTGCAGGAGGAATGGCCTGAAGTTGGATATGAG
TTGAAAAGTAGAAGTATCTTGCTAGGCCAAGAACTACAGCCACGGATTTCAAAATTCAGA
GTTGAACATCAG
>c1589_g2_i1|m.7180 c1589_g2_i1|g.7180  ORF c1589_g2_i1|g.7180 c1589_g2_i1|m.7180 type:3prime_partial len:177 (-) c1589_g2_i1:3-530(-)
ATGGCTTCCTCCATTTCTGTAACCTCTCTCTTCACCTTCCTTTCTCTCCTCCCTCCCCTC
ACCCTCTCTGCCACAGTCATAGAAGATCTCAACAACTTACACCCACCACAAGATTTCAAC
ATTACAGTCTCAAACAACTGCAAAGCCAACCCTTCTCTTAAATACTGCATCAATTTCAAC
CCCGTATCCCTACAAGAAATCTTCAAGTTCACCATTGTTGCAAGCCATTTATGCAACGAG
TCGAAAAACCCCAATTGCGTTGATTCTTTTCCTAAAATTGATCTTAGAAATAGTCCCAAA
ATCGCTCCACTTTACTTATCTTTCGATTTTTTTTGGAAATACTGTCCCCTGACAATTTCC
TCCATTGATATTTCGAATAACTCTTTAAAGGGTAATTTCCCATCCGATGTTTTTCACTGC
TCGCAAATCCAATATCTTGATTTGAGCCAGAATGAGTTCTCAGGGGAAATTCCGATACAG
AACTTCTCTGTTTTCACGAACCTCACGTTTCTTAATCTCTCGTATAAT
>c15903_g1_i1|m.49140 c15903_g1_i1|g.49140  ORF c15903_g1_i1|g.49140 c15903_g1_i1|m.49140 type:5prime_partial len:164 (+) c15903_g1_i1:1-492(+)
GCGATTGGCAATCGACGCTTGAAGATGGATAATAATCAAGGGGAGGATGACAAGACCGAG
CTCCTGCATGCATTTGTAGCATTACAACATCTTGTGGCCTCCATAAATTATGCATTTGCT
GTTTTCATGGTGGTCATGCATGCTGTCTTGGAAAACAGCATACCTACTAGGATGGAACTC
ATTAGGTCCCCACATCGTTTCCAGAGCCAAGTAGATCACTTAAACAGATTAGTAAGGAAT
AATGAACAAGACTCCAAAGACCAACTCCGAATGAGTAGAGCAGCATTCATGCGGCTATGT
ACATTGACAAGAGGTGTAAGTTTAACTGACTCAAGATATGTTGTGTTGGAAGAGAAGGTG
ACAATGTTTTTATGGACTCTTGCCCACCATAAAAAGAATCGTGTCATCAAGTTTGATTTC
ATGAGGAGTGGTCAAGCCGTTAGTAAGTACTTCAATGACGTGCTAAAGTTCTGTATTGAC
AATCTGATTTAG
>c15922_g1_i1|m.49209 c15922_g1_i1|g.49209  ORF c15922_g1_i1|g.49209 c15922_g1_i1|m.49209 type:5prime_partial len:214 (+) c15922_g1_i1:1-642(+)
GCATATTTCATCAGACAAGACTTCCAAAAGTGTCCTTATAAGCATACTTTGTACATTAAG
ATTGGTAATGAAGGTAAAATGCTCATTATATGCCTTTATGTTGATGATCTAATTTATACT
GGAACTGATGTTGATATGTTTGATGATTTTAAGAAGACCATGATGAAAGAGTTTGATATG
AGTGACTTGGGGCTGATGCACTACTTTCTTGGCATAGTAGTACAATCAGCAATTGGTATT
TTTATTTGCCAAAAGAAATATGTTCTGGAAATATTGAAAAGGTTTCAAATGTTGAATTGC
AATTCAATTGGAACTCCAGCAGAGGTAGCATTAAAGTTGAGTCAAGATCCTGATGGGGAG
AGAGTGGACATCACTTACTTCAAACAAATAGTCGGAAGTTTGATGTATCTAACCTCCACG
AGGCCTGATATCAATTATTCTGTAAGTGTGAGAAGTCGATATATGGGGAAGCCCACTGAG
ATGCATCTCAAGGCAGCCAAGAGAATCTTTTGTTACTTGAAAGGCACAACAAATTTTGGG
ATTTTGTATAAGGAAGAAAGTCAAGATTTCTTGGTTTTACTGACAGTGACTATGCAGGTG
ATAATGATGATCGTAAAAGCACTTATAGAAATGTGTTTTTAA
>c15927_g1_i1|m.49232 c15927_g1_i1|g.49232  ORF c15927_g1_i1|g.49232 c15927_g1_i1|m.49232 type:internal len:71 (-) c15927_g1_i1:1-210(-)
AGTAAGGAGAATCCAGCTCAACAGGAAATTGAGCTGACCACTGCTCCTAGTGAAAATCAC
AGCACGCATTGGGGCCAGCAGGTGTTTCTCTTGCATCCTCCTATCTGCGTTAGTGAACAC
GACAATCTGAACATTAATCTATCAATGGATCGATCCAAGGAAAACCATAGGTTGATGGAA
ATTGATATTAGTTGTGAGATAAAAAAGTTC
>c15928_g1_i1|m.49237 c15928_g1_i1|g.49237  ORF c15928_g1_i1|g.49237 c15928_g1_i1|m.49237 type:3prime_partial len:113 (+) c15928_g1_i1:201-536(+)
ATGGATCTCTCAGCCGCAACTTCGTCTTCTCTCTCATCGACCTCATCGTTAGCTTCAACA
AACTCTTGGTTATCCAGCATTGTTCGCGGCCGAGGGGATCGTCCTGTAAGCGTCAATATG
GACAGCAACTCGGCCGCCGCCTCCGGTGACAGCGGTGGCCCAATCAACCGGAAGAAGCAG
TTTCGAGGAGCGATGTTCAAGTACGGCCCGAAGCCCATTCAGGTTGCATTCAAAACAGGT
GATTACAAGCAACAAGTCATTTTCATTGGGGGATTAACTGATGGATTTTTGGCCACAGAA
TACTTGGAACCTCTGGCAATTGCTTTGGATAAAGAG
>c15928_g2_i1|m.49242 c15928_g2_i1|g.49242  ORF c15928_g2_i1|g.49242 c15928_g2_i1|m.49242 type:5prime_partial len:253 (-) c15928_g2_i1:336-1094(-)
TCTTTATCCAAAGCAATTGCCAGAGGTTCCAAGTATTCTGTGGCAATTGCTTTGGATAAA
GAGAAATGGTCTCTAGTTCAGTTTCTGCTCTCATCTTCGTATAGCGGATACGGCATCTCA
AGCTTGAAACAAGATGCTGTGGAGCTTGACCAATTGATCAGTTACTTAATAAATAAGGAA
GATTCCGAGGGTGTTGTACTGCTTGGGCATAGTACTGGCTGTCAGGATATTGTATATTAC
ATGCGGACAAATGCTCCATGCTCCAGAGCAGTGCGTGCTGCCATCTTTCAGGCTCCTGTT
AGTGACCGGGAATATAGAGCTACTCTTCCTGAAACAGCTACTATGATTGACTTGGCTTCA
GAAATGATAGGTGACGGTCGGGTGTCGGAGTTAATGCCAAGGGAAGCAAATCCAGATGCC
CCAATCACTGTCTCTAGATATCATTCCCTCTGTGCGTACAATGGAGAAGATGACATGTTT
AGTTCTGATCTTAGTGATGATCAGCTGAAGACGAGACTTGGGCACATGACCAACACACCT
TGTCAGGTACTCTTTTCAATGGCTGATGAATATGTGCCCGAATATGTTGACAAGAAAGCA
TTAGTTGACAGATTATGCAGAGCAATGGGGGGTGCAGAGAAAGTCGAAATTCAATGGGGA
AACCATTCACTATCTAACAGAGTCGAAGAAGCTGTCCAGGCTATCATAGACTTCGTTAAA
AGAGACGGACCCAAGGGATGGGACGACCCGTGGAGCTGA
>c15933_g1_i1|m.49264 c15933_g1_i1|g.49264  ORF c15933_g1_i1|g.49264 c15933_g1_i1|m.49264 type:internal len:184 (-) c15933_g1_i1:2-550(-)
CGTTCATCTCAGATTACAGCTTTCTCTGATGCTGATTGGGCTGGTGATGCTCAAGACAGG
AGATCAACTGGTGGTTACTGTGTCTATGTGGGAAAGAACATTGTGTCCTGGTCTGCCAAG
AAGCAACCTACAGTGGCCAGATCTTCTACAGAAGCTGAATACAAATCACTAGCCAACACT
GCCTCAGAAGTACTGTGGACTATGCAACTGATGAAAGACTTAAAGAAGTTTGATGACAAC
TACGTGTCCAAGATCTGGTGTGACAACAACTCAGCAATATCATTGGCAACCAATCCTGTA
TTTCATGCTAGAACAAAGCATGTGGAGGTCGACTTCCACTTTGTCAGAGAAAAAATTGCA
AACAAACAGCTTCAAGTGAATCATGTTCCCACTGAGTATCAAGTTGCTGATATTTTTACC
AAGTCTCTCACCATCTCCAGATTTGAGTTTCTCAGAAACAAACTCAAGCTTCAAGATAGT
CAGCTTGGTTTGAGGGGGGATGTTAAGGATACTCTGAAAAACACTTACAGTGTTCCGGAA
CATCACACT
>c15936_g1_i1|m.49272 c15936_g1_i1|g.49272  ORF c15936_g1_i1|g.49272 c15936_g1_i1|m.49272 type:complete len:332 (-) c15936_g1_i1:190-1185(-)
ATGCTTCGCGCATTTGATCGAATGGAGACAGCACCTCAATTTCTCACTGTTTCCGGCGCC
ACCACAGGCGTGACTTTGCCTCAACCAAGCGCTGTTGGCGGAGACGAGTCGCCTACCACG
CCGGTCTCTTCCATTGTAGTAATGATTATCGTCATAGCCTCTGCCATTATTCTCTCGGCT
TCTATCTACCTTCTTCTCCGCTGCTTCAATCTTCGGTCTCACCGCTCCTTATCCTCTTCC
GCGGACGACGCCGTCTCCTCCTCCCACGACGTCACGCAGCTGCACGATCTCTGTCTCCAC
CAGCGGCGGCAAATCGATGATTCGAATAGTGCTCTCCCTGTTTTCGCGTTCGGCTCCGTA
ACCGGTAACATCGTCGGCGGCGACTGCGCCGTCTGTTTATCAAAGTTTGAACGGAACGAC
CAGCTCCGTTTACTCCCCCTCTGTTGCCACGCGTTCCACACGCAATGTATCGACGCTTGG
CTTTTATCGAATCAGACGTGTCCGCTGTGCAGGTCCACAGTACATCCGACAGAAACGGAC
GTACAGAATAAAATTCTCTCGTCACACGGCGCTACCGAAGACGGAGGCGGAGGAAACAGT
TTCCGCATCGAGATTGGCAGTTTGAGCAGGCGACGTGAGTCTGGTGGCCGGAGATCGTAC
TCTATCGGCTCGTTTGAGTATATAATCGACGACGGAGGCTACGAGGTTGCTGTGGAGTCC
ACAAACCGGCGAGGAGTCTCGGATGATAAGGAGTCGAACGCAGTTCCCCCGCCGGGAGAT
ATTTTGGCTGGCGAAGTTGCTGGAAGGAGCTGGTTGAGAGACTACATGGATCGAATGACA
TCGGCTTCGTCTCGCACGCTTTCGTTTCGGAGTTCAGGTAGGTTTTTTACCGGAAGTAGT
CGCCGGAGCGTCGCCGTACTCGGAGTTGAGGATTTGGAGGCAAATCGTACGGGAGAAGAG
ATCAGCGAGTTGTTTAGGTGGCTCTCAGGACTATGA
>c15941_g1_i1|m.49293 c15941_g1_i1|g.49293  ORF c15941_g1_i1|g.49293 c15941_g1_i1|m.49293 type:internal len:44 (+) c15941_g1_i1:2-130(+)
GTTCTCAAGACTGAACTGTGCCGCTTCAGTGGAGCCAAGATATACCCTGGCAGAGGTATC
AGATTTGTTCGCTCAGACTCCCAGGTATTCCTCTTTGCCAATTCGAAATGCAAGAGGTAC
TTCCACAAC
>c15942_g1_i1|m.49296 c15942_g1_i1|g.49296  ORF c15942_g1_i1|g.49296 c15942_g1_i1|m.49296 type:5prime_partial len:284 (-) c15942_g1_i1:281-1132(-)
TGTCTCGAAAACAAATCCAATTGGACAACAATGGCGAATAGACGTTGCATCCAGACCCTG
ATTCATCAATACACTGCACACCCTTTTCTTCAATCTCTCAAAAACCTAATCCCTACACTC
CATCAAACCATTTCCCTACCCAATCCACCATCTCCCCAATGCCCCGACCCAATTTCTCAC
CAAATTTTCTCGAATTTCACAGCCGTTTTTTTCCCACAGTACCAACCCACGTGCCATTTC
TCTTCTCGCAGAAGTGACAATGAAGAGGAAGAAGACGATGAGGACGATGGCAATGACGAC
GAGGGTTCTGATGACTACGAGAGTGTTTCGGCGTCGAATTGTGGTGGGAAGAGAAAGTAT
ACGAAGGAGGAAAAAGAAGAGGAAGCAGAGGCAATTGGGTATAAAGTGGTTGGTCCTTTA
AGACCGTCAGAGAGGGTTTTCAAGCCTTACGAGCCTGTTTTTGCTGTTGTTCAGATTGGT
TCGCACCAGTTCAAGGTGAGCAACGGGGATTCTATTTTCACCGAGAGATTGAAGTTTTGT
GAAGTGAATAACAAGCTGATATTAAACAAGGTTCTCGTGCTGGGTTCACAGAGCCAGACC
ATCATTGGCAGGCCCATATTGCCTGATGCTGCAGTTCATGCAGTTGTTGAGGAGCATGCT
TTAGATGCCAAATTAATTATATTCAAGAAAAAGAGAAGGAAGAACTATCGCCGAACCAAC
GGGCACAGACAGGAATTAACTAAGCTAAGGATCACTGACATTCAAGGAATTGAAAAGCCA
CAACCGGTTGCAACTGGTAAGACGGAAAAGACCGCTATCAAGAAGCCGGAAAAGATGGCC
GTTGCGGCTTAG
>c15945_g1_i1|m.49314 c15945_g1_i1|g.49314  ORF c15945_g1_i1|g.49314 c15945_g1_i1|m.49314 type:complete len:145 (-) c15945_g1_i1:257-691(-)
ATGGCCGACGATGGAGACTATGATATGGACGGAGGATATGAAGATGAGCCATTAGAACCA
GAGCCCGAGGAAGGGGAAGAAGAGGAAGCAGATAATGAAAACAACGATGACACTGCGGAC
CCCCTTTTAGCTGAAACTGATGACAAAGGAGAAGAGGAACCAAGTGCACGATCTCGGAAG
ACATCAAAATATATGACCAAGTATGAACGTGCAAGAATTTTGGGGACTCGTGCTCTGCAA
ATCAGCATGAATGCACCTGTGATGGTTGAGTTGGAAGGTGAAACCGACCCGCTCGAGATT
GCAATGAAGGAGCTCCGAGAGCGGAAGATACCTTTCACCATTCGCCGCTATCTGCCTGAT
GGAAGTTATGAAGATTGGGGAGTGGATGAATTAATTGTGGAGGATTCGTGGAAGAGGCAA
GTGGGAGGTGATTAG
>c15947_g1_i1|m.49323 c15947_g1_i1|g.49323  ORF c15947_g1_i1|g.49323 c15947_g1_i1|m.49323 type:complete len:267 (+) c15947_g1_i1:64-864(+)
ATGAGTGTGATCGACATTCTAACCAGAGTCGACGCGATCTGCAAGAAATACGACAAGTAC
GACATCGACAAGCAGAAAGATCTCAACAATGTCTCCGGCGACGACGCATTCGCCCGTCTC
TACGCTGCTGTCGAATCCGAGATCGATGCGGCCCTTCAGAAAGCGGATGCGGCATCGAAG
GAGAAAAATAGGGCGTCTGTGGTTGCTATCAATGCTGAGATCCGACGCACACAAGCTCGA
TTGCTTGAGGAAGTTCCTAAATTGCAGAGGTTGGCCGGGAAGAAGGTTAAGGGGCTTTCG
ACAGAAGAATTTGTTGCCCGTAATGATTTGGTCCTTGCCCTGTCAGATAGGATCCAAGCC
ATACCAAACGGGACTGCTGCTGCGCCCAATCAAACCGGTGGCTGGTTAGCTTCAGCCTCT
CGTGCAGAAATCAAGTTTGATACAGATGGACGATTTGACGATGAGTACTTCCAGCAAACA
GAGGAGTCCAGCAAATTCAGGCACGAGTATGAAATGCGTAAAATTAAGCAGGACCAAGGA
CTGGAAGTTATATCAGAAGGTTTGGATACACTGAAAAATATGGCCCATGATATGAATGAG
GAATTTGATAGGCAAGTTCCTTTAATGGAGGAGATTGACACTAAGGTGGACAAGGCAACA
TCTGACCTTAAGAATACCAATGTGAGACTTAAGGACACTGTTAACCAGCTTAGGTCAAGC
CGAAATTTCTGCATTGATATCATATTGCTGTGTATAATTCTTGGTATTGCTGCCTATCTT
TACAATGTACTGAAGAAGTAA
>c15948_g1_i1|m.49341 c15948_g1_i1|g.49341  ORF c15948_g1_i1|g.49341 c15948_g1_i1|m.49341 type:5prime_partial len:41 (-) c15948_g1_i1:106-228(-)
CACTGGAAATCAACCAAGAAACCAGGCTTCATTCTAGAGATAGACATCGAGAGGGCATAT
GACAATGTTAATTGGAACTTCCTATCCTCTTGTATGAAGAACATGGGCTTCGGTGATAAA
TGA
>c15964_g1_i1|m.49407 c15964_g1_i1|g.49407  ORF c15964_g1_i1|g.49407 c15964_g1_i1|m.49407 type:internal len:51 (+) c15964_g1_i1:2-151(+)
GACACCGCTTATGCGTCTGCTTATGAATCTCATCACACGAGGAACAAATTTCTTGTTGAA
ACAGTAATCTGCTTATTGCCGCCTTCTGAGAGAGGCTTGGATTGTTCTTGTAGTTTCTTG
CTCAACTTATTGAAATTTGCCATATTAGTT
>c15971_g1_i1|m.49431 c15971_g1_i1|g.49431  ORF c15971_g1_i1|g.49431 c15971_g1_i1|m.49431 type:internal len:149 (-) c15971_g1_i1:3-446(-)
CCAGCTTTTATCATTCTCTCTAAGGGTTTTAAATGGCAAGTCCGTGGGGAAAATCTCGCT
AGATTCTGGCACCATCCATGGTTCTCAAAAACCTTGCTAAAAGACTCCTTCCCAAGGTTA
TACAGGCTGTGGTCTAACAAGGAAGTCTCGGTGGGAGAAGCCATTCAGAATCTTGCCACT
AGCAGCTCACAAGATGTGTTAAGAAGGTCTTTGTTGGGAAGAGAGGAACCTATGTGGCTG
TCCCTCAAAGCTCAGATAGGGCATGTCCAGTTGATACCTAATGCTAACGACAGAGTCACT
TGGGACCTGGTCCAGGTCAAAGAATTCTCGGTCCGATGTATCTACGAGTTCCTCCACTCG
TTATACAATGGACATAACGTGCAGTTACCAAGTATTGGTAGAGTATGGAAACTTCAAATT
CCACCTAATGTTCAGTTATTCTCG
>c15973_g1_i1|m.49444 c15973_g1_i1|g.49444  ORF c15973_g1_i1|g.49444 c15973_g1_i1|m.49444 type:complete len:59 (-) c15973_g1_i1:307-483(-)
ATGGGTCAGAAGAAGAAGACTGCTTCTTTGTTCATCCGCCTTGTTTCTGCTGCTGGGACT
GGGTTTTTTTATGTGAAGAGAAAGAACCCCAAGAGGATCCAGACAAAGCTAGAGTTCCGG
AAGTACGACCCACGGGTGAATCGTCATGTTCTCTTTACCGAGGCAAAGATGAAGTAA
>c15982_g1_i1|m.49467 c15982_g1_i1|g.49467  ORF c15982_g1_i1|g.49467 c15982_g1_i1|m.49467 type:5prime_partial len:324 (+) c15982_g1_i1:2-973(+)
GAACATCATTTGGTTTCTCTGGTAAGCTCCGAGATCACACTGAGCCAGGTTCTGCAACTA
TGGGGTGAGCAAGAAGTGGGGTTCGAGTTCTCCAAGGCGGAAGGCAAATCAGGAGGTTTA
TTATCCATCTGGGACAGCAGGAAATTCAAGCTGTCATCCTCCTTGGTTGACAAACACTTT
ATTATTCTCCAGGGTGTGTACGAAGGAATTAATGGAACCTTCTGTAACATTTACGCTCCT
AATGCTGCTGCTGGAAAAGGTATCCTGTGGAATGACCTATCCGCCCAGAAATCTGCTTCT
AATAACCCATGTCTACTAGGAGGAGACTTCAACGAAGTGTTATGTACAGAGGATAGAAAA
GGCTGCTCTAAATCTACAGCAAGTATGAAGGCTTTTCGTGCTTTCCTCAACAGTAATGAG
TTGTCAAATATGCCGATGACTGGTAGAAAGTTTACGTGGTCGAATAACAGAGAAAGCAAT
TCCCACAGCAGACTGGATCGCTTTCTAGTGACCAAAGAGTGGCTATCGCGAGGAAATCTC
ACTCAATGGGGCCTAAATAAGGATGTGTCTGACCATTGTCCTGTCATGCTCATGAGAGAC
CTAAAGAACTGGGGACCCAAACCTTTCAAATTTTTTGATTCATGGCTCACGTACAAAAAT
TGTATGCTAGTGGCAGAGGAAGCATGGAAAAGATGCTCCCAAAAGAAGTGGGCAGGCCTG
ACCCTACAAGCAGGGCCGAAAGAAATGAAAGAGGCGTTAAAAAAATGGAGCAAATCTGGC
TTTGGGTCCTACCAAAGCAAAATCAAAGAGCTGGAGGATAAAATAGATGTCATGGATAAG
GAAGATGAAATCAACACGCTGAATGAGGAGGCGAGATCTGTTAAAAAGGACCTTCAGATA
TCTCTATGGCACTGGAGAAGGGTGGAAGAAAGCGATTGGAGGCAGAAATCAAGAGCAACA
TGGGTGAAATAG
>c15984_g1_i1|m.49476 c15984_g1_i1|g.49476  ORF c15984_g1_i1|g.49476 c15984_g1_i1|m.49476 type:5prime_partial len:391 (+) c15984_g1_i1:2-1174(+)
AGGGAGATTCTGTGCTCAAAACCAAAACCCAGGTCGAAATCAAAGGTTAAAGGGAAAGCG
AAGGCAAATCCAAATGGCTTCGTTACTGTAGGTGTTTTAGACGATGAGGGTGAAGTTGAA
GGTGGTGAAGAAATCGATGGCGGTGGTTTTTCTGATTCTGCTAGCGGGGATGATGAGGAA
GCTGGTCGTGAGGATGCCCTATTTCCTGGGGTTGCCGACAAAGAGCAAAAGCTCTTAGGG
TGTGGAAATTCTAAAGGAGAGGTTCTCAGCAAGGAGCGCTCGTGCGGAGTTGGAGGAAAT
GATGGTGATCCACAGAAATGTCCTCTCCCTAGTAATATTGCTGTCAGCTGTGGGAGGGAT
TCTATGCCCGTTGAAAAGATTCTTCCAGGTAAGAGCTCAGGGTCTCAGTCCATCTCTTCC
CTCTTTATCGACAACCTGCCGGAGCGTTTCAGCCGCAAATGGATTTTCGACACTTTCCGG
CAGTTCGGTAGGGTCGTCGATGTGTATGTTCCTGGTAGATTGAGTAAGGCGTCCAAGAAA
TTATTCGGTTTTGTTAGATTTGATTGCCGCGTGGCGGCTGGGTTAGCCGTGTCAAAAACG
AATGGGATGGTTCTGGGCGAATCCAAGCTGGAGGTGAGTTTCGCGAAGTTCCCTAAGCGA
GTTTCTAGTTTGTATCCCTCAGTCCAGGGTTATGAGAGGAGGGCTGTGTCCGCGTCTGTG
CAGGTCTCTGAGGGGGTCAAGCACGCTGCTGTGAAGCTATCTACTGCGAGTGCATCGGGG
TTTCATCGCCACAAGTCGTATGCCCAAGCTGTCGTGGGAGCCCCCTCTGATTCCGGATAT
TCCCCTAATTCTGATCCTAGAAAGAAAATTCTAGCAAAGGTGCTGGGTTCCGATTGGCTA
CATCATTCTGCAATTGCCACAGTTAGCACCTTCTCTAGGTTGGATTTTGTCATCGGGTGT
CTGATGCGTGACACAGATGGTGTCGCTGATGTGAGAAAGATAGGAGGGCAGACCATTATT
CTGGTTTTCTCCTCGTTAAAGAGCAGAGATAGCTTTTTGAATTCGCACGAGTGGAGGTCT
TGCCTTGTCTCAGCTACCCCGTGGAACGGTGAAATGGTTTGTCGGGAGGAGCTATGGTGG
TTGAAATGTAGTGGTATACCCATTTCTACCTAG
>c15991_g1_i1|m.49507 c15991_g1_i1|g.49507  ORF c15991_g1_i1|g.49507 c15991_g1_i1|m.49507 type:internal len:80 (-) c15991_g1_i1:3-239(-)
TTCTGTGCTGGAATGCTCTTCACCGACAGGATGTCGGCAGTACCAGAAGGTAAAGGCATA
CCGAGGAGAATCGGGCATGAAGATGAAAGGGTAAACTTAGCCTTGAATGGCTGTCATCCA
AGAAGAATGGTTGAAAAGAAAGAATCAAAGGAAATACTAGGAAAAGCTTCGAACAGACAT
GATGCCATACAAGTGCTCGATAAAACAATCTCAAGTTTGGAGATGGAATTAGCTGCT
>c15991_g2_i1|m.49515 c15991_g2_i1|g.49515  ORF c15991_g2_i1|g.49515 c15991_g2_i1|m.49515 type:3prime_partial len:34 (+) c15991_g2_i1:405-503(+)
ATGTCTTGGAAGACCAAAGGAGCTGATTCAGCTTCAAAGAGTTTGTTGCCTCGAAAATTG
ACTCTTTTGTTGTGCATTGGATGCTTCTGTGCTGGAATG
>c15993_g1_i1|m.49519 c15993_g1_i1|g.49519  ORF c15993_g1_i1|g.49519 c15993_g1_i1|m.49519 type:internal len:39 (-) c15993_g1_i1:2-115(-)
TTGGTGAACCAAGCCAAATTACCTTCCACTGAAGAATTTCACTCCCCGGGTGAGAAAAAT
AAACGCAAGAGTGGTGTGGTAGACATGACTAACAGTGGAAGCCAAAAGAACAAC
>c15_g1_i1|m.71 c15_g1_i1|g.71  ORF c15_g1_i1|g.71 c15_g1_i1|m.71 type:internal len:216 (+) c15_g1_i1:2-646(+)
AATACTTCACATGGAGATGGGCTCGCCTTCTTCCTTTCTCCCTACCAGGCTGAAATCCCT
ATAAATTCAAATGGAGGGTTACTTGGTCTTTTTGAGAACACCGCCGCCTTCAATCATACC
AACAATCAGATTGTTGCTGTTGAGTTTGATACTTACCAAAATCCTTGGGATCCGAGTGCA
GATCATGTTGGTATCGATGTCAACTCGATTGACTCCGTGGCAAACATTGTGTGGAATACC
AGTATCAAGACTGGACAAATAGGAAATGCTTGGGTGGATTATAATTCCACAACCAAAGCT
TTAAATGTCTATCTAACTTATGCAACGAATCCTGTTTTCCAAGGGAATTATAGCCTTTCC
TATGTTGTTGATTTGAGGCAAGTTCTGCCAGAATGGGTTACTGTTGGTTTTTCGGCAGCC
ACTGGGGATTGGATAGAAATACATAATATCATTTCTTGGACCTTCAATTCAACCTTAGAG
CACTTGCCCACAACAGTGCCCGAAATAGTGCCCACAATGGTTACGGGCCACAAGACGAGC
CATAGTTTGGTGGTTGGTCTGGTTGTGAGTATTTTTGCCTTGAGTTGTGGGCTAGGTTTG
TTATGGTTCATCAAGCAGAAAAAGATGGATGTGAGTGGAAGAAAG
>c16004_g1_i1|m.49539 c16004_g1_i1|g.49539  ORF c16004_g1_i1|g.49539 c16004_g1_i1|m.49539 type:complete len:490 (-) c16004_g1_i1:507-1976(-)
ATGTGGATACGTTTGCGTGATTCTTCCTCCATATACAAGCGGATGCCATCCAGGGAGCAT
GCTAACTCGGTAGATATAGAAGAAAATTCAGCTCTTTTACAGAACAACATGGATCAAGAA
ACTTTGAGTCCCTCTTGGAAGCTTTCTGTTCCTCATGTACTTGTGGCAACTATAGTTTCA
TTCTTATTCGGATACCATATCGGAGTAGTCAACGAACCACTTGAAAGCATTTCGATTGAT
CTTGGTTTTAGTGGGAATACTTTGGCCGAAGGTGTAGTGGTCAGTACATGTCTGGCTGGT
GCATTTGTTGGGTCTCTACTCAGTGGTTGGATTGCCGATGGGTTTGGGCGCCGCAAGGCT
TTTCAATTGTGTGCTCTGCCTATGATTATTGGTGCTTCTATCAGTGCAATGACCAACAAT
TTGGAAGGTATGCTTCTTGGGAGATTTTTGGTTGGTATTGGATTGGGGGTGGGCCCCCCT
GTTTCATCTCTTTATGTCACAGAGATTTCTCCAGCTTCTGTGAGGGGTACGTACGGAAGC
TTCATTCAGATTGCAACCTGTCTTGGGCTTATTGTTGCTCTGCTCATTGGAATCCCCGTA
AAAAATACTGCTGGCTGGTGGCGTATATGTTTCTGGGTTTCTACAATTCCAGCTGTGATA
CTAGCTCTTGCCATGGCATTCTGTGCGGAGAGCCCACATTGGCTATACAAGCGTGGAAGA
ATTGCTGAAGCTGAAACTGAATTTGAGAAGCTTTTAGGAGGATCTCATGTCAAATCTGCA
ATGACAGAATTGTCCAAGTTGGACAGAGGGGACGAGACTGATAGTATGAAATTCTCGGAA
TTGCTTTATAGTCGCCATTTCAGAGTTGTTTTTATTGGGGCAACCTTATTTGCTTTACAA
CAGCTATCAGGAATAAATGCTGTATTTTATTTCTCTTCAACTGTATTTAGAAGTGCGGGA
GTATCGTCAAACCTTGCGAACATCTTCATAGGAATTGCCAACTTGTTAGGCTCCGTTATT
GCATTGATTTTGATGGATAAATTAGGGAGGAAAGTCCTTCTTATTGGGAGCTTCTCTGGC
ATGGCATTATCACTGGCCTTGCAAGTCACTGCAGCGGGTCTTTCTGCATCAAGTTCTGGA
GCTTTGTACCTGTCTGTTGGTGGCATGCTACTGTTTGTGTTGACATTTTCTCTAGGAGCT
GGTCCAGTTCCTGGTCTCCTCCTACCAGAGATTCTCCCTGGCCGTATTAGGGCCAAAGCT
ATGGCATTTTGTATGTCTGTGCACTGGGTGTTCAATTTCCTCGTGGGCTTGTTGTTCTTG
CCTTTACTTGAGCAACTTGGGCGTCGGCTCTTGTACTCTATTTTTGGTACCTCCTGCTTG
ATGGCAGTGGTTTTTGTGAAGAGGAATGTAATGGAAACAAAAGGAAAAACACTTCAAGAA
ATTGAGATCGCTCTTCTTCCTCAGGACTGA
>c16015_g1_i1|m.49575 c16015_g1_i1|g.49575  ORF c16015_g1_i1|g.49575 c16015_g1_i1|m.49575 type:internal len:36 (+) c16015_g1_i1:1-105(+)
GGCTTTGACCTGCCTGTTCTTGACGTCAACCTTGTTGCCGCACAGAACAATGGGGATATT
CTCACACACCCTGCAGAGATCCCGATGCCATGTGGGAACATTCTT
>c16020_g1_i1|m.49584 c16020_g1_i1|g.49584  ORF c16020_g1_i1|g.49584 c16020_g1_i1|m.49584 type:5prime_partial len:550 (+) c16020_g1_i1:3-1652(+)
CCAGGTAGGTTTTACCAGAAATCACAAAACTTAATCTTCTCCAATCCAAAATCTAGCACA
GAAAGCTCGGGTCTTTGGCCCATAAAACCCGCACCAAGTCCATCAAACGTGTTACATGAT
ATAAGATATTGCATCTCTCAGGGAGACCATAGAGAGGCCCTCCTGGTCTATGCCAGAATT
CGCCTTACCGGAATTTATCCTTTGGGGGCAGTTCCATTGCTTTTCAAAGCATGTGCTTGT
TTTTCCCTTCTTAACAGTGGGAAGGGTTTGCACTCCGAATCAATAAAGATGGGGGTAGAT
TCTCACGTGGTGGTGGGTACTTCATTGGTAAATATGTATGCTAAATGCGGTGATGTTTTG
TGTTCACGTAAGGTGTTTGATGGAATGCCTGAGAGAAATGTTGTCACCTGGAATGCAATG
ATAGGAGGGTATATGGCCAACGGGAATACGAAACATGCATCAGTTTTGTTTGAACAGATG
GGGGAACGGTCTGCGGTAACGTGGATTGAAATGATTAATGGGCTTGCTAAGCTTGGGAAG
ACTGTGATTGCGAGAGAGTTCTTTGAGAGAGTTCCATTGGAGCTCAGGAATGTGATTACT
TGGACGGTTATGGTGGATGGGTATGCTCGTAATGGGGAAATGAAATCTGCAAAGGAAGTT
TTCGAGGCAATGCCATTAAGGAATTTCTTTGTTTGGTCTTGTATGATTTCTGGGTATTGC
AAGAGAGGTGATGTGGAGGCAGCCAAAGCAGTTTTCGATATGATTCAGGAGCGGAATTTG
GTGAATTGGAATTCAATGATTTCTGGACTTGCTCAAAATGGGTTTTGTGAAGAAGCTCTG
GATGTGTTTACAAAGATGCAAAGTGAGGGTTTTGAGCCAGATGAAGTTACACTTGCAAGT
ACTCTATCTGCATGTGCTAATTTAGGGTTATTGGATGTTGGGAAGGAAATTCACCAAATG
ATTGTTGACAAGAGGATTAAACTCAACCATTTCATTCTAAATGGGTTGGTTGACATGTAT
GCGAAATGTGGCGATTTATGCAATGCAAGGTTGATTTTCGAGACCATATTTGTGAAGAAT
GATTCCTGTTGGAATACTATGATTTTGAGCTATGCTATTCACGGACAATGTAAGGAAGCT
CTAGAGTTATTTGGCAGTATGGAGGCATCGAGTGTGAGGCCCAACGACCTAACGTTTCTT
TCTGTTCTATCGGCTTGTGCACATGGGGGGTTTGTGGAGGAAGGTATGAAAATTTTTGCA
AAAATGGAGAAATATGGTTTGACAGCCAGCATTAAGCATTATGGATGCATAGTTGACCTT
TTGGGAAGGGCGGGAAGATTGAAAGAGGCTTACGATTTGGTAATGACAATGCCGGTAAAA
CCAAACGACACAGTTTGGGGAGCTTTACTCGGAGCATGTCGAATTCACTTGCACACGGAT
ATGGCAGATAGAGTACTGGAGGAGATTGGCAGATATTCTGACTCTGGTTCTAGCAATGAT
TCACATTATCTGCTGCTGTCGAATATTTATGCAGCTTCTGATAAGTGGGAGAAAGCTGAA
AGGATGAGAACGGCTATGCCGGATAAAAAGGCACCCGGGCATAGTTCATATATGCTTAAC
AGGCCAAACACGAGTTTTTGTGCTACATGA
>c16021_g2_i1|m.49600 c16021_g2_i1|g.49600  ORF c16021_g2_i1|g.49600 c16021_g2_i1|m.49600 type:3prime_partial len:81 (+) c16021_g2_i1:69-308(+)
ATGCTGATAATCTCTTGGAATATCAGAGGTATTGGCAGCACGTTAAAGAAAAGGTTGCTG
AAGAGATTGATCCAAGCTCAAAAACTAGATATAGTTTTCATTCAGGAAACAAAAACGGCA
GAATGGAATCATCACCTAGTCTCGCAGTTGTGGGGGGGTCTGGAGGTTTGCTTCGAATTC
TCCAAGTCTGAAGGGCAGTCGGGGGGCCTCCTAACGTTATGGGATAGCAGAAAATTCAAG
>c16051_g1_i1|m.49668 c16051_g1_i1|g.49668  ORF c16051_g1_i1|g.49668 c16051_g1_i1|m.49668 type:internal len:96 (+) c16051_g1_i1:2-286(+)
CCAGATGATGAAGAAATTGATGGTGAATTAAAGGACCAGAAATATCTACAACAGACTTTT
GGAATTTCAATGGAATTCACCCAATCAGCAGCTCAGATCTTATCAGGATTGAAGAGTGCA
AGCAGTTCACATGATCTGTTAAGTTCTGTAGAGGCCGCCAATCAAATTGTTGCTTGTGAC
TATGAGTACGGTACCGCATGGGGTAGAGAGATTGGTTGGATCTATGGATCTACAACAGAG
GACATCCTCACGGGGCTTACCATCCACGGGAGAGGTTGGAAATCA
>c16057_g1_i1|m.49680 c16057_g1_i1|g.49680  ORF c16057_g1_i1|g.49680 c16057_g1_i1|m.49680 type:5prime_partial len:120 (-) c16057_g1_i1:395-754(-)
CTCACCCTCACTAATGTTTTGTTTGTATTCTTGAAGATTATGACAGACCCAGATGTTCCA
GGCCCTAGTGATCCATATCTAAGGGAACATCTCCACTGGATCGTCACAGACATTCCTGGC
ACCACTGATGCTTCCTTTGGAAGAGAAATTGTGAGCTATGAGATTCCAAAGCCAGTCATC
GGTATCCACAGATACGTGTTCATCTTGTTGAAGCAGCATAGAGGAAGGCAAACAGTGTGT
CCACCAGATTCACGAGACCATTTCAACACTCGCAACTTCTCGCAAGAAAATGGTCTGGGA
TTACCCGTTGCTGTAGTTTATTTCAATGCACAGAGAGAAACTGCTGCAAGAAGAAGATGA
>c16071_g1_i1|m.49710 c16071_g1_i1|g.49710  ORF c16071_g1_i1|g.49710 c16071_g1_i1|m.49710 type:complete len:49 (+) c16071_g1_i1:16-162(+)
ATGAGAATGAAGCATGTGAAATCTGTGAGGTCACTTGGGGACTCAGGTAAGAGCAATGGA
TCAGTCAAGAGTGGTAAGACGGGAGATGCTGAAAATGGCCATCAAAGCGATGATAGTTAT
CAAAGAAAAAACACCAAAATTTACTAA
>c16080_g1_i1|m.49733 c16080_g1_i1|g.49733  ORF c16080_g1_i1|g.49733 c16080_g1_i1|m.49733 type:5prime_partial len:139 (-) c16080_g1_i1:153-569(-)
CCATCCTCCACATTCATGGAAAACCAAGCAAGAAGCACTCCCTTGCGTTCAAGCCGGAGG
ACAGACGGCCATAGGCCGACGGATCAAAGCAGCAGCAGTAGCAGACCAACGAGCACTCAG
TTATATGGCCGGATAACACTATCGCGGCGAAAGAGAAGGCGGGATTTTCTCAAAACATAC
AAATTGGGATCAACAGACTCCTCAGATGGAAAAGCGAATACTATTCCTACTCCATCGAGT
AAATTTACCAAGGCGGTGGTGGTGAAAGTGAAGTCGATTGCAGTGTCTTTGATGACGTTT
ATGCGTTCAAATTCGTTTCAATCTTGCAATTGCAACCATGAATCGGCAATCTATGCTTCA
TCTCCAACCAGAGTTAACAAGTCACGTGGGTTAGCTGCTTCGGGTTGTGTGTTTTAA
>c16085_g1_i1|m.49737 c16085_g1_i1|g.49737  ORF c16085_g1_i1|g.49737 c16085_g1_i1|m.49737 type:3prime_partial len:184 (-) c16085_g1_i1:2-550(-)
ATGTTTAAAGCTCTTGGGATGAAAGGTAAATTAGCTTCTTTGAGGGACTCGCTCCATCCA
AACGACGAGGAAAATGATGTCGATGATGACGAATATAGACAATCAATTGACGAGGATGAC
AATGAAGACGATGACGATGCATCATTTGATTCTTTTGAAAGTGAGGTCATGGAGATGGCA
CCCGGTAGAAGCCTCGAGACTCGACGTCATTTGAGTTTTGACACTGAGATGTTAAGCCAT
GCACCAACACAACACGAGGTCAGACAAATTGCACTAAGTAGGCCTTTACGACCAACAATG
GAGCCTCAACATGATATAAATGTCGTCCCCAATATGGTGACCCATCAAACAACCTTTGTA
CCCAATATGGTCACACATCCAACACCAGAACATGATGTTCGACAGCCACAACATGACACA
ACTACAGTTCATAATGGGCGTACACGTGGCATAACACGTGGGCTACTTGCCCAAAAGGAA
TTTGAAAAAAATGGAAAGCTTCTCGTTCCCATACCGCAAGAGTTTTGTGCCCCGGTGGGG
GAGCATGCC
>c16089_g1_i1|m.49756 c16089_g1_i1|g.49756  ORF c16089_g1_i1|g.49756 c16089_g1_i1|m.49756 type:internal len:37 (+) c16089_g1_i1:1-108(+)
GAAGAAGCTTTTCAGTATTACTATTGCAAAGAAAGGAAACTATTTGCCACTGGTACAATC
AAAAGTCCATCCCTTGAGAAAGGCGATGATGGGTATCAAATGGCACAG
>c16093_g1_i1|m.49763 c16093_g1_i1|g.49763  ORF c16093_g1_i1|g.49763 c16093_g1_i1|m.49763 type:complete len:84 (-) c16093_g1_i1:74-325(-)
ATGAGCATTGAGGATGGTCATGAAGGTGTCCCTGGGTTATCTCAACTGGATCCCATCTAC
TCGTATATAGTTGTTGTAATCAATGTCTGTCCAACTGGTGTATCATTTGCCGTCCCTGCA
CTACGGACAAAAACTTTTGAATTGCACCCCGTACAGGTATTGCATCTCTCTTTCCTGTTA
GCTGAAAGAACATTTGGCCAGACTGGGCTTCATTCGACATATAAGCTTGTGTTTCTACTT
TTTAATGTGTGA
>c16104_g1_i1|m.49790 c16104_g1_i1|g.49790  ORF c16104_g1_i1|g.49790 c16104_g1_i1|m.49790 type:complete len:366 (-) c16104_g1_i1:160-1257(-)
ATGGCGAAATTTTCTGTGGGGAGAGAAGAAGATGATAGCGAAGGACCCAGCAGTCCAAGG
CCCAAGAGACAGAGAACTACGTGCTCTCAACGACAGCGACACCAAACTTTTGAACAGATA
CTGGATGAATGCGAAGCTGCTGTAGAAGTGGAATCAGAGTGCGATGAAGGAGAAGAAGAA
CAAGAAGATGAGGGAGAATCTGAACATGAAGAGGAAGAAGTTGAAGCGGAGGATCGGGAC
GAATCTGATAGAACTAATATAGAATTTCCGTTGAATGGAGATCGGGCTTCAGCCGAACCC
AGTGGAGATGGGTCTATTTGCATAACCCTAACGGACCCAGATGTGCTCGATTGCCCCATC
TGCCTTGAACCCTTGAGTAGTCCTGTTTTTCAGTGTGAGAATGGACATGTAGCATGCTTC
TCTTGTTGTATCAAGATTAGAAACAAGTGTCCCTCTTGCGCTTGGCCAATTGGGTACAAC
CGTTGTCGGGCCATTGAGAAGGTCATCGAATCAGCGAAAATATCATGCCCAAACAGCAAG
TATGGGTGCAATGAAGCAGTGAGTTACAACAAGAAACACGACCACGAGAACATGTGTATG
TACTCGCCGTGTTCATGCCCTCTTTCCGAATGCAACTTTGTTGGGTCCTCCAAGGAATTA
TTCTCACACTTCAGTATCAAGCATTCAAATTCAGCTAAGCACTTTCAGTACAACTCCCTT
GTCCCAATAGACTTGGGTGAGGGACAGAGATACCTTATTCTTCAAGAGCAAAGCTATGGC
ACAATTTTTATTCTCAATAATGGGGTTGAACTTCTGGGAAATATGGTAAATGTTGTTTGT
ATTGCCCCAAGCTCAACAAAGAAGGGATATGCATATGATCTCATTGCAAGAAAGGATGGT
AGTTCCGTGAGGCTGCAATCTTTCACAGAGGGCATACCTCGATGGGTTGAGCATTTTCCT
CTGAAGAGGTTTCTTCTGGTTCCAAGCGATTTTCTTGGTGGTTCTGGGGAACTTAAATTG
GAACTCTGCATACGAAGGCATCAGGAAGCTCCTGCTCCAATCTCAAGAGGCAAATTGTGT
TGTTTGAATCAGTCATAG
>c16109_g1_i2|m.49819 c16109_g1_i2|g.49819  ORF c16109_g1_i2|g.49819 c16109_g1_i2|m.49819 type:complete len:429 (-) c16109_g1_i2:47-1333(-)
ATGACGACGAGTTCCAGAGAATTATCAACCCCGTTCGGCCTGAAACCGAGGAGAGCAGCT
AACTTGTCTCCCCTGCATCACGGACGTCAGCGGGACGAGTTGTGGAAGAAGATGAGGAGG
GTTTCCGATCGTATTTGCAGCATTGAGTGCTGTTGTTTGGACGCCATTAAAAGCGTGGAG
AAAAAGGCCGAAGAATGGCGGGTTGATTCCAAAAAGAGCCCTCGTAGAGTTCGAATCCAA
GCTACCCCCTCATTGCCCTTTGCTTTCACTCATTCTGGGTTCGTGTCCAAACAGGAAAAA
ATCTACCCCCGCTGTACACCGAGAAATTCTGGTTTGCAGTCTCGTGACACTCCACCGGAA
CGAGACACTGGTATTGCAAATGAGAAAGATTGGGGCATCAGTCTGGTAAATGAAAATGTC
AATGAGTCTGGCACTAATGAAGATGGCAGCACATGGTATCGAGAAAGTGGAGAGGACCTT
GGAGAAAAAGGATACAGATGTAGATGGACAAAGATGGGTGGTCAAAGCCACAATGGCTCC
TCAGAATGGAAAGAAACGTGGTGGGAGAGAAGTGACTGGACAGGATACAAAGAACTAGGT
GTCGAAAAATCAGGAAGAAATGCTGAAGGGGATTCATGGTGGGAAACATGGCAAGAAGTT
ATTCAGCAAGATAAATGGAGTAACCTAGCTAGGATAGAAAGAAGTGCTCAAAAACAAGCA
AAATCAGGCACAGAAAATGCTGGATGGTATGAGAAATGGTGGGAGAAATATGATGCCAAG
GGCTGGACTGAGAAAGGGGCACACAAGTATGGCAGACTGAATGAACAGTCCTGGTGGGAG
AAGTGGGGAGAGCATTATGATGGAAGAGGCTCTGTTCTAAAATGGACAGACAAGTGGGCT
GGGACTGAACTTGGAACCAAATGGGGAGACAAGTGGGAGGAGAAGTTTTTTTCTGGCATA
GGTTCACGCGAGGGGGAGACATGGCATGTAACGCCCAGTGGTGATCGTTGGTCTAGGACA
TGGGGAGAGGAGCACTTTGGAAATGGTAAGGTGCACAAATACGGTAAGAGCACAACGGGT
GAAAGCTGGGACATTGTCGTCGACGAGGAAACATACTACGAGGCTGAACCGCATTACGGA
TGGGCAGATGTTGTGGGCGATTCAAACCAGTTGCTATCCATCGAGCCTTGCGAGAGGCCA
TTGGGGGTCTACCCAAATATTAATTTCGGATCCTCTCCACCACCTTCGGATGATATCCCA
CAAGACATGCCTTCCTCTCCACCATGA
>c16112_g1_i1|m.49835 c16112_g1_i1|g.49835  ORF c16112_g1_i1|g.49835 c16112_g1_i1|m.49835 type:complete len:100 (-) c16112_g1_i1:397-696(-)
ATGGCACGCCAAGTTCTGTTCCTCTCTCTTGTTCTCTTCGCTGTTGTCGGGTTGGCTTCC
GCCGCTGTCACGGACCCAGTGGCGACTTCGCCGTCGGGGATTGATGATAGCGCTGGTGAA
ATTGGTACCATGGATGGGGATTCCGATGCCGCGCCCGTTGGTGGACCTGTGCCTGATGGA
GTTTTCACTCCTATTACCACTACTGATGCCCCGTCTCCGTCACCCACGGCCGGTGCGGCA
GCCCTTGAGGTCTCTGCCGTTGCCGGTGTCGCTGCCGCTGTTACAGCGTTTTTCTTCTAA
>c16117_g1_i1|m.49857 c16117_g1_i1|g.49857  ORF c16117_g1_i1|g.49857 c16117_g1_i1|m.49857 type:internal len:44 (-) c16117_g1_i1:1-129(-)
GTTTACGTAATTGGTGCTACAAATAGACCTGAGGTGATGGACCGGGCTCTCTTCCGACCA
GGAAGGTTTGGGAAACTCCTATTTGTCTCTCTTCCAAGTCCAGACGAGCGTGGCTTGATC
TTAAAAGCT
>c16128_g1_i1|m.49882 c16128_g1_i1|g.49882  ORF c16128_g1_i1|g.49882 c16128_g1_i1|m.49882 type:3prime_partial len:97 (-) c16128_g1_i1:1-288(-)
ATGGCAGGGGGAATGGCTAACGTCAAGAAGAGGCTCAACAGAGCCTTAGCCAACCCTTCT
TGGCGATCTCAATTCCCAGAAGGTATGGTTCAAATCTTACCTCGAGTGTATTCGGATCAC
TCCCCATTACTTATTAGAACCTTTGGCATGTCTATTAATTGTAAGTTCACCAGACCTTTT
AGGGTTGAAGCCGCGTGGTTTATGGGCAAATCCTTCTCTGAGGTGGTCAAGAGAAGTTGG
GAGGGGAGAGATGTCCTTCAATGTATTGATAATCTCTCTAAATCTGCT
>c16128_g2_i1|m.49886 c16128_g2_i1|g.49886  ORF c16128_g2_i1|g.49886 c16128_g2_i1|m.49886 type:3prime_partial len:123 (-) c16128_g2_i1:2-367(-)
ATGGAGGAAGGAAGAATGAACACGGTCAGGTTCAAGGCAACCTTAATGCACAAGAGAAAC
CTACACTGGATTAGGCACCTCCTAGGGCTGCCGGAGGAGATGATGCTTGACAGTTGTTTC
ACGATGCCCAGTCTCGACATTATGATCTGGAATTGTTGCGGAGCAGGCAATGATAGGTTC
AGATCTCATTTCAAAGATATCTCTAATCAGTACAAACCGGATGTGGTTGCGTTACTGGAA
ACAAAAGTTCGCTTCGAGACCATGGGAGTCTTTTTCAAAAAATTAGGGTATTTGGTTTAT
GTTTTTGTGAATCCTTTAGGCAGGGCTGGGGGTATCTGGTTGCTTTGGGATCCTGCTATG
GTCACT
>c16135_g1_i1|m.49925 c16135_g1_i1|g.49925  ORF c16135_g1_i1|g.49925 c16135_g1_i1|m.49925 type:5prime_partial len:36 (-) c16135_g1_i1:27-134(-)
AACATGGAAGCCTATAATAGGAAATTGGCCCAAGGTACGAATGCAGCTGAGGATGATGGG
TCTGAAGATGACGAGGAAGGCTGTGAAGAGGAGGAAGATGACGCCTAA
>c16150_g1_i1|m.49981 c16150_g1_i1|g.49981  ORF c16150_g1_i1|g.49981 c16150_g1_i1|m.49981 type:internal len:166 (+) c16150_g1_i1:2-496(+)
AAGGTAGATCCGGGCCAGTGGCCAAATCTACCCTCTAGCAGGAGCATGTCAAAAGTTTGG
GGAGATATTACATCTATTGAGGGTGATGTACAGTTCAGGGACTCCCCTATCTCGTCTAGG
CTTGCATGGAAAGTCGTCTCTGGGGTCCAGACTTTGTTCTGGCACCATCCTTGGCACGAT
GGGGTCAAACTCATAGACGAATTCCCAAGGTTATTTGCATTAGCAGTTAATAAGGATATA
TCCCTCGCTCAAGTTCTATCTCCATACATAGAGCATGGTGCTAGGGTGTTGGAATTCAGG
CGTAACCTTTTCGTTTGGGAAGAGGATCTGTGGGAATCCTTGGCTCAGATTTTCTCCACA
ATCCAACCTCTTGCAGTAGGGGAAGATAAAATTTTTTGGCGCTGGTCAGCAGATGGCTTA
TTCTCATCTAAGTCATGCTTTGACCAATGGGACCAAAGTCGATCTCAACAAGATTGGGGC
CTTACAGACATCCGG
>c16150_g2_i1|m.49988 c16150_g2_i1|g.49988  ORF c16150_g2_i1|g.49988 c16150_g2_i1|m.49988 type:internal len:83 (+) c16150_g2_i1:3-248(+)
CGGAGGTTCTTATGGAGTGGGGCTGTGGGTACAAATAAATTGTGCCTCGTAAAATGGTCC
AAGGTCTGTATGCCATCTAGAAAGGGTGGTCTGGGGATCAAAAACCTAATTATTCACAAC
GCGGCGCTTCTGGCTAAATGGTTGTGGCGATTTCATTTAGATAAGCAAGCTACATGGGTA
AAGCTATTGGGGTCTATCTACAAAAAGATAGATCCGGGCAAGTGGCCTAGCCTTCCATTT
AGCTCA
>c16153_g1_i1|m.49992 c16153_g1_i1|g.49992  ORF c16153_g1_i1|g.49992 c16153_g1_i1|m.49992 type:internal len:43 (+) c16153_g1_i1:1-126(+)
GGGTATCAAATGGCACAGCAAATAGTTGTAGGTCTAATTGAATGTATGAGGCAAACTGGT
GGTGCTGCTCAAGAAGGCGATCCCTCTTTGGTGTCCTCTGCCGTTTCTGCAATTGTTAAT
AGCATT
>c16155_g1_i1|m.50001 c16155_g1_i1|g.50001  ORF c16155_g1_i1|g.50001 c16155_g1_i1|m.50001 type:internal len:57 (+) c16155_g1_i1:2-169(+)
TTGGGTTTCCCAGTAGCAGACTCGTCTATCTTGTTTTGTGATAATAAGTCCGCTATTATG
TTATCTTCTAACTCTGTTCTTCATGAAAGGACTAATCATGTGGATGTTGATATTCACTTT
ATTCGGGAGAAAGTTCGATCTGGTGTTATTATTTCAAGTTTTGTTCGC
>c16157_g1_i1|m.50009 c16157_g1_i1|g.50009  ORF c16157_g1_i1|g.50009 c16157_g1_i1|m.50009 type:complete len:327 (+) c16157_g1_i1:1-981(+)
ATGACAGTTGTCGCCGTCGACGCTAGTTATACCACGCCGATGGTCACCGACGTGGTCGTC
ATAGCCCCAGGCCAGACCACCGACGTGCTCATCACCGCCGACCAGCTACCGGACTCTTAC
TACATGGCGGCACATCCCTACGCCAGCGCGGTAGGTGTATCATTTGATAACACGACGACC
TCTGGAATCATCATTTATAAGAATGCGACGTCATCAGCAGCACGAATGCCAGCCCTACCG
GCGTTCAACGACACCCCAACGGCCCACAAGTTCTACAGCAATCTAACAGGGCTTGTGAAT
GGGCCTCATTATGCCAGAGTCCCTCTTCAAATCGACGAGCACATGTTTGTGACGGTGGGC
TTAGGCTTGATCCCATGTGGAGCAAACGCGACTTGTACGGGTCCATTGGGGCAGCGACTG
GCTGCGAGCATGAACAACGCATCTTTCCAGTTCCCTACAAAATTATCCATGTTACAAGCG
TTTTTCAACAATGTTGGTGGGATCTACACCACTGATTTTCCTGATAATCCACCATTGGTG
TTTGATTACACGAATTCAAACAACAGTTTGAACACATCAATCGTGATGACATCAAAGTCA
ACGAAGGTTAAGAAGCTCAAATTCAATTCTACTGTTCAGATTGTGATGCAGAACACGGCA
TTCGTGGGGATAGAGAATCACCCTATTCATTTGCATGGGTTTAACTTTCATATTTTGGCT
CAAGGATTTGGCAATTTTGACAGCGTAAATGATCCCAAAAAGTTCAATCTCGTCAATCCA
CAACAACGTAACACCATTGCAGTGCCTGTTGGAGGGTGGGCGGTGATTAGATTTACAGCA
AATAATCCTGGTGTATGGTTACTGCATTGTCATTTGGATATTCACTTGCCGTGGGGTCTA
GCGACTGCTTTTGTTATTGAGAACGGGCCCTCGCTGTCCACAACCTTGCCACCTCCTCCA
CCAGATCTACCACAGTGTTAA
>c16159_g1_i1|m.50020 c16159_g1_i1|g.50020  ORF c16159_g1_i1|g.50020 c16159_g1_i1|m.50020 type:internal len:55 (-) c16159_g1_i1:1-162(-)
GCTTTTAAGGCTGGCAAAGCTGTTTGCAAAATTGTTCCATTTGATGGAGATTTACGAGTG
AACGGAGAAGCACAAAAGAGATCAGAAGAATTACTTGAGGAGGCTATACTTTCTAGGACT
CTTAATCATTTAAGAGGATATGACAGTCAAGTCACCAATTCC
>c16159_g2_i1|m.50021 c16159_g2_i1|g.50021  ORF c16159_g2_i1|g.50021 c16159_g2_i1|m.50021 type:3prime_partial len:289 (+) c16159_g2_i1:216-1079(+)
ATGGGTTCCAGAGCAGGTGGAAATGCTGTCGATCTCTGGTCCGAGATCGCAGCTTCTGAA
GAGCAAGAAAGTCGTCATCAACCGCACCCACAACAACGACAAGAACCTCAAATTTCTGTT
GTCTACAGGCGCAAAATAACTGACAACACCGAGAGAGATGTGGCTACGAGGCTTTCGAGT
TCGAGTGACGGGAATAGAGTGAGCTTCGCCCCAATAAAGCGAATCAGTTGGAACCGTTCT
CTTTCTACCAGAGGGAGGACAAGTATTGCTGTTGCTGAGTGTGTGGATTATCGTCATCTA
CAAGGGAAGCCAAAGAGAAAACCAAAACCAGCTATTCCAAGAGGAAAATCTGTTCAGCCT
CCGAACTATGAAAAGGAGCGAGCATACTTTCAAGATGTTGATTCCTTTGAACTCTTGGAA
GAAAGTCCCTCGCCTAAGAAATCTGGTACATGGACCATGTGCAGCCAAAACGATGATGTT
TCGATACCACATATATCCACAGCACTAAGGAAATGGTTAATCTCCAAGAAGCTAAATCGT
AGTTGTGGACCTTCAGCTTCGCTGTCTAGGATATTAGAAACTCCTGTATTACCAGGGGAA
TCGATTTGCAACGATTGTTTAAACTCTTCACGCTTGAAAACACCAGCAAGCCTGCATATT
CATTCAGGTTTGCATGCGGTCGAAAACAAATTCAATTCAAGCTTCACCATTAAAGAATTT
GAGACTTTGGGTGATGAGATGTTCGAAGACATTGATGATGAAGTTGGCAAACTCTCTCTA
ACTCCAAGGCCTGGTTCATTAGAGGGTCAGCATTGGGATCCCTTTTTAACTCTTTTAGCA
GTCTGCGGACAGTCAGCTCCATCA
>c16162_g1_i1|m.50038 c16162_g1_i1|g.50038  ORF c16162_g1_i1|g.50038 c16162_g1_i1|m.50038 type:complete len:159 (-) c16162_g1_i1:451-927(-)
ATGGCGTCGGTGGTGAAGTCCGCGTTGAAGGCGATCAGGGAGAGAAGCATCGGAAGCCTC
ATAAGGGATATCAGAGAAGAAGGATACTTGAAATGCTTATTCGATGGAAACCTTTTGCAA
ACCAAGATTCACAACATAGGTGCAACGCTTGTGGGTGTTGATAAATTTGATAACAAATAT
TATCAAAAACTTGGAGGCACTCAATATGGTAGACATAGGTGGGTGGAGTATGCGTCTAAG
GGCCGCTACAATGCGTCCCAGGTGCCACCGGAATGGCATGGTTGGCTTCACTTTATCACT
GATCACACAGGAGATGAGCTTCTGATGCTGAAGCCAAAGAGGTATGGCGCGGAACACAAG
GAGAACTTATCGGGAGAGGGAGATGAGTACATCTATCACTCTAAGGGACACAGCCTCAAT
CCCGGGCAGAGAGACTGGACCAGATATCGATCCTGGGAGCCTGCAACCAAGGTCTAA
>c16163_g1_i1|m.50047 c16163_g1_i1|g.50047  ORF c16163_g1_i1|g.50047 c16163_g1_i1|m.50047 type:complete len:526 (+) c16163_g1_i1:143-1720(+)
ATGTCGAAAACTTGGGGACCTATCGGCGCATGGGCCGCAGACGCCGAACGAGAAGAGGCC
GAGGAGAAAGAAAAGGCCGCCACGGCGGCGGCGGGAAGCGGCGCTAATTTTCCGAGCCTG
AAAGAAGCTCAGTCCACCAAACAGAAGAAGAAGAAGACGATGAGTATACAAGAATTCACG
TGGCACACCCCCGTAAGCGGAGGCGGCGTTGGAGGGAGGAACAAGGGATTGACGCCGGAT
GAAATGCTCCGACTCCCGACGGGCCCGACGCAGAGGGCCCCTGGAGAGGAAATTCCCCAC
GGACGGCTAGGTGGTGGGTTTTCGAACTACGGACGGCGCGATCGATATGGTGATGGTGAT
AGTTCTTGGAGCATTGGTGGTCGTAGATCTTACGGCGGATTTGACGACGACCGTACGGAT
GCGCCTCCTCCGAGGGTTTCGGAGTTTGATCAACCTTCGAGAGCTGATGAGGCCGATAAC
TGGGCAATGGGAAAGAAATCATTGCCATCTTTTGATTCCGGGCGTCCAAATCGGTATAGT
TCACTTGGAGGAGGAGGCGGTGGTGGTATAGGTATGTCTAAGGCTGATGAGGTTGATAAT
TGGGGAGCAGGGAAGAAGCCAATGATGCCAGTTAGGTCATCAACTTTCGGTTCTAATTTC
CGTGATCCTAGACCGGAACCTGATCGCTGGTTTAGAGGAGGATGCGGGGAGGTAGAAAGG
GAACAACAACCGGAACGGCAGCTATTGGTATTGGATCCTCCACGGGGAGAAGGATTAGTT
GCGGTTGTTGAGCCTGTGAAGACTACTAATAAGCCGAACCCTTTTGGGACTGCACGGCCG
AGAGAGGAGGTGTTGGCTGAAAAGGGTTTGGATTGGAAGAAAGTTGATTTGGAAATTGAG
GCGAAGAAAAGTAGTAGGCCGACGAGCTCGCAGTCTAGCAGGCCTTCCAGTGCGCAATCA
AGCAGGTCAGAAGGTTTAGGATTGCAGGGGACCGAAGCGGGTATGAAGCCAAGGCCCAAG
GTGAATCCTTTTGGGGATGCTAAGCCTAGGGAAGTCTTTCTTCAAGAGAAAGGAATGGAT
TGGAAGAAGATTGATTTGGAATTGGAGCATCGCCATGCCCACAGGCCAGAGACAGAGGCT
GAGAAGAAGTTGAGAAAAGAAATAGACCATCTAAAGAAGGAACTAGAGAAAGAATCTTCT
TCACATGTAAACATCGAGTCCCTTGAAGGGTCTGGTGAAGACCAAACTAGTTTACTTGAT
CAAATACTTAGTAGAGAAAGGGATTTGGAACTGGTGACCCAGGAATTTGATGACAAAGTC
CGCTTTGGTCAGAAAGTCATTGAAAGACCGGGTTCTGGGGCAGGCAGGATTTCTAGCTTT
TCTGAAAGTCCTCCTTCTCAGTTGGGGACATTTGAAGAGACCAGAAGTGTGAAGTTCATG
GACAGGCCTCGATCACGTGGCACTGGAGATACATGGACAAGGCAGGGTGATGATAGAAGA
TCTTTTCAAGGTGGCAGGGAAAGGGGATTTCTGGGCTCTAGGGACATGGACAGGCCGAGG
TCTAGGGATAGATGGTGA
>c16182_g1_i1|m.50100 c16182_g1_i1|g.50100  ORF c16182_g1_i1|g.50100 c16182_g1_i1|m.50100 type:complete len:206 (-) c16182_g1_i1:240-857(-)
ATGGAGTCGACGGAGACGGGGAAAGAAGGTGAAGTGGTGGAAGAGTTGGAGGGATCAGAG
ATAGAGTACGTGAGCTACGGGGGTGAACATCACCTACCTCTTATCATGCGCCTCGTCGAT
GAAGAACTTAGTGAACCCTACTCCATCTTCACCTACCGATACTTCGTTTATCTCTGGCCT
CAACTCTCTTTCCTGGCTTTCCATAGGGGCAGGTGTGTTGGAACTGTCGTTTGTAAGATG
GGAGATCATCGCTGTACTTTCCGAGGTTACATCGCAATGCTCGTCGTTCTCAAGCCTTAC
AGAGGCCGAGGCATTGCTACAGAACTTGTGACCAGATCTATTAAAGTGATGCTGGAATCA
GGCTGTGAAGAGGTAACCCTGGAAGCAGAAGTTACAAATAAGGGCGCGCTTGCATTATAT
GGCCGTCTTGGATTTATTAGGGCAAAACGTCTTTTTCGGTACTACTTGAATGGTGTCGAT
GCTTTTCGACTGAAGCTATTATTTCCCCGCCCTGAGTTGCAGACCTCCCTGCGGATGATG
GCAACGAAGAACCGCAACCATGGGCAAAATAATAACATGCCATCAGAAGAGAGACATTTG
CTGCAAGAAAGATTGTAA
>c16183_g1_i1|m.50106 c16183_g1_i1|g.50106  ORF c16183_g1_i1|g.50106 c16183_g1_i1|m.50106 type:internal len:51 (+) c16183_g1_i1:1-150(+)
GTTCATGAACTGTTGGAAGAGATTAGGAAAGTAGAGAAAAGAGAGGTGACATTTAGGCGC
CGGACGAGGCAGAGAAAGGAGAGGGGGATGAGTTATGGGAGGTATCATCTGCTTAAGAGG
CGGCAGGTGAAGATAGAAACGGAGGCTTGG
>c16184_g1_i1|m.50108 c16184_g1_i1|g.50108  ORF c16184_g1_i1|g.50108 c16184_g1_i1|m.50108 type:3prime_partial len:35 (+) c16184_g1_i1:37-138(+)
ATGAGGGAGCCGACCTTTCTAGAAAGTTTCAAGGAGACAGACATAAGTCATCAGCTCGGA
AAGGAAGTATGGATAGATGACAAGGCTAAAAAACATCATGAC
>c16211_g1_i1|m.50170 c16211_g1_i1|g.50170  ORF c16211_g1_i1|g.50170 c16211_g1_i1|m.50170 type:complete len:220 (+) c16211_g1_i1:192-851(+)
ATGGGATCTAGATTTCAGGAGTTGTATTCTGCTCAATTTTTACAAATGGAAGCCCTCAAA
AAACCTGAAGAAAATGTCTCGCATGTAACTCCAAGGATGCCTGGAACTGTTAACTGGGGC
ACTGCAACTGTCGTCGGAGTATTTGCTGGCATGTTATATGGGGGTAGCAAGGAGGCATCT
GCTTCTGTTAGCAAGGATGCAGAAGTGATGCTGAAGCTTGGGAGCACTCCAGACAAGCGT
GAGCAGTATCGTTTAATGAGGGACGCAATGGAGAAAAGATTCATCAGAGTAACTCGTGGG
TCAATAGTTGGTGGAGTCCGCCTTGGAATGTTCACTGCGGCATTTTGTGGTCTACAGAAT
TTTCTTTCTGAGAAAAGAGGGGTGCATGATGTATATAATGTCGTTGGAGCTGGTTCTGCC
ACTGCTGCAACATTTGGTTTAATTATGCCAGGTTCACTCCGTTGGCGTGCAAGGAATGTA
GTTTTGGGTTTGGTTCTGGGTGCAGCATTTTGCTTCCCTCTTGGGTGGCTCCAATTGAAG
CTTGTAGAGAAAGCAAATGATGGGAGATTGGCTTCTTATTCAGAGCCCGGTGACAACCAA
GAAGCAAAAAGCAGTGTTGGTGCTGCAATTGAGAGGCTTGAAGGGCAGCTGACTAAATAA
>c16212_g1_i1|m.50185 c16212_g1_i1|g.50185  ORF c16212_g1_i1|g.50185 c16212_g1_i1|m.50185 type:3prime_partial len:45 (+) c16212_g1_i1:267-398(+)
ATGATGGATTCTGAGAAGGCGAAGGGGAAAATGAACTTGCTGCTCAAGACGTGGGACCGC
TTTCGTTCAACCCCCCGTGAAAAAACGAAAAGTGGTCAGTTTTCTACAAAGAGCAAGAGC
CGGAATCAGGTG
>c16212_g2_i1|m.50187 c16212_g2_i1|g.50187  ORF c16212_g2_i1|g.50187 c16212_g2_i1|m.50187 type:internal len:80 (-) c16212_g2_i1:1-237(-)
CCGGAGAAGCAGAGGTTCGTGATCAAGACTAAGTACGCGAATCACCCGCTGTTCAAAATG
CTTCTTGAAGATGCTGTGGAGGAGTACGGATACAATAGTGAGGGTCCGCTGTTATTACCC
TGTGATGTCGATTTGTTTTATAAAGTGTTGGCTGAGATGGGTAGTTGTAGTAGTCGTGAG
GAGGGGGAGATTGTGCCGAGTTGTGGATTTGTATACGGGTCGTGTAGCCCGTTTAAT
>c1621_g1_i1|m.7291 c1621_g1_i1|g.7291  ORF c1621_g1_i1|g.7291 c1621_g1_i1|m.7291 type:5prime_partial len:255 (-) c1621_g1_i1:324-1088(-)
TCCGTGTCTCATGTCCCGTGCTGTGCGCGCGATCTGCACCCTGAGCACGTCCCTCCAAAA
AACATTCCTCCTTTGTTTCGTTCGAACCACTCATCGTCAACAATGACAATCTCCATTACC
GAAGATTATCTGATTGGAGGCGAGCGCAGGTTCATCATCGATTTCCACGGAACCCCCGTC
ATCACCACCGTCACCTCCGTACCCAAAATCGTCCGCCAATGGCTCCGAACAACTCTCTTC
CGCAGCCATCGTCACCGTTACCGCCTCGTCGTTGGACTCGGCGTTCATTGGCGTCCGAGT
TCTTCCCCCGGTGAAGATTCGCCGGCAGCGACTCTCCAACTCTGCGTCGGACGTCGTTGC
CTAATCTTCCAACTGATTCACTCCGCCTACGTCCCAAATCTCCTCCGACGATTTCTTCTA
AACCCTAACCACACGTTCGTCGGCATGTGGAACCACAGCGACGCCAATAAGCTCTTGTAC
TACTCGAAGCATGAGTTGGACATGGTTTTCGATCCTCTGGATCTGAGGCAGCACGCGGTT
TCGAAGTACGACGGTCAGACGCTGTTCAGGGAGTCTAGGGAGACTATAGTGAGAGAATGT
CTTGGCCTCCCTGTGGAGTTCGAGAAGTGGATATATATAGGTAGGAGTGACTGGGACGAT
TATAAACTCAGCGATGAGCAGATCCTGTATGCTTCTGTTGATGCTCACTGTTCGTTCTTG
ATCGGAAAGGATTTGAGGGCTTGGGAGATCTGTGCGTCCGGTTAG
>c16224_g1_i1|m.50221 c16224_g1_i1|g.50221  ORF c16224_g1_i1|g.50221 c16224_g1_i1|m.50221 type:5prime_partial len:302 (-) c16224_g1_i1:152-1057(-)
AGGAACCTCCACTTTCCCACCCTTTCCTCCTCCATTAAAACCTTGATTTCCCTCCCTCCA
AAGCCCCCCAAACCCCCAGAAATCCCCTCCCTAGCCCCTCCGCCAAACCGTCACTCCCAC
TTCCAAGAGAAAATGCTCTACCTCGACTCCGTCGGCATCGACCTATTCTCTCTCCTGTCC
GCCCACCCCTCAGTCGTATCTGCGTCGGCCGCCGACTTGAAATCCGTAGTCGAATTCCTC
CAATCCTCCGCCGGACTCACCGCTGACGACATCCGCCGCGTAGTCGCCATGTGCCCGGAG
GTACTCACCTCAAATATCTCTTCCATCGTCCCCGTCTTCACCTTCCTCCTCCGCGAGGCT
GGCGTCTACGGCTCCGACCTCCGCCGCGTCATCCACCGCCGCCCGCGGCTCCTCACTTGT
AACATCGAGAACCGCCTCCGCCCGACCCTCTACTTCCTCCAGAGCATCGGCATAGTCTCT
ATTAACAGACACACCTCTCTTCTCTCCTGCTCCGTGGAGCAAAAATTCATCCCCAGAATC
GAATACTTTCGAAAAATCGGGTTCTCGCAACGAGACACGATTTCTATCTTTCGTAGATTT
CCTCCTTTGTTTTGTTACAGCATCAAGGAAAATTTTGTGCCCAAATTCGAGTACTTTCGG
GTTGAAATGCGGAGAGAATTGAAAGAACTGAAGGAATTTCCACAGTACTTTTCTTTTAGT
TTGGAAAATATGATTAAGCCAAGGCATCAACGTTGTGTGGAGAAGGGCGTATTTTTAGCG
CTCCCTGTGATGTTGAAGACCAGCGAGGAGAGGTTTGAGGATAGATTGGAGATGTTTTGT
AGTTCAGCAATACCGGTGAGAACTTCGCCTTTGTGGTTTTCAACTTATGATGAAAATGTA
TTATAG
>c16257_g1_i1|m.50382 c16257_g1_i1|g.50382  ORF c16257_g1_i1|g.50382 c16257_g1_i1|m.50382 type:internal len:84 (+) c16257_g1_i1:2-250(+)
TTCACAGTTGATCCGGGCTACACCGAATGGACCCGATATTTCTCCACACCTAGGAAAGGG
CACAATCCACTTCAAGGGCGGGCATATTACCAACTTCTGGAATGTCTTGGTGTTATTAGG
ATTCATTCTCCCATGAGAGCCAGGAGGAAGCAAGATTGGTCAGATGTACCAAGCAGAGAC
ATAATAAGCAGAGCTCACACTGCAGCTTTGCGCTTGAAGAGGAGCCAAGCTGATCAAGAT
GGTGAGGGT
>c16295_g1_i1|m.50519 c16295_g1_i1|g.50519  ORF c16295_g1_i1|g.50519 c16295_g1_i1|m.50519 type:5prime_partial len:160 (+) c16295_g1_i1:3-482(+)
CATGGCATCAGTGTGGGAAGTTTGGGAAGATATCCAAATGAAGGTGATGTAAAAGGCCTC
GTGGTGAGAGACTGCAACATGACTGGAACCACAAACGGCATTAGGATCAAGACATGGCCG
GACTCTCCCGGATGGAGCACAGCCACTAACATGACCTTCGAGAACATTGTCATGAACAAC
GTCGCGAATCCAATCATTATTGACCAGGCATATTGCCCATTGGCTTCTTGTGATTCGCTA
GCACCATCGCGAGTGAAGCTAAGTGACATATACTTCAAGAAAATAAGGGGGACTTCGTCT
TCTGCAGTGGCAGTGTCACTTGAATGCAGCAAAGGTATCCCTTGCCAGAACATTTACCTT
GAAGATGTTCATTTGGACTTCCTATCAACACCACAGGAAAAGAAATACAGTGCCACTTCC
TCGTGCAGAAACGTTAGGGTAAAGTACATTGGCACCCAAATTCCACCACCATGTGCTTAG
>c16295_g2_i1|m.50523 c16295_g2_i1|g.50523  ORF c16295_g2_i1|g.50523 c16295_g2_i1|m.50523 type:internal len:294 (+) c16295_g2_i1:1-879(+)
AGAGAGAGAGAGAGAGAACAAAAACATACAAAGATGAGCATTACAGGCAGTGGTATCAAA
CTGCCACTGTTGTTTTTGCTTACCCTTTTTTGTATTGATGATGGTGTACTTGTTGTCCTG
GGAGTAAGGGAAACATATATGTCGGCAGGTTCGGGTGTGAGAGTAACAGGAGGAGGAGGG
ATCAGAAAGCTACTGCATTTTCAATACAATGAAAGCAGCAGCTCCTCTGGTATATTCAAT
GTCAAAAGTTTCGGTGCCAAAGCCGACGGCCACACTGAGGATACCGAAGCCTTCATGGCA
GCATGGAAGGAGGCATGTGGGTTCACAGGCACGGTAATTTTACTGATACCAAAAGGGAAA
TACATTATCGGTCCCATTAAATTAACAGGCCCCTGCAACAATGTATCCTCTCTAATTGTT
CGAATGAAGGGTTATTTAAAAGCTACAACAGACTTGTCAAGGTACGGGTCTAGTGCAGGT
TGGGTTGAGTTTGCATGGGTAAAGGGATTAACCTTGACCGGAGGTGGAACCTTTGATGGC
CAAGGTGCCGAAGCGTGGCTTTACAACAAGTGCACCGTCGATTCCAGTTGCAAACTTCTT
CCCATTAATTTGAAGTTTGTGTCAATGAACAAAACAGTTGTTCGTGGCATAAGGTCACTG
AATAGCAAGTTCTTTCACATAGCTCTTGTAGAATGCAAGGATTTCAAAGGGAGTCAGATC
ACGATTTCTGCCCCAGCAAACAGTCCTAATACTGACGGAATCCATATCGAGAGAAGCTCG
GGTGTTTATTTTTCTCGATCACTCATTGGCACCGGTGATGATTGCATTTCTGTTGGACAA
GGAAATTCCCAAGTCACTGTCACAAGCATCAGTTGTGGA
>c16298_g1_i1|m.50538 c16298_g1_i1|g.50538  ORF c16298_g1_i1|g.50538 c16298_g1_i1|m.50538 type:internal len:43 (-) c16298_g1_i1:2-127(-)
CCCACCACGCTTGATCTTTTTGGATTAGGGGTTGGTGGTAATGGCGGGACCTCCACTGCT
GGATTTTCTGCGTTGCTTACTTCCATGGGAGGAGGAGATGGTCTTGATGTTGCTGCTGCT
GCTGCT
>c1629_g1_i1|m.7309 c1629_g1_i1|g.7309  ORF c1629_g1_i1|g.7309 c1629_g1_i1|m.7309 type:complete len:156 (+) c1629_g1_i1:105-572(+)
ATGACTTGGGCCAAGGTGATTTGGGCTCCAAATGTGATTCCAAAGCAGGCTTTCATAACT
TGGTTGGGTTTGCTGGGTAGATTGAAAACCAAAGACAGATTGATACATACTGTCCAAGAA
GTTCAATGCCCTTTCTGCGCTGTCGAGATTGAAACCATTGACCACATTTCTTTCAAGTGT
AATGTTAGTAGGCAGGTATGGAGCGCTATTAAAAACTGGCTGGGTATTTCGAGAGAAATG
AGTACTTTGAAGAGTGCGGCAAAATGGATAAGAAAGAATGGTGCTGGTTCAGATCTGCAA
GCGCGGGCAAAAAGGGTGGCCTTCACTAGTACTGTGCATCAGATTTGGCTTGCTCGGAAC
TCGAGGTACTTTGAAGGGAAGATTGTGTCTCCTTTGTCTATCATCCTAAAGATTAAGGTG
CAAGTATATACTGTTATCTATGCTGCTTTCCCCAATTTGAGTTTATGA
>c16306_g1_i1|m.50555 c16306_g1_i1|g.50555  ORF c16306_g1_i1|g.50555 c16306_g1_i1|m.50555 type:5prime_partial len:93 (+) c16306_g1_i1:2-280(+)
TCCTTTTTACATGGCTTTGACATCTGTATAAGCTTTTTTGTGGTAATCTGGACTATTTGG
CTTGTAAGGAACGAATGCATCTTCAACGAAGCTGAGGTGAATCTGGCAGCAATTTCCAAT
CTGGTGGAAGCAAGAACAGCGGCGTGGGCCAAGGCGGCAATAGATCTGGAACACTATCAA
CAATCAGATATCACAAGGGATCTGCAAGGATTGTTAACAGCAATCAATTCAAATCCGGGG
AGGCATTACACCTCAAACCAGCGGCGAATCAATCCTTAG
>c16320_g2_i1|m.50606 c16320_g2_i1|g.50606  ORF c16320_g2_i1|g.50606 c16320_g2_i1|m.50606 type:complete len:277 (+) c16320_g2_i1:91-921(+)
ATGGAGTTTTGGCAGAAGGCGAAGACCTTCGCAGAAGAAGCAGCGAAGAAAACGCAAACC
CTAACGTCTCAGGCGAAGATCGCCGACATCGTATCGGAGACAGCCAAGCGGTCGAAGGAG
TTCGCCGCCGAGGCGTCGAAGAAGGCCGACGAGATCAGGGCTGTGGCTGATCAAAGCATC
AAGTCCCTCGCAGATCAGATTCCTTCTTCGCTCTCTCTCCTCAACTCTCCTCCTCCCGAC
TCGCAACACTCGCCTTCCGACCTCGAGAAGTTCGGAATCACCGACGATCTTAGAGGATTT
GTTCGAGGACTCACCTCAAGCACGTTTCTGAATTTTCCTGTTCAATGTGATTTACCCATA
TCAGATGTGCCAACTATCTTAAATGTGAGTCAAGATCTCACGGAATGGCAGCAGAAACAT
GCCTCTATTGTTCTCACTACTGTCCAGCAAATTTCAAGACTAAGATACGAGCTATGCCCC
CGCCATATGAAAGATGCGAAATTCTGGAGGATATATTTCACGCTCGTGAGCACTCACGTT
GCGCCATACGAGAAGCAATACATGGAAGAGATTAAGTTAAAAGAAGAACAAGTTAACGAT
GACAGATCCAAGCAAACTTTGCTTTCTGGCGACCCTCATAATGCAGGAGTGATGATAACC
AATCAGAAAAGTATGACTTCAACCTCATCATCAGCTGAGCAGGACTTGGATACATTTCTT
TTGGGTGATCCTGAGGATGGCGATGTAGGTCCAGATGATGAAGACGAGGCTTTTGATGAC
GATTTTGACGAGATTGGCAACTCAGATGTTGAAGATGAACAGAAGTTGTAG
>c16321_g1_i1|m.50615 c16321_g1_i1|g.50615  ORF c16321_g1_i1|g.50615 c16321_g1_i1|m.50615 type:internal len:192 (-) c16321_g1_i1:1-573(-)
TTTGTGCTTCAGAACGAGCGAGATGGTTCGGCGTTGGCCGATTTGTGCCCTTTGTTTAAA
GGTAAGATCAGTAAGGGTTCTTCTTCATATCAAGTGCAATTAAATGTGTTTGAGTATTAC
GTTTTCTGGTTTGCTTATTACCCTGTGTGCAAAGGAAACAGTGAGTATTCTGATATGTCT
AGGGTTCAAAGGAGTAAAAAGTTTAGGTTGGAGAATTGGACTTCTTCAATTCCAGGGTTT
GTGAACACCAAACGTGCATCAGATCAGAAAGCCGATTGTATTAGTTTGTATGTCCGACTT
CTCTATGCATACCTTCGTGCTTTTGTGGCCGTATCAGATTTTAAAAATCCACACCAACCT
TATAGTAGCTCGCTTCTACATTATTCTGTGGGTTATGATAATTCACAACTTGAGCGTGCA
GAATTCCTTGTATATGCTCTGGTACACTTTTGGTTGGTTGATAATGATTTCTCACCACTG
CCCCTTAATGTGTGCAAGTCATTTGGATTGTCTTTTCCTTTTCGTTCGGTTTTGGGCGAG
ACTCCACCCACTTCTGGGTTGGGGGAAGTGGTC
>c16324_g1_i1|m.50631 c16324_g1_i1|g.50631  ORF c16324_g1_i1|g.50631 c16324_g1_i1|m.50631 type:complete len:559 (-) c16324_g1_i1:157-1833(-)
ATGGAGGGGAAGTCGAGTTGGACCGGTGGTTGGGTTCCTGCTGCAATGATCCTAGGGATT
GAAATATGTGAGAGGCTTTCAACAATGGGGATAGCAGTAAACCTGGTGACATACTTGGTT
GGAACAATGCATCTTCCCAGTGCTTCTTCGGCAAATATAGTAACTGATTTCATTGGAACT
TCTTTCCTCCTGTGTTTGCTTGGAGGCTTTCTTGCAGACTCTTTCCTGGGTAGATATAAG
ACTATTGCAATTTTTGCCTTAATCCAAACCATGGGCACTGGATCATTGGCAATTACAACA
AAGCTACCACAGCTACGCCCCCCTCCATGTCACGCGCAAACCATGACCAACTGTAAACAG
GCCAATGGATTCCAAATGGGAATTCTATATATGTCGCTATATCTAATTGCACTGGGTACA
GGCGGCCTTAAATCCAGCGTATCAGGATTCGGAACAGACCAATTTGATGACAAATACGCA
AAGGAAAGGACACATATGGCATATTTCTTCAACAGGTTCTTTTTCTTGATAAGCATGGGA
ACTCTAATGGCTGTCACAGTGCTTGTTTACATACAGGATGAAGTTAGTAGAAGTTGGGCA
TATGGAGTATGTTCTCTGTCAATGTTCATAGCCATCTTGATATTCTTATCTGGAACTAGA
TGGTATAGGTACAAGAAAAGCTCCGGAAGTCCTATTCTTCATATTTTGCAAGTTGTTGTT
GCTGCTATTAGGAAGAGGAAGATGGAAGTAAAATACGATATTGGCATGATGTATGAGAAT
TTTCCAGAGGATTCAAGAATCCATCACACCCATGAGTTCCGTGTCTTGGACAAGGCTGCC
ATTGTTGCAGAAGGAGATCTTGACAACAATACTTCAATTCCAAATCCATGGAGGCTATGC
TCAGTTACAAGAGTGGAGGAAGTGAAAATGATGGCTAAGCTATTGCCGGTGTGGGCCACA
ACCATCCTGTTTTGGACAACATATGCACAGATGATCACCTTTTCAGTGGAACAAGCATCC
ACCATGGAAAAAACAGTTGGAGGCTTTGAAATCCCTGCAGGCTCTCTCACCGTCTTCTTT
GTGGCTGCAATCTTGATCACTCTGACTGTTTATGAACGACTCATTATGCCTCTATGGAAA
AGATGGAGTGGAAAACCAGGTTTTACAAATTTACAGAGGATTGCCATAGGCCTAGTCCTC
TCAACAGTGGGAATGGCAGCAGCGGCCATAGCGGAGACAAAGAGATTGTCCGTTGCCAGA
GCATTCAGCCACAGCACAACTCCGCTACCCATAAGTGTATTTCTCTTAATCCCACAATTT
TTCCTTGTAGGTTCTGGGGAAGCCTTCATATACACAGGTCAGCTCGATTTCTTCATTACT
CAATCACCCAAAGGCATGAAAACTATGAGCACTGGTCTCTTCCTCGCCACTCTCTCACTA
GGTTTCTTCGTCAGTAGCTTATTGGTCTCACTGGTTAAAAAAGTGACCGGAACTCATGGT
GGGCAGGCGTGGTTAGGGGATAATATAAACTACGGGAGGCTCGATTGTTTCTATGGACTT
CTAGCTGTTCTCAACTTCATAAACTTTGTGATTTATCTTGTTTGTACAGTGTGGTACAAG
CCTGGAAAAACTAAACATGGTTTAGAAATGGAGAAAGTCAGTGGGGACTTGTGCTGA
>c16328_g1_i1|m.50649 c16328_g1_i1|g.50649  ORF c16328_g1_i1|g.50649 c16328_g1_i1|m.50649 type:5prime_partial len:147 (+) c16328_g1_i1:2-442(+)
AGAAATTTCATCATTCTGAGAGGGGTTTATGAGAACATAGATGGTTTCCTTGGAAATATC
TATGCCCCTAATGATTGTGCGGGGAGGCTCTCACTGTGGGGAGATTTATCTCTGCAGAAA
TCTTCCTCATCTCTTCCGTGGATTCTTGGTGGTGATTTCAATGAGGTATTATGCACTGAT
GAAATAAAAGGCTGCGTTAAATCTACTTCGGGTATGAAAGCATTCTCCCAGTTCATTAGT
AATAATGATCTCATCAATTTGCAATTGGTAAGGAGGAAATACACTTGGTCCAACAATCGT
GAATCAAATGCCCATAGTAGGCTAGATCGTTTCCTTGTTTCTGAAGAACGGCTGGCCCAA
GGCAATCTAACTCAGTGGGGGTTGAGCAAAGACATATCAGATCACTGCCCCATATCTCTA
TCTAGGGACTTAACCAACTGA
>c16328_g2_i1|m.50656 c16328_g2_i1|g.50656  ORF c16328_g2_i1|g.50656 c16328_g2_i1|m.50656 type:3prime_partial len:172 (-) c16328_g2_i1:1-513(-)
ATGCTTGAGAGTCTTGGTTTTGGTGCTCAATGGTCTTCCTGGATTTCTGCCTTCATTTCC
TCCTCATCTTTGGCTATCCTAATTAATGGTTCTCCTTGCCCTCAAGTTATTCCTCAAAAA
GGGCTTAGGCAGGGGGACACTCTGTCCCCCTTCCTTTTTATCATTGATATGGAGGGGCTC
AGTATTATGTTGGATAGGGCTGTAAGAGCAGGTATCATCAATGGGGTGGCAGTGGGTTCT
AAAAGGGTGGTGGTGTCTCACCTTCAGTACGCGGATGATGTTATTATTTTTTGCAACAAT
GATCAGGGTGAATTTGCAAAAATCAAGGCCATTTTGAGATGCTTCACTCTAATGTCGGGG
CTCAAGATAAATTTCTCTAAATCCCATGTGTGTATGCCTTTTGACAGAAGGGGTATTGCT
CATGGGTTGGCCAAATTGTTTGGTTGTGAAGTTGGGAAGCTTCCCTCTAAATATCTTGGT
ATTCCTTTAGGTGCCAATCCTAGGCTGGCCTCC
>c16334_g1_i1|m.50687 c16334_g1_i1|g.50687  ORF c16334_g1_i1|g.50687 c16334_g1_i1|m.50687 type:internal len:65 (+) c16334_g1_i1:1-192(+)
GGGCTGTGCTTGTTTCCATCTGATGCACCCAGCGACTCAGACAAGTCCCAGTACCGGTTG
GGATCAACACTTTACTTCGAATTCCATGGTGCCAGTTCTCAATCTACTGCAGAAGACGGT
GATGGTTCAAAGTCTCCTGGAGGGTGTATTATTCACATTCCAGATCTCCATTTGCGGAAG
GAGGAGGATCTG
>c16335_g1_i1|m.50689 c16335_g1_i1|g.50689  ORF c16335_g1_i1|g.50689 c16335_g1_i1|m.50689 type:internal len:195 (-) c16335_g1_i1:2-583(-)
ACTGCCACATATCTTATTAATCGAACCCCTAGTCGTGTCCTTGCCGGAAAGGCACCCCTT
CATATTCTTAAGCCATCTAGCACACTATTTCCTCTTCTACCCCGAGTTTTTGGGTGCATC
TGTTTTTTTCAAAATAAGAGTCCTAACCGCACAAAACTTGACAATAAGGCTATTCGGTGT
GTGTTTTTAGGGTACTCATCTATGTCAAAAGGGTATCGATGTTATGATCCTGTCACTCGT
CATGTCTATCATTCATTGGATGTAACTTTTTTGGAAACTGTTCCTTTTTTTTATTCTTCC
TCTTCTCCAGGTCATACACCAGAAGAGCCTAATGAAGTCACTGATTCTCCTTTGCCCCGT
CCTGTCCCTATTCTTGATTCCACTGATGCTACATTACCCCCCATTATCACCAATAATCCC
TCTCAGGTATACTCTCGCCGACCACGCCCCCCTGCTCCCCTGCCAGCATCTTCATCGGAT
TCAGGTATTTCACCTTCTCCTCTAGACACTATTTCTCCCCGCTATCCTACTCGTGTTCGC
CGTCTTCCTGCTCGCTATCTTTTATCTGCAAGTACTAATCAT
>c16336_g1_i1|m.50693 c16336_g1_i1|g.50693  ORF c16336_g1_i1|g.50693 c16336_g1_i1|m.50693 type:5prime_partial len:235 (-) c16336_g1_i1:222-926(-)
AAAAGATTAATCCCTTCCTATTGCCACTTTGATTATCTCTCCTCGCCGGCCGAAACGACA
GACGTGAAGATGCTAAATCTCTCTCTCCCCTCTCCACGGCTTCTTTATGGTCACAATAAG
CCCTTGCTTTCTCTGAAATCTCGGCCTCACTTCACTCAGAACTCTATCTCCCTTCTCTTC
ACCACCCTCAGATTTTCGAATAATCGGGGCATGATGATTAAGAAGAAGGGGAGGGGATTT
GGGGCGGTTTGTTACTCTGCGCCTCTCACTCTTCGAAACCTTCAGTGGATCTCCACTGTA
TCTACCGTGGTTTTAATGGTTGCAAAGGGAACTGTGATACGTAAATCCTTTCTTGTTCCA
TTATTTGCTCTACAAGCACATCCAAGCATCATTTCATGGATGAAGGGTGAATATGGTATT
TGGACTGCATTCTTGGCACTTCTTGTTCGTCTCTTTTTCTTGATTCCTGGTGAACTGGAA
TTAGCTTTTGTAGCACTACTACTTGTGATCGTGGCTCCTTATCAAGTTATGAACCTAAGG
GGAACTCAAGAAGGTGTGATTCTTTCTTTGGTAATAGCGGGTTATTTAGCATTCCAGCAT
TTCTGGGGAGCTGGGAGCTTGAGAAAGGCATGTGATCAAAATTCAATTGTTTCCACCTTA
GCCACCGTTTGTATATTTTCTGTTCCATGCTTGCTTTTGATCTGA
>c16337_g1_i1|m.50701 c16337_g1_i1|g.50701  ORF c16337_g1_i1|g.50701 c16337_g1_i1|m.50701 type:complete len:285 (+) c16337_g1_i1:211-1065(+)
ATGTCTTTCCCTCAGGTGACGAAATTCTCGGAAATTAAAACGGCACAAACTATTTACGAT
CCGGTATCCACGGCCTCCTGTGATTATTCCACTGGTTTCCGGCGAAGAATCGTGCGGATC
ATATTCACTGATGGCGACGCAACCGACTCCTCTGGCGACGAAGAAAACGAACAAGTCGTC
AGTAGAGTGAAGAGAGTTGTCAAAGAATTCAACATCGACCCATCGTCAAATAAATCGGTT
AAGAAGCCAGAGCAGTGTAAGAAGAGAAACTTCAGGAGCTTGGAAATGGAATCCCCGGGA
TCGGACGTCAGCTTTCGTAAGAAATTCCACGGTGTGCGCAGACGGCCCTGGGGTAGATAT
GCGGCGGAGATCCGAGACCCAACCAGTAAAAAACGAGTGTGGCTCGGGACTTACGACACG
CCTGAGGAAGCCGCCGCTGTGTACGACAGAGCTGCCGTTACCTTAAAGGGTCGTGACGCC
GTTACGAATTATCCCACAGTTGATGCGACGGAGAAACCAGTCCAGGGTAAGACGGAAATA
GAAGAATCAGAAACCGTAGCAGCTTTGTCTCCCACGTCTGTTCTCCCTTGCGAGAACTTC
ACGCCGTTTAGTCACGGAGACGTCGATGTTAAGACGGAATTGCAAAACGTAGCAGGCTCG
TCGCCCACGTCAGTCCTCCGTTCCGAGGATTTAACGCCGTTCGACAGCTTCAATTACGGC
GACGTTGACGCCTTTGGTTTTGACATCGACACGCCGTTAAGCCTACCGTACTTTCCGGCG
TTGGATAATTTCTTCGGTGAAGACGATCTAAGCGTTGAGTTTGACCTCGATGATTTCCTC
GTCGACGTGAGATGA
>c16346_g1_i1|m.50725 c16346_g1_i1|g.50725  ORF c16346_g1_i1|g.50725 c16346_g1_i1|m.50725 type:complete len:526 (+) c16346_g1_i1:239-1816(+)
ATGGAGGACTCTAAATCAAACGCCGACACCAACGCAGACATCGATCGATTCTTCGACGCA
CTCGATGAGTTTCCCGACTACGATTTTTTCGACACCATCGAACCAAACTCACCTCAAAGT
TCTCAACTGGAAGGCGGCGATGACGCGTCACTCAAATCGAAGCCATTTCCGGAAATTCTC
TCTTCCTCCAGCTTCCCGCGCCGGCGTTCGTGGTCTCAGCACATTTGCAATGATACCTCC
GGCAGCGAGTTAAAGAATTCGAACTCTAGTTCTTCTGTAAGTTTTGATTCTTCGCTTCGT
CCGGAAAGAAAATATAGAATTTCCCGAAGTTCAAAGGAAATTGGGAGGGGAAGTGAAAAA
CCTGATTCCATCCTTAGTGCTAACGAAGAGACAAAAGGGAATTCTACCGTTACGACTGCA
AATGATGGTAGAGTACATGATTCGGTAACAGTAGGTTCCGATTCGGAAGGAACTCATGCA
TCTTCATTTTATTTTCTCTCTGTCTTAGCTGGAATGTTGATTAAGGCAATCGTATTTCAA
ACAAATTTATTGGTTATCTTTTTCACATTTCCAATACGGTTGCTATTTTGTGCATATATG
TTTGTGATTGATCCATTTCAAGCCGTTAGGCGTGGTAGAGAGTACGTGCTGGCTAGATTG
TTTGGCATCTGGGGTGTTATATGCGACAATGTTAAGCCATTTATTTATGAATGGTTGAAG
GAACAAAAGTCTGTTTGGAAACTGGCTTTGCGGTTTGGTTGGGGATTTCTATGGGCGTCG
TATGCATGTTTTATTTTGATTAGTTTAGTCGTATGGGCTTTTATTGTTAGTGGCTTTATC
ATGAGGCGATTGGTGGAGGAGCCTATTCAGATGAAGGAAACGCTGACTTTTGATTACACG
AAGAATAGTCCGGTTGCATTTGTACGGATCTTATCTTGTCCTCACGAGTCTCGTGGGCTT
ACCATTAGAGAAACGAGCGTGTTGGAGAATCTGGGGGCTCCACATGTAATACCTTCTAGA
CACAAATTGCAAGTCACTGTTTCATTGACATTGCCCGAGTCGGATTACAATAGAAATCTT
GGGATATTTCAGGCGAGGGTTGACTTCCTCTCTGCTAGTGGTAAAGCCCTTGCAAGCTCA
AGCCAGCCATGCATGTTGCAATTCAAGAGCGAGCCTATCCGCCTTCTGCTCATTCTCTTT
AAGGTTGCTCCTCTTATTGCTGGCTATTCATCAGAATCCCAGACTCTGAATGTAAAATAT
AGAGGTTTTACTGAAGGAGACTATCCCACTGCCTGCTTGAGGGTAATGATCGAACCAAGG
GCAGAATTTCGTCCCGGAGCTGGTGTCCCTGAAATATACGATGCATCTTTGACGCTGGAG
TCAGAACTTCCTCTACCAAAAAGAATTATATGGCACTGGAAGAAAACAATGTTTATATGG
ATCAGCATGAGTACGTTCACAATGGAGCTGCTGTTTATGCTACTCTTCTGCAGACCTATT
ATTATGCCCAGAATAAGGCATAGAAATGGTTCTGCCAACAATAGCACTTTACAAAACAAT
CGCCTGGCTCAAACTTAG
>c16347_g1_i1|m.50742 c16347_g1_i1|g.50742  ORF c16347_g1_i1|g.50742 c16347_g1_i1|m.50742 type:3prime_partial len:115 (+) c16347_g1_i1:44-385(+)
ATGTTGGCAATAGAAGATGTACTGAGTGAGTTAAATGAAGAAGTAAACGATCAAGGATTG
TCACCTGGTTTTAGGTTCCATCCCACTGATGAAGAGCTCATAACCTTCTATCTAGCTTCA
AAGGTGTTCAATGGCAGTTTCTGTGGTGTCAACATTGCTGAGGTCGACCTCAATCGATCT
GAGCCTTGGGAGCTTCCAGATGTTGCTAAGATGGGGGAAAGAGAGTGGTACTTCTTTAGT
TTGAGAGACAGGAAGTACCCAACTGGTCTGAGAACAAACAGAGCCACCGGAGCTGGATAC
TGGAAAGCTACCGGAAAAGACAGGGAGGTGTACAGTAGCGGG
>c16364_g1_i1|m.50800 c16364_g1_i1|g.50800  ORF c16364_g1_i1|g.50800 c16364_g1_i1|m.50800 type:3prime_partial len:50 (-) c16364_g1_i1:2-148(-)
ATGGCTTCATTGAAAAAACAGTATCCTCGTCAATCAAAAAATCAAAAGTGGCTACAACTT
GAACACAATAATACATTCATTCATTGGCTACGTGAAAAGGGTGCACATAAATTGAGTGCA
CAATATAATATATCTCACAACCTGAGG
>c16371_g1_i1|m.50816 c16371_g1_i1|g.50816  ORF c16371_g1_i1|g.50816 c16371_g1_i1|m.50816 type:complete len:160 (-) c16371_g1_i1:152-631(-)
ATGGAAGAGGATGGCAAAGGAGAGCGGGCGGAATCGCCAGCAGATTCGCAGCAGACAATT
TCTGATGATGATGAAATAGACTACTCCGTCAAACCCGAATTTTATGATCCTAATCTTGAC
AACAAAGACGAATTGTGGGTTCAAAAGCAAAGGAAAGGTCGGTATTCTGACGCTGTTCTT
AGCTGCCCAGCTTGCTTTACCACCTTAAGTCTCGAATGCCAAAGGCATGAAAAATATGTT
ACCCAGTACAGGGCAGTTTTTGTTTTCAACTGCAAGATCAAGACTGATGAAGGGTCAAAT
GTAAGAAGTCTAAAAAGAAAAAGGGACAAAAGGGGGAGAAAATTGGGTGATGACGATGCA
GGTTCTGCTGGTGGTGAAACATTTAATCCAGTATGCTGCTCAGTTTGTTCGACGGAGATC
GGAGTAATCGATGAAGAGGAGGTCTACCATTTTTTCAATGTTCTTCCAAGTGAATGCTGA
>c16373_g1_i1|m.50825 c16373_g1_i1|g.50825  ORF c16373_g1_i1|g.50825 c16373_g1_i1|m.50825 type:complete len:256 (+) c16373_g1_i1:73-840(+)
ATGGCGATTGCTAGAACCGGAGTGTTCGTCGATGACTATTTGGAGTATGCAAGCACATTG
CCAGCAGAGCTTCAGAGGCTTCTTAATACCATCAGGGAACTCGATGAACGTTCTCAAGCT
ATGATAAACCAAACGAGGCAGCAGACTAAGTACTGTTTAGGAGTGGCCTCTCAAGGCTCA
AAGAGAGGTAACAATGAAGAAGATGATCCTGCATTCGAGAAGATGAAAAAGGAAATGGAG
GCAAACCAGGACAGTGCATTAAGCTTGTGTACTGAGAAGGTCTTGTTGGCACGGCAAGCT
TATGACCTTATAGACAGCCATATAAAGCGTCTTGATGAGGACCTGACCAACTTTGCAGAA
GATCTAAAACAAGATGGAAAGATACCACCAGATGAGCCAGCAATTCTTCCACCACTACCT
TTGGTTCCTAAAATTGAGAAACGCAGAACACTTTACGGAACACCTCAACCCAAACGGCCT
GATTACAGGGACTGGGACAGAGAGCGTGATAGGGATTTTGAACTCATGCCTCCTCCAGGT
GGCATTAAGAAAGAGTTTGCTGCCCCTATGGATATTGATCAACCGATTGATCCAAATGAA
CCTACGTACTGCGTGTGTCATCAGGTGTCTTTTGGAGATATGATTGCCTGTGATAATGAA
AATTGCCAAGGAGGCGAGTGGTTTCACTACTCCTGTGTTGGGCTGACGCCAGAGACAAGA
TTCAAAGGAAAATGGTATTGTCCAACCTGCAGACAACTTCCGGTATGA
>c16379_g1_i1|m.50850 c16379_g1_i1|g.50850  ORF c16379_g1_i1|g.50850 c16379_g1_i1|m.50850 type:3prime_partial len:213 (+) c16379_g1_i1:303-938(+)
ATGATGGTTGCCACCAGTTCCGATTCCTCCCCAACGAGGAAACCTTACATCGTGACGAGC
CCAAGCCCGTCTCGCGACTCCCACGACAGTGATGAATCTCTGCAATCCTCCATCATTACT
CCTGTCAACACCAGTCCCGTGGACTCCCCTGCCCGTTTCTCCGTCTCGGCTTCCTTGGGG
AGTTACTCAGGCACATTTAGGCCGTGGAAGCAGCAGCTTCGCAACGTCGACAAATCCTAT
TGGCCAGGGTTCAATCCGATCAGCGAGGAGGAGGGGGAGGACAGAGATTATGAGGATAAT
ATTGCACATAAAGATGAAGGATTTGGAAGGTGTCTTGTTTGGATTTCGGCGCTGGTTTTG
TCTTTCACTATATTCTGTGGGATCATTTGGGGTGCTAGCAAGCCTTACACACCTCGGGTT
TATGTGAAGAGCTTGACAGTAAATAGATTCAACCTTGGACAAGGATCGGACCACACAGGG
GTCCCCACCAAATTTCTAACAGTGAACACGTCGGTGGAGATGAACATATATAACCCTGCT
ACATTTTTTGGGATTCATGTCAGCCCCACTTCCTTTTATCTTTTCTATTCAGAACTTACA
GTTGCTACTGGTCAGTTTAAGAAACATTACCAACCA
>c16381_g1_i1|m.50861 c16381_g1_i1|g.50861  ORF c16381_g1_i1|g.50861 c16381_g1_i1|m.50861 type:complete len:152 (+) c16381_g1_i1:851-1306(+)
ATGTTCAAGAGAGATTATGCTTTGATGAACAAACTCATTCACTATAACATCAAATTCAAG
GGGTCAGAAAAATCCCCTATCATCCCTGAGGTCCAGTTTGTTTTTGAGATGATGAAAGAA
AAAAAAATAGATATCCCCAATGAAATTTTCACAATCATGAAAGAACTAAAAACAAAGACA
AGTTTGAGTAGTGGGTTGCCTTTTGCATTCATAGTAACAATCTTTTATGAAGAGAGTGGG
ATAAAATTGGGAAATAGAGAAAAATGGGAAAGACCAACTCATGGAGCCATAACATATTCA
ACAGTGAAAAAAATGATTCCCCAAAGGCCCAGGTCTGATCAAATGTTAACCCCCAACCCT
GAGGAAGTCCCGAGACAGCAACATATCCCAGAATCTACTCCACAGCCTAATGTTGTACCA
GCTTCAAGTCGTACCACATTTGTTGACACTGTTTAA
>c16396_g1_i1|m.50905 c16396_g1_i1|g.50905  ORF c16396_g1_i1|g.50905 c16396_g1_i1|m.50905 type:internal len:35 (+) c16396_g1_i1:2-103(+)
GAAATGATCATCAAAAAGCAGATCTTTGGCGCAAGAGATCTGGAAATTTTGTTGTATACA
TTTCTATCTCTGAATTCCCATCTCCATCACAGGGTTATTATT
>c16400_g1_i1|m.50920 c16400_g1_i1|g.50920  ORF c16400_g1_i1|g.50920 c16400_g1_i1|m.50920 type:internal len:61 (-) c16400_g1_i1:1-180(-)
TTCCTAGTCTCCCAAAGAGGCATGGAAGCCAATCCCGAGAAGATAAAAGCTATTTTGGAG
ATGAAATCACCTCGGACAGTGAAAGAGGTGCAACGATTAACTGGGCGGGTGGCTGCTATG
AGCAGGTTCATGTCCAGGGCAACGGATAAGTGCCACCCTTTCTTCAAAATTCTGAAGAAA
>c16408_g1_i1|m.50934 c16408_g1_i1|g.50934  ORF c16408_g1_i1|g.50934 c16408_g1_i1|m.50934 type:3prime_partial len:77 (+) c16408_g1_i1:161-388(+)
ATGGTACTAAAAAAATGGAACCCTAGAATGGCACCTTATATCTCGGCAAAGCGTAAAGGT
ATGCATATTACAAAGATTATCAGAACTGCGCGTTTTTTATCAGAAGCTTGTGATTTGATT
TTTGATGCAGCAAGTAGGGGAAACCGATTCTTAATTGTTGGTACCAAAAAGAGAGTAGCT
TCTTTAGTAGCACGGGCTGCAATAAGGGCTCGATGTCATTATGTTAAT
>c16416_g1_i1|m.50952 c16416_g1_i1|g.50952  ORF c16416_g1_i1|g.50952 c16416_g1_i1|m.50952 type:5prime_partial len:52 (+) c16416_g1_i1:2-157(+)
ATTATGTTGTTGTTCGGAAGGTGGACCTACGCTGATCTGTTGTGGGCACGTATTGTTGCC
CTTGTTCCAGTCATGGTATCTTGTGTAGAGACATCTAATGAAGTTGCAAACAAGATTTTG
CTTGATGTAGTTGATGAGTTGGCTTTCACTCTGTAA
>c16423_g1_i1|m.50965 c16423_g1_i1|g.50965  ORF c16423_g1_i1|g.50965 c16423_g1_i1|m.50965 type:complete len:175 (+) c16423_g1_i1:78-602(+)
ATGGAGGAAAGCCCTAATCCAATTACCAACAAATCTCTAGACAGTAGTTCTTCCATTCAG
AGGGAGGCTTCATCAGCATTCAAACTATTTGGGTTTCAGCTGAGTGAAGGCAATGAAGCA
GTTACAGAGAAAGAAACACAACACTTGAGATCAGAAAACAAGGAGTTTGAGTGTCGATAC
TGCGATCGATTATTCACCAACTCTCAAGCACTAGGAGGGCACCAGAATGCACACAAGAGA
[truncated: 22,114,585 more chars]
